# Supplementary material for: Comparative Life Cycle Transcriptomics Revises Leishmania mexicana Genome Annotation and Links a Chromosome Duplication with Parasitism of Vertebrates
Source: PLoS Pathog. 2015 Oct 9;11(10):e1005186. doi: 10.1371/journal.ppat.1005186 (PMC4599935; doi:10.1371/journal.ppat.1005186)
Supplement: S2 Table — GFF feature record Columns are <seqname>, <source>, <feature>, <start>, <end>, <score> (“.” denotes no score), <strand> (“.” denotes not relevant), <frame>, [attribute] (XLSX) [file ppat.1005186.s006.xlsx]

## Sheet: Sheet1
LmxM.00	MF_V1	PAS	1641	1641	.	-	.	ID=LmxM.22.1690partial_Poly(A)_11;Promastigote=3;Intracellular_Amastigote=4;Axenic_Amastigote=3;
LmxM.00	MF_V1	PAS	1648	1648	.	-	.	ID=LmxM.22.1690partial_Poly(A)_10;Promastigote=5;Intracellular_Amastigote=3;Axenic_Amastigote=2;
LmxM.00	MF_V1	PAS	1649	1649	.	-	.	ID=LmxM.22.1690partial_Poly(A)_9;Promastigote=9;Intracellular_Amastigote=9;Axenic_Amastigote=10;
LmxM.00	MF_V1	PAS	1650	1650	.	-	.	ID=LmxM.22.1690partial_Poly(A)_8;Promastigote=5;Intracellular_Amastigote=21;Axenic_Amastigote=18;
LmxM.00	MF_V1	PAS	1651	1651	.	-	.	ID=LmxM.22.1690partial_Poly(A)_7;Promastigote=23;Intracellular_Amastigote=47;Axenic_Amastigote=49;
LmxM.00	MF_V1	PAS	1652	1652	.	-	.	ID=LmxM.22.1690partial_Poly(A)_6;Promastigote=56;Intracellular_Amastigote=111;Axenic_Amastigote=93;
LmxM.00	MF_V1	PAS	1653	1653	.	-	.	ID=LmxM.22.1690partial_Poly(A)_5;Promastigote=2;Intracellular_Amastigote=3;Axenic_Amastigote=8;
LmxM.00	MF_V1	PAS	1654	1654	.	-	.	ID=LmxM.22.1690partial_Poly(A)_4;Promastigote=6;Intracellular_Amastigote=7;Axenic_Amastigote=11;
LmxM.00	MF_V1	PAS	1655	1655	.	-	.	ID=LmxM.22.1690partial_Poly(A)_3;Promastigote=15;Intracellular_Amastigote=34;Axenic_Amastigote=29;
LmxM.00	MF_V1	PAS	1656	1656	.	-	.	ID=LmxM.22.1690partial_Poly(A)_2;Promastigote=0;Intracellular_Amastigote=2;Axenic_Amastigote=6;
LmxM.00	MF_V1	PAS	1665	1665	.	-	.	ID=LmxM.22.1690partial_Poly(A)_1;Promastigote=1;Intracellular_Amastigote=2;Axenic_Amastigote=4;
LmxM.00	MF_V1	PAS	18215	18215	.	+	.	ID=LmxM.19.1345apartial_Poly(A)_1;Promastigote=8;Intracellular_Amastigote=3;Axenic_Amastigote=7;
LmxM.00	MF_V1	PAS	18216	18216	.	+	.	ID=LmxM.19.1345apartial_Poly(A)_2;Promastigote=3;Intracellular_Amastigote=0;Axenic_Amastigote=6;
LmxM.00	MF_V1	PAS	18222	18222	.	+	.	ID=LmxM.19.1345apartial_Poly(A)_3;Promastigote=0;Intracellular_Amastigote=3;Axenic_Amastigote=3;
LmxM.00	MF_V1	PAS	18224	18224	.	+	.	ID=LmxM.19.1345apartial_Poly(A)_4;Promastigote=2;Intracellular_Amastigote=1;Axenic_Amastigote=3;
LmxM.00	MF_V1	PAS	21659	21659	.	-	.	ID=LmxM.34.0540b_Poly(A)_1;Promastigote=0;Intracellular_Amastigote=5;Axenic_Amastigote=2;
LmxM.00	MF_V1	PAS	27075	27075	.	+	.	ID=LmxM.33.1740_Poly(A)_1;Promastigote=1;Intracellular_Amastigote=9;Axenic_Amastigote=4;
LmxM.00	MF_V1	PAS	27084	27084	.	+	.	ID=LmxM.33.1740_Poly(A)_2;Promastigote=0;Intracellular_Amastigote=4;Axenic_Amastigote=5;
LmxM.00	MF_V1	PAS	27085	27085	.	+	.	ID=LmxM.33.1740_Poly(A)_3;Promastigote=2;Intracellular_Amastigote=6;Axenic_Amastigote=0;
LmxM.00	MF_V1	PAS	27086	27086	.	+	.	ID=LmxM.33.1740_Poly(A)_4;Promastigote=1;Intracellular_Amastigote=8;Axenic_Amastigote=4;
LmxM.00	MF_V1	PAS	27087	27087	.	+	.	ID=LmxM.33.1740_Poly(A)_5;Promastigote=3;Intracellular_Amastigote=46;Axenic_Amastigote=31;
LmxM.00	MF_V1	PAS	27088	27088	.	+	.	ID=LmxM.33.1740_Poly(A)_6;Promastigote=2;Intracellular_Amastigote=18;Axenic_Amastigote=10;
LmxM.00	MF_V1	PAS	27089	27089	.	+	.	ID=LmxM.33.1740_Poly(A)_7;Promastigote=1;Intracellular_Amastigote=20;Axenic_Amastigote=7;
LmxM.00	MF_V1	PAS	27090	27090	.	+	.	ID=LmxM.33.1740_Poly(A)_8;Promastigote=0;Intracellular_Amastigote=11;Axenic_Amastigote=9;
LmxM.00	MF_V1	PAS	27091	27091	.	+	.	ID=LmxM.33.1740_Poly(A)_9;Promastigote=1;Intracellular_Amastigote=3;Axenic_Amastigote=2;
LmxM.00	MF_V1	PAS	27092	27092	.	+	.	ID=LmxM.33.1740_Poly(A)_10;Promastigote=0;Intracellular_Amastigote=5;Axenic_Amastigote=3;
LmxM.00	MF_V1	PAS	27093	27093	.	+	.	ID=LmxM.33.1740_Poly(A)_11;Promastigote=4;Intracellular_Amastigote=20;Axenic_Amastigote=14;
LmxM.00	MF_V1	PAS	27094	27094	.	+	.	ID=LmxM.33.1740_Poly(A)_12;Promastigote=6;Intracellular_Amastigote=104;Axenic_Amastigote=27;
LmxM.00	MF_V1	PAS	27095	27095	.	+	.	ID=LmxM.33.1740_Poly(A)_13;Promastigote=44;Intracellular_Amastigote=791;Axenic_Amastigote=313;
LmxM.00	MF_V1	PAS	27096	27096	.	+	.	ID=LmxM.33.1740_Poly(A)_14;Promastigote=6;Intracellular_Amastigote=82;Axenic_Amastigote=51;
LmxM.00	MF_V1	PAS	27097	27097	.	+	.	ID=LmxM.33.1740_Poly(A)_15;Promastigote=2;Intracellular_Amastigote=58;Axenic_Amastigote=28;
LmxM.00	MF_V1	PAS	27098	27098	.	+	.	ID=LmxM.33.1740_Poly(A)_16;Promastigote=1;Intracellular_Amastigote=18;Axenic_Amastigote=8;
LmxM.00	MF_V1	PAS	27099	27099	.	+	.	ID=LmxM.33.1740_Poly(A)_17;Promastigote=1;Intracellular_Amastigote=6;Axenic_Amastigote=6;
LmxM.00	MF_V1	PAS	27101	27101	.	+	.	ID=LmxM.33.1740_Poly(A)_18;Promastigote=0;Intracellular_Amastigote=4;Axenic_Amastigote=4;
LmxM.00	MF_V1	PAS	27102	27102	.	+	.	ID=LmxM.33.1740_Poly(A)_19;Promastigote=0;Intracellular_Amastigote=6;Axenic_Amastigote=3;
LmxM.00	MF_V1	PAS	27103	27103	.	+	.	ID=LmxM.33.1740_Poly(A)_20;Promastigote=2;Intracellular_Amastigote=130;Axenic_Amastigote=56;
LmxM.00	MF_V1	PAS	27104	27104	.	+	.	ID=LmxM.33.1740_Poly(A)_21;Promastigote=4;Intracellular_Amastigote=35;Axenic_Amastigote=17;
LmxM.00	MF_V1	PAS	27105	27105	.	+	.	ID=LmxM.33.1740_Poly(A)_22;Promastigote=1;Intracellular_Amastigote=14;Axenic_Amastigote=20;
LmxM.00	MF_V1	PAS	27106	27106	.	+	.	ID=LmxM.33.1740_Poly(A)_23;Promastigote=0;Intracellular_Amastigote=6;Axenic_Amastigote=3;
LmxM.00	MF_V1	PAS	27108	27108	.	+	.	ID=LmxM.33.1740_Poly(A)_24;Promastigote=1;Intracellular_Amastigote=25;Axenic_Amastigote=13;
LmxM.00	MF_V1	PAS	27109	27109	.	+	.	ID=LmxM.33.1740_Poly(A)_25;Promastigote=0;Intracellular_Amastigote=5;Axenic_Amastigote=8;
LmxM.00	MF_V1	PAS	27110	27110	.	+	.	ID=LmxM.33.1740_Poly(A)_26;Promastigote=0;Intracellular_Amastigote=5;Axenic_Amastigote=2;
LmxM.00	MF_V1	PAS	27111	27111	.	+	.	ID=LmxM.33.1740_Poly(A)_27;Promastigote=1;Intracellular_Amastigote=8;Axenic_Amastigote=0;
LmxM.00	MF_V1	PAS	29694	29694	.	+	.	ID=LmxM.33.1730_Poly(A)_1;Promastigote=3;Intracellular_Amastigote=0;Axenic_Amastigote=3;
LmxM.00	MF_V1	PAS	29755	29755	.	+	.	ID=LmxM.33.1730_Poly(A)_2;Promastigote=3;Intracellular_Amastigote=4;Axenic_Amastigote=4;
LmxM.00	MF_V1	PAS	29756	29756	.	+	.	ID=LmxM.33.1730_Poly(A)_3;Promastigote=3;Intracellular_Amastigote=19;Axenic_Amastigote=13;
LmxM.00	MF_V1	PAS	38948	38948	.	+	.	ID=LmxM.33.1820_Poly(A)_1;Promastigote=5;Intracellular_Amastigote=7;Axenic_Amastigote=15;
LmxM.00	MF_V1	PAS	38949	38949	.	+	.	ID=LmxM.33.1820_Poly(A)_2;Promastigote=3;Intracellular_Amastigote=3;Axenic_Amastigote=1;
LmxM.00	MF_V1	PAS	38985	38985	.	+	.	ID=LmxM.33.1820_Poly(A)_3;Promastigote=0;Intracellular_Amastigote=9;Axenic_Amastigote=14;
LmxM.00	MF_V1	PAS	38986	38986	.	+	.	ID=LmxM.33.1820_Poly(A)_4;Promastigote=0;Intracellular_Amastigote=32;Axenic_Amastigote=28;
LmxM.00	MF_V1	PAS	38987	38987	.	+	.	ID=LmxM.33.1820_Poly(A)_5;Promastigote=0;Intracellular_Amastigote=8;Axenic_Amastigote=8;
LmxM.00	MF_V1	PAS	38988	38988	.	+	.	ID=LmxM.33.1820_Poly(A)_6;Promastigote=0;Intracellular_Amastigote=9;Axenic_Amastigote=7;
LmxM.00	MF_V1	PAS	38994	38994	.	+	.	ID=LmxM.33.1820_Poly(A)_7;Promastigote=0;Intracellular_Amastigote=7;Axenic_Amastigote=3;
LmxM.00	MF_V1	PAS	38995	38995	.	+	.	ID=LmxM.33.1820_Poly(A)_8;Promastigote=0;Intracellular_Amastigote=5;Axenic_Amastigote=3;
LmxM.00	MF_V1	PAS	38996	38996	.	+	.	ID=LmxM.33.1820_Poly(A)_9;Promastigote=0;Intracellular_Amastigote=4;Axenic_Amastigote=3;
LmxM.00	MF_V1	PAS	38998	38998	.	+	.	ID=LmxM.33.1820_Poly(A)_10;Promastigote=3;Intracellular_Amastigote=20;Axenic_Amastigote=12;
LmxM.00	MF_V1	PAS	38999	38999	.	+	.	ID=LmxM.33.1820_Poly(A)_11;Promastigote=0;Intracellular_Amastigote=8;Axenic_Amastigote=7;
LmxM.00	MF_V1	PAS	39000	39000	.	+	.	ID=LmxM.33.1820_Poly(A)_12;Promastigote=0;Intracellular_Amastigote=7;Axenic_Amastigote=3;
LmxM.00	MF_V1	PAS	39001	39001	.	+	.	ID=LmxM.33.1820_Poly(A)_13;Promastigote=0;Intracellular_Amastigote=7;Axenic_Amastigote=3;
LmxM.00	MF_V1	PAS	39004	39004	.	+	.	ID=LmxM.33.1820_Poly(A)_14;Promastigote=0;Intracellular_Amastigote=8;Axenic_Amastigote=3;
LmxM.00	MF_V1	PAS	39005	39005	.	+	.	ID=LmxM.33.1820_Poly(A)_15;Promastigote=1;Intracellular_Amastigote=24;Axenic_Amastigote=17;
LmxM.00	MF_V1	PAS	39006	39006	.	+	.	ID=LmxM.33.1820_Poly(A)_16;Promastigote=6;Intracellular_Amastigote=211;Axenic_Amastigote=94;
LmxM.00	MF_V1	PAS	39007	39007	.	+	.	ID=LmxM.33.1820_Poly(A)_17;Promastigote=0;Intracellular_Amastigote=16;Axenic_Amastigote=14;
LmxM.00	MF_V1	PAS	39008	39008	.	+	.	ID=LmxM.33.1820_Poly(A)_18;Promastigote=0;Intracellular_Amastigote=12;Axenic_Amastigote=8;
LmxM.00	MF_V1	PAS	39009	39009	.	+	.	ID=LmxM.33.1820_Poly(A)_19;Promastigote=0;Intracellular_Amastigote=4;Axenic_Amastigote=5;
LmxM.00	MF_V1	PAS	39014	39014	.	+	.	ID=LmxM.33.1820_Poly(A)_20;Promastigote=2;Intracellular_Amastigote=41;Axenic_Amastigote=16;
LmxM.00	MF_V1	PAS	39015	39015	.	+	.	ID=LmxM.33.1820_Poly(A)_21;Promastigote=1;Intracellular_Amastigote=6;Axenic_Amastigote=3;
LmxM.00	MF_V1	PAS	39016	39016	.	+	.	ID=LmxM.33.1820_Poly(A)_22;Promastigote=2;Intracellular_Amastigote=1;Axenic_Amastigote=3;
LmxM.00	MF_V1	PAS	39019	39019	.	+	.	ID=LmxM.33.1820_Poly(A)_23;Promastigote=0;Intracellular_Amastigote=11;Axenic_Amastigote=3;
LmxM.00	MF_V1	PAS	41983	41983	.	+	.	ID=LmxM.33.1810_Poly(A)_1;Promastigote=5;Intracellular_Amastigote=5;Axenic_Amastigote=9;
LmxM.00	MF_V1	PAS	41987	41987	.	+	.	ID=LmxM.33.1810_Poly(A)_2;Promastigote=228;Intracellular_Amastigote=71;Axenic_Amastigote=219;
LmxM.00	MF_V1	PAS	41994	41994	.	+	.	ID=LmxM.33.1810_Poly(A)_3;Promastigote=9;Intracellular_Amastigote=4;Axenic_Amastigote=8;
LmxM.00	MF_V1	PAS	41995	41995	.	+	.	ID=LmxM.33.1810_Poly(A)_4;Promastigote=12;Intracellular_Amastigote=9;Axenic_Amastigote=10;
LmxM.00	MF_V1	PAS	41996	41996	.	+	.	ID=LmxM.33.1810_Poly(A)_5;Promastigote=14;Intracellular_Amastigote=10;Axenic_Amastigote=18;
LmxM.00	MF_V1	PAS	41997	41997	.	+	.	ID=LmxM.33.1810_Poly(A)_6;Promastigote=19;Intracellular_Amastigote=8;Axenic_Amastigote=16;
LmxM.00	MF_V1	PAS	41998	41998	.	+	.	ID=LmxM.33.1810_Poly(A)_7;Promastigote=8;Intracellular_Amastigote=2;Axenic_Amastigote=3;
LmxM.00	MF_V1	PAS	41999	41999	.	+	.	ID=LmxM.33.1810_Poly(A)_8;Promastigote=13;Intracellular_Amastigote=3;Axenic_Amastigote=7;
LmxM.00	MF_V1	PAS	42000	42000	.	+	.	ID=LmxM.33.1810_Poly(A)_9;Promastigote=1;Intracellular_Amastigote=3;Axenic_Amastigote=2;
LmxM.00	MF_V1	PAS	42169	42169	.	+	.	ID=LmxM.33.1810_Poly(A)_10;Promastigote=10;Intracellular_Amastigote=26;Axenic_Amastigote=43;
LmxM.00	MF_V1	PAS	42170	42170	.	+	.	ID=LmxM.33.1810_Poly(A)_11;Promastigote=8;Intracellular_Amastigote=7;Axenic_Amastigote=13;
LmxM.00	MF_V1	PAS	42171	42171	.	+	.	ID=LmxM.33.1810_Poly(A)_12;Promastigote=4;Intracellular_Amastigote=5;Axenic_Amastigote=8;
LmxM.00	MF_V1	PAS	42181	42181	.	+	.	ID=LmxM.33.1810_Poly(A)_13;Promastigote=1;Intracellular_Amastigote=1;Axenic_Amastigote=4;
LmxM.00	MF_V1	PAS	42206	42206	.	+	.	ID=LmxM.33.1810_Poly(A)_14;Promastigote=4;Intracellular_Amastigote=7;Axenic_Amastigote=2;
LmxM.00	MF_V1	PAS	42247	42247	.	+	.	ID=LmxM.33.1810_Poly(A)_15;Promastigote=1;Intracellular_Amastigote=0;Axenic_Amastigote=5;
LmxM.00	MF_V1	PAS	42248	42248	.	+	.	ID=LmxM.33.1810_Poly(A)_16;Promastigote=4;Intracellular_Amastigote=14;Axenic_Amastigote=16;
LmxM.00	MF_V1	PAS	42264	42264	.	+	.	ID=LmxM.33.1810_Poly(A)_17;Promastigote=4;Intracellular_Amastigote=6;Axenic_Amastigote=4;
LmxM.00	MF_V1	PAS	42265	42265	.	+	.	ID=LmxM.33.1810_Poly(A)_18;Promastigote=1;Intracellular_Amastigote=8;Axenic_Amastigote=2;
LmxM.00	MF_V1	PAS	42266	42266	.	+	.	ID=LmxM.33.1810_Poly(A)_19;Promastigote=3;Intracellular_Amastigote=3;Axenic_Amastigote=0;
LmxM.00	MF_V1	PAS	44160	44160	.	+	.	ID=LmxM.11.1120_Poly(A)_1;Promastigote=4;Intracellular_Amastigote=1;Axenic_Amastigote=11;
LmxM.00	MF_V1	PAS	44323	44323	.	+	.	ID=LmxM.11.1120_Poly(A)_2;Promastigote=5;Intracellular_Amastigote=1;Axenic_Amastigote=5;
LmxM.00	MF_V1	PAS	44435	44435	.	+	.	ID=LmxM.11.1120_Poly(A)_3;Promastigote=5;Intracellular_Amastigote=0;Axenic_Amastigote=4;
LmxM.00	MF_V1	PAS	44678	44678	.	+	.	ID=LmxM.11.1120_Poly(A)_4;Promastigote=8;Intracellular_Amastigote=3;Axenic_Amastigote=8;
LmxM.00	MF_V1	PAS	44681	44681	.	+	.	ID=LmxM.11.1120_Poly(A)_5;Promastigote=3;Intracellular_Amastigote=1;Axenic_Amastigote=2;
LmxM.00	MF_V1	PAS	44765	44765	.	+	.	ID=LmxM.11.1120_Poly(A)_6;Promastigote=3;Intracellular_Amastigote=5;Axenic_Amastigote=4;
LmxM.00	MF_V1	PAS	44779	44779	.	+	.	ID=LmxM.11.1120_Poly(A)_7;Promastigote=2;Intracellular_Amastigote=2;Axenic_Amastigote=2;
LmxM.00	MF_V1	PAS	44795	44795	.	+	.	ID=LmxM.11.1120_Poly(A)_8;Promastigote=2;Intracellular_Amastigote=2;Axenic_Amastigote=2;
LmxM.00	MF_V1	PAS	49163	49163	.	+	.	ID=LmxM.30.0960_Poly(A)_1;Promastigote=15;Intracellular_Amastigote=6;Axenic_Amastigote=6;
LmxM.00	MF_V1	PAS	49171	49171	.	+	.	ID=LmxM.30.0960_Poly(A)_2;Promastigote=15;Intracellular_Amastigote=2;Axenic_Amastigote=2;
LmxM.00	MF_V1	PAS	49173	49173	.	+	.	ID=LmxM.30.0960_Poly(A)_3;Promastigote=10;Intracellular_Amastigote=2;Axenic_Amastigote=4;
LmxM.00	MF_V1	PAS	49174	49174	.	+	.	ID=LmxM.30.0960_Poly(A)_4;Promastigote=136;Intracellular_Amastigote=13;Axenic_Amastigote=32;
LmxM.00	MF_V1	PAS	49175	49175	.	+	.	ID=LmxM.30.0960_Poly(A)_5;Promastigote=683;Intracellular_Amastigote=108;Axenic_Amastigote=162;
LmxM.00	MF_V1	PAS	49176	49176	.	+	.	ID=LmxM.30.0960_Poly(A)_6;Promastigote=51;Intracellular_Amastigote=10;Axenic_Amastigote=13;
LmxM.00	MF_V1	PAS	49177	49177	.	+	.	ID=LmxM.30.0960_Poly(A)_7;Promastigote=18;Intracellular_Amastigote=3;Axenic_Amastigote=0;
LmxM.00	MF_V1	PAS	49178	49178	.	+	.	ID=LmxM.30.0960_Poly(A)_8;Promastigote=22;Intracellular_Amastigote=2;Axenic_Amastigote=3;
LmxM.00	MF_V1	PAS	49179	49179	.	+	.	ID=LmxM.30.0960_Poly(A)_9;Promastigote=15;Intracellular_Amastigote=5;Axenic_Amastigote=7;
LmxM.00	MF_V1	PAS	49180	49180	.	+	.	ID=LmxM.30.0960_Poly(A)_10;Promastigote=7;Intracellular_Amastigote=0;Axenic_Amastigote=3;
LmxM.00	MF_V1	PAS	49184	49184	.	+	.	ID=LmxM.30.0960_Poly(A)_11;Promastigote=10;Intracellular_Amastigote=3;Axenic_Amastigote=1;
LmxM.00	MF_V1	PAS	49191	49191	.	+	.	ID=LmxM.30.0960_Poly(A)_12;Promastigote=2;Intracellular_Amastigote=0;Axenic_Amastigote=6;
LmxM.00	MF_V1	PAS	49774	49774	.	+	.	ID=LmxM.30.0960_Poly(A)_13;Promastigote=8;Intracellular_Amastigote=0;Axenic_Amastigote=2;
LmxM.00	MF_V1	PAS	52281	52281	.	+	.	ID=LmxM.30.0960_Poly(A)_14;Promastigote=3;Intracellular_Amastigote=0;Axenic_Amastigote=3;
LmxM.00	MF_V1	PAS	52283	52283	.	+	.	ID=LmxM.30.0960_Poly(A)_15;Promastigote=11;Intracellular_Amastigote=0;Axenic_Amastigote=8;
LmxM.00	MF_V1	PAS	52284	52284	.	+	.	ID=LmxM.30.0960_Poly(A)_16;Promastigote=62;Intracellular_Amastigote=24;Axenic_Amastigote=55;
LmxM.00	MF_V1	PAS	52285	52285	.	+	.	ID=LmxM.30.0960_Poly(A)_17;Promastigote=3;Intracellular_Amastigote=2;Axenic_Amastigote=8;
LmxM.00	MF_V1	PAS	52286	52286	.	+	.	ID=LmxM.30.0960_Poly(A)_18;Promastigote=6;Intracellular_Amastigote=1;Axenic_Amastigote=6;
LmxM.00	MF_V1	PAS	52287	52287	.	+	.	ID=LmxM.30.0960_Poly(A)_19;Promastigote=5;Intracellular_Amastigote=0;Axenic_Amastigote=5;
LmxM.00	MF_V1	PAS	52295	52295	.	+	.	ID=LmxM.30.0960_Poly(A)_20;Promastigote=13;Intracellular_Amastigote=3;Axenic_Amastigote=12;
LmxM.00	MF_V1	PAS	52417	52417	.	+	.	ID=LmxM.30.0960_Poly(A)_21;Promastigote=7;Intracellular_Amastigote=7;Axenic_Amastigote=11;
LmxM.00	MF_V1	PAS	52418	52418	.	+	.	ID=LmxM.30.0960_Poly(A)_22;Promastigote=3;Intracellular_Amastigote=1;Axenic_Amastigote=2;
LmxM.00	MF_V1	PAS	52420	52420	.	+	.	ID=LmxM.30.0960_Poly(A)_23;Promastigote=3;Intracellular_Amastigote=2;Axenic_Amastigote=1;
LmxM.00	MF_V1	PAS	52450	52450	.	+	.	ID=LmxM.30.0960_Poly(A)_24;Promastigote=6;Intracellular_Amastigote=8;Axenic_Amastigote=11;
LmxM.00	MF_V1	PAS	52452	52452	.	+	.	ID=LmxM.30.0960_Poly(A)_25;Promastigote=17;Intracellular_Amastigote=20;Axenic_Amastigote=32;
LmxM.00	MF_V1	PAS	52453	52453	.	+	.	ID=LmxM.30.0960_Poly(A)_26;Promastigote=2;Intracellular_Amastigote=8;Axenic_Amastigote=7;
LmxM.00	MF_V1	PAS	52454	52454	.	+	.	ID=LmxM.30.0960_Poly(A)_27;Promastigote=2;Intracellular_Amastigote=2;Axenic_Amastigote=11;
LmxM.00	MF_V1	PAS	52455	52455	.	+	.	ID=LmxM.30.0960_Poly(A)_28;Promastigote=5;Intracellular_Amastigote=6;Axenic_Amastigote=14;
LmxM.00	MF_V1	PAS	52456	52456	.	+	.	ID=LmxM.30.0960_Poly(A)_29;Promastigote=2;Intracellular_Amastigote=4;Axenic_Amastigote=5;
LmxM.00	MF_V1	PAS	52457	52457	.	+	.	ID=LmxM.30.0960_Poly(A)_30;Promastigote=2;Intracellular_Amastigote=1;Axenic_Amastigote=5;
LmxM.00	MF_V1	PAS	52602	52602	.	+	.	ID=LmxM.30.0960_Poly(A)_31;Promastigote=4;Intracellular_Amastigote=3;Axenic_Amastigote=6;
LmxM.00	MF_V1	PAS	52606	52606	.	+	.	ID=LmxM.30.0960_Poly(A)_32;Promastigote=4;Intracellular_Amastigote=5;Axenic_Amastigote=1;
LmxM.00	MF_V1	PAS	52607	52607	.	+	.	ID=LmxM.30.0960_Poly(A)_33;Promastigote=21;Intracellular_Amastigote=15;Axenic_Amastigote=27;
LmxM.00	MF_V1	PAS	52608	52608	.	+	.	ID=LmxM.30.0960_Poly(A)_34;Promastigote=3;Intracellular_Amastigote=1;Axenic_Amastigote=4;
LmxM.00	MF_V1	PAS	52609	52609	.	+	.	ID=LmxM.30.0960_Poly(A)_35;Promastigote=0;Intracellular_Amastigote=2;Axenic_Amastigote=4;
LmxM.00	MF_V1	PAS	52613	52613	.	+	.	ID=LmxM.30.0960_Poly(A)_36;Promastigote=1;Intracellular_Amastigote=2;Axenic_Amastigote=3;
LmxM.00	MF_V1	PAS	52655	52655	.	+	.	ID=LmxM.30.0960_Poly(A)_37;Promastigote=7;Intracellular_Amastigote=7;Axenic_Amastigote=14;
LmxM.00	MF_V1	PAS	52656	52656	.	+	.	ID=LmxM.30.0960_Poly(A)_38;Promastigote=0;Intracellular_Amastigote=4;Axenic_Amastigote=2;
LmxM.00	MF_V1	PAS	52657	52657	.	+	.	ID=LmxM.30.0960_Poly(A)_39;Promastigote=3;Intracellular_Amastigote=0;Axenic_Amastigote=9;
LmxM.00	MF_V1	PAS	52658	52658	.	+	.	ID=LmxM.30.0960_Poly(A)_40;Promastigote=3;Intracellular_Amastigote=9;Axenic_Amastigote=9;
LmxM.00	MF_V1	PAS	52659	52659	.	+	.	ID=LmxM.30.0960_Poly(A)_41;Promastigote=6;Intracellular_Amastigote=7;Axenic_Amastigote=10;
LmxM.00	MF_V1	PAS	52660	52660	.	+	.	ID=LmxM.30.0960_Poly(A)_42;Promastigote=20;Intracellular_Amastigote=11;Axenic_Amastigote=18;
LmxM.00	MF_V1	PAS	52661	52661	.	+	.	ID=LmxM.30.0960_Poly(A)_43;Promastigote=3;Intracellular_Amastigote=0;Axenic_Amastigote=4;
LmxM.00	MF_V1	PAS	52662	52662	.	+	.	ID=LmxM.30.0960_Poly(A)_44;Promastigote=5;Intracellular_Amastigote=2;Axenic_Amastigote=5;
LmxM.00	MF_V1	PAS	52667	52667	.	+	.	ID=LmxM.30.0960_Poly(A)_45;Promastigote=7;Intracellular_Amastigote=3;Axenic_Amastigote=6;
LmxM.00	MF_V1	PAS	52668	52668	.	+	.	ID=LmxM.30.0960_Poly(A)_46;Promastigote=172;Intracellular_Amastigote=120;Axenic_Amastigote=145;
LmxM.00	MF_V1	PAS	52669	52669	.	+	.	ID=LmxM.30.0960_Poly(A)_47;Promastigote=49;Intracellular_Amastigote=28;Axenic_Amastigote=53;
LmxM.00	MF_V1	PAS	52670	52670	.	+	.	ID=LmxM.30.0960_Poly(A)_48;Promastigote=12;Intracellular_Amastigote=3;Axenic_Amastigote=14;
LmxM.00	MF_V1	PAS	52671	52671	.	+	.	ID=LmxM.30.0960_Poly(A)_49;Promastigote=11;Intracellular_Amastigote=7;Axenic_Amastigote=7;
LmxM.00	MF_V1	PAS	52672	52672	.	+	.	ID=LmxM.30.0960_Poly(A)_50;Promastigote=10;Intracellular_Amastigote=8;Axenic_Amastigote=20;
LmxM.00	MF_V1	PAS	52673	52673	.	+	.	ID=LmxM.30.0960_Poly(A)_51;Promastigote=6;Intracellular_Amastigote=0;Axenic_Amastigote=6;
LmxM.00	MF_V1	PAS	52679	52679	.	+	.	ID=LmxM.30.0960_Poly(A)_52;Promastigote=4;Intracellular_Amastigote=2;Axenic_Amastigote=4;
LmxM.00	MF_V1	PAS	52685	52685	.	+	.	ID=LmxM.30.0960_Poly(A)_53;Promastigote=1;Intracellular_Amastigote=3;Axenic_Amastigote=4;
LmxM.00	MF_V1	PAS	58731	58731	.	+	.	ID=LmxM.30.0950_Poly(A)_1;Promastigote=22;Intracellular_Amastigote=0;Axenic_Amastigote=3;
LmxM.00	MF_V1	PAS	58739	58739	.	+	.	ID=LmxM.30.0950_Poly(A)_2;Promastigote=14;Intracellular_Amastigote=3;Axenic_Amastigote=3;
LmxM.00	MF_V1	PAS	58741	58741	.	+	.	ID=LmxM.30.0950_Poly(A)_3;Promastigote=7;Intracellular_Amastigote=1;Axenic_Amastigote=3;
LmxM.00	MF_V1	PAS	58742	58742	.	+	.	ID=LmxM.30.0950_Poly(A)_4;Promastigote=103;Intracellular_Amastigote=14;Axenic_Amastigote=20;
LmxM.00	MF_V1	PAS	58743	58743	.	+	.	ID=LmxM.30.0950_Poly(A)_5;Promastigote=627;Intracellular_Amastigote=108;Axenic_Amastigote=147;
LmxM.00	MF_V1	PAS	58744	58744	.	+	.	ID=LmxM.30.0950_Poly(A)_6;Promastigote=24;Intracellular_Amastigote=5;Axenic_Amastigote=10;
LmxM.00	MF_V1	PAS	58745	58745	.	+	.	ID=LmxM.30.0950_Poly(A)_7;Promastigote=20;Intracellular_Amastigote=1;Axenic_Amastigote=3;
LmxM.00	MF_V1	PAS	58746	58746	.	+	.	ID=LmxM.30.0950_Poly(A)_8;Promastigote=22;Intracellular_Amastigote=2;Axenic_Amastigote=7;
LmxM.00	MF_V1	PAS	58747	58747	.	+	.	ID=LmxM.30.0950_Poly(A)_9;Promastigote=20;Intracellular_Amastigote=0;Axenic_Amastigote=1;
LmxM.00	MF_V1	PAS	58748	58748	.	+	.	ID=LmxM.30.0950_Poly(A)_10;Promastigote=6;Intracellular_Amastigote=0;Axenic_Amastigote=5;
LmxM.00	MF_V1	PAS	58752	58752	.	+	.	ID=LmxM.30.0950_Poly(A)_11;Promastigote=6;Intracellular_Amastigote=3;Axenic_Amastigote=1;
LmxM.00	MF_V1	PAS	59101	59101	.	+	.	ID=LmxM.30.0950_Poly(A)_12;Promastigote=5;Intracellular_Amastigote=1;Axenic_Amastigote=1;
LmxM.00	MF_V1	PAS	64510	64510	.	+	.	ID=LmxM.30.1440a_Poly(A)_1;Promastigote=4;Intracellular_Amastigote=2;Axenic_Amastigote=2;
LmxM.00	MF_V1	PAS	64514	64514	.	+	.	ID=LmxM.30.1440a_Poly(A)_2;Promastigote=14;Intracellular_Amastigote=7;Axenic_Amastigote=25;
LmxM.00	MF_V1	PAS	64655	64655	.	+	.	ID=LmxM.30.1440a_Poly(A)_3;Promastigote=47;Intracellular_Amastigote=25;Axenic_Amastigote=62;
LmxM.00	MF_V1	PAS	64656	64656	.	+	.	ID=LmxM.30.1440a_Poly(A)_4;Promastigote=31;Intracellular_Amastigote=16;Axenic_Amastigote=42;
LmxM.00	MF_V1	PAS	64657	64657	.	+	.	ID=LmxM.30.1440a_Poly(A)_5;Promastigote=15;Intracellular_Amastigote=8;Axenic_Amastigote=19;
LmxM.00	MF_V1	PAS	64658	64658	.	+	.	ID=LmxM.30.1440a_Poly(A)_6;Promastigote=4;Intracellular_Amastigote=3;Axenic_Amastigote=5;
LmxM.00	MF_V1	PAS	64659	64659	.	+	.	ID=LmxM.30.1440a_Poly(A)_7;Promastigote=3;Intracellular_Amastigote=1;Axenic_Amastigote=5;
LmxM.00	MF_V1	PAS	64660	64660	.	+	.	ID=LmxM.30.1440a_Poly(A)_8;Promastigote=4;Intracellular_Amastigote=1;Axenic_Amastigote=1;
LmxM.00	MF_V1	PAS	64663	64663	.	+	.	ID=LmxM.30.1440a_Poly(A)_9;Promastigote=4;Intracellular_Amastigote=0;Axenic_Amastigote=6;
LmxM.00	MF_V1	PAS	64664	64664	.	+	.	ID=LmxM.30.1440a_Poly(A)_10;Promastigote=1;Intracellular_Amastigote=2;Axenic_Amastigote=3;
LmxM.00	MF_V1	PAS	64665	64665	.	+	.	ID=LmxM.30.1440a_Poly(A)_11;Promastigote=4;Intracellular_Amastigote=0;Axenic_Amastigote=4;
LmxM.00	MF_V1	PAS	64666	64666	.	+	.	ID=LmxM.30.1440a_Poly(A)_12;Promastigote=13;Intracellular_Amastigote=11;Axenic_Amastigote=14;
LmxM.00	MF_V1	PAS	64667	64667	.	+	.	ID=LmxM.30.1440a_Poly(A)_13;Promastigote=1;Intracellular_Amastigote=1;Axenic_Amastigote=7;
LmxM.00	MF_V1	PAS	64668	64668	.	+	.	ID=LmxM.30.1440a_Poly(A)_14;Promastigote=7;Intracellular_Amastigote=7;Axenic_Amastigote=6;
LmxM.00	MF_V1	PAS	64669	64669	.	+	.	ID=LmxM.30.1440a_Poly(A)_15;Promastigote=8;Intracellular_Amastigote=6;Axenic_Amastigote=12;
LmxM.00	MF_V1	PAS	64670	64670	.	+	.	ID=LmxM.30.1440a_Poly(A)_16;Promastigote=78;Intracellular_Amastigote=58;Axenic_Amastigote=103;
LmxM.00	MF_V1	PAS	64671	64671	.	+	.	ID=LmxM.30.1440a_Poly(A)_17;Promastigote=36;Intracellular_Amastigote=14;Axenic_Amastigote=56;
LmxM.00	MF_V1	PAS	64672	64672	.	+	.	ID=LmxM.30.1440a_Poly(A)_18;Promastigote=22;Intracellular_Amastigote=9;Axenic_Amastigote=21;
LmxM.00	MF_V1	PAS	65469	65469	.	+	.	ID=LmxM.30.0470b_Poly(A)_1;Promastigote=8;Intracellular_Amastigote=4;Axenic_Amastigote=2;
LmxM.00	MF_V1	PAS	65483	65483	.	+	.	ID=LmxM.30.0470b_Poly(A)_2;Promastigote=5;Intracellular_Amastigote=0;Axenic_Amastigote=2;
LmxM.00	MF_V1	PAS	65771	65771	.	+	.	ID=LmxM.30.0470b_Poly(A)_3;Promastigote=2;Intracellular_Amastigote=2;Axenic_Amastigote=3;
LmxM.00	MF_V1	PAS	65772	65772	.	+	.	ID=LmxM.30.0470b_Poly(A)_4;Promastigote=3;Intracellular_Amastigote=3;Axenic_Amastigote=12;
LmxM.00	MF_V1	PAS	65774	65774	.	+	.	ID=LmxM.30.0470b_Poly(A)_5;Promastigote=10;Intracellular_Amastigote=6;Axenic_Amastigote=35;
LmxM.00	MF_V1	PAS	65775	65775	.	+	.	ID=LmxM.30.0470b_Poly(A)_6;Promastigote=0;Intracellular_Amastigote=2;Axenic_Amastigote=6;
LmxM.00	MF_V1	PAS	65776	65776	.	+	.	ID=LmxM.30.0470b_Poly(A)_7;Promastigote=31;Intracellular_Amastigote=12;Axenic_Amastigote=56;
LmxM.00	MF_V1	PAS	65777	65777	.	+	.	ID=LmxM.30.0470b_Poly(A)_8;Promastigote=102;Intracellular_Amastigote=119;Axenic_Amastigote=224;
LmxM.00	MF_V1	PAS	65778	65778	.	+	.	ID=LmxM.30.0470b_Poly(A)_9;Promastigote=4;Intracellular_Amastigote=9;Axenic_Amastigote=11;
LmxM.00	MF_V1	PAS	65779	65779	.	+	.	ID=LmxM.30.0470b_Poly(A)_10;Promastigote=7;Intracellular_Amastigote=9;Axenic_Amastigote=13;
LmxM.00	MF_V1	PAS	65780	65780	.	+	.	ID=LmxM.30.0470b_Poly(A)_11;Promastigote=1;Intracellular_Amastigote=3;Axenic_Amastigote=9;
LmxM.00	MF_V1	PAS	65781	65781	.	+	.	ID=LmxM.30.0470b_Poly(A)_12;Promastigote=6;Intracellular_Amastigote=6;Axenic_Amastigote=12;
LmxM.00	MF_V1	PAS	65782	65782	.	+	.	ID=LmxM.30.0470b_Poly(A)_13;Promastigote=1;Intracellular_Amastigote=2;Axenic_Amastigote=4;
LmxM.00	MF_V1	PAS	65783	65783	.	+	.	ID=LmxM.30.0470b_Poly(A)_14;Promastigote=1;Intracellular_Amastigote=1;Axenic_Amastigote=9;
LmxM.00	MF_V1	PAS	65784	65784	.	+	.	ID=LmxM.30.0470b_Poly(A)_15;Promastigote=1;Intracellular_Amastigote=2;Axenic_Amastigote=3;
LmxM.00	MF_V1	PAS	65785	65785	.	+	.	ID=LmxM.30.0470b_Poly(A)_16;Promastigote=4;Intracellular_Amastigote=9;Axenic_Amastigote=6;
LmxM.00	MF_V1	PAS	65786	65786	.	+	.	ID=LmxM.30.0470b_Poly(A)_17;Promastigote=3;Intracellular_Amastigote=6;Axenic_Amastigote=9;
LmxM.00	MF_V1	PAS	65792	65792	.	+	.	ID=LmxM.30.0470b_Poly(A)_18;Promastigote=12;Intracellular_Amastigote=10;Axenic_Amastigote=10;
LmxM.00	MF_V1	PAS	65798	65798	.	+	.	ID=LmxM.30.0470b_Poly(A)_19;Promastigote=3;Intracellular_Amastigote=6;Axenic_Amastigote=7;
LmxM.00	MF_V1	PAS	65800	65800	.	+	.	ID=LmxM.30.0470b_Poly(A)_20;Promastigote=1;Intracellular_Amastigote=1;Axenic_Amastigote=5;
LmxM.00	MF_V1	PAS	65801	65801	.	+	.	ID=LmxM.30.0470b_Poly(A)_21;Promastigote=1;Intracellular_Amastigote=4;Axenic_Amastigote=3;
LmxM.00	MF_V1	PAS	65868	65868	.	+	.	ID=LmxM.30.0470b_Poly(A)_22;Promastigote=5;Intracellular_Amastigote=2;Axenic_Amastigote=5;
LmxM.00	MF_V1	PAS	67253	67253	.	+	.	ID=LmxM.30.0470b_Poly(A)_23;Promastigote=3;Intracellular_Amastigote=9;Axenic_Amastigote=2;
LmxM.00	MF_V1	PAS	73586	73586	.	-	.	ID=LmxM.23.0880a_Poly(A)_10;Promastigote=8;Intracellular_Amastigote=9;Axenic_Amastigote=11;
LmxM.00	MF_V1	PAS	73587	73587	.	-	.	ID=LmxM.23.0880a_Poly(A)_9;Promastigote=6;Intracellular_Amastigote=3;Axenic_Amastigote=7;
LmxM.00	MF_V1	PAS	73598	73598	.	-	.	ID=LmxM.23.0880a_Poly(A)_8;Promastigote=9;Intracellular_Amastigote=4;Axenic_Amastigote=15;
LmxM.00	MF_V1	PAS	73600	73600	.	-	.	ID=LmxM.23.0880a_Poly(A)_7;Promastigote=7;Intracellular_Amastigote=1;Axenic_Amastigote=4;
LmxM.00	MF_V1	PAS	73607	73607	.	-	.	ID=LmxM.23.0880a_Poly(A)_6;Promastigote=2;Intracellular_Amastigote=2;Axenic_Amastigote=5;
LmxM.00	MF_V1	PAS	73608	73608	.	-	.	ID=LmxM.23.0880a_Poly(A)_5;Promastigote=10;Intracellular_Amastigote=3;Axenic_Amastigote=12;
LmxM.00	MF_V1	PAS	73609	73609	.	-	.	ID=LmxM.23.0880a_Poly(A)_4;Promastigote=11;Intracellular_Amastigote=8;Axenic_Amastigote=11;
LmxM.00	MF_V1	PAS	73610	73610	.	-	.	ID=LmxM.23.0880a_Poly(A)_3;Promastigote=87;Intracellular_Amastigote=22;Axenic_Amastigote=67;
LmxM.00	MF_V1	PAS	73611	73611	.	-	.	ID=LmxM.23.0880a_Poly(A)_2;Promastigote=7;Intracellular_Amastigote=3;Axenic_Amastigote=9;
LmxM.00	MF_V1	PAS	73612	73612	.	-	.	ID=LmxM.23.0880a_Poly(A)_1;Promastigote=5;Intracellular_Amastigote=0;Axenic_Amastigote=1;
LmxM.00	MF_V1	PAS	81067	81067	.	+	.	ID=LmxM.33.1920d_Poly(A)_1;Promastigote=3;Intracellular_Amastigote=2;Axenic_Amastigote=4;
LmxM.00	MF_V1	PAS	81073	81073	.	+	.	ID=LmxM.33.1920d_Poly(A)_2;Promastigote=2;Intracellular_Amastigote=3;Axenic_Amastigote=5;
LmxM.00	MF_V1	PAS	81074	81074	.	+	.	ID=LmxM.33.1920d_Poly(A)_3;Promastigote=3;Intracellular_Amastigote=0;Axenic_Amastigote=3;
LmxM.00	MF_V1	PAS	81075	81075	.	+	.	ID=LmxM.33.1920d_Poly(A)_4;Promastigote=3;Intracellular_Amastigote=1;Axenic_Amastigote=3;
LmxM.00	MF_V1	PAS	81139	81139	.	+	.	ID=LmxM.33.1920d_Poly(A)_5;Promastigote=5;Intracellular_Amastigote=3;Axenic_Amastigote=13;
LmxM.00	MF_V1	PAS	81140	81140	.	+	.	ID=LmxM.33.1920d_Poly(A)_6;Promastigote=1;Intracellular_Amastigote=2;Axenic_Amastigote=10;
LmxM.00	MF_V1	PAS	81141	81141	.	+	.	ID=LmxM.33.1920d_Poly(A)_7;Promastigote=3;Intracellular_Amastigote=4;Axenic_Amastigote=4;
LmxM.00	MF_V1	PAS	81142	81142	.	+	.	ID=LmxM.33.1920d_Poly(A)_8;Promastigote=1;Intracellular_Amastigote=1;Axenic_Amastigote=4;
LmxM.00	MF_V1	PAS	81149	81149	.	+	.	ID=LmxM.33.1920d_Poly(A)_9;Promastigote=5;Intracellular_Amastigote=5;Axenic_Amastigote=12;
LmxM.00	MF_V1	PAS	81311	81311	.	+	.	ID=LmxM.33.1920d_Poly(A)_10;Promastigote=3;Intracellular_Amastigote=5;Axenic_Amastigote=2;
LmxM.00	MF_V1	PAS	81312	81312	.	+	.	ID=LmxM.33.1920d_Poly(A)_11;Promastigote=2;Intracellular_Amastigote=3;Axenic_Amastigote=2;
LmxM.00	MF_V1	PAS	81313	81313	.	+	.	ID=LmxM.33.1920d_Poly(A)_12;Promastigote=3;Intracellular_Amastigote=5;Axenic_Amastigote=10;
LmxM.00	MF_V1	PAS	81314	81314	.	+	.	ID=LmxM.33.1920d_Poly(A)_13;Promastigote=1;Intracellular_Amastigote=5;Axenic_Amastigote=2;
LmxM.00	MF_V1	PAS	81317	81317	.	+	.	ID=LmxM.33.1920d_Poly(A)_14;Promastigote=0;Intracellular_Amastigote=10;Axenic_Amastigote=8;
LmxM.00	MF_V1	PAS	81318	81318	.	+	.	ID=LmxM.33.1920d_Poly(A)_15;Promastigote=6;Intracellular_Amastigote=52;Axenic_Amastigote=29;
LmxM.00	MF_V1	PAS	81319	81319	.	+	.	ID=LmxM.33.1920d_Poly(A)_16;Promastigote=49;Intracellular_Amastigote=311;Axenic_Amastigote=196;
LmxM.00	MF_V1	PAS	81320	81320	.	+	.	ID=LmxM.33.1920d_Poly(A)_17;Promastigote=7;Intracellular_Amastigote=50;Axenic_Amastigote=49;
LmxM.00	MF_V1	PAS	81321	81321	.	+	.	ID=LmxM.33.1920d_Poly(A)_18;Promastigote=8;Intracellular_Amastigote=36;Axenic_Amastigote=39;
LmxM.00	MF_V1	PAS	81322	81322	.	+	.	ID=LmxM.33.1920d_Poly(A)_19;Promastigote=5;Intracellular_Amastigote=13;Axenic_Amastigote=17;
LmxM.00	MF_V1	PAS	81323	81323	.	+	.	ID=LmxM.33.1920d_Poly(A)_20;Promastigote=2;Intracellular_Amastigote=13;Axenic_Amastigote=11;
LmxM.00	MF_V1	PAS	81324	81324	.	+	.	ID=LmxM.33.1920d_Poly(A)_21;Promastigote=1;Intracellular_Amastigote=4;Axenic_Amastigote=3;
LmxM.00	MF_V1	PAS	81327	81327	.	+	.	ID=LmxM.33.1920d_Poly(A)_22;Promastigote=2;Intracellular_Amastigote=19;Axenic_Amastigote=16;
LmxM.00	MF_V1	PAS	81328	81328	.	+	.	ID=LmxM.33.1920d_Poly(A)_23;Promastigote=1;Intracellular_Amastigote=9;Axenic_Amastigote=16;
LmxM.00	MF_V1	PAS	81329	81329	.	+	.	ID=LmxM.33.1920d_Poly(A)_24;Promastigote=0;Intracellular_Amastigote=16;Axenic_Amastigote=7;
LmxM.00	MF_V1	PAS	81332	81332	.	+	.	ID=LmxM.33.1920d_Poly(A)_25;Promastigote=0;Intracellular_Amastigote=10;Axenic_Amastigote=6;
LmxM.00	MF_V1	PAS	81333	81333	.	+	.	ID=LmxM.33.1920d_Poly(A)_26;Promastigote=1;Intracellular_Amastigote=3;Axenic_Amastigote=2;
LmxM.00	MF_V1	PAS	81334	81334	.	+	.	ID=LmxM.33.1920d_Poly(A)_27;Promastigote=0;Intracellular_Amastigote=4;Axenic_Amastigote=6;
LmxM.00	MF_V1	PAS	81681	81681	.	+	.	ID=LmxM.33.1920d_Poly(A)_28;Promastigote=1;Intracellular_Amastigote=3;Axenic_Amastigote=7;
LmxM.00	MF_V1	PAS	81687	81687	.	+	.	ID=LmxM.33.1920d_Poly(A)_29;Promastigote=4;Intracellular_Amastigote=1;Axenic_Amastigote=3;
LmxM.00	MF_V1	PAS	81740	81740	.	+	.	ID=LmxM.33.1920d_Poly(A)_30;Promastigote=0;Intracellular_Amastigote=3;Axenic_Amastigote=5;
LmxM.00	MF_V1	PAS	81747	81747	.	+	.	ID=LmxM.33.1920d_Poly(A)_31;Promastigote=1;Intracellular_Amastigote=20;Axenic_Amastigote=14;
LmxM.00	MF_V1	PAS	84546	84546	.	+	.	ID=LmxM.33.1920d_Poly(A)_32;Promastigote=2;Intracellular_Amastigote=4;Axenic_Amastigote=0;
LmxM.00	MF_V1	PAS	84584	84584	.	+	.	ID=LmxM.33.1920d_Poly(A)_33;Promastigote=1;Intracellular_Amastigote=7;Axenic_Amastigote=4;
LmxM.00	MF_V1	PAS	84596	84596	.	+	.	ID=LmxM.33.1920d_Poly(A)_34;Promastigote=0;Intracellular_Amastigote=10;Axenic_Amastigote=2;
LmxM.00	MF_V1	PAS	84597	84597	.	+	.	ID=LmxM.33.1920d_Poly(A)_35;Promastigote=1;Intracellular_Amastigote=4;Axenic_Amastigote=1;
LmxM.00	MF_V1	PAS	84603	84603	.	+	.	ID=LmxM.33.1920d_Poly(A)_36;Promastigote=1;Intracellular_Amastigote=18;Axenic_Amastigote=5;
LmxM.00	MF_V1	PAS	84604	84604	.	+	.	ID=LmxM.33.1920d_Poly(A)_37;Promastigote=8;Intracellular_Amastigote=125;Axenic_Amastigote=60;
LmxM.00	MF_V1	PAS	84605	84605	.	+	.	ID=LmxM.33.1920d_Poly(A)_38;Promastigote=0;Intracellular_Amastigote=12;Axenic_Amastigote=2;
LmxM.00	MF_V1	PAS	84606	84606	.	+	.	ID=LmxM.33.1920d_Poly(A)_39;Promastigote=0;Intracellular_Amastigote=7;Axenic_Amastigote=6;
LmxM.00	MF_V1	PAS	84612	84612	.	+	.	ID=LmxM.33.1920d_Poly(A)_40;Promastigote=2;Intracellular_Amastigote=33;Axenic_Amastigote=13;
LmxM.00	MF_V1	PAS	84613	84613	.	+	.	ID=LmxM.33.1920d_Poly(A)_41;Promastigote=0;Intracellular_Amastigote=5;Axenic_Amastigote=2;
LmxM.00	MF_V1	PAS	84614	84614	.	+	.	ID=LmxM.33.1920d_Poly(A)_42;Promastigote=0;Intracellular_Amastigote=4;Axenic_Amastigote=4;
LmxM.00	MF_V1	PAS	88498	88498	.	+	.	ID=LmxM.33.1610_Poly(A)_1;Promastigote=3;Intracellular_Amastigote=1;Axenic_Amastigote=5;
LmxM.00	MF_V1	PAS	88499	88499	.	+	.	ID=LmxM.33.1610_Poly(A)_2;Promastigote=9;Intracellular_Amastigote=11;Axenic_Amastigote=13;
LmxM.00	MF_V1	PAS	88500	88500	.	+	.	ID=LmxM.33.1610_Poly(A)_3;Promastigote=5;Intracellular_Amastigote=2;Axenic_Amastigote=2;
LmxM.00	MF_V1	PAS	88501	88501	.	+	.	ID=LmxM.33.1610_Poly(A)_4;Promastigote=1;Intracellular_Amastigote=1;Axenic_Amastigote=4;
LmxM.00	MF_V1	PAS	88505	88505	.	+	.	ID=LmxM.33.1610_Poly(A)_5;Promastigote=5;Intracellular_Amastigote=14;Axenic_Amastigote=9;
LmxM.00	MF_V1	PAS	88507	88507	.	+	.	ID=LmxM.33.1610_Poly(A)_6;Promastigote=2;Intracellular_Amastigote=4;Axenic_Amastigote=2;
LmxM.00	MF_V1	PAS	88565	88565	.	+	.	ID=LmxM.33.1610_Poly(A)_7;Promastigote=3;Intracellular_Amastigote=14;Axenic_Amastigote=13;
LmxM.00	MF_V1	PAS	91294	91294	.	+	.	ID=LmxM.33.1600_Poly(A)_1;Promastigote=2;Intracellular_Amastigote=0;Axenic_Amastigote=4;
LmxM.00	MF_V1	PAS	91426	91426	.	+	.	ID=LmxM.33.1600_Poly(A)_2;Promastigote=1;Intracellular_Amastigote=9;Axenic_Amastigote=12;
LmxM.00	MF_V1	PAS	91428	91428	.	+	.	ID=LmxM.33.1600_Poly(A)_3;Promastigote=1;Intracellular_Amastigote=9;Axenic_Amastigote=10;
LmxM.00	MF_V1	PAS	91429	91429	.	+	.	ID=LmxM.33.1600_Poly(A)_4;Promastigote=4;Intracellular_Amastigote=31;Axenic_Amastigote=26;
LmxM.00	MF_V1	PAS	91430	91430	.	+	.	ID=LmxM.33.1600_Poly(A)_5;Promastigote=2;Intracellular_Amastigote=11;Axenic_Amastigote=14;
LmxM.00	MF_V1	PAS	91431	91431	.	+	.	ID=LmxM.33.1600_Poly(A)_6;Promastigote=1;Intracellular_Amastigote=5;Axenic_Amastigote=6;
LmxM.00	MF_V1	PAS	91437	91437	.	+	.	ID=LmxM.33.1600_Poly(A)_7;Promastigote=0;Intracellular_Amastigote=1;Axenic_Amastigote=5;
LmxM.00	MF_V1	PAS	91438	91438	.	+	.	ID=LmxM.33.1600_Poly(A)_8;Promastigote=1;Intracellular_Amastigote=9;Axenic_Amastigote=3;
LmxM.00	MF_V1	PAS	91440	91440	.	+	.	ID=LmxM.33.1600_Poly(A)_9;Promastigote=0;Intracellular_Amastigote=4;Axenic_Amastigote=5;
LmxM.00	MF_V1	PAS	91441	91441	.	+	.	ID=LmxM.33.1600_Poly(A)_10;Promastigote=0;Intracellular_Amastigote=21;Axenic_Amastigote=15;
LmxM.00	MF_V1	PAS	91442	91442	.	+	.	ID=LmxM.33.1600_Poly(A)_11;Promastigote=0;Intracellular_Amastigote=6;Axenic_Amastigote=4;
LmxM.00	MF_V1	PAS	91443	91443	.	+	.	ID=LmxM.33.1600_Poly(A)_12;Promastigote=0;Intracellular_Amastigote=4;Axenic_Amastigote=2;
LmxM.00	MF_V1	PAS	91447	91447	.	+	.	ID=LmxM.33.1600_Poly(A)_13;Promastigote=0;Intracellular_Amastigote=5;Axenic_Amastigote=7;
LmxM.00	MF_V1	PAS	91448	91448	.	+	.	ID=LmxM.33.1600_Poly(A)_14;Promastigote=3;Intracellular_Amastigote=26;Axenic_Amastigote=19;
LmxM.00	MF_V1	PAS	91449	91449	.	+	.	ID=LmxM.33.1600_Poly(A)_15;Promastigote=10;Intracellular_Amastigote=147;Axenic_Amastigote=67;
LmxM.00	MF_V1	PAS	91450	91450	.	+	.	ID=LmxM.33.1600_Poly(A)_16;Promastigote=1;Intracellular_Amastigote=13;Axenic_Amastigote=9;
LmxM.00	MF_V1	PAS	91451	91451	.	+	.	ID=LmxM.33.1600_Poly(A)_17;Promastigote=1;Intracellular_Amastigote=17;Axenic_Amastigote=12;
LmxM.00	MF_V1	PAS	91452	91452	.	+	.	ID=LmxM.33.1600_Poly(A)_18;Promastigote=0;Intracellular_Amastigote=4;Axenic_Amastigote=2;
LmxM.00	MF_V1	PAS	91457	91457	.	+	.	ID=LmxM.33.1600_Poly(A)_19;Promastigote=2;Intracellular_Amastigote=16;Axenic_Amastigote=10;
LmxM.00	MF_V1	PAS	91462	91462	.	+	.	ID=LmxM.33.1600_Poly(A)_20;Promastigote=0;Intracellular_Amastigote=7;Axenic_Amastigote=0;
LmxM.00	MF_V1	PAS	102029	102029	.	+	.	ID=LmxM.30.1450partial_Poly(A)_1;Promastigote=4;Intracellular_Amastigote=5;Axenic_Amastigote=8;
LmxM.00	MF_V1	PAS	102528	102528	.	+	.	ID=LmxM.30.1450partial_Poly(A)_2;Promastigote=4;Intracellular_Amastigote=10;Axenic_Amastigote=8;
LmxM.00	MF_V1	PAS	102541	102541	.	+	.	ID=LmxM.30.1450partial_Poly(A)_3;Promastigote=0;Intracellular_Amastigote=4;Axenic_Amastigote=2;
LmxM.00	MF_V1	PAS	102542	102542	.	+	.	ID=LmxM.30.1450partial_Poly(A)_4;Promastigote=5;Intracellular_Amastigote=52;Axenic_Amastigote=52;
LmxM.00	MF_V1	PAS	102543	102543	.	+	.	ID=LmxM.30.1450partial_Poly(A)_5;Promastigote=4;Intracellular_Amastigote=8;Axenic_Amastigote=11;
LmxM.00	MF_V1	PAS	102544	102544	.	+	.	ID=LmxM.30.1450partial_Poly(A)_6;Promastigote=1;Intracellular_Amastigote=9;Axenic_Amastigote=13;
LmxM.00	MF_V1	PAS	102545	102545	.	+	.	ID=LmxM.30.1450partial_Poly(A)_7;Promastigote=1;Intracellular_Amastigote=5;Axenic_Amastigote=6;
LmxM.00	MF_V1	PAS	102706	102706	.	+	.	ID=LmxM.30.1450partial_Poly(A)_8;Promastigote=1;Intracellular_Amastigote=1;Axenic_Amastigote=6;
LmxM.00	MF_V1	PAS	102707	102707	.	+	.	ID=LmxM.30.1450partial_Poly(A)_9;Promastigote=2;Intracellular_Amastigote=1;Axenic_Amastigote=6;
LmxM.00	MF_V1	PAS	102708	102708	.	+	.	ID=LmxM.30.1450partial_Poly(A)_10;Promastigote=10;Intracellular_Amastigote=14;Axenic_Amastigote=25;
LmxM.00	MF_V1	PAS	102710	102710	.	+	.	ID=LmxM.30.1450partial_Poly(A)_11;Promastigote=2;Intracellular_Amastigote=6;Axenic_Amastigote=10;
LmxM.00	MF_V1	PAS	102724	102724	.	+	.	ID=LmxM.30.1450partial_Poly(A)_12;Promastigote=3;Intracellular_Amastigote=4;Axenic_Amastigote=11;
LmxM.00	MF_V1	PAS	102725	102725	.	+	.	ID=LmxM.30.1450partial_Poly(A)_13;Promastigote=13;Intracellular_Amastigote=24;Axenic_Amastigote=31;
LmxM.00	MF_V1	PAS	102726	102726	.	+	.	ID=LmxM.30.1450partial_Poly(A)_14;Promastigote=4;Intracellular_Amastigote=7;Axenic_Amastigote=5;
LmxM.00	MF_V1	PAS	102728	102728	.	+	.	ID=LmxM.30.1450partial_Poly(A)_15;Promastigote=1;Intracellular_Amastigote=7;Axenic_Amastigote=5;
LmxM.00	MF_V1	PAS	102729	102729	.	+	.	ID=LmxM.30.1450partial_Poly(A)_16;Promastigote=5;Intracellular_Amastigote=8;Axenic_Amastigote=16;
LmxM.00	MF_V1	PAS	102730	102730	.	+	.	ID=LmxM.30.1450partial_Poly(A)_17;Promastigote=7;Intracellular_Amastigote=13;Axenic_Amastigote=24;
LmxM.00	MF_V1	PAS	102731	102731	.	+	.	ID=LmxM.30.1450partial_Poly(A)_18;Promastigote=3;Intracellular_Amastigote=9;Axenic_Amastigote=16;
LmxM.00	MF_V1	PAS	102732	102732	.	+	.	ID=LmxM.30.1450partial_Poly(A)_19;Promastigote=4;Intracellular_Amastigote=4;Axenic_Amastigote=5;
LmxM.00	MF_V1	PAS	102733	102733	.	+	.	ID=LmxM.30.1450partial_Poly(A)_20;Promastigote=1;Intracellular_Amastigote=5;Axenic_Amastigote=6;
LmxM.00	MF_V1	PAS	102734	102734	.	+	.	ID=LmxM.30.1450partial_Poly(A)_21;Promastigote=8;Intracellular_Amastigote=39;Axenic_Amastigote=27;
LmxM.00	MF_V1	PAS	102735	102735	.	+	.	ID=LmxM.30.1450partial_Poly(A)_22;Promastigote=12;Intracellular_Amastigote=31;Axenic_Amastigote=38;
LmxM.00	MF_V1	PAS	102736	102736	.	+	.	ID=LmxM.30.1450partial_Poly(A)_23;Promastigote=11;Intracellular_Amastigote=25;Axenic_Amastigote=30;
LmxM.00	MF_V1	PAS	102737	102737	.	+	.	ID=LmxM.30.1450partial_Poly(A)_24;Promastigote=33;Intracellular_Amastigote=118;Axenic_Amastigote=108;
LmxM.00	MF_V1	PAS	102738	102738	.	+	.	ID=LmxM.30.1450partial_Poly(A)_25;Promastigote=0;Intracellular_Amastigote=5;Axenic_Amastigote=2;
LmxM.00	MF_V1	PAS	102739	102739	.	+	.	ID=LmxM.30.1450partial_Poly(A)_26;Promastigote=1;Intracellular_Amastigote=5;Axenic_Amastigote=10;
LmxM.00	MF_V1	PAS	102740	102740	.	+	.	ID=LmxM.30.1450partial_Poly(A)_27;Promastigote=0;Intracellular_Amastigote=4;Axenic_Amastigote=4;
LmxM.00	MF_V1	PAS	102748	102748	.	+	.	ID=LmxM.30.1450partial_Poly(A)_28;Promastigote=1;Intracellular_Amastigote=5;Axenic_Amastigote=0;
LmxM.00	MF_V1	PAS	102749	102749	.	+	.	ID=LmxM.30.1450partial_Poly(A)_29;Promastigote=0;Intracellular_Amastigote=4;Axenic_Amastigote=4;
LmxM.00	MF_V1	PAS	102750	102750	.	+	.	ID=LmxM.30.1450partial_Poly(A)_30;Promastigote=7;Intracellular_Amastigote=56;Axenic_Amastigote=27;
LmxM.00	MF_V1	PAS	102751	102751	.	+	.	ID=LmxM.30.1450partial_Poly(A)_31;Promastigote=1;Intracellular_Amastigote=11;Axenic_Amastigote=10;
LmxM.00	MF_V1	PAS	102752	102752	.	+	.	ID=LmxM.30.1450partial_Poly(A)_32;Promastigote=2;Intracellular_Amastigote=8;Axenic_Amastigote=5;
LmxM.00	MF_V1	PAS	105013	105013	.	+	.	ID=LmxM.30.1450partial_Poly(A)_33;Promastigote=2;Intracellular_Amastigote=2;Axenic_Amastigote=2;
LmxM.00	MF_V1	PAS	105458	105458	.	+	.	ID=LmxM.30.1450partial_Poly(A)_34;Promastigote=0;Intracellular_Amastigote=4;Axenic_Amastigote=3;
LmxM.00	MF_V1	PAS	105483	105483	.	+	.	ID=LmxM.30.1450partial_Poly(A)_35;Promastigote=0;Intracellular_Amastigote=3;Axenic_Amastigote=3;
LmxM.00	MF_V1	PAS	105487	105487	.	+	.	ID=LmxM.30.1450partial_Poly(A)_36;Promastigote=0;Intracellular_Amastigote=3;Axenic_Amastigote=3;
LmxM.00	MF_V1	PAS	105492	105492	.	+	.	ID=LmxM.30.1450partial_Poly(A)_37;Promastigote=3;Intracellular_Amastigote=4;Axenic_Amastigote=10;
LmxM.00	MF_V1	PAS	105493	105493	.	+	.	ID=LmxM.30.1450partial_Poly(A)_38;Promastigote=10;Intracellular_Amastigote=12;Axenic_Amastigote=13;
LmxM.00	MF_V1	PAS	105494	105494	.	+	.	ID=LmxM.30.1450partial_Poly(A)_39;Promastigote=0;Intracellular_Amastigote=5;Axenic_Amastigote=4;
LmxM.00	MF_V1	PAS	108271	108271	.	+	.	ID=LmxM.30.0450a_Poly(A)_1;Promastigote=9;Intracellular_Amastigote=18;Axenic_Amastigote=21;
LmxM.00	MF_V1	PAS	108272	108272	.	+	.	ID=LmxM.30.0450a_Poly(A)_2;Promastigote=1;Intracellular_Amastigote=4;Axenic_Amastigote=4;
LmxM.00	MF_V1	PAS	108949	108949	.	+	.	ID=LmxM.30.0450a_Poly(A)_3;Promastigote=3;Intracellular_Amastigote=15;Axenic_Amastigote=21;
LmxM.00	MF_V1	PAS	108950	108950	.	+	.	ID=LmxM.30.0450a_Poly(A)_4;Promastigote=23;Intracellular_Amastigote=52;Axenic_Amastigote=46;
LmxM.00	MF_V1	PAS	108951	108951	.	+	.	ID=LmxM.30.0450a_Poly(A)_5;Promastigote=2;Intracellular_Amastigote=9;Axenic_Amastigote=12;
LmxM.00	MF_V1	PAS	108952	108952	.	+	.	ID=LmxM.30.0450a_Poly(A)_6;Promastigote=4;Intracellular_Amastigote=7;Axenic_Amastigote=18;
LmxM.00	MF_V1	PAS	108953	108953	.	+	.	ID=LmxM.30.0450a_Poly(A)_7;Promastigote=0;Intracellular_Amastigote=3;Axenic_Amastigote=5;
LmxM.00	MF_V1	PAS	108968	108968	.	+	.	ID=LmxM.30.0450a_Poly(A)_8;Promastigote=0;Intracellular_Amastigote=7;Axenic_Amastigote=5;
LmxM.00	MF_V1	PAS	108969	108969	.	+	.	ID=LmxM.30.0450a_Poly(A)_9;Promastigote=1;Intracellular_Amastigote=2;Axenic_Amastigote=5;
LmxM.00	MF_V1	PAS	108970	108970	.	+	.	ID=LmxM.30.0450a_Poly(A)_10;Promastigote=3;Intracellular_Amastigote=5;Axenic_Amastigote=7;
LmxM.00	MF_V1	PAS	108971	108971	.	+	.	ID=LmxM.30.0450a_Poly(A)_11;Promastigote=1;Intracellular_Amastigote=36;Axenic_Amastigote=13;
LmxM.00	MF_V1	PAS	108972	108972	.	+	.	ID=LmxM.30.0450a_Poly(A)_12;Promastigote=3;Intracellular_Amastigote=31;Axenic_Amastigote=22;
LmxM.00	MF_V1	PAS	108973	108973	.	+	.	ID=LmxM.30.0450a_Poly(A)_13;Promastigote=0;Intracellular_Amastigote=7;Axenic_Amastigote=9;
LmxM.00	MF_V1	PAS	108974	108974	.	+	.	ID=LmxM.30.0450a_Poly(A)_14;Promastigote=1;Intracellular_Amastigote=7;Axenic_Amastigote=7;
LmxM.00	MF_V1	PAS	108975	108975	.	+	.	ID=LmxM.30.0450a_Poly(A)_15;Promastigote=2;Intracellular_Amastigote=7;Axenic_Amastigote=3;
LmxM.00	MF_V1	PAS	108976	108976	.	+	.	ID=LmxM.30.0450a_Poly(A)_16;Promastigote=8;Intracellular_Amastigote=63;Axenic_Amastigote=24;
LmxM.00	MF_V1	PAS	108977	108977	.	+	.	ID=LmxM.30.0450a_Poly(A)_17;Promastigote=5;Intracellular_Amastigote=18;Axenic_Amastigote=28;
LmxM.00	MF_V1	PAS	108978	108978	.	+	.	ID=LmxM.30.0450a_Poly(A)_18;Promastigote=1;Intracellular_Amastigote=22;Axenic_Amastigote=29;
LmxM.00	MF_V1	PAS	108979	108979	.	+	.	ID=LmxM.30.0450a_Poly(A)_19;Promastigote=7;Intracellular_Amastigote=93;Axenic_Amastigote=49;
LmxM.00	MF_V1	PAS	108981	108981	.	+	.	ID=LmxM.30.0450a_Poly(A)_20;Promastigote=0;Intracellular_Amastigote=6;Axenic_Amastigote=5;
LmxM.00	MF_V1	PAS	108983	108983	.	+	.	ID=LmxM.30.0450a_Poly(A)_21;Promastigote=0;Intracellular_Amastigote=6;Axenic_Amastigote=1;
LmxM.00	MF_V1	PAS	108992	108992	.	+	.	ID=LmxM.30.0450a_Poly(A)_22;Promastigote=3;Intracellular_Amastigote=16;Axenic_Amastigote=5;
LmxM.00	MF_V1	PAS	108993	108993	.	+	.	ID=LmxM.30.0450a_Poly(A)_23;Promastigote=0;Intracellular_Amastigote=2;Axenic_Amastigote=4;
LmxM.00	MF_V1	PAS	112045	112045	.	+	.	ID=LmxM.30.0450a_Poly(A)_24;Promastigote=5;Intracellular_Amastigote=9;Axenic_Amastigote=10;
LmxM.00	MF_V1	PAS	112046	112046	.	+	.	ID=LmxM.30.0450a_Poly(A)_25;Promastigote=0;Intracellular_Amastigote=2;Axenic_Amastigote=6;
LmxM.00	MF_V1	PAS	112047	112047	.	+	.	ID=LmxM.30.0450a_Poly(A)_26;Promastigote=2;Intracellular_Amastigote=3;Axenic_Amastigote=7;
LmxM.00	MF_V1	PAS	112048	112048	.	+	.	ID=LmxM.30.0450a_Poly(A)_27;Promastigote=0;Intracellular_Amastigote=2;Axenic_Amastigote=4;
LmxM.00	MF_V1	PAS	112168	112168	.	+	.	ID=LmxM.30.0450a_Poly(A)_28;Promastigote=0;Intracellular_Amastigote=6;Axenic_Amastigote=1;
LmxM.00	MF_V1	PAS	112184	112184	.	+	.	ID=LmxM.30.0450a_Poly(A)_29;Promastigote=1;Intracellular_Amastigote=7;Axenic_Amastigote=6;
LmxM.00	MF_V1	PAS	112202	112202	.	+	.	ID=LmxM.30.0450a_Poly(A)_30;Promastigote=2;Intracellular_Amastigote=4;Axenic_Amastigote=7;
LmxM.00	MF_V1	PAS	112203	112203	.	+	.	ID=LmxM.30.0450a_Poly(A)_31;Promastigote=9;Intracellular_Amastigote=19;Axenic_Amastigote=29;
LmxM.00	MF_V1	PAS	112204	112204	.	+	.	ID=LmxM.30.0450a_Poly(A)_32;Promastigote=1;Intracellular_Amastigote=4;Axenic_Amastigote=2;
LmxM.00	MF_V1	PAS	112218	112218	.	+	.	ID=LmxM.30.0450a_Poly(A)_33;Promastigote=3;Intracellular_Amastigote=9;Axenic_Amastigote=9;
LmxM.00	MF_V1	PAS	112227	112227	.	+	.	ID=LmxM.30.0450a_Poly(A)_34;Promastigote=3;Intracellular_Amastigote=8;Axenic_Amastigote=3;
LmxM.00	MF_V1	PAS	126964	126964	.	+	.	ID=LmxM.30.0440_Poly(A)_1;Promastigote=3;Intracellular_Amastigote=1;Axenic_Amastigote=2;
LmxM.00	MF_V1	PAS	128539	128539	.	+	.	ID=LmxM.30.0440_Poly(A)_2;Promastigote=4;Intracellular_Amastigote=0;Axenic_Amastigote=2;
LmxM.00	MF_V1	PAS	128544	128544	.	+	.	ID=LmxM.30.0440_Poly(A)_3;Promastigote=4;Intracellular_Amastigote=0;Axenic_Amastigote=2;
LmxM.00	MF_V1	PAS	128545	128545	.	+	.	ID=LmxM.30.0440_Poly(A)_4;Promastigote=29;Intracellular_Amastigote=4;Axenic_Amastigote=33;
LmxM.00	MF_V1	PAS	128546	128546	.	+	.	ID=LmxM.30.0440_Poly(A)_5;Promastigote=8;Intracellular_Amastigote=0;Axenic_Amastigote=5;
LmxM.00	MF_V1	PAS	128547	128547	.	+	.	ID=LmxM.30.0440_Poly(A)_6;Promastigote=6;Intracellular_Amastigote=1;Axenic_Amastigote=2;
LmxM.00	MF_V1	PAS	128563	128563	.	+	.	ID=LmxM.30.0440_Poly(A)_7;Promastigote=16;Intracellular_Amastigote=2;Axenic_Amastigote=10;
LmxM.00	MF_V1	PAS	128567	128567	.	+	.	ID=LmxM.30.0440_Poly(A)_8;Promastigote=9;Intracellular_Amastigote=1;Axenic_Amastigote=7;
LmxM.00	MF_V1	PAS	128568	128568	.	+	.	ID=LmxM.30.0440_Poly(A)_9;Promastigote=6;Intracellular_Amastigote=0;Axenic_Amastigote=10;
LmxM.00	MF_V1	PAS	128569	128569	.	+	.	ID=LmxM.30.0440_Poly(A)_10;Promastigote=5;Intracellular_Amastigote=1;Axenic_Amastigote=3;
LmxM.00	MF_V1	PAS	128570	128570	.	+	.	ID=LmxM.30.0440_Poly(A)_11;Promastigote=35;Intracellular_Amastigote=4;Axenic_Amastigote=36;
LmxM.00	MF_V1	PAS	128572	128572	.	+	.	ID=LmxM.30.0440_Poly(A)_12;Promastigote=2;Intracellular_Amastigote=0;Axenic_Amastigote=4;
LmxM.00	MF_V1	PAS	128573	128573	.	+	.	ID=LmxM.30.0440_Poly(A)_13;Promastigote=4;Intracellular_Amastigote=2;Axenic_Amastigote=6;
LmxM.00	MF_V1	PAS	128574	128574	.	+	.	ID=LmxM.30.0440_Poly(A)_14;Promastigote=2;Intracellular_Amastigote=3;Axenic_Amastigote=3;
LmxM.00	MF_V1	PAS	128575	128575	.	+	.	ID=LmxM.30.0440_Poly(A)_15;Promastigote=586;Intracellular_Amastigote=199;Axenic_Amastigote=501;
LmxM.00	MF_V1	PAS	128576	128576	.	+	.	ID=LmxM.30.0440_Poly(A)_16;Promastigote=160;Intracellular_Amastigote=55;Axenic_Amastigote=209;
LmxM.00	MF_V1	PAS	128577	128577	.	+	.	ID=LmxM.30.0440_Poly(A)_17;Promastigote=123;Intracellular_Amastigote=31;Axenic_Amastigote=111;
LmxM.00	MF_V1	PAS	128578	128578	.	+	.	ID=LmxM.30.0440_Poly(A)_18;Promastigote=33;Intracellular_Amastigote=7;Axenic_Amastigote=32;
LmxM.00	MF_V1	PAS	128579	128579	.	+	.	ID=LmxM.30.0440_Poly(A)_19;Promastigote=10;Intracellular_Amastigote=2;Axenic_Amastigote=12;
LmxM.00	MF_V1	PAS	128580	128580	.	+	.	ID=LmxM.30.0440_Poly(A)_20;Promastigote=6;Intracellular_Amastigote=2;Axenic_Amastigote=2;
LmxM.00	MF_V1	PAS	128581	128581	.	+	.	ID=LmxM.30.0440_Poly(A)_21;Promastigote=0;Intracellular_Amastigote=2;Axenic_Amastigote=6;
LmxM.00	MF_V1	PAS	128582	128582	.	+	.	ID=LmxM.30.0440_Poly(A)_22;Promastigote=42;Intracellular_Amastigote=30;Axenic_Amastigote=56;
LmxM.00	MF_V1	PAS	128583	128583	.	+	.	ID=LmxM.30.0440_Poly(A)_23;Promastigote=9;Intracellular_Amastigote=4;Axenic_Amastigote=7;
LmxM.00	MF_V1	PAS	128584	128584	.	+	.	ID=LmxM.30.0440_Poly(A)_24;Promastigote=6;Intracellular_Amastigote=2;Axenic_Amastigote=13;
LmxM.00	MF_V1	PAS	128585	128585	.	+	.	ID=LmxM.30.0440_Poly(A)_25;Promastigote=5;Intracellular_Amastigote=1;Axenic_Amastigote=3;
LmxM.00	MF_V1	PAS	128589	128589	.	+	.	ID=LmxM.30.0440_Poly(A)_26;Promastigote=34;Intracellular_Amastigote=26;Axenic_Amastigote=30;
LmxM.00	MF_V1	PAS	128592	128592	.	+	.	ID=LmxM.30.0440_Poly(A)_27;Promastigote=4;Intracellular_Amastigote=0;Axenic_Amastigote=3;
LmxM.00	MF_V1	PAS	128715	128715	.	+	.	ID=LmxM.30.0440_Poly(A)_28;Promastigote=5;Intracellular_Amastigote=5;Axenic_Amastigote=8;
LmxM.00	MF_V1	PAS	128716	128716	.	+	.	ID=LmxM.30.0440_Poly(A)_29;Promastigote=1;Intracellular_Amastigote=1;Axenic_Amastigote=6;
LmxM.00	MF_V1	PAS	128717	128717	.	+	.	ID=LmxM.30.0440_Poly(A)_30;Promastigote=47;Intracellular_Amastigote=47;Axenic_Amastigote=70;
LmxM.00	MF_V1	PAS	128718	128718	.	+	.	ID=LmxM.30.0440_Poly(A)_31;Promastigote=27;Intracellular_Amastigote=25;Axenic_Amastigote=41;
LmxM.00	MF_V1	PAS	128719	128719	.	+	.	ID=LmxM.30.0440_Poly(A)_32;Promastigote=212;Intracellular_Amastigote=309;Axenic_Amastigote=399;
LmxM.00	MF_V1	PAS	128720	128720	.	+	.	ID=LmxM.30.0440_Poly(A)_33;Promastigote=36;Intracellular_Amastigote=32;Axenic_Amastigote=50;
LmxM.00	MF_V1	PAS	128721	128721	.	+	.	ID=LmxM.30.0440_Poly(A)_34;Promastigote=2;Intracellular_Amastigote=2;Axenic_Amastigote=4;
LmxM.00	MF_V1	PAS	128722	128722	.	+	.	ID=LmxM.30.0440_Poly(A)_35;Promastigote=4;Intracellular_Amastigote=4;Axenic_Amastigote=5;
LmxM.00	MF_V1	PAS	128723	128723	.	+	.	ID=LmxM.30.0440_Poly(A)_36;Promastigote=3;Intracellular_Amastigote=2;Axenic_Amastigote=1;
LmxM.00	MF_V1	PAS	128801	128801	.	+	.	ID=LmxM.30.0440_Poly(A)_37;Promastigote=2;Intracellular_Amastigote=10;Axenic_Amastigote=1;
LmxM.00	MF_V1	PAS	128802	128802	.	+	.	ID=LmxM.30.0440_Poly(A)_38;Promastigote=0;Intracellular_Amastigote=1;Axenic_Amastigote=5;
LmxM.00	MF_V1	PAS	133111	133111	.	+	.	ID=LmxM.30.0430_Poly(A)_1;Promastigote=4;Intracellular_Amastigote=1;Axenic_Amastigote=3;
LmxM.00	MF_V1	PAS	133158	133158	.	+	.	ID=LmxM.30.0430_Poly(A)_2;Promastigote=2;Intracellular_Amastigote=3;Axenic_Amastigote=1;
LmxM.00	MF_V1	PAS	133159	133159	.	+	.	ID=LmxM.30.0430_Poly(A)_3;Promastigote=13;Intracellular_Amastigote=11;Axenic_Amastigote=17;
LmxM.00	MF_V1	PAS	133160	133160	.	+	.	ID=LmxM.30.0430_Poly(A)_4;Promastigote=4;Intracellular_Amastigote=6;Axenic_Amastigote=2;
LmxM.00	MF_V1	PAS	133161	133161	.	+	.	ID=LmxM.30.0430_Poly(A)_5;Promastigote=3;Intracellular_Amastigote=3;Axenic_Amastigote=4;
LmxM.00	MF_V1	PAS	136694	136694	.	+	.	ID=LmxM.30.0460a_Poly(A)_1;Promastigote=0;Intracellular_Amastigote=1;Axenic_Amastigote=6;
LmxM.00	MF_V1	PAS	137168	137168	.	+	.	ID=LmxM.30.0460a_Poly(A)_2;Promastigote=2;Intracellular_Amastigote=10;Axenic_Amastigote=7;
LmxM.00	MF_V1	PAS	137172	137172	.	+	.	ID=LmxM.30.0460a_Poly(A)_3;Promastigote=2;Intracellular_Amastigote=2;Axenic_Amastigote=3;
LmxM.00	MF_V1	PAS	137173	137173	.	+	.	ID=LmxM.30.0460a_Poly(A)_4;Promastigote=3;Intracellular_Amastigote=9;Axenic_Amastigote=7;
LmxM.00	MF_V1	PAS	137174	137174	.	+	.	ID=LmxM.30.0460a_Poly(A)_5;Promastigote=9;Intracellular_Amastigote=21;Axenic_Amastigote=17;
LmxM.00	MF_V1	PAS	137176	137176	.	+	.	ID=LmxM.30.0460a_Poly(A)_6;Promastigote=3;Intracellular_Amastigote=5;Axenic_Amastigote=11;
LmxM.00	MF_V1	PAS	158569	158569	.	+	.	ID=LmxM.34.0520b_Poly(A)_1;Promastigote=4;Intracellular_Amastigote=5;Axenic_Amastigote=7;
LmxM.00	MF_V1	PAS	158570	158570	.	+	.	ID=LmxM.34.0520b_Poly(A)_2;Promastigote=5;Intracellular_Amastigote=2;Axenic_Amastigote=6;
LmxM.00	MF_V1	PAS	158571	158571	.	+	.	ID=LmxM.34.0520b_Poly(A)_3;Promastigote=1;Intracellular_Amastigote=3;Axenic_Amastigote=4;
LmxM.00	MF_V1	PAS	158572	158572	.	+	.	ID=LmxM.34.0520b_Poly(A)_4;Promastigote=0;Intracellular_Amastigote=2;Axenic_Amastigote=5;
LmxM.00	MF_V1	PAS	169367	169367	.	-	.	ID=LmxM.26.1690_Poly(A)_2;Promastigote=2;Intracellular_Amastigote=1;Axenic_Amastigote=3;
LmxM.00	MF_V1	PAS	169368	169368	.	-	.	ID=LmxM.26.1690_Poly(A)_1;Promastigote=8;Intracellular_Amastigote=2;Axenic_Amastigote=9;
LmxM.00	MF_V1	PAS	171802	171802	.	-	.	ID=LmxM.11.1220a_Poly(A)_7;Promastigote=0;Intracellular_Amastigote=2;Axenic_Amastigote=4;
LmxM.00	MF_V1	PAS	171807	171807	.	-	.	ID=LmxM.11.1220a_Poly(A)_6;Promastigote=2;Intracellular_Amastigote=1;Axenic_Amastigote=5;
LmxM.00	MF_V1	PAS	171809	171809	.	-	.	ID=LmxM.11.1220a_Poly(A)_5;Promastigote=4;Intracellular_Amastigote=4;Axenic_Amastigote=7;
LmxM.00	MF_V1	PAS	171810	171810	.	-	.	ID=LmxM.11.1220a_Poly(A)_4;Promastigote=12;Intracellular_Amastigote=11;Axenic_Amastigote=18;
LmxM.00	MF_V1	PAS	171811	171811	.	-	.	ID=LmxM.11.1220a_Poly(A)_3;Promastigote=26;Intracellular_Amastigote=38;Axenic_Amastigote=31;
LmxM.00	MF_V1	PAS	171813	171813	.	-	.	ID=LmxM.11.1220a_Poly(A)_2;Promastigote=1;Intracellular_Amastigote=1;Axenic_Amastigote=4;
LmxM.00	MF_V1	PAS	171874	171874	.	-	.	ID=LmxM.11.1220a_Poly(A)_1;Promastigote=10;Intracellular_Amastigote=3;Axenic_Amastigote=7;
LmxM.00	MF_V1	PAS	187851	187851	.	-	.	ID=LmxM.30.0450b_Poly(A)_41;Promastigote=0;Intracellular_Amastigote=4;Axenic_Amastigote=4;
LmxM.00	MF_V1	PAS	187852	187852	.	-	.	ID=LmxM.30.0450b_Poly(A)_40;Promastigote=1;Intracellular_Amastigote=1;Axenic_Amastigote=10;
LmxM.00	MF_V1	PAS	187853	187853	.	-	.	ID=LmxM.30.0450b_Poly(A)_39;Promastigote=4;Intracellular_Amastigote=16;Axenic_Amastigote=17;
LmxM.00	MF_V1	PAS	187854	187854	.	-	.	ID=LmxM.30.0450b_Poly(A)_38;Promastigote=1;Intracellular_Amastigote=4;Axenic_Amastigote=2;
LmxM.00	MF_V1	PAS	187855	187855	.	-	.	ID=LmxM.30.0450b_Poly(A)_37;Promastigote=19;Intracellular_Amastigote=292;Axenic_Amastigote=159;
LmxM.00	MF_V1	PAS	187856	187856	.	-	.	ID=LmxM.30.0450b_Poly(A)_36;Promastigote=8;Intracellular_Amastigote=43;Axenic_Amastigote=40;
LmxM.00	MF_V1	PAS	187857	187857	.	-	.	ID=LmxM.30.0450b_Poly(A)_35;Promastigote=0;Intracellular_Amastigote=23;Axenic_Amastigote=17;
LmxM.00	MF_V1	PAS	187858	187858	.	-	.	ID=LmxM.30.0450b_Poly(A)_34;Promastigote=0;Intracellular_Amastigote=4;Axenic_Amastigote=4;
LmxM.00	MF_V1	PAS	187860	187860	.	-	.	ID=LmxM.30.0450b_Poly(A)_33;Promastigote=0;Intracellular_Amastigote=7;Axenic_Amastigote=6;
LmxM.00	MF_V1	PAS	187862	187862	.	-	.	ID=LmxM.30.0450b_Poly(A)_32;Promastigote=0;Intracellular_Amastigote=6;Axenic_Amastigote=4;
LmxM.00	MF_V1	PAS	187863	187863	.	-	.	ID=LmxM.30.0450b_Poly(A)_31;Promastigote=0;Intracellular_Amastigote=4;Axenic_Amastigote=3;
LmxM.00	MF_V1	PAS	187864	187864	.	-	.	ID=LmxM.30.0450b_Poly(A)_30;Promastigote=1;Intracellular_Amastigote=11;Axenic_Amastigote=3;
LmxM.00	MF_V1	PAS	187865	187865	.	-	.	ID=LmxM.30.0450b_Poly(A)_29;Promastigote=4;Intracellular_Amastigote=20;Axenic_Amastigote=28;
LmxM.00	MF_V1	PAS	187866	187866	.	-	.	ID=LmxM.30.0450b_Poly(A)_28;Promastigote=4;Intracellular_Amastigote=46;Axenic_Amastigote=48;
LmxM.00	MF_V1	PAS	187867	187867	.	-	.	ID=LmxM.30.0450b_Poly(A)_27;Promastigote=2;Intracellular_Amastigote=17;Axenic_Amastigote=21;
LmxM.00	MF_V1	PAS	187868	187868	.	-	.	ID=LmxM.30.0450b_Poly(A)_26;Promastigote=57;Intracellular_Amastigote=646;Axenic_Amastigote=390;
LmxM.00	MF_V1	PAS	187869	187869	.	-	.	ID=LmxM.30.0450b_Poly(A)_25;Promastigote=21;Intracellular_Amastigote=142;Axenic_Amastigote=151;
LmxM.00	MF_V1	PAS	187870	187870	.	-	.	ID=LmxM.30.0450b_Poly(A)_24;Promastigote=8;Intracellular_Amastigote=98;Axenic_Amastigote=106;
LmxM.00	MF_V1	PAS	187871	187871	.	-	.	ID=LmxM.30.0450b_Poly(A)_23;Promastigote=17;Intracellular_Amastigote=129;Axenic_Amastigote=113;
LmxM.00	MF_V1	PAS	187872	187872	.	-	.	ID=LmxM.30.0450b_Poly(A)_22;Promastigote=1;Intracellular_Amastigote=25;Axenic_Amastigote=19;
LmxM.00	MF_V1	PAS	187873	187873	.	-	.	ID=LmxM.30.0450b_Poly(A)_21;Promastigote=6;Intracellular_Amastigote=23;Axenic_Amastigote=35;
LmxM.00	MF_V1	PAS	187874	187874	.	-	.	ID=LmxM.30.0450b_Poly(A)_20;Promastigote=8;Intracellular_Amastigote=42;Axenic_Amastigote=53;
LmxM.00	MF_V1	PAS	187875	187875	.	-	.	ID=LmxM.30.0450b_Poly(A)_19;Promastigote=20;Intracellular_Amastigote=99;Axenic_Amastigote=97;
LmxM.00	MF_V1	PAS	187876	187876	.	-	.	ID=LmxM.30.0450b_Poly(A)_18;Promastigote=13;Intracellular_Amastigote=80;Axenic_Amastigote=66;
LmxM.00	MF_V1	PAS	187877	187877	.	-	.	ID=LmxM.30.0450b_Poly(A)_17;Promastigote=4;Intracellular_Amastigote=18;Axenic_Amastigote=24;
LmxM.00	MF_V1	PAS	187878	187878	.	-	.	ID=LmxM.30.0450b_Poly(A)_16;Promastigote=7;Intracellular_Amastigote=19;Axenic_Amastigote=14;
LmxM.00	MF_V1	PAS	187879	187879	.	-	.	ID=LmxM.30.0450b_Poly(A)_15;Promastigote=2;Intracellular_Amastigote=9;Axenic_Amastigote=7;
LmxM.00	MF_V1	PAS	187880	187880	.	-	.	ID=LmxM.30.0450b_Poly(A)_14;Promastigote=3;Intracellular_Amastigote=3;Axenic_Amastigote=4;
LmxM.00	MF_V1	PAS	187881	187881	.	-	.	ID=LmxM.30.0450b_Poly(A)_13;Promastigote=2;Intracellular_Amastigote=7;Axenic_Amastigote=5;
LmxM.00	MF_V1	PAS	187894	187894	.	-	.	ID=LmxM.30.0450b_Poly(A)_12;Promastigote=2;Intracellular_Amastigote=5;Axenic_Amastigote=6;
LmxM.00	MF_V1	PAS	187895	187895	.	-	.	ID=LmxM.30.0450b_Poly(A)_11;Promastigote=0;Intracellular_Amastigote=13;Axenic_Amastigote=11;
LmxM.00	MF_V1	PAS	187896	187896	.	-	.	ID=LmxM.30.0450b_Poly(A)_10;Promastigote=1;Intracellular_Amastigote=8;Axenic_Amastigote=11;
LmxM.00	MF_V1	PAS	187897	187897	.	-	.	ID=LmxM.30.0450b_Poly(A)_9;Promastigote=24;Intracellular_Amastigote=50;Axenic_Amastigote=45;
LmxM.00	MF_V1	PAS	187898	187898	.	-	.	ID=LmxM.30.0450b_Poly(A)_8;Promastigote=7;Intracellular_Amastigote=10;Axenic_Amastigote=12;
LmxM.00	MF_V1	PAS	188059	188059	.	-	.	ID=LmxM.30.0450b_Poly(A)_7;Promastigote=1;Intracellular_Amastigote=4;Axenic_Amastigote=4;
LmxM.00	MF_V1	PAS	188061	188061	.	-	.	ID=LmxM.30.0450b_Poly(A)_6;Promastigote=5;Intracellular_Amastigote=7;Axenic_Amastigote=19;
LmxM.00	MF_V1	PAS	188062	188062	.	-	.	ID=LmxM.30.0450b_Poly(A)_5;Promastigote=5;Intracellular_Amastigote=8;Axenic_Amastigote=7;
LmxM.00	MF_V1	PAS	188063	188063	.	-	.	ID=LmxM.30.0450b_Poly(A)_4;Promastigote=18;Intracellular_Amastigote=73;Axenic_Amastigote=60;
LmxM.00	MF_V1	PAS	188064	188064	.	-	.	ID=LmxM.30.0450b_Poly(A)_3;Promastigote=0;Intracellular_Amastigote=6;Axenic_Amastigote=0;
LmxM.00	MF_V1	PAS	188077	188077	.	-	.	ID=LmxM.30.0450b_Poly(A)_2;Promastigote=2;Intracellular_Amastigote=12;Axenic_Amastigote=8;
LmxM.00	MF_V1	PAS	188578	188578	.	-	.	ID=LmxM.30.0450b_Poly(A)_1;Promastigote=6;Intracellular_Amastigote=4;Axenic_Amastigote=8;
LmxM.00	MF_V1	PAS	191275	191275	.	-	.	ID=LmxM.08.1040c_Poly(A)_10;Promastigote=1;Intracellular_Amastigote=2;Axenic_Amastigote=3;
LmxM.00	MF_V1	PAS	191276	191276	.	-	.	ID=LmxM.08.1040c_Poly(A)_9;Promastigote=3;Intracellular_Amastigote=5;Axenic_Amastigote=3;
LmxM.00	MF_V1	PAS	191329	191329	.	-	.	ID=LmxM.08.1040c_Poly(A)_8;Promastigote=3;Intracellular_Amastigote=4;Axenic_Amastigote=3;
LmxM.00	MF_V1	PAS	191334	191334	.	-	.	ID=LmxM.08.1040c_Poly(A)_7;Promastigote=5;Intracellular_Amastigote=2;Axenic_Amastigote=6;
LmxM.00	MF_V1	PAS	191336	191336	.	-	.	ID=LmxM.08.1040c_Poly(A)_6;Promastigote=4;Intracellular_Amastigote=30;Axenic_Amastigote=11;
LmxM.00	MF_V1	PAS	191337	191337	.	-	.	ID=LmxM.08.1040c_Poly(A)_5;Promastigote=3;Intracellular_Amastigote=4;Axenic_Amastigote=11;
LmxM.00	MF_V1	PAS	191338	191338	.	-	.	ID=LmxM.08.1040c_Poly(A)_4;Promastigote=0;Intracellular_Amastigote=3;Axenic_Amastigote=4;
LmxM.00	MF_V1	PAS	191342	191342	.	-	.	ID=LmxM.08.1040c_Poly(A)_3;Promastigote=2;Intracellular_Amastigote=9;Axenic_Amastigote=8;
LmxM.00	MF_V1	PAS	191489	191489	.	-	.	ID=LmxM.08.1040c_Poly(A)_2;Promastigote=1;Intracellular_Amastigote=3;Axenic_Amastigote=2;
LmxM.00	MF_V1	PAS	191817	191817	.	-	.	ID=LmxM.08.1040c_Poly(A)_1;Promastigote=2;Intracellular_Amastigote=2;Axenic_Amastigote=4;
LmxM.00	MF_V1	PAS	194716	194716	.	-	.	ID=LmxM.08.1030_Poly(A)_25;Promastigote=3;Intracellular_Amastigote=38;Axenic_Amastigote=5;
LmxM.00	MF_V1	PAS	194784	194784	.	-	.	ID=LmxM.08.1030_Poly(A)_24;Promastigote=0;Intracellular_Amastigote=4;Axenic_Amastigote=2;
LmxM.00	MF_V1	PAS	194819	194819	.	-	.	ID=LmxM.08.1030_Poly(A)_23;Promastigote=0;Intracellular_Amastigote=6;Axenic_Amastigote=3;
LmxM.00	MF_V1	PAS	194820	194820	.	-	.	ID=LmxM.08.1030_Poly(A)_22;Promastigote=0;Intracellular_Amastigote=54;Axenic_Amastigote=11;
LmxM.00	MF_V1	PAS	194824	194824	.	-	.	ID=LmxM.08.1030_Poly(A)_21;Promastigote=0;Intracellular_Amastigote=17;Axenic_Amastigote=2;
LmxM.00	MF_V1	PAS	194826	194826	.	-	.	ID=LmxM.08.1030_Poly(A)_20;Promastigote=1;Intracellular_Amastigote=44;Axenic_Amastigote=13;
LmxM.00	MF_V1	PAS	194827	194827	.	-	.	ID=LmxM.08.1030_Poly(A)_19;Promastigote=3;Intracellular_Amastigote=37;Axenic_Amastigote=6;
LmxM.00	MF_V1	PAS	194828	194828	.	-	.	ID=LmxM.08.1030_Poly(A)_18;Promastigote=2;Intracellular_Amastigote=58;Axenic_Amastigote=24;
LmxM.00	MF_V1	PAS	194829	194829	.	-	.	ID=LmxM.08.1030_Poly(A)_17;Promastigote=1;Intracellular_Amastigote=134;Axenic_Amastigote=44;
LmxM.00	MF_V1	PAS	194830	194830	.	-	.	ID=LmxM.08.1030_Poly(A)_16;Promastigote=9;Intracellular_Amastigote=234;Axenic_Amastigote=42;
LmxM.00	MF_V1	PAS	194831	194831	.	-	.	ID=LmxM.08.1030_Poly(A)_15;Promastigote=20;Intracellular_Amastigote=1061;Axenic_Amastigote=187;
LmxM.00	MF_V1	PAS	194832	194832	.	-	.	ID=LmxM.08.1030_Poly(A)_14;Promastigote=1;Intracellular_Amastigote=7;Axenic_Amastigote=4;
LmxM.00	MF_V1	PAS	194833	194833	.	-	.	ID=LmxM.08.1030_Poly(A)_13;Promastigote=0;Intracellular_Amastigote=16;Axenic_Amastigote=4;
LmxM.00	MF_V1	PAS	194834	194834	.	-	.	ID=LmxM.08.1030_Poly(A)_12;Promastigote=3;Intracellular_Amastigote=122;Axenic_Amastigote=26;
LmxM.00	MF_V1	PAS	194835	194835	.	-	.	ID=LmxM.08.1030_Poly(A)_11;Promastigote=0;Intracellular_Amastigote=8;Axenic_Amastigote=3;
LmxM.00	MF_V1	PAS	194836	194836	.	-	.	ID=LmxM.08.1030_Poly(A)_10;Promastigote=0;Intracellular_Amastigote=30;Axenic_Amastigote=10;
LmxM.00	MF_V1	PAS	194843	194843	.	-	.	ID=LmxM.08.1030_Poly(A)_9;Promastigote=0;Intracellular_Amastigote=11;Axenic_Amastigote=0;
LmxM.00	MF_V1	PAS	194844	194844	.	-	.	ID=LmxM.08.1030_Poly(A)_8;Promastigote=0;Intracellular_Amastigote=5;Axenic_Amastigote=2;
LmxM.00	MF_V1	PAS	194845	194845	.	-	.	ID=LmxM.08.1030_Poly(A)_7;Promastigote=0;Intracellular_Amastigote=13;Axenic_Amastigote=3;
LmxM.00	MF_V1	PAS	194846	194846	.	-	.	ID=LmxM.08.1030_Poly(A)_6;Promastigote=4;Intracellular_Amastigote=122;Axenic_Amastigote=37;
LmxM.00	MF_V1	PAS	194847	194847	.	-	.	ID=LmxM.08.1030_Poly(A)_5;Promastigote=0;Intracellular_Amastigote=6;Axenic_Amastigote=4;
LmxM.00	MF_V1	PAS	194852	194852	.	-	.	ID=LmxM.08.1030_Poly(A)_4;Promastigote=0;Intracellular_Amastigote=20;Axenic_Amastigote=3;
LmxM.00	MF_V1	PAS	194859	194859	.	-	.	ID=LmxM.08.1030_Poly(A)_3;Promastigote=1;Intracellular_Amastigote=6;Axenic_Amastigote=1;
LmxM.00	MF_V1	PAS	194909	194909	.	-	.	ID=LmxM.08.1030_Poly(A)_2;Promastigote=0;Intracellular_Amastigote=5;Axenic_Amastigote=3;
LmxM.00	MF_V1	PAS	195157	195157	.	-	.	ID=LmxM.08.1030_Poly(A)_1;Promastigote=2;Intracellular_Amastigote=0;Axenic_Amastigote=5;
LmxM.00	MF_V1	PAS	199983	199983	.	+	.	ID=LmxM.34.0400a_Poly(A)_1;Promastigote=3;Intracellular_Amastigote=0;Axenic_Amastigote=3;
LmxM.00	MF_V1	PAS	199989	199989	.	+	.	ID=LmxM.34.0400a_Poly(A)_2;Promastigote=5;Intracellular_Amastigote=0;Axenic_Amastigote=1;
LmxM.00	MF_V1	PAS	199990	199990	.	+	.	ID=LmxM.34.0400a_Poly(A)_3;Promastigote=34;Intracellular_Amastigote=5;Axenic_Amastigote=23;
LmxM.00	MF_V1	PAS	199991	199991	.	+	.	ID=LmxM.34.0400a_Poly(A)_4;Promastigote=5;Intracellular_Amastigote=1;Axenic_Amastigote=9;
LmxM.00	MF_V1	PAS	199992	199992	.	+	.	ID=LmxM.34.0400a_Poly(A)_5;Promastigote=9;Intracellular_Amastigote=3;Axenic_Amastigote=12;
LmxM.00	MF_V1	PAS	199993	199993	.	+	.	ID=LmxM.34.0400a_Poly(A)_6;Promastigote=3;Intracellular_Amastigote=0;Axenic_Amastigote=6;
LmxM.00	MF_V1	PAS	199996	199996	.	+	.	ID=LmxM.34.0400a_Poly(A)_7;Promastigote=1;Intracellular_Amastigote=0;Axenic_Amastigote=8;
LmxM.00	MF_V1	PAS	200016	200016	.	+	.	ID=LmxM.34.0400a_Poly(A)_8;Promastigote=7;Intracellular_Amastigote=1;Axenic_Amastigote=7;
LmxM.00	MF_V1	PAS	200033	200033	.	+	.	ID=LmxM.34.0400a_Poly(A)_9;Promastigote=3;Intracellular_Amastigote=3;Axenic_Amastigote=11;
LmxM.00	MF_V1	PAS	200034	200034	.	+	.	ID=LmxM.34.0400a_Poly(A)_10;Promastigote=25;Intracellular_Amastigote=12;Axenic_Amastigote=41;
LmxM.00	MF_V1	PAS	200039	200039	.	+	.	ID=LmxM.34.0400a_Poly(A)_11;Promastigote=2;Intracellular_Amastigote=2;Axenic_Amastigote=3;
LmxM.00	MF_V1	PAS	200040	200040	.	+	.	ID=LmxM.34.0400a_Poly(A)_12;Promastigote=24;Intracellular_Amastigote=13;Axenic_Amastigote=24;
LmxM.00	MF_V1	PAS	200041	200041	.	+	.	ID=LmxM.34.0400a_Poly(A)_13;Promastigote=6;Intracellular_Amastigote=0;Axenic_Amastigote=7;
LmxM.00	MF_V1	PAS	200042	200042	.	+	.	ID=LmxM.34.0400a_Poly(A)_14;Promastigote=4;Intracellular_Amastigote=0;Axenic_Amastigote=3;
LmxM.00	MF_V1	PAS	200044	200044	.	+	.	ID=LmxM.34.0400a_Poly(A)_15;Promastigote=4;Intracellular_Amastigote=1;Axenic_Amastigote=4;
LmxM.00	MF_V1	PAS	200047	200047	.	+	.	ID=LmxM.34.0400a_Poly(A)_16;Promastigote=25;Intracellular_Amastigote=15;Axenic_Amastigote=51;
LmxM.00	MF_V1	PAS	200048	200048	.	+	.	ID=LmxM.34.0400a_Poly(A)_17;Promastigote=2;Intracellular_Amastigote=0;Axenic_Amastigote=4;
LmxM.00	MF_V1	PAS	200049	200049	.	+	.	ID=LmxM.34.0400a_Poly(A)_18;Promastigote=2;Intracellular_Amastigote=0;Axenic_Amastigote=8;
LmxM.00	MF_V1	PAS	200052	200052	.	+	.	ID=LmxM.34.0400a_Poly(A)_19;Promastigote=6;Intracellular_Amastigote=3;Axenic_Amastigote=7;
LmxM.00	MF_V1	PAS	200054	200054	.	+	.	ID=LmxM.34.0400a_Poly(A)_20;Promastigote=2;Intracellular_Amastigote=1;Axenic_Amastigote=4;
LmxM.00	MF_V1	PAS	200061	200061	.	+	.	ID=LmxM.34.0400a_Poly(A)_21;Promastigote=4;Intracellular_Amastigote=2;Axenic_Amastigote=10;
LmxM.00	MF_V1	PAS	200062	200062	.	+	.	ID=LmxM.34.0400a_Poly(A)_22;Promastigote=1;Intracellular_Amastigote=1;Axenic_Amastigote=4;
LmxM.00	MF_V1	PAS	200072	200072	.	+	.	ID=LmxM.34.0400a_Poly(A)_23;Promastigote=17;Intracellular_Amastigote=9;Axenic_Amastigote=17;
LmxM.00	MF_V1	PAS	200073	200073	.	+	.	ID=LmxM.34.0400a_Poly(A)_24;Promastigote=8;Intracellular_Amastigote=2;Axenic_Amastigote=10;
LmxM.00	MF_V1	PAS	200074	200074	.	+	.	ID=LmxM.34.0400a_Poly(A)_25;Promastigote=43;Intracellular_Amastigote=21;Axenic_Amastigote=45;
LmxM.00	MF_V1	PAS	200075	200075	.	+	.	ID=LmxM.34.0400a_Poly(A)_26;Promastigote=3;Intracellular_Amastigote=1;Axenic_Amastigote=3;
LmxM.00	MF_V1	PAS	200080	200080	.	+	.	ID=LmxM.34.0400a_Poly(A)_27;Promastigote=20;Intracellular_Amastigote=10;Axenic_Amastigote=40;
LmxM.00	MF_V1	PAS	200081	200081	.	+	.	ID=LmxM.34.0400a_Poly(A)_28;Promastigote=69;Intracellular_Amastigote=38;Axenic_Amastigote=129;
LmxM.00	MF_V1	PAS	200082	200082	.	+	.	ID=LmxM.34.0400a_Poly(A)_29;Promastigote=5;Intracellular_Amastigote=2;Axenic_Amastigote=19;
LmxM.00	MF_V1	PAS	200083	200083	.	+	.	ID=LmxM.34.0400a_Poly(A)_30;Promastigote=2;Intracellular_Amastigote=6;Axenic_Amastigote=11;
LmxM.00	MF_V1	PAS	200084	200084	.	+	.	ID=LmxM.34.0400a_Poly(A)_31;Promastigote=5;Intracellular_Amastigote=4;Axenic_Amastigote=9;
LmxM.00	MF_V1	PAS	200085	200085	.	+	.	ID=LmxM.34.0400a_Poly(A)_32;Promastigote=1;Intracellular_Amastigote=3;Axenic_Amastigote=3;
LmxM.00	MF_V1	PAS	200096	200096	.	+	.	ID=LmxM.34.0400a_Poly(A)_33;Promastigote=2;Intracellular_Amastigote=3;Axenic_Amastigote=4;
LmxM.00	MF_V1	PAS	200099	200099	.	+	.	ID=LmxM.34.0400a_Poly(A)_34;Promastigote=4;Intracellular_Amastigote=1;Axenic_Amastigote=2;
LmxM.00	MF_V1	PAS	200100	200100	.	+	.	ID=LmxM.34.0400a_Poly(A)_35;Promastigote=13;Intracellular_Amastigote=7;Axenic_Amastigote=30;
LmxM.00	MF_V1	PAS	200101	200101	.	+	.	ID=LmxM.34.0400a_Poly(A)_36;Promastigote=74;Intracellular_Amastigote=40;Axenic_Amastigote=103;
LmxM.00	MF_V1	PAS	200102	200102	.	+	.	ID=LmxM.34.0400a_Poly(A)_37;Promastigote=6;Intracellular_Amastigote=4;Axenic_Amastigote=8;
LmxM.00	MF_V1	PAS	200103	200103	.	+	.	ID=LmxM.34.0400a_Poly(A)_38;Promastigote=27;Intracellular_Amastigote=5;Axenic_Amastigote=13;
LmxM.00	MF_V1	PAS	200104	200104	.	+	.	ID=LmxM.34.0400a_Poly(A)_39;Promastigote=58;Intracellular_Amastigote=14;Axenic_Amastigote=32;
LmxM.00	MF_V1	PAS	200105	200105	.	+	.	ID=LmxM.34.0400a_Poly(A)_40;Promastigote=613;Intracellular_Amastigote=279;Axenic_Amastigote=793;
LmxM.00	MF_V1	PAS	200106	200106	.	+	.	ID=LmxM.34.0400a_Poly(A)_41;Promastigote=20;Intracellular_Amastigote=21;Axenic_Amastigote=38;
LmxM.00	MF_V1	PAS	200107	200107	.	+	.	ID=LmxM.34.0400a_Poly(A)_42;Promastigote=62;Intracellular_Amastigote=23;Axenic_Amastigote=67;
LmxM.00	MF_V1	PAS	200108	200108	.	+	.	ID=LmxM.34.0400a_Poly(A)_43;Promastigote=83;Intracellular_Amastigote=47;Axenic_Amastigote=134;
LmxM.00	MF_V1	PAS	200109	200109	.	+	.	ID=LmxM.34.0400a_Poly(A)_44;Promastigote=70;Intracellular_Amastigote=25;Axenic_Amastigote=70;
LmxM.00	MF_V1	PAS	200110	200110	.	+	.	ID=LmxM.34.0400a_Poly(A)_45;Promastigote=29;Intracellular_Amastigote=10;Axenic_Amastigote=20;
LmxM.00	MF_V1	PAS	200111	200111	.	+	.	ID=LmxM.34.0400a_Poly(A)_46;Promastigote=11;Intracellular_Amastigote=5;Axenic_Amastigote=13;
LmxM.00	MF_V1	PAS	200112	200112	.	+	.	ID=LmxM.34.0400a_Poly(A)_47;Promastigote=70;Intracellular_Amastigote=26;Axenic_Amastigote=75;
LmxM.00	MF_V1	PAS	200113	200113	.	+	.	ID=LmxM.34.0400a_Poly(A)_48;Promastigote=32;Intracellular_Amastigote=16;Axenic_Amastigote=49;
LmxM.00	MF_V1	PAS	200114	200114	.	+	.	ID=LmxM.34.0400a_Poly(A)_49;Promastigote=139;Intracellular_Amastigote=35;Axenic_Amastigote=139;
LmxM.00	MF_V1	PAS	200115	200115	.	+	.	ID=LmxM.34.0400a_Poly(A)_50;Promastigote=51;Intracellular_Amastigote=18;Axenic_Amastigote=79;
LmxM.00	MF_V1	PAS	200116	200116	.	+	.	ID=LmxM.34.0400a_Poly(A)_51;Promastigote=205;Intracellular_Amastigote=77;Axenic_Amastigote=255;
LmxM.00	MF_V1	PAS	200117	200117	.	+	.	ID=LmxM.34.0400a_Poly(A)_52;Promastigote=82;Intracellular_Amastigote=24;Axenic_Amastigote=114;
LmxM.00	MF_V1	PAS	200118	200118	.	+	.	ID=LmxM.34.0400a_Poly(A)_53;Promastigote=37;Intracellular_Amastigote=13;Axenic_Amastigote=69;
LmxM.00	MF_V1	PAS	200119	200119	.	+	.	ID=LmxM.34.0400a_Poly(A)_54;Promastigote=15;Intracellular_Amastigote=9;Axenic_Amastigote=18;
LmxM.00	MF_V1	PAS	200120	200120	.	+	.	ID=LmxM.34.0400a_Poly(A)_55;Promastigote=10;Intracellular_Amastigote=1;Axenic_Amastigote=10;
LmxM.00	MF_V1	PAS	200121	200121	.	+	.	ID=LmxM.34.0400a_Poly(A)_56;Promastigote=35;Intracellular_Amastigote=9;Axenic_Amastigote=52;
LmxM.00	MF_V1	PAS	200122	200122	.	+	.	ID=LmxM.34.0400a_Poly(A)_57;Promastigote=12;Intracellular_Amastigote=0;Axenic_Amastigote=14;
LmxM.00	MF_V1	PAS	200123	200123	.	+	.	ID=LmxM.34.0400a_Poly(A)_58;Promastigote=11;Intracellular_Amastigote=7;Axenic_Amastigote=7;
LmxM.00	MF_V1	PAS	200124	200124	.	+	.	ID=LmxM.34.0400a_Poly(A)_59;Promastigote=9;Intracellular_Amastigote=3;Axenic_Amastigote=8;
LmxM.00	MF_V1	PAS	200125	200125	.	+	.	ID=LmxM.34.0400a_Poly(A)_60;Promastigote=25;Intracellular_Amastigote=9;Axenic_Amastigote=21;
LmxM.00	MF_V1	PAS	200127	200127	.	+	.	ID=LmxM.34.0400a_Poly(A)_61;Promastigote=7;Intracellular_Amastigote=0;Axenic_Amastigote=12;
LmxM.00	MF_V1	PAS	200129	200129	.	+	.	ID=LmxM.34.0400a_Poly(A)_62;Promastigote=5;Intracellular_Amastigote=0;Axenic_Amastigote=3;
LmxM.00	MF_V1	PAS	200131	200131	.	+	.	ID=LmxM.34.0400a_Poly(A)_63;Promastigote=2;Intracellular_Amastigote=0;Axenic_Amastigote=4;
LmxM.00	MF_V1	PAS	200133	200133	.	+	.	ID=LmxM.34.0400a_Poly(A)_64;Promastigote=3;Intracellular_Amastigote=2;Axenic_Amastigote=6;
LmxM.00	MF_V1	PAS	200134	200134	.	+	.	ID=LmxM.34.0400a_Poly(A)_65;Promastigote=14;Intracellular_Amastigote=2;Axenic_Amastigote=16;
LmxM.00	MF_V1	PAS	200135	200135	.	+	.	ID=LmxM.34.0400a_Poly(A)_66;Promastigote=2;Intracellular_Amastigote=0;Axenic_Amastigote=6;
LmxM.00	MF_V1	PAS	200136	200136	.	+	.	ID=LmxM.34.0400a_Poly(A)_67;Promastigote=9;Intracellular_Amastigote=4;Axenic_Amastigote=16;
LmxM.00	MF_V1	PAS	200137	200137	.	+	.	ID=LmxM.34.0400a_Poly(A)_68;Promastigote=3;Intracellular_Amastigote=3;Axenic_Amastigote=0;
LmxM.00	MF_V1	PAS	200138	200138	.	+	.	ID=LmxM.34.0400a_Poly(A)_69;Promastigote=35;Intracellular_Amastigote=23;Axenic_Amastigote=50;
LmxM.00	MF_V1	PAS	200139	200139	.	+	.	ID=LmxM.34.0400a_Poly(A)_70;Promastigote=12;Intracellular_Amastigote=2;Axenic_Amastigote=2;
LmxM.00	MF_V1	PAS	200140	200140	.	+	.	ID=LmxM.34.0400a_Poly(A)_71;Promastigote=5;Intracellular_Amastigote=0;Axenic_Amastigote=3;
LmxM.00	MF_V1	PAS	200142	200142	.	+	.	ID=LmxM.34.0400a_Poly(A)_72;Promastigote=4;Intracellular_Amastigote=1;Axenic_Amastigote=4;
LmxM.00	MF_V1	PAS	200166	200166	.	+	.	ID=LmxM.34.0400a_Poly(A)_73;Promastigote=4;Intracellular_Amastigote=2;Axenic_Amastigote=1;
LmxM.00	MF_V1	PAS	200167	200167	.	+	.	ID=LmxM.34.0400a_Poly(A)_74;Promastigote=1;Intracellular_Amastigote=4;Axenic_Amastigote=4;
LmxM.00	MF_V1	PAS	200170	200170	.	+	.	ID=LmxM.34.0400a_Poly(A)_75;Promastigote=15;Intracellular_Amastigote=2;Axenic_Amastigote=5;
LmxM.00	MF_V1	PAS	200171	200171	.	+	.	ID=LmxM.34.0400a_Poly(A)_76;Promastigote=3;Intracellular_Amastigote=0;Axenic_Amastigote=3;
LmxM.00	MF_V1	PAS	200180	200180	.	+	.	ID=LmxM.34.0400a_Poly(A)_77;Promastigote=4;Intracellular_Amastigote=2;Axenic_Amastigote=2;
LmxM.00	MF_V1	PAS	200184	200184	.	+	.	ID=LmxM.34.0400a_Poly(A)_78;Promastigote=28;Intracellular_Amastigote=1;Axenic_Amastigote=2;
LmxM.00	MF_V1	PAS	200185	200185	.	+	.	ID=LmxM.34.0400a_Poly(A)_79;Promastigote=2;Intracellular_Amastigote=4;Axenic_Amastigote=2;
LmxM.00	MF_V1	PAS	200186	200186	.	+	.	ID=LmxM.34.0400a_Poly(A)_80;Promastigote=5;Intracellular_Amastigote=0;Axenic_Amastigote=5;
LmxM.00	MF_V1	PAS	200188	200188	.	+	.	ID=LmxM.34.0400a_Poly(A)_81;Promastigote=0;Intracellular_Amastigote=1;Axenic_Amastigote=5;
LmxM.00	MF_V1	PAS	200205	200205	.	+	.	ID=LmxM.34.0400a_Poly(A)_82;Promastigote=6;Intracellular_Amastigote=0;Axenic_Amastigote=0;
LmxM.00	MF_V1	PAS	200277	200277	.	+	.	ID=LmxM.34.0400a_Poly(A)_83;Promastigote=3;Intracellular_Amastigote=4;Axenic_Amastigote=2;
LmxM.00	MF_V1	PAS	200279	200279	.	+	.	ID=LmxM.34.0400a_Poly(A)_84;Promastigote=2;Intracellular_Amastigote=5;Axenic_Amastigote=8;
LmxM.00	MF_V1	PAS	200280	200280	.	+	.	ID=LmxM.34.0400a_Poly(A)_85;Promastigote=5;Intracellular_Amastigote=10;Axenic_Amastigote=12;
LmxM.00	MF_V1	PAS	200281	200281	.	+	.	ID=LmxM.34.0400a_Poly(A)_86;Promastigote=7;Intracellular_Amastigote=9;Axenic_Amastigote=20;
LmxM.00	MF_V1	PAS	200283	200283	.	+	.	ID=LmxM.34.0400a_Poly(A)_87;Promastigote=2;Intracellular_Amastigote=3;Axenic_Amastigote=4;
LmxM.00	MF_V1	PAS	200284	200284	.	+	.	ID=LmxM.34.0400a_Poly(A)_88;Promastigote=5;Intracellular_Amastigote=1;Axenic_Amastigote=0;
LmxM.00	MF_V1	PAS	200287	200287	.	+	.	ID=LmxM.34.0400a_Poly(A)_89;Promastigote=3;Intracellular_Amastigote=3;Axenic_Amastigote=2;
LmxM.00	MF_V1	PAS	200289	200289	.	+	.	ID=LmxM.34.0400a_Poly(A)_90;Promastigote=62;Intracellular_Amastigote=44;Axenic_Amastigote=76;
LmxM.00	MF_V1	PAS	200290	200290	.	+	.	ID=LmxM.34.0400a_Poly(A)_91;Promastigote=50;Intracellular_Amastigote=21;Axenic_Amastigote=63;
LmxM.00	MF_V1	PAS	200291	200291	.	+	.	ID=LmxM.34.0400a_Poly(A)_92;Promastigote=38;Intracellular_Amastigote=24;Axenic_Amastigote=60;
LmxM.00	MF_V1	PAS	200292	200292	.	+	.	ID=LmxM.34.0400a_Poly(A)_93;Promastigote=6;Intracellular_Amastigote=7;Axenic_Amastigote=11;
LmxM.00	MF_V1	PAS	200293	200293	.	+	.	ID=LmxM.34.0400a_Poly(A)_94;Promastigote=11;Intracellular_Amastigote=7;Axenic_Amastigote=15;
LmxM.00	MF_V1	PAS	200294	200294	.	+	.	ID=LmxM.34.0400a_Poly(A)_95;Promastigote=8;Intracellular_Amastigote=4;Axenic_Amastigote=8;
LmxM.00	MF_V1	PAS	200295	200295	.	+	.	ID=LmxM.34.0400a_Poly(A)_96;Promastigote=18;Intracellular_Amastigote=15;Axenic_Amastigote=16;
LmxM.00	MF_V1	PAS	200297	200297	.	+	.	ID=LmxM.34.0400a_Poly(A)_97;Promastigote=2;Intracellular_Amastigote=2;Axenic_Amastigote=2;
LmxM.00	MF_V1	PAS	200299	200299	.	+	.	ID=LmxM.34.0400a_Poly(A)_98;Promastigote=9;Intracellular_Amastigote=11;Axenic_Amastigote=12;
LmxM.00	MF_V1	PAS	200302	200302	.	+	.	ID=LmxM.34.0400a_Poly(A)_99;Promastigote=1;Intracellular_Amastigote=2;Axenic_Amastigote=3;
LmxM.00	MF_V1	PAS	200303	200303	.	+	.	ID=LmxM.34.0400a_Poly(A)_100;Promastigote=64;Intracellular_Amastigote=16;Axenic_Amastigote=54;
LmxM.00	MF_V1	PAS	200304	200304	.	+	.	ID=LmxM.34.0400a_Poly(A)_101;Promastigote=458;Intracellular_Amastigote=189;Axenic_Amastigote=327;
LmxM.00	MF_V1	PAS	200305	200305	.	+	.	ID=LmxM.34.0400a_Poly(A)_102;Promastigote=87;Intracellular_Amastigote=29;Axenic_Amastigote=82;
LmxM.00	MF_V1	PAS	200306	200306	.	+	.	ID=LmxM.34.0400a_Poly(A)_103;Promastigote=41;Intracellular_Amastigote=9;Axenic_Amastigote=48;
LmxM.00	MF_V1	PAS	200307	200307	.	+	.	ID=LmxM.34.0400a_Poly(A)_104;Promastigote=20;Intracellular_Amastigote=8;Axenic_Amastigote=23;
LmxM.00	MF_V1	PAS	200308	200308	.	+	.	ID=LmxM.34.0400a_Poly(A)_105;Promastigote=22;Intracellular_Amastigote=1;Axenic_Amastigote=24;
LmxM.00	MF_V1	PAS	200309	200309	.	+	.	ID=LmxM.34.0400a_Poly(A)_106;Promastigote=9;Intracellular_Amastigote=2;Axenic_Amastigote=8;
LmxM.00	MF_V1	PAS	200322	200322	.	+	.	ID=LmxM.34.0400a_Poly(A)_107;Promastigote=23;Intracellular_Amastigote=2;Axenic_Amastigote=20;
LmxM.00	MF_V1	PAS	200323	200323	.	+	.	ID=LmxM.34.0400a_Poly(A)_108;Promastigote=98;Intracellular_Amastigote=17;Axenic_Amastigote=50;
LmxM.00	MF_V1	PAS	200324	200324	.	+	.	ID=LmxM.34.0400a_Poly(A)_109;Promastigote=9;Intracellular_Amastigote=2;Axenic_Amastigote=7;
LmxM.00	MF_V1	PAS	200325	200325	.	+	.	ID=LmxM.34.0400a_Poly(A)_110;Promastigote=8;Intracellular_Amastigote=3;Axenic_Amastigote=5;
LmxM.00	MF_V1	PAS	200326	200326	.	+	.	ID=LmxM.34.0400a_Poly(A)_111;Promastigote=4;Intracellular_Amastigote=2;Axenic_Amastigote=9;
LmxM.00	MF_V1	PAS	200329	200329	.	+	.	ID=LmxM.34.0400a_Poly(A)_112;Promastigote=20;Intracellular_Amastigote=9;Axenic_Amastigote=13;
LmxM.00	MF_V1	PAS	200330	200330	.	+	.	ID=LmxM.34.0400a_Poly(A)_113;Promastigote=9;Intracellular_Amastigote=1;Axenic_Amastigote=8;
LmxM.00	MF_V1	PAS	200331	200331	.	+	.	ID=LmxM.34.0400a_Poly(A)_114;Promastigote=17;Intracellular_Amastigote=4;Axenic_Amastigote=13;
LmxM.00	MF_V1	PAS	200332	200332	.	+	.	ID=LmxM.34.0400a_Poly(A)_115;Promastigote=7;Intracellular_Amastigote=1;Axenic_Amastigote=7;
LmxM.00	MF_V1	PAS	200333	200333	.	+	.	ID=LmxM.34.0400a_Poly(A)_116;Promastigote=4;Intracellular_Amastigote=1;Axenic_Amastigote=5;
LmxM.00	MF_V1	PAS	200376	200376	.	+	.	ID=LmxM.34.0400a_Poly(A)_117;Promastigote=84;Intracellular_Amastigote=62;Axenic_Amastigote=80;
LmxM.00	MF_V1	PAS	200377	200377	.	+	.	ID=LmxM.34.0400a_Poly(A)_118;Promastigote=27;Intracellular_Amastigote=35;Axenic_Amastigote=28;
LmxM.00	MF_V1	PAS	200378	200378	.	+	.	ID=LmxM.34.0400a_Poly(A)_119;Promastigote=6;Intracellular_Amastigote=6;Axenic_Amastigote=6;
LmxM.00	MF_V1	PAS	200379	200379	.	+	.	ID=LmxM.34.0400a_Poly(A)_120;Promastigote=2;Intracellular_Amastigote=2;Axenic_Amastigote=4;
LmxM.00	MF_V1	PAS	200380	200380	.	+	.	ID=LmxM.34.0400a_Poly(A)_121;Promastigote=7;Intracellular_Amastigote=1;Axenic_Amastigote=2;
LmxM.00	MF_V1	PAS	200381	200381	.	+	.	ID=LmxM.34.0400a_Poly(A)_122;Promastigote=0;Intracellular_Amastigote=4;Axenic_Amastigote=6;
LmxM.00	MF_V1	PAS	200383	200383	.	+	.	ID=LmxM.34.0400a_Poly(A)_123;Promastigote=7;Intracellular_Amastigote=4;Axenic_Amastigote=3;
LmxM.00	MF_V1	PAS	200385	200385	.	+	.	ID=LmxM.34.0400a_Poly(A)_124;Promastigote=2;Intracellular_Amastigote=4;Axenic_Amastigote=1;
LmxM.00	MF_V1	PAS	200398	200398	.	+	.	ID=LmxM.34.0400a_Poly(A)_125;Promastigote=4;Intracellular_Amastigote=2;Axenic_Amastigote=5;
LmxM.00	MF_V1	PAS	200401	200401	.	+	.	ID=LmxM.34.0400a_Poly(A)_126;Promastigote=1;Intracellular_Amastigote=3;Axenic_Amastigote=3;
LmxM.00	MF_V1	PAS	200473	200473	.	+	.	ID=LmxM.34.0400a_Poly(A)_127;Promastigote=2;Intracellular_Amastigote=3;Axenic_Amastigote=2;
LmxM.00	MF_V1	PAS	200474	200474	.	+	.	ID=LmxM.34.0400a_Poly(A)_128;Promastigote=5;Intracellular_Amastigote=4;Axenic_Amastigote=5;
LmxM.00	MF_V1	PAS	200624	200624	.	+	.	ID=LmxM.34.0400a_Poly(A)_129;Promastigote=0;Intracellular_Amastigote=4;Axenic_Amastigote=4;
LmxM.00	MF_V1	PAS	207606	207606	.	+	.	ID=LmxM.30.0450i_Poly(A)_1;Promastigote=6;Intracellular_Amastigote=2;Axenic_Amastigote=3;
LmxM.00	MF_V1	PAS	208105	208105	.	+	.	ID=LmxM.30.0450i_Poly(A)_2;Promastigote=3;Intracellular_Amastigote=6;Axenic_Amastigote=4;
LmxM.00	MF_V1	PAS	208118	208118	.	+	.	ID=LmxM.30.0450i_Poly(A)_3;Promastigote=2;Intracellular_Amastigote=4;Axenic_Amastigote=7;
LmxM.00	MF_V1	PAS	208119	208119	.	+	.	ID=LmxM.30.0450i_Poly(A)_4;Promastigote=9;Intracellular_Amastigote=49;Axenic_Amastigote=43;
LmxM.00	MF_V1	PAS	208120	208120	.	+	.	ID=LmxM.30.0450i_Poly(A)_5;Promastigote=5;Intracellular_Amastigote=8;Axenic_Amastigote=11;
LmxM.00	MF_V1	PAS	208121	208121	.	+	.	ID=LmxM.30.0450i_Poly(A)_6;Promastigote=0;Intracellular_Amastigote=8;Axenic_Amastigote=3;
LmxM.00	MF_V1	PAS	208122	208122	.	+	.	ID=LmxM.30.0450i_Poly(A)_7;Promastigote=3;Intracellular_Amastigote=2;Axenic_Amastigote=7;
LmxM.00	MF_V1	PAS	208284	208284	.	+	.	ID=LmxM.30.0450i_Poly(A)_8;Promastigote=4;Intracellular_Amastigote=2;Axenic_Amastigote=4;
LmxM.00	MF_V1	PAS	208285	208285	.	+	.	ID=LmxM.30.0450i_Poly(A)_9;Promastigote=15;Intracellular_Amastigote=23;Axenic_Amastigote=26;
LmxM.00	MF_V1	PAS	208286	208286	.	+	.	ID=LmxM.30.0450i_Poly(A)_10;Promastigote=0;Intracellular_Amastigote=2;Axenic_Amastigote=8;
LmxM.00	MF_V1	PAS	208287	208287	.	+	.	ID=LmxM.30.0450i_Poly(A)_11;Promastigote=3;Intracellular_Amastigote=3;Axenic_Amastigote=3;
LmxM.00	MF_V1	PAS	208288	208288	.	+	.	ID=LmxM.30.0450i_Poly(A)_12;Promastigote=1;Intracellular_Amastigote=5;Axenic_Amastigote=2;
LmxM.00	MF_V1	PAS	208306	208306	.	+	.	ID=LmxM.30.0450i_Poly(A)_13;Promastigote=0;Intracellular_Amastigote=15;Axenic_Amastigote=9;
LmxM.00	MF_V1	PAS	208307	208307	.	+	.	ID=LmxM.30.0450i_Poly(A)_14;Promastigote=3;Intracellular_Amastigote=14;Axenic_Amastigote=9;
LmxM.00	MF_V1	PAS	208308	208308	.	+	.	ID=LmxM.30.0450i_Poly(A)_15;Promastigote=1;Intracellular_Amastigote=5;Axenic_Amastigote=3;
LmxM.00	MF_V1	PAS	208309	208309	.	+	.	ID=LmxM.30.0450i_Poly(A)_16;Promastigote=0;Intracellular_Amastigote=7;Axenic_Amastigote=6;
LmxM.00	MF_V1	PAS	208310	208310	.	+	.	ID=LmxM.30.0450i_Poly(A)_17;Promastigote=0;Intracellular_Amastigote=11;Axenic_Amastigote=4;
LmxM.00	MF_V1	PAS	208311	208311	.	+	.	ID=LmxM.30.0450i_Poly(A)_18;Promastigote=5;Intracellular_Amastigote=37;Axenic_Amastigote=23;
LmxM.00	MF_V1	PAS	208312	208312	.	+	.	ID=LmxM.30.0450i_Poly(A)_19;Promastigote=3;Intracellular_Amastigote=18;Axenic_Amastigote=20;
LmxM.00	MF_V1	PAS	208313	208313	.	+	.	ID=LmxM.30.0450i_Poly(A)_20;Promastigote=2;Intracellular_Amastigote=17;Axenic_Amastigote=12;
LmxM.00	MF_V1	PAS	208314	208314	.	+	.	ID=LmxM.30.0450i_Poly(A)_21;Promastigote=11;Intracellular_Amastigote=77;Axenic_Amastigote=35;
LmxM.00	MF_V1	PAS	208316	208316	.	+	.	ID=LmxM.30.0450i_Poly(A)_22;Promastigote=0;Intracellular_Amastigote=4;Axenic_Amastigote=4;
LmxM.00	MF_V1	PAS	208327	208327	.	+	.	ID=LmxM.30.0450i_Poly(A)_23;Promastigote=0;Intracellular_Amastigote=19;Axenic_Amastigote=4;
LmxM.00	MF_V1	PAS	210343	210343	.	+	.	ID=LmxM.30.0460f_Poly(A)_1;Promastigote=1;Intracellular_Amastigote=8;Axenic_Amastigote=7;
LmxM.00	MF_V1	PAS	210348	210348	.	+	.	ID=LmxM.30.0460f_Poly(A)_2;Promastigote=3;Intracellular_Amastigote=7;Axenic_Amastigote=7;
LmxM.00	MF_V1	PAS	210349	210349	.	+	.	ID=LmxM.30.0460f_Poly(A)_3;Promastigote=9;Intracellular_Amastigote=14;Axenic_Amastigote=13;
LmxM.00	MF_V1	PAS	210351	210351	.	+	.	ID=LmxM.30.0460f_Poly(A)_4;Promastigote=1;Intracellular_Amastigote=3;Axenic_Amastigote=7;
LmxM.00	MF_V1	PAS	210593	210593	.	+	.	ID=LmxM.30.0460f_Poly(A)_5;Promastigote=2;Intracellular_Amastigote=4;Axenic_Amastigote=4;
LmxM.00	MF_V1	PAS	210792	210792	.	+	.	ID=LmxM.30.0460f_Poly(A)_6;Promastigote=2;Intracellular_Amastigote=4;Axenic_Amastigote=2;
LmxM.00	MF_V1	PAS	210793	210793	.	+	.	ID=LmxM.30.0460f_Poly(A)_7;Promastigote=6;Intracellular_Amastigote=12;Axenic_Amastigote=18;
LmxM.00	MF_V1	PAS	210799	210799	.	+	.	ID=LmxM.30.0460f_Poly(A)_8;Promastigote=2;Intracellular_Amastigote=6;Axenic_Amastigote=8;
LmxM.00	MF_V1	PAS	210860	210860	.	+	.	ID=LmxM.30.0460f_Poly(A)_9;Promastigote=5;Intracellular_Amastigote=4;Axenic_Amastigote=15;
LmxM.00	MF_V1	PAS	210861	210861	.	+	.	ID=LmxM.30.0460f_Poly(A)_10;Promastigote=10;Intracellular_Amastigote=32;Axenic_Amastigote=29;
LmxM.00	MF_V1	PAS	210862	210862	.	+	.	ID=LmxM.30.0460f_Poly(A)_11;Promastigote=2;Intracellular_Amastigote=1;Axenic_Amastigote=3;
LmxM.00	MF_V1	PAS	210863	210863	.	+	.	ID=LmxM.30.0460f_Poly(A)_12;Promastigote=1;Intracellular_Amastigote=1;Axenic_Amastigote=6;
LmxM.00	MF_V1	PAS	210878	210878	.	+	.	ID=LmxM.30.0460f_Poly(A)_13;Promastigote=0;Intracellular_Amastigote=3;Axenic_Amastigote=3;
LmxM.00	MF_V1	PAS	213753	213753	.	+	.	ID=LmxM.33.1900_Poly(A)_1;Promastigote=2;Intracellular_Amastigote=5;Axenic_Amastigote=10;
LmxM.00	MF_V1	PAS	213762	213762	.	+	.	ID=LmxM.33.1900_Poly(A)_2;Promastigote=1;Intracellular_Amastigote=4;Axenic_Amastigote=4;
LmxM.00	MF_V1	PAS	213764	213764	.	+	.	ID=LmxM.33.1900_Poly(A)_3;Promastigote=1;Intracellular_Amastigote=7;Axenic_Amastigote=3;
LmxM.00	MF_V1	PAS	213765	213765	.	+	.	ID=LmxM.33.1900_Poly(A)_4;Promastigote=0;Intracellular_Amastigote=17;Axenic_Amastigote=21;
LmxM.00	MF_V1	PAS	213766	213766	.	+	.	ID=LmxM.33.1900_Poly(A)_5;Promastigote=1;Intracellular_Amastigote=14;Axenic_Amastigote=7;
LmxM.00	MF_V1	PAS	213767	213767	.	+	.	ID=LmxM.33.1900_Poly(A)_6;Promastigote=2;Intracellular_Amastigote=5;Axenic_Amastigote=9;
LmxM.00	MF_V1	PAS	213768	213768	.	+	.	ID=LmxM.33.1900_Poly(A)_7;Promastigote=0;Intracellular_Amastigote=12;Axenic_Amastigote=1;
LmxM.00	MF_V1	PAS	213771	213771	.	+	.	ID=LmxM.33.1900_Poly(A)_8;Promastigote=4;Intracellular_Amastigote=8;Axenic_Amastigote=11;
LmxM.00	MF_V1	PAS	213772	213772	.	+	.	ID=LmxM.33.1900_Poly(A)_9;Promastigote=7;Intracellular_Amastigote=65;Axenic_Amastigote=37;
LmxM.00	MF_V1	PAS	213773	213773	.	+	.	ID=LmxM.33.1900_Poly(A)_10;Promastigote=33;Intracellular_Amastigote=386;Axenic_Amastigote=196;
LmxM.00	MF_V1	PAS	213774	213774	.	+	.	ID=LmxM.33.1900_Poly(A)_11;Promastigote=5;Intracellular_Amastigote=36;Axenic_Amastigote=37;
LmxM.00	MF_V1	PAS	213775	213775	.	+	.	ID=LmxM.33.1900_Poly(A)_12;Promastigote=3;Intracellular_Amastigote=24;Axenic_Amastigote=24;
LmxM.00	MF_V1	PAS	213776	213776	.	+	.	ID=LmxM.33.1900_Poly(A)_13;Promastigote=1;Intracellular_Amastigote=7;Axenic_Amastigote=3;
LmxM.00	MF_V1	PAS	213779	213779	.	+	.	ID=LmxM.33.1900_Poly(A)_14;Promastigote=0;Intracellular_Amastigote=2;Axenic_Amastigote=4;
LmxM.00	MF_V1	PAS	213781	213781	.	+	.	ID=LmxM.33.1900_Poly(A)_15;Promastigote=5;Intracellular_Amastigote=58;Axenic_Amastigote=30;
LmxM.00	MF_V1	PAS	213782	213782	.	+	.	ID=LmxM.33.1900_Poly(A)_16;Promastigote=1;Intracellular_Amastigote=10;Axenic_Amastigote=8;
LmxM.00	MF_V1	PAS	213783	213783	.	+	.	ID=LmxM.33.1900_Poly(A)_17;Promastigote=0;Intracellular_Amastigote=6;Axenic_Amastigote=7;
LmxM.00	MF_V1	PAS	213786	213786	.	+	.	ID=LmxM.33.1900_Poly(A)_18;Promastigote=1;Intracellular_Amastigote=15;Axenic_Amastigote=4;
LmxM.00	MF_V1	PAS	213787	213787	.	+	.	ID=LmxM.33.1900_Poly(A)_19;Promastigote=2;Intracellular_Amastigote=2;Axenic_Amastigote=3;
LmxM.00	MF_V1	PAS	216593	216593	.	-	.	ID=LmxM.16.0890a_Poly(A)_12;Promastigote=1;Intracellular_Amastigote=4;Axenic_Amastigote=5;
LmxM.00	MF_V1	PAS	216597	216597	.	-	.	ID=LmxM.16.0890a_Poly(A)_11;Promastigote=0;Intracellular_Amastigote=3;Axenic_Amastigote=4;
LmxM.00	MF_V1	PAS	216598	216598	.	-	.	ID=LmxM.16.0890a_Poly(A)_10;Promastigote=4;Intracellular_Amastigote=16;Axenic_Amastigote=10;
LmxM.00	MF_V1	PAS	216604	216604	.	-	.	ID=LmxM.16.0890a_Poly(A)_9;Promastigote=1;Intracellular_Amastigote=5;Axenic_Amastigote=6;
LmxM.00	MF_V1	PAS	216605	216605	.	-	.	ID=LmxM.16.0890a_Poly(A)_8;Promastigote=3;Intracellular_Amastigote=7;Axenic_Amastigote=5;
LmxM.00	MF_V1	PAS	216606	216606	.	-	.	ID=LmxM.16.0890a_Poly(A)_7;Promastigote=21;Intracellular_Amastigote=152;Axenic_Amastigote=86;
LmxM.00	MF_V1	PAS	216607	216607	.	-	.	ID=LmxM.16.0890a_Poly(A)_6;Promastigote=6;Intracellular_Amastigote=22;Axenic_Amastigote=18;
LmxM.00	MF_V1	PAS	216608	216608	.	-	.	ID=LmxM.16.0890a_Poly(A)_5;Promastigote=1;Intracellular_Amastigote=3;Axenic_Amastigote=2;
LmxM.00	MF_V1	PAS	216612	216612	.	-	.	ID=LmxM.16.0890a_Poly(A)_4;Promastigote=2;Intracellular_Amastigote=3;Axenic_Amastigote=2;
LmxM.00	MF_V1	PAS	216776	216776	.	-	.	ID=LmxM.16.0890a_Poly(A)_3;Promastigote=3;Intracellular_Amastigote=2;Axenic_Amastigote=5;
LmxM.00	MF_V1	PAS	216786	216786	.	-	.	ID=LmxM.16.0890a_Poly(A)_2;Promastigote=4;Intracellular_Amastigote=2;Axenic_Amastigote=3;
LmxM.00	MF_V1	PAS	216858	216858	.	-	.	ID=LmxM.16.0890a_Poly(A)_1;Promastigote=3;Intracellular_Amastigote=2;Axenic_Amastigote=3;
LmxM.00	MF_V1	PAS	225523	225523	.	-	.	ID=LmxM.08.1040_Poly(A)_9;Promastigote=1;Intracellular_Amastigote=3;Axenic_Amastigote=2;
LmxM.00	MF_V1	PAS	225525	225525	.	-	.	ID=LmxM.08.1040_Poly(A)_8;Promastigote=1;Intracellular_Amastigote=28;Axenic_Amastigote=7;
LmxM.00	MF_V1	PAS	225629	225629	.	-	.	ID=LmxM.08.1040_Poly(A)_7;Promastigote=1;Intracellular_Amastigote=8;Axenic_Amastigote=2;
LmxM.00	MF_V1	PAS	225635	225635	.	-	.	ID=LmxM.08.1040_Poly(A)_6;Promastigote=0;Intracellular_Amastigote=5;Axenic_Amastigote=2;
LmxM.00	MF_V1	PAS	225638	225638	.	-	.	ID=LmxM.08.1040_Poly(A)_5;Promastigote=0;Intracellular_Amastigote=4;Axenic_Amastigote=3;
LmxM.00	MF_V1	PAS	225639	225639	.	-	.	ID=LmxM.08.1040_Poly(A)_4;Promastigote=0;Intracellular_Amastigote=8;Axenic_Amastigote=0;
LmxM.00	MF_V1	PAS	225640	225640	.	-	.	ID=LmxM.08.1040_Poly(A)_3;Promastigote=0;Intracellular_Amastigote=106;Axenic_Amastigote=21;
LmxM.00	MF_V1	PAS	225643	225643	.	-	.	ID=LmxM.08.1040_Poly(A)_2;Promastigote=0;Intracellular_Amastigote=5;Axenic_Amastigote=2;
LmxM.00	MF_V1	PAS	225972	225972	.	-	.	ID=LmxM.08.1040_Poly(A)_1;Promastigote=1;Intracellular_Amastigote=1;Axenic_Amastigote=4;
LmxM.00	MF_V1	PAS	230746	230746	.	+	.	ID=LmxM.20.1365_Poly(A)_1;Promastigote=7;Intracellular_Amastigote=3;Axenic_Amastigote=3;
LmxM.00	MF_V1	PAS	230759	230759	.	+	.	ID=LmxM.20.1365_Poly(A)_2;Promastigote=1;Intracellular_Amastigote=1;Axenic_Amastigote=4;
LmxM.00	MF_V1	PAS	230763	230763	.	+	.	ID=LmxM.20.1365_Poly(A)_3;Promastigote=4;Intracellular_Amastigote=0;Axenic_Amastigote=5;
LmxM.00	MF_V1	PAS	230765	230765	.	+	.	ID=LmxM.20.1365_Poly(A)_4;Promastigote=6;Intracellular_Amastigote=0;Axenic_Amastigote=4;
LmxM.00	MF_V1	PAS	230772	230772	.	+	.	ID=LmxM.20.1365_Poly(A)_5;Promastigote=3;Intracellular_Amastigote=0;Axenic_Amastigote=6;
LmxM.00	MF_V1	PAS	244534	244534	.	+	.	ID=LmxM.34.0520_Poly(A)_1;Promastigote=4;Intracellular_Amastigote=2;Axenic_Amastigote=3;
LmxM.00	MF_V1	PAS	244055	244055	.	-	.	ID=LmxM.27.1390_Poly(A)_20;Promastigote=1;Intracellular_Amastigote=1;Axenic_Amastigote=5;
LmxM.00	MF_V1	PAS	244062	244062	.	-	.	ID=LmxM.27.1390_Poly(A)_19;Promastigote=5;Intracellular_Amastigote=5;Axenic_Amastigote=6;
LmxM.00	MF_V1	PAS	244063	244063	.	-	.	ID=LmxM.27.1390_Poly(A)_18;Promastigote=14;Intracellular_Amastigote=18;Axenic_Amastigote=14;
LmxM.00	MF_V1	PAS	244095	244095	.	-	.	ID=LmxM.27.1390_Poly(A)_17;Promastigote=2;Intracellular_Amastigote=1;Axenic_Amastigote=3;
LmxM.00	MF_V1	PAS	244096	244096	.	-	.	ID=LmxM.27.1390_Poly(A)_16;Promastigote=4;Intracellular_Amastigote=7;Axenic_Amastigote=1;
LmxM.00	MF_V1	PAS	244167	244167	.	-	.	ID=LmxM.27.1390_Poly(A)_15;Promastigote=0;Intracellular_Amastigote=3;Axenic_Amastigote=3;
LmxM.00	MF_V1	PAS	244170	244170	.	-	.	ID=LmxM.27.1390_Poly(A)_14;Promastigote=5;Intracellular_Amastigote=10;Axenic_Amastigote=13;
LmxM.00	MF_V1	PAS	244171	244171	.	-	.	ID=LmxM.27.1390_Poly(A)_13;Promastigote=13;Intracellular_Amastigote=26;Axenic_Amastigote=27;
LmxM.00	MF_V1	PAS	244183	244183	.	-	.	ID=LmxM.27.1390_Poly(A)_12;Promastigote=2;Intracellular_Amastigote=5;Axenic_Amastigote=0;
LmxM.00	MF_V1	PAS	244186	244186	.	-	.	ID=LmxM.27.1390_Poly(A)_11;Promastigote=12;Intracellular_Amastigote=16;Axenic_Amastigote=14;
LmxM.00	MF_V1	PAS	244187	244187	.	-	.	ID=LmxM.27.1390_Poly(A)_10;Promastigote=4;Intracellular_Amastigote=2;Axenic_Amastigote=1;
LmxM.00	MF_V1	PAS	244203	244203	.	-	.	ID=LmxM.27.1390_Poly(A)_9;Promastigote=7;Intracellular_Amastigote=4;Axenic_Amastigote=5;
LmxM.00	MF_V1	PAS	244222	244222	.	-	.	ID=LmxM.27.1390_Poly(A)_8;Promastigote=2;Intracellular_Amastigote=0;Axenic_Amastigote=4;
LmxM.00	MF_V1	PAS	244224	244224	.	-	.	ID=LmxM.27.1390_Poly(A)_7;Promastigote=3;Intracellular_Amastigote=3;Axenic_Amastigote=2;
LmxM.00	MF_V1	PAS	244233	244233	.	-	.	ID=LmxM.27.1390_Poly(A)_6;Promastigote=3;Intracellular_Amastigote=2;Axenic_Amastigote=1;
LmxM.00	MF_V1	PAS	244234	244234	.	-	.	ID=LmxM.27.1390_Poly(A)_5;Promastigote=21;Intracellular_Amastigote=5;Axenic_Amastigote=8;
LmxM.00	MF_V1	PAS	244255	244255	.	-	.	ID=LmxM.27.1390_Poly(A)_4;Promastigote=3;Intracellular_Amastigote=1;Axenic_Amastigote=2;
LmxM.00	MF_V1	PAS	244477	244477	.	-	.	ID=LmxM.27.1390_Poly(A)_3;Promastigote=6;Intracellular_Amastigote=0;Axenic_Amastigote=2;
LmxM.00	MF_V1	PAS	244481	244481	.	-	.	ID=LmxM.27.1390_Poly(A)_2;Promastigote=10;Intracellular_Amastigote=6;Axenic_Amastigote=22;
LmxM.00	MF_V1	PAS	244486	244486	.	-	.	ID=LmxM.27.1390_Poly(A)_1;Promastigote=4;Intracellular_Amastigote=1;Axenic_Amastigote=1;
LmxM.00	MF_V1	PAS	246214	246214	.	-	.	ID=LmxM.27.1380a_Poly(A)_22;Promastigote=1;Intracellular_Amastigote=5;Axenic_Amastigote=3;
LmxM.00	MF_V1	PAS	246216	246216	.	-	.	ID=LmxM.27.1380a_Poly(A)_21;Promastigote=3;Intracellular_Amastigote=1;Axenic_Amastigote=5;
LmxM.00	MF_V1	PAS	246217	246217	.	-	.	ID=LmxM.27.1380a_Poly(A)_20;Promastigote=1;Intracellular_Amastigote=9;Axenic_Amastigote=8;
LmxM.00	MF_V1	PAS	246316	246316	.	-	.	ID=LmxM.27.1380a_Poly(A)_19;Promastigote=2;Intracellular_Amastigote=5;Axenic_Amastigote=1;
LmxM.00	MF_V1	PAS	246324	246324	.	-	.	ID=LmxM.27.1380a_Poly(A)_18;Promastigote=2;Intracellular_Amastigote=4;Axenic_Amastigote=3;
LmxM.00	MF_V1	PAS	246427	246427	.	-	.	ID=LmxM.27.1380a_Poly(A)_17;Promastigote=3;Intracellular_Amastigote=4;Axenic_Amastigote=1;
LmxM.00	MF_V1	PAS	246428	246428	.	-	.	ID=LmxM.27.1380a_Poly(A)_16;Promastigote=12;Intracellular_Amastigote=10;Axenic_Amastigote=6;
LmxM.00	MF_V1	PAS	246461	246461	.	-	.	ID=LmxM.27.1380a_Poly(A)_15;Promastigote=3;Intracellular_Amastigote=9;Axenic_Amastigote=10;
LmxM.00	MF_V1	PAS	246480	246480	.	-	.	ID=LmxM.27.1380a_Poly(A)_14;Promastigote=1;Intracellular_Amastigote=2;Axenic_Amastigote=3;
LmxM.00	MF_V1	PAS	246532	246532	.	-	.	ID=LmxM.27.1380a_Poly(A)_13;Promastigote=2;Intracellular_Amastigote=1;Axenic_Amastigote=3;
LmxM.00	MF_V1	PAS	246534	246534	.	-	.	ID=LmxM.27.1380a_Poly(A)_12;Promastigote=2;Intracellular_Amastigote=1;Axenic_Amastigote=5;
LmxM.00	MF_V1	PAS	246535	246535	.	-	.	ID=LmxM.27.1380a_Poly(A)_11;Promastigote=5;Intracellular_Amastigote=2;Axenic_Amastigote=4;
LmxM.00	MF_V1	PAS	246536	246536	.	-	.	ID=LmxM.27.1380a_Poly(A)_10;Promastigote=11;Intracellular_Amastigote=18;Axenic_Amastigote=23;
LmxM.00	MF_V1	PAS	246548	246548	.	-	.	ID=LmxM.27.1380a_Poly(A)_9;Promastigote=3;Intracellular_Amastigote=4;Axenic_Amastigote=6;
LmxM.00	MF_V1	PAS	246551	246551	.	-	.	ID=LmxM.27.1380a_Poly(A)_8;Promastigote=15;Intracellular_Amastigote=15;Axenic_Amastigote=17;
LmxM.00	MF_V1	PAS	246552	246552	.	-	.	ID=LmxM.27.1380a_Poly(A)_7;Promastigote=7;Intracellular_Amastigote=1;Axenic_Amastigote=4;
LmxM.00	MF_V1	PAS	246568	246568	.	-	.	ID=LmxM.27.1380a_Poly(A)_6;Promastigote=9;Intracellular_Amastigote=2;Axenic_Amastigote=10;
LmxM.00	MF_V1	PAS	246589	246589	.	-	.	ID=LmxM.27.1380a_Poly(A)_5;Promastigote=5;Intracellular_Amastigote=2;Axenic_Amastigote=1;
LmxM.00	MF_V1	PAS	246599	246599	.	-	.	ID=LmxM.27.1380a_Poly(A)_4;Promastigote=12;Intracellular_Amastigote=10;Axenic_Amastigote=16;
LmxM.00	MF_V1	PAS	246842	246842	.	-	.	ID=LmxM.27.1380a_Poly(A)_3;Promastigote=3;Intracellular_Amastigote=1;Axenic_Amastigote=4;
LmxM.00	MF_V1	PAS	246846	246846	.	-	.	ID=LmxM.27.1380a_Poly(A)_2;Promastigote=13;Intracellular_Amastigote=3;Axenic_Amastigote=16;
LmxM.00	MF_V1	PAS	246851	246851	.	-	.	ID=LmxM.27.1380a_Poly(A)_1;Promastigote=8;Intracellular_Amastigote=2;Axenic_Amastigote=0;
LmxM.00	MF_V1	PAS	251924	251924	.	+	.	ID=LmxM.09.0410_Poly(A)_1;Promastigote=5;Intracellular_Amastigote=0;Axenic_Amastigote=6;
LmxM.00	MF_V1	PAS	251928	251928	.	+	.	ID=LmxM.09.0410_Poly(A)_2;Promastigote=3;Intracellular_Amastigote=1;Axenic_Amastigote=6;
LmxM.00	MF_V1	PAS	252151	252151	.	+	.	ID=LmxM.09.0410_Poly(A)_3;Promastigote=1;Intracellular_Amastigote=1;Axenic_Amastigote=7;
LmxM.00	MF_V1	PAS	255821	255821	.	-	.	ID=LmxM.14.1120a_Poly(A)_11;Promastigote=0;Intracellular_Amastigote=4;Axenic_Amastigote=3;
LmxM.00	MF_V1	PAS	255826	255826	.	-	.	ID=LmxM.14.1120a_Poly(A)_10;Promastigote=3;Intracellular_Amastigote=15;Axenic_Amastigote=12;
LmxM.00	MF_V1	PAS	255831	255831	.	-	.	ID=LmxM.14.1120a_Poly(A)_9;Promastigote=1;Intracellular_Amastigote=9;Axenic_Amastigote=8;
LmxM.00	MF_V1	PAS	255832	255832	.	-	.	ID=LmxM.14.1120a_Poly(A)_8;Promastigote=2;Intracellular_Amastigote=16;Axenic_Amastigote=13;
LmxM.00	MF_V1	PAS	255833	255833	.	-	.	ID=LmxM.14.1120a_Poly(A)_7;Promastigote=4;Intracellular_Amastigote=20;Axenic_Amastigote=18;
LmxM.00	MF_V1	PAS	255834	255834	.	-	.	ID=LmxM.14.1120a_Poly(A)_6;Promastigote=29;Intracellular_Amastigote=184;Axenic_Amastigote=135;
LmxM.00	MF_V1	PAS	255835	255835	.	-	.	ID=LmxM.14.1120a_Poly(A)_5;Promastigote=5;Intracellular_Amastigote=37;Axenic_Amastigote=30;
LmxM.00	MF_V1	PAS	255836	255836	.	-	.	ID=LmxM.14.1120a_Poly(A)_4;Promastigote=0;Intracellular_Amastigote=6;Axenic_Amastigote=12;
LmxM.00	MF_V1	PAS	256004	256004	.	-	.	ID=LmxM.14.1120a_Poly(A)_3;Promastigote=4;Intracellular_Amastigote=3;Axenic_Amastigote=7;
LmxM.00	MF_V1	PAS	256014	256014	.	-	.	ID=LmxM.14.1120a_Poly(A)_2;Promastigote=2;Intracellular_Amastigote=6;Axenic_Amastigote=6;
LmxM.00	MF_V1	PAS	256080	256080	.	-	.	ID=LmxM.14.1120a_Poly(A)_1;Promastigote=1;Intracellular_Amastigote=5;Axenic_Amastigote=3;
LmxM.00	MF_V1	PAS	271019	271019	.	-	.	ID=LmxM.30.0460g_Poly(A)_5;Promastigote=2;Intracellular_Amastigote=4;Axenic_Amastigote=2;
LmxM.00	MF_V1	PAS	271021	271021	.	-	.	ID=LmxM.30.0460g_Poly(A)_4;Promastigote=7;Intracellular_Amastigote=23;Axenic_Amastigote=21;
LmxM.00	MF_V1	PAS	271022	271022	.	-	.	ID=LmxM.30.0460g_Poly(A)_3;Promastigote=3;Intracellular_Amastigote=9;Axenic_Amastigote=9;
LmxM.00	MF_V1	PAS	271023	271023	.	-	.	ID=LmxM.30.0460g_Poly(A)_2;Promastigote=1;Intracellular_Amastigote=2;Axenic_Amastigote=4;
LmxM.00	MF_V1	PAS	271027	271027	.	-	.	ID=LmxM.30.0460g_Poly(A)_1;Promastigote=5;Intracellular_Amastigote=5;Axenic_Amastigote=9;
LmxM.00	MF_V1	PAS	278390	278390	.	-	.	ID=LmxM.10.0465a_Poly(A)_20;Promastigote=3;Intracellular_Amastigote=1;Axenic_Amastigote=3;
LmxM.00	MF_V1	PAS	278454	278454	.	-	.	ID=LmxM.10.0465a_Poly(A)_19;Promastigote=3;Intracellular_Amastigote=4;Axenic_Amastigote=0;
LmxM.00	MF_V1	PAS	278458	278458	.	-	.	ID=LmxM.10.0465a_Poly(A)_18;Promastigote=2;Intracellular_Amastigote=1;Axenic_Amastigote=6;
LmxM.00	MF_V1	PAS	278462	278462	.	-	.	ID=LmxM.10.0465a_Poly(A)_17;Promastigote=2;Intracellular_Amastigote=4;Axenic_Amastigote=3;
LmxM.00	MF_V1	PAS	278522	278522	.	-	.	ID=LmxM.10.0465a_Poly(A)_16;Promastigote=2;Intracellular_Amastigote=4;Axenic_Amastigote=0;
LmxM.00	MF_V1	PAS	278527	278527	.	-	.	ID=LmxM.10.0465a_Poly(A)_15;Promastigote=2;Intracellular_Amastigote=0;Axenic_Amastigote=5;
LmxM.00	MF_V1	PAS	278528	278528	.	-	.	ID=LmxM.10.0465a_Poly(A)_14;Promastigote=6;Intracellular_Amastigote=12;Axenic_Amastigote=15;
LmxM.00	MF_V1	PAS	278570	278570	.	-	.	ID=LmxM.10.0465a_Poly(A)_13;Promastigote=2;Intracellular_Amastigote=3;Axenic_Amastigote=2;
LmxM.00	MF_V1	PAS	278571	278571	.	-	.	ID=LmxM.10.0465a_Poly(A)_12;Promastigote=3;Intracellular_Amastigote=3;Axenic_Amastigote=6;
LmxM.00	MF_V1	PAS	278572	278572	.	-	.	ID=LmxM.10.0465a_Poly(A)_11;Promastigote=5;Intracellular_Amastigote=12;Axenic_Amastigote=13;
LmxM.00	MF_V1	PAS	278573	278573	.	-	.	ID=LmxM.10.0465a_Poly(A)_10;Promastigote=7;Intracellular_Amastigote=36;Axenic_Amastigote=42;
LmxM.00	MF_V1	PAS	278574	278574	.	-	.	ID=LmxM.10.0465a_Poly(A)_9;Promastigote=21;Intracellular_Amastigote=85;Axenic_Amastigote=71;
LmxM.00	MF_V1	PAS	278576	278576	.	-	.	ID=LmxM.10.0465a_Poly(A)_8;Promastigote=0;Intracellular_Amastigote=4;Axenic_Amastigote=6;
LmxM.00	MF_V1	PAS	278577	278577	.	-	.	ID=LmxM.10.0465a_Poly(A)_7;Promastigote=2;Intracellular_Amastigote=2;Axenic_Amastigote=2;
LmxM.00	MF_V1	PAS	278626	278626	.	-	.	ID=LmxM.10.0465a_Poly(A)_6;Promastigote=4;Intracellular_Amastigote=3;Axenic_Amastigote=3;
LmxM.00	MF_V1	PAS	278630	278630	.	-	.	ID=LmxM.10.0465a_Poly(A)_5;Promastigote=2;Intracellular_Amastigote=1;Axenic_Amastigote=3;
LmxM.00	MF_V1	PAS	278634	278634	.	-	.	ID=LmxM.10.0465a_Poly(A)_4;Promastigote=2;Intracellular_Amastigote=1;Axenic_Amastigote=3;
LmxM.00	MF_V1	PAS	278746	278746	.	-	.	ID=LmxM.10.0465a_Poly(A)_3;Promastigote=2;Intracellular_Amastigote=3;Axenic_Amastigote=10;
LmxM.00	MF_V1	PAS	278747	278747	.	-	.	ID=LmxM.10.0465a_Poly(A)_2;Promastigote=1;Intracellular_Amastigote=2;Axenic_Amastigote=5;
LmxM.00	MF_V1	PAS	278748	278748	.	-	.	ID=LmxM.10.0465a_Poly(A)_1;Promastigote=4;Intracellular_Amastigote=4;Axenic_Amastigote=2;
LmxM.00	MF_V1	PAS	281552	281552	.	-	.	ID=LmxM.08.1030a_Poly(A)_2;Promastigote=2;Intracellular_Amastigote=30;Axenic_Amastigote=4;
LmxM.00	MF_V1	PAS	281753	281753	.	-	.	ID=LmxM.08.1030a_Poly(A)_1;Promastigote=0;Intracellular_Amastigote=14;Axenic_Amastigote=5;
LmxM.00	MF_V1	PAS	286116	286116	.	+	.	ID=LmxM.26.0010a_Poly(A)_1;Promastigote=38;Intracellular_Amastigote=15;Axenic_Amastigote=10;
LmxM.00	MF_V1	PAS	286117	286117	.	+	.	ID=LmxM.26.0010a_Poly(A)_2;Promastigote=5;Intracellular_Amastigote=4;Axenic_Amastigote=4;
LmxM.00	MF_V1	PAS	286119	286119	.	+	.	ID=LmxM.26.0010a_Poly(A)_3;Promastigote=3;Intracellular_Amastigote=2;Axenic_Amastigote=3;
LmxM.00	MF_V1	PAS	286141	286141	.	+	.	ID=LmxM.26.0010a_Poly(A)_4;Promastigote=3;Intracellular_Amastigote=2;Axenic_Amastigote=5;
LmxM.00	MF_V1	PAS	294396	294396	.	+	.	ID=LmxM.02.0200partial_Poly(A)_1;Promastigote=2;Intracellular_Amastigote=5;Axenic_Amastigote=4;
LmxM.00	MF_V1	PAS	294598	294598	.	+	.	ID=LmxM.02.0200partial_Poly(A)_2;Promastigote=4;Intracellular_Amastigote=5;Axenic_Amastigote=13;
LmxM.00	MF_V1	PAS	294604	294604	.	+	.	ID=LmxM.02.0200partial_Poly(A)_3;Promastigote=1;Intracellular_Amastigote=6;Axenic_Amastigote=3;
LmxM.00	MF_V1	PAS	294663	294663	.	+	.	ID=LmxM.02.0200partial_Poly(A)_4;Promastigote=0;Intracellular_Amastigote=5;Axenic_Amastigote=4;
LmxM.00	MF_V1	PAS	294664	294664	.	+	.	ID=LmxM.02.0200partial_Poly(A)_5;Promastigote=3;Intracellular_Amastigote=24;Axenic_Amastigote=14;
LmxM.00	MF_V1	PAS	294665	294665	.	+	.	ID=LmxM.02.0200partial_Poly(A)_6;Promastigote=0;Intracellular_Amastigote=0;Axenic_Amastigote=7;
LmxM.00	MF_V1	PAS	297485	297485	.	+	.	ID=LmxM.33.1580_Poly(A)_1;Promastigote=0;Intracellular_Amastigote=9;Axenic_Amastigote=6;
LmxM.00	MF_V1	PAS	297497	297497	.	+	.	ID=LmxM.33.1580_Poly(A)_2;Promastigote=0;Intracellular_Amastigote=7;Axenic_Amastigote=4;
LmxM.00	MF_V1	PAS	297498	297498	.	+	.	ID=LmxM.33.1580_Poly(A)_3;Promastigote=0;Intracellular_Amastigote=4;Axenic_Amastigote=2;
LmxM.00	MF_V1	PAS	297504	297504	.	+	.	ID=LmxM.33.1580_Poly(A)_4;Promastigote=0;Intracellular_Amastigote=6;Axenic_Amastigote=7;
LmxM.00	MF_V1	PAS	297505	297505	.	+	.	ID=LmxM.33.1580_Poly(A)_5;Promastigote=6;Intracellular_Amastigote=127;Axenic_Amastigote=53;
LmxM.00	MF_V1	PAS	297506	297506	.	+	.	ID=LmxM.33.1580_Poly(A)_6;Promastigote=0;Intracellular_Amastigote=6;Axenic_Amastigote=3;
LmxM.00	MF_V1	PAS	297507	297507	.	+	.	ID=LmxM.33.1580_Poly(A)_7;Promastigote=2;Intracellular_Amastigote=7;Axenic_Amastigote=0;
LmxM.00	MF_V1	PAS	297513	297513	.	+	.	ID=LmxM.33.1580_Poly(A)_8;Promastigote=1;Intracellular_Amastigote=23;Axenic_Amastigote=14;
LmxM.00	MF_V1	PAS	297514	297514	.	+	.	ID=LmxM.33.1580_Poly(A)_9;Promastigote=0;Intracellular_Amastigote=1;Axenic_Amastigote=5;
LmxM.00	MF_V1	PAS	301200	301200	.	+	.	ID=LmxM.33.1570_Poly(A)_1;Promastigote=1;Intracellular_Amastigote=3;Axenic_Amastigote=4;
LmxM.00	MF_V1	PAS	301401	301401	.	+	.	ID=LmxM.33.1570_Poly(A)_2;Promastigote=3;Intracellular_Amastigote=0;Axenic_Amastigote=6;
LmxM.00	MF_V1	PAS	301402	301402	.	+	.	ID=LmxM.33.1570_Poly(A)_3;Promastigote=13;Intracellular_Amastigote=4;Axenic_Amastigote=16;
LmxM.00	MF_V1	PAS	301405	301405	.	+	.	ID=LmxM.33.1570_Poly(A)_4;Promastigote=1;Intracellular_Amastigote=0;Axenic_Amastigote=5;
LmxM.00	MF_V1	PAS	301408	301408	.	+	.	ID=LmxM.33.1570_Poly(A)_5;Promastigote=4;Intracellular_Amastigote=8;Axenic_Amastigote=8;
LmxM.00	MF_V1	PAS	301463	301463	.	+	.	ID=LmxM.33.1570_Poly(A)_6;Promastigote=5;Intracellular_Amastigote=3;Axenic_Amastigote=12;
LmxM.00	MF_V1	PAS	301464	301464	.	+	.	ID=LmxM.33.1570_Poly(A)_7;Promastigote=13;Intracellular_Amastigote=27;Axenic_Amastigote=33;
LmxM.00	MF_V1	PAS	301481	301481	.	+	.	ID=LmxM.33.1570_Poly(A)_8;Promastigote=7;Intracellular_Amastigote=7;Axenic_Amastigote=6;
LmxM.00	MF_V1	PAS	301482	301482	.	+	.	ID=LmxM.33.1570_Poly(A)_9;Promastigote=0;Intracellular_Amastigote=3;Axenic_Amastigote=5;
LmxM.00	MF_V1	PAS	305774	305774	.	-	.	ID=LmxM.30.0460e_Poly(A)_7;Promastigote=1;Intracellular_Amastigote=4;Axenic_Amastigote=9;
LmxM.00	MF_V1	PAS	305775	305775	.	-	.	ID=LmxM.30.0460e_Poly(A)_6;Promastigote=1;Intracellular_Amastigote=2;Axenic_Amastigote=3;
LmxM.00	MF_V1	PAS	305776	305776	.	-	.	ID=LmxM.30.0460e_Poly(A)_5;Promastigote=3;Intracellular_Amastigote=17;Axenic_Amastigote=18;
LmxM.00	MF_V1	PAS	305777	305777	.	-	.	ID=LmxM.30.0460e_Poly(A)_4;Promastigote=3;Intracellular_Amastigote=5;Axenic_Amastigote=11;
LmxM.00	MF_V1	PAS	305778	305778	.	-	.	ID=LmxM.30.0460e_Poly(A)_3;Promastigote=2;Intracellular_Amastigote=3;Axenic_Amastigote=3;
LmxM.00	MF_V1	PAS	305782	305782	.	-	.	ID=LmxM.30.0460e_Poly(A)_2;Promastigote=1;Intracellular_Amastigote=9;Axenic_Amastigote=5;
LmxM.00	MF_V1	PAS	306256	306256	.	-	.	ID=LmxM.30.0460e_Poly(A)_1;Promastigote=2;Intracellular_Amastigote=4;Axenic_Amastigote=2;
LmxM.00	MF_V1	PAS	309645	309645	.	-	.	ID=LmxM.30.0452c_Poly(A)_23;Promastigote=1;Intracellular_Amastigote=5;Axenic_Amastigote=2;
LmxM.00	MF_V1	PAS	309666	309666	.	-	.	ID=LmxM.30.0452c_Poly(A)_22;Promastigote=3;Intracellular_Amastigote=6;Axenic_Amastigote=1;
LmxM.00	MF_V1	PAS	309784	309784	.	-	.	ID=LmxM.30.0452c_Poly(A)_21;Promastigote=4;Intracellular_Amastigote=16;Axenic_Amastigote=7;
LmxM.00	MF_V1	PAS	309785	309785	.	-	.	ID=LmxM.30.0452c_Poly(A)_20;Promastigote=2;Intracellular_Amastigote=3;Axenic_Amastigote=3;
LmxM.00	MF_V1	PAS	309832	309832	.	-	.	ID=LmxM.30.0452c_Poly(A)_19;Promastigote=2;Intracellular_Amastigote=1;Axenic_Amastigote=4;
LmxM.00	MF_V1	PAS	312183	312183	.	-	.	ID=LmxM.30.0452c_Poly(A)_18;Promastigote=2;Intracellular_Amastigote=12;Axenic_Amastigote=3;
LmxM.00	MF_V1	PAS	312190	312190	.	-	.	ID=LmxM.30.0452c_Poly(A)_17;Promastigote=4;Intracellular_Amastigote=13;Axenic_Amastigote=10;
LmxM.00	MF_V1	PAS	312191	312191	.	-	.	ID=LmxM.30.0452c_Poly(A)_16;Promastigote=1;Intracellular_Amastigote=2;Axenic_Amastigote=6;
LmxM.00	MF_V1	PAS	312196	312196	.	-	.	ID=LmxM.30.0452c_Poly(A)_15;Promastigote=4;Intracellular_Amastigote=13;Axenic_Amastigote=8;
LmxM.00	MF_V1	PAS	312301	312301	.	-	.	ID=LmxM.30.0452c_Poly(A)_14;Promastigote=0;Intracellular_Amastigote=5;Axenic_Amastigote=3;
LmxM.00	MF_V1	PAS	312670	312670	.	-	.	ID=LmxM.30.0452c_Poly(A)_13;Promastigote=0;Intracellular_Amastigote=2;Axenic_Amastigote=6;
LmxM.00	MF_V1	PAS	316637	316637	.	-	.	ID=LmxM.30.0452c_Poly(A)_12;Promastigote=2;Intracellular_Amastigote=6;Axenic_Amastigote=9;
LmxM.00	MF_V1	PAS	316638	316638	.	-	.	ID=LmxM.30.0452c_Poly(A)_11;Promastigote=0;Intracellular_Amastigote=2;Axenic_Amastigote=4;
LmxM.00	MF_V1	PAS	316639	316639	.	-	.	ID=LmxM.30.0452c_Poly(A)_10;Promastigote=2;Intracellular_Amastigote=1;Axenic_Amastigote=3;
LmxM.00	MF_V1	PAS	316647	316647	.	-	.	ID=LmxM.30.0452c_Poly(A)_9;Promastigote=1;Intracellular_Amastigote=4;Axenic_Amastigote=2;
LmxM.00	MF_V1	PAS	316649	316649	.	-	.	ID=LmxM.30.0452c_Poly(A)_8;Promastigote=1;Intracellular_Amastigote=3;Axenic_Amastigote=7;
LmxM.00	MF_V1	PAS	316666	316666	.	-	.	ID=LmxM.30.0452c_Poly(A)_7;Promastigote=10;Intracellular_Amastigote=5;Axenic_Amastigote=14;
LmxM.00	MF_V1	PAS	316667	316667	.	-	.	ID=LmxM.30.0452c_Poly(A)_6;Promastigote=1;Intracellular_Amastigote=2;Axenic_Amastigote=5;
LmxM.00	MF_V1	PAS	316830	316830	.	-	.	ID=LmxM.30.0452c_Poly(A)_5;Promastigote=0;Intracellular_Amastigote=3;Axenic_Amastigote=4;
LmxM.00	MF_V1	PAS	316831	316831	.	-	.	ID=LmxM.30.0452c_Poly(A)_4;Promastigote=0;Intracellular_Amastigote=3;Axenic_Amastigote=6;
LmxM.00	MF_V1	PAS	316832	316832	.	-	.	ID=LmxM.30.0452c_Poly(A)_3;Promastigote=12;Intracellular_Amastigote=24;Axenic_Amastigote=24;
LmxM.00	MF_V1	PAS	316833	316833	.	-	.	ID=LmxM.30.0452c_Poly(A)_2;Promastigote=1;Intracellular_Amastigote=3;Axenic_Amastigote=2;
LmxM.00	MF_V1	PAS	316846	316846	.	-	.	ID=LmxM.30.0452c_Poly(A)_1;Promastigote=0;Intracellular_Amastigote=3;Axenic_Amastigote=3;
LmxM.00	MF_V1	PAS	320129	320129	.	-	.	ID=LmxM.30.0460c_Poly(A)_6;Promastigote=4;Intracellular_Amastigote=9;Axenic_Amastigote=11;
LmxM.00	MF_V1	PAS	320134	320134	.	-	.	ID=LmxM.30.0460c_Poly(A)_5;Promastigote=6;Intracellular_Amastigote=2;Axenic_Amastigote=5;
LmxM.00	MF_V1	PAS	320136	320136	.	-	.	ID=LmxM.30.0460c_Poly(A)_4;Promastigote=6;Intracellular_Amastigote=23;Axenic_Amastigote=13;
LmxM.00	MF_V1	PAS	320137	320137	.	-	.	ID=LmxM.30.0460c_Poly(A)_3;Promastigote=5;Intracellular_Amastigote=10;Axenic_Amastigote=11;
LmxM.00	MF_V1	PAS	320142	320142	.	-	.	ID=LmxM.30.0460c_Poly(A)_2;Promastigote=0;Intracellular_Amastigote=10;Axenic_Amastigote=10;
LmxM.00	MF_V1	PAS	320143	320143	.	-	.	ID=LmxM.30.0460c_Poly(A)_1;Promastigote=2;Intracellular_Amastigote=2;Axenic_Amastigote=2;
LmxM.00	MF_V1	PAS	326887	326887	.	+	.	ID=LmxM.30.0450c_Poly(A)_1;Promastigote=5;Intracellular_Amastigote=7;Axenic_Amastigote=8;
LmxM.00	MF_V1	PAS	327565	327565	.	+	.	ID=LmxM.30.0450c_Poly(A)_2;Promastigote=1;Intracellular_Amastigote=1;Axenic_Amastigote=5;
LmxM.00	MF_V1	PAS	327566	327566	.	+	.	ID=LmxM.30.0450c_Poly(A)_3;Promastigote=9;Intracellular_Amastigote=9;Axenic_Amastigote=13;
LmxM.00	MF_V1	PAS	327588	327588	.	+	.	ID=LmxM.30.0450c_Poly(A)_4;Promastigote=1;Intracellular_Amastigote=3;Axenic_Amastigote=3;
LmxM.00	MF_V1	PAS	327589	327589	.	+	.	ID=LmxM.30.0450c_Poly(A)_5;Promastigote=2;Intracellular_Amastigote=3;Axenic_Amastigote=5;
LmxM.00	MF_V1	PAS	327590	327590	.	+	.	ID=LmxM.30.0450c_Poly(A)_6;Promastigote=1;Intracellular_Amastigote=5;Axenic_Amastigote=14;
LmxM.00	MF_V1	PAS	327591	327591	.	+	.	ID=LmxM.30.0450c_Poly(A)_7;Promastigote=2;Intracellular_Amastigote=5;Axenic_Amastigote=8;
LmxM.00	MF_V1	PAS	327592	327592	.	+	.	ID=LmxM.30.0450c_Poly(A)_8;Promastigote=9;Intracellular_Amastigote=37;Axenic_Amastigote=39;
LmxM.00	MF_V1	PAS	327593	327593	.	+	.	ID=LmxM.30.0450c_Poly(A)_9;Promastigote=3;Intracellular_Amastigote=8;Axenic_Amastigote=13;
LmxM.00	MF_V1	PAS	327594	327594	.	+	.	ID=LmxM.30.0450c_Poly(A)_10;Promastigote=6;Intracellular_Amastigote=6;Axenic_Amastigote=10;
LmxM.00	MF_V1	PAS	327595	327595	.	+	.	ID=LmxM.30.0450c_Poly(A)_11;Promastigote=4;Intracellular_Amastigote=16;Axenic_Amastigote=20;
LmxM.00	MF_V1	PAS	327603	327603	.	+	.	ID=LmxM.30.0450c_Poly(A)_12;Promastigote=2;Intracellular_Amastigote=1;Axenic_Amastigote=3;
LmxM.00	MF_V1	PAS	330699	330699	.	+	.	ID=LmxM.30.0450c_Poly(A)_13;Promastigote=6;Intracellular_Amastigote=6;Axenic_Amastigote=9;
LmxM.00	MF_V1	PAS	330701	330701	.	+	.	ID=LmxM.30.0450c_Poly(A)_14;Promastigote=2;Intracellular_Amastigote=1;Axenic_Amastigote=8;
LmxM.00	MF_V1	PAS	330702	330702	.	+	.	ID=LmxM.30.0450c_Poly(A)_15;Promastigote=2;Intracellular_Amastigote=2;Axenic_Amastigote=2;
LmxM.00	MF_V1	PAS	330822	330822	.	+	.	ID=LmxM.30.0450c_Poly(A)_16;Promastigote=9;Intracellular_Amastigote=7;Axenic_Amastigote=13;
LmxM.00	MF_V1	PAS	330838	330838	.	+	.	ID=LmxM.30.0450c_Poly(A)_17;Promastigote=0;Intracellular_Amastigote=10;Axenic_Amastigote=12;
LmxM.00	MF_V1	PAS	330854	330854	.	+	.	ID=LmxM.30.0450c_Poly(A)_18;Promastigote=0;Intracellular_Amastigote=5;Axenic_Amastigote=1;
LmxM.00	MF_V1	PAS	330856	330856	.	+	.	ID=LmxM.30.0450c_Poly(A)_19;Promastigote=7;Intracellular_Amastigote=14;Axenic_Amastigote=15;
LmxM.00	MF_V1	PAS	330857	330857	.	+	.	ID=LmxM.30.0450c_Poly(A)_20;Promastigote=21;Intracellular_Amastigote=47;Axenic_Amastigote=66;
LmxM.00	MF_V1	PAS	330858	330858	.	+	.	ID=LmxM.30.0450c_Poly(A)_21;Promastigote=2;Intracellular_Amastigote=6;Axenic_Amastigote=3;
LmxM.00	MF_V1	PAS	330869	330869	.	+	.	ID=LmxM.30.0450c_Poly(A)_22;Promastigote=0;Intracellular_Amastigote=3;Axenic_Amastigote=5;
LmxM.00	MF_V1	PAS	330870	330870	.	+	.	ID=LmxM.30.0450c_Poly(A)_23;Promastigote=4;Intracellular_Amastigote=3;Axenic_Amastigote=4;
LmxM.00	MF_V1	PAS	330872	330872	.	+	.	ID=LmxM.30.0450c_Poly(A)_24;Promastigote=6;Intracellular_Amastigote=10;Axenic_Amastigote=14;
LmxM.00	MF_V1	PAS	330881	330881	.	+	.	ID=LmxM.30.0450c_Poly(A)_25;Promastigote=0;Intracellular_Amastigote=5;Axenic_Amastigote=3;
LmxM.00	MF_V1	PAS	332792	332792	.	-	.	ID=LmxM.33.1725_Poly(A)_19;Promastigote=0;Intracellular_Amastigote=11;Axenic_Amastigote=4;
LmxM.00	MF_V1	PAS	332795	332795	.	-	.	ID=LmxM.33.1725_Poly(A)_18;Promastigote=2;Intracellular_Amastigote=9;Axenic_Amastigote=9;
LmxM.00	MF_V1	PAS	332796	332796	.	-	.	ID=LmxM.33.1725_Poly(A)_17;Promastigote=0;Intracellular_Amastigote=12;Axenic_Amastigote=7;
LmxM.00	MF_V1	PAS	332797	332797	.	-	.	ID=LmxM.33.1725_Poly(A)_16;Promastigote=0;Intracellular_Amastigote=37;Axenic_Amastigote=14;
LmxM.00	MF_V1	PAS	332800	332800	.	-	.	ID=LmxM.33.1725_Poly(A)_15;Promastigote=1;Intracellular_Amastigote=6;Axenic_Amastigote=4;
LmxM.00	MF_V1	PAS	332801	332801	.	-	.	ID=LmxM.33.1725_Poly(A)_14;Promastigote=0;Intracellular_Amastigote=5;Axenic_Amastigote=9;
LmxM.00	MF_V1	PAS	332802	332802	.	-	.	ID=LmxM.33.1725_Poly(A)_13;Promastigote=3;Intracellular_Amastigote=13;Axenic_Amastigote=20;
LmxM.00	MF_V1	PAS	332803	332803	.	-	.	ID=LmxM.33.1725_Poly(A)_12;Promastigote=7;Intracellular_Amastigote=48;Axenic_Amastigote=51;
LmxM.00	MF_V1	PAS	332804	332804	.	-	.	ID=LmxM.33.1725_Poly(A)_11;Promastigote=6;Intracellular_Amastigote=70;Axenic_Amastigote=56;
LmxM.00	MF_V1	PAS	332805	332805	.	-	.	ID=LmxM.33.1725_Poly(A)_10;Promastigote=67;Intracellular_Amastigote=646;Axenic_Amastigote=347;
LmxM.00	MF_V1	PAS	332806	332806	.	-	.	ID=LmxM.33.1725_Poly(A)_9;Promastigote=15;Intracellular_Amastigote=94;Axenic_Amastigote=55;
LmxM.00	MF_V1	PAS	332807	332807	.	-	.	ID=LmxM.33.1725_Poly(A)_8;Promastigote=7;Intracellular_Amastigote=24;Axenic_Amastigote=18;
LmxM.00	MF_V1	PAS	332810	332810	.	-	.	ID=LmxM.33.1725_Poly(A)_7;Promastigote=2;Intracellular_Amastigote=7;Axenic_Amastigote=5;
LmxM.00	MF_V1	PAS	332811	332811	.	-	.	ID=LmxM.33.1725_Poly(A)_6;Promastigote=3;Intracellular_Amastigote=4;Axenic_Amastigote=7;
LmxM.00	MF_V1	PAS	332813	332813	.	-	.	ID=LmxM.33.1725_Poly(A)_5;Promastigote=5;Intracellular_Amastigote=8;Axenic_Amastigote=5;
LmxM.00	MF_V1	PAS	332815	332815	.	-	.	ID=LmxM.33.1725_Poly(A)_4;Promastigote=0;Intracellular_Amastigote=2;Axenic_Amastigote=4;
LmxM.00	MF_V1	PAS	332975	332975	.	-	.	ID=LmxM.33.1725_Poly(A)_3;Promastigote=4;Intracellular_Amastigote=6;Axenic_Amastigote=10;
LmxM.00	MF_V1	PAS	332985	332985	.	-	.	ID=LmxM.33.1725_Poly(A)_2;Promastigote=2;Intracellular_Amastigote=0;Axenic_Amastigote=8;
LmxM.00	MF_V1	PAS	333057	333057	.	-	.	ID=LmxM.33.1725_Poly(A)_1;Promastigote=1;Intracellular_Amastigote=2;Axenic_Amastigote=4;
LmxM.00	MF_V1	PAS	335167	335167	.	-	.	ID=LmxM.30.0460d_Poly(A)_21;Promastigote=0;Intracellular_Amastigote=6;Axenic_Amastigote=1;
LmxM.00	MF_V1	PAS	335170	335170	.	-	.	ID=LmxM.30.0460d_Poly(A)_20;Promastigote=0;Intracellular_Amastigote=3;Axenic_Amastigote=3;
LmxM.00	MF_V1	PAS	335171	335171	.	-	.	ID=LmxM.30.0460d_Poly(A)_19;Promastigote=2;Intracellular_Amastigote=4;Axenic_Amastigote=4;
LmxM.00	MF_V1	PAS	335172	335172	.	-	.	ID=LmxM.30.0460d_Poly(A)_18;Promastigote=1;Intracellular_Amastigote=21;Axenic_Amastigote=19;
LmxM.00	MF_V1	PAS	335176	335176	.	-	.	ID=LmxM.30.0460d_Poly(A)_17;Promastigote=2;Intracellular_Amastigote=6;Axenic_Amastigote=5;
LmxM.00	MF_V1	PAS	335177	335177	.	-	.	ID=LmxM.30.0460d_Poly(A)_16;Promastigote=2;Intracellular_Amastigote=11;Axenic_Amastigote=10;
LmxM.00	MF_V1	PAS	335178	335178	.	-	.	ID=LmxM.30.0460d_Poly(A)_15;Promastigote=4;Intracellular_Amastigote=33;Axenic_Amastigote=22;
LmxM.00	MF_V1	PAS	335179	335179	.	-	.	ID=LmxM.30.0460d_Poly(A)_14;Promastigote=16;Intracellular_Amastigote=48;Axenic_Amastigote=56;
LmxM.00	MF_V1	PAS	335180	335180	.	-	.	ID=LmxM.30.0460d_Poly(A)_13;Promastigote=73;Intracellular_Amastigote=487;Axenic_Amastigote=259;
LmxM.00	MF_V1	PAS	335181	335181	.	-	.	ID=LmxM.30.0460d_Poly(A)_12;Promastigote=7;Intracellular_Amastigote=76;Axenic_Amastigote=61;
LmxM.00	MF_V1	PAS	335182	335182	.	-	.	ID=LmxM.30.0460d_Poly(A)_11;Promastigote=2;Intracellular_Amastigote=12;Axenic_Amastigote=14;
LmxM.00	MF_V1	PAS	335185	335185	.	-	.	ID=LmxM.30.0460d_Poly(A)_10;Promastigote=1;Intracellular_Amastigote=3;Axenic_Amastigote=4;
LmxM.00	MF_V1	PAS	335186	335186	.	-	.	ID=LmxM.30.0460d_Poly(A)_9;Promastigote=0;Intracellular_Amastigote=2;Axenic_Amastigote=5;
LmxM.00	MF_V1	PAS	335187	335187	.	-	.	ID=LmxM.30.0460d_Poly(A)_8;Promastigote=0;Intracellular_Amastigote=4;Axenic_Amastigote=2;
LmxM.00	MF_V1	PAS	335188	335188	.	-	.	ID=LmxM.30.0460d_Poly(A)_7;Promastigote=4;Intracellular_Amastigote=13;Axenic_Amastigote=8;
LmxM.00	MF_V1	PAS	335192	335192	.	-	.	ID=LmxM.30.0460d_Poly(A)_6;Promastigote=1;Intracellular_Amastigote=2;Axenic_Amastigote=3;
LmxM.00	MF_V1	PAS	335360	335360	.	-	.	ID=LmxM.30.0460d_Poly(A)_5;Promastigote=2;Intracellular_Amastigote=0;Axenic_Amastigote=4;
LmxM.00	MF_V1	PAS	335638	335638	.	-	.	ID=LmxM.30.0460d_Poly(A)_4;Promastigote=3;Intracellular_Amastigote=4;Axenic_Amastigote=4;
LmxM.00	MF_V1	PAS	335640	335640	.	-	.	ID=LmxM.30.0460d_Poly(A)_3;Promastigote=8;Intracellular_Amastigote=4;Axenic_Amastigote=7;
LmxM.00	MF_V1	PAS	335641	335641	.	-	.	ID=LmxM.30.0460d_Poly(A)_2;Promastigote=2;Intracellular_Amastigote=2;Axenic_Amastigote=8;
LmxM.00	MF_V1	PAS	335646	335646	.	-	.	ID=LmxM.30.0460d_Poly(A)_1;Promastigote=3;Intracellular_Amastigote=3;Axenic_Amastigote=5;
LmxM.00	MF_V1	PAS	339141	339141	.	-	.	ID=LmxM.30.0480b_Poly(A)_34;Promastigote=6;Intracellular_Amastigote=5;Axenic_Amastigote=14;
LmxM.00	MF_V1	PAS	339155	339155	.	-	.	ID=LmxM.30.0480b_Poly(A)_33;Promastigote=6;Intracellular_Amastigote=2;Axenic_Amastigote=5;
LmxM.00	MF_V1	PAS	339946	339946	.	-	.	ID=LmxM.30.0480b_Poly(A)_32;Promastigote=6;Intracellular_Amastigote=7;Axenic_Amastigote=12;
LmxM.00	MF_V1	PAS	339951	339951	.	-	.	ID=LmxM.30.0480b_Poly(A)_31;Promastigote=9;Intracellular_Amastigote=7;Axenic_Amastigote=16;
LmxM.00	MF_V1	PAS	339952	339952	.	-	.	ID=LmxM.30.0480b_Poly(A)_30;Promastigote=24;Intracellular_Amastigote=13;Axenic_Amastigote=30;
LmxM.00	MF_V1	PAS	339953	339953	.	-	.	ID=LmxM.30.0480b_Poly(A)_29;Promastigote=54;Intracellular_Amastigote=27;Axenic_Amastigote=60;
LmxM.00	MF_V1	PAS	339954	339954	.	-	.	ID=LmxM.30.0480b_Poly(A)_28;Promastigote=136;Intracellular_Amastigote=97;Axenic_Amastigote=165;
LmxM.00	MF_V1	PAS	339955	339955	.	-	.	ID=LmxM.30.0480b_Poly(A)_27;Promastigote=11;Intracellular_Amastigote=3;Axenic_Amastigote=6;
LmxM.00	MF_V1	PAS	339956	339956	.	-	.	ID=LmxM.30.0480b_Poly(A)_26;Promastigote=13;Intracellular_Amastigote=10;Axenic_Amastigote=12;
LmxM.00	MF_V1	PAS	339957	339957	.	-	.	ID=LmxM.30.0480b_Poly(A)_25;Promastigote=7;Intracellular_Amastigote=2;Axenic_Amastigote=6;
LmxM.00	MF_V1	PAS	339958	339958	.	-	.	ID=LmxM.30.0480b_Poly(A)_24;Promastigote=25;Intracellular_Amastigote=21;Axenic_Amastigote=38;
LmxM.00	MF_V1	PAS	339959	339959	.	-	.	ID=LmxM.30.0480b_Poly(A)_23;Promastigote=4;Intracellular_Amastigote=2;Axenic_Amastigote=5;
LmxM.00	MF_V1	PAS	339961	339961	.	-	.	ID=LmxM.30.0480b_Poly(A)_22;Promastigote=2;Intracellular_Amastigote=4;Axenic_Amastigote=2;
LmxM.00	MF_V1	PAS	339965	339965	.	-	.	ID=LmxM.30.0480b_Poly(A)_21;Promastigote=5;Intracellular_Amastigote=0;Axenic_Amastigote=4;
LmxM.00	MF_V1	PAS	339966	339966	.	-	.	ID=LmxM.30.0480b_Poly(A)_20;Promastigote=2;Intracellular_Amastigote=3;Axenic_Amastigote=6;
LmxM.00	MF_V1	PAS	339967	339967	.	-	.	ID=LmxM.30.0480b_Poly(A)_19;Promastigote=19;Intracellular_Amastigote=11;Axenic_Amastigote=25;
LmxM.00	MF_V1	PAS	339968	339968	.	-	.	ID=LmxM.30.0480b_Poly(A)_18;Promastigote=29;Intracellular_Amastigote=19;Axenic_Amastigote=44;
LmxM.00	MF_V1	PAS	339969	339969	.	-	.	ID=LmxM.30.0480b_Poly(A)_17;Promastigote=39;Intracellular_Amastigote=40;Axenic_Amastigote=69;
LmxM.00	MF_V1	PAS	339971	339971	.	-	.	ID=LmxM.30.0480b_Poly(A)_16;Promastigote=3;Intracellular_Amastigote=3;Axenic_Amastigote=3;
LmxM.00	MF_V1	PAS	339976	339976	.	-	.	ID=LmxM.30.0480b_Poly(A)_15;Promastigote=6;Intracellular_Amastigote=1;Axenic_Amastigote=3;
LmxM.00	MF_V1	PAS	340108	340108	.	-	.	ID=LmxM.30.0480b_Poly(A)_14;Promastigote=16;Intracellular_Amastigote=10;Axenic_Amastigote=22;
LmxM.00	MF_V1	PAS	340112	340112	.	-	.	ID=LmxM.30.0480b_Poly(A)_13;Promastigote=3;Intracellular_Amastigote=1;Axenic_Amastigote=6;
LmxM.00	MF_V1	PAS	341689	341689	.	-	.	ID=LmxM.30.0480b_Poly(A)_12;Promastigote=3;Intracellular_Amastigote=1;Axenic_Amastigote=6;
LmxM.00	MF_V1	PAS	341690	341690	.	-	.	ID=LmxM.30.0480b_Poly(A)_11;Promastigote=9;Intracellular_Amastigote=6;Axenic_Amastigote=10;
LmxM.00	MF_V1	PAS	341695	341695	.	-	.	ID=LmxM.30.0480b_Poly(A)_10;Promastigote=3;Intracellular_Amastigote=1;Axenic_Amastigote=7;
LmxM.00	MF_V1	PAS	341696	341696	.	-	.	ID=LmxM.30.0480b_Poly(A)_9;Promastigote=9;Intracellular_Amastigote=2;Axenic_Amastigote=4;
LmxM.00	MF_V1	PAS	341697	341697	.	-	.	ID=LmxM.30.0480b_Poly(A)_8;Promastigote=13;Intracellular_Amastigote=2;Axenic_Amastigote=13;
LmxM.00	MF_V1	PAS	341698	341698	.	-	.	ID=LmxM.30.0480b_Poly(A)_7;Promastigote=12;Intracellular_Amastigote=11;Axenic_Amastigote=21;
LmxM.00	MF_V1	PAS	341748	341748	.	-	.	ID=LmxM.30.0480b_Poly(A)_6;Promastigote=3;Intracellular_Amastigote=5;Axenic_Amastigote=5;
LmxM.00	MF_V1	PAS	341755	341755	.	-	.	ID=LmxM.30.0480b_Poly(A)_5;Promastigote=18;Intracellular_Amastigote=5;Axenic_Amastigote=18;
LmxM.00	MF_V1	PAS	341758	341758	.	-	.	ID=LmxM.30.0480b_Poly(A)_4;Promastigote=5;Intracellular_Amastigote=8;Axenic_Amastigote=9;
LmxM.00	MF_V1	PAS	341759	341759	.	-	.	ID=LmxM.30.0480b_Poly(A)_3;Promastigote=3;Intracellular_Amastigote=0;Axenic_Amastigote=6;
LmxM.00	MF_V1	PAS	341760	341760	.	-	.	ID=LmxM.30.0480b_Poly(A)_2;Promastigote=36;Intracellular_Amastigote=20;Axenic_Amastigote=37;
LmxM.00	MF_V1	PAS	341761	341761	.	-	.	ID=LmxM.30.0480b_Poly(A)_1;Promastigote=9;Intracellular_Amastigote=6;Axenic_Amastigote=20;
LmxM.00	MF_V1	PAS	343442	343442	.	-	.	ID=LmxM.30.0490b_Poly(A)_4;Promastigote=2;Intracellular_Amastigote=3;Axenic_Amastigote=3;
LmxM.00	MF_V1	PAS	343444	343444	.	-	.	ID=LmxM.30.0490b_Poly(A)_3;Promastigote=29;Intracellular_Amastigote=15;Axenic_Amastigote=15;
LmxM.00	MF_V1	PAS	343614	343614	.	-	.	ID=LmxM.30.0490b_Poly(A)_2;Promastigote=7;Intracellular_Amastigote=0;Axenic_Amastigote=7;
LmxM.00	MF_V1	PAS	343666	343666	.	-	.	ID=LmxM.30.0490b_Poly(A)_1;Promastigote=2;Intracellular_Amastigote=2;Axenic_Amastigote=9;
LmxM.00	MF_V1	PAS	346779	346779	.	-	.	ID=LmxM.14.1100partial_Poly(A)_56;Promastigote=2;Intracellular_Amastigote=5;Axenic_Amastigote=1;
LmxM.00	MF_V1	PAS	346780	346780	.	-	.	ID=LmxM.14.1100partial_Poly(A)_55;Promastigote=1;Intracellular_Amastigote=1;Axenic_Amastigote=7;
LmxM.00	MF_V1	PAS	346781	346781	.	-	.	ID=LmxM.14.1100partial_Poly(A)_54;Promastigote=7;Intracellular_Amastigote=8;Axenic_Amastigote=3;
LmxM.00	MF_V1	PAS	346789	346789	.	-	.	ID=LmxM.14.1100partial_Poly(A)_53;Promastigote=10;Intracellular_Amastigote=8;Axenic_Amastigote=15;
LmxM.00	MF_V1	PAS	346790	346790	.	-	.	ID=LmxM.14.1100partial_Poly(A)_52;Promastigote=34;Intracellular_Amastigote=55;Axenic_Amastigote=86;
LmxM.00	MF_V1	PAS	346791	346791	.	-	.	ID=LmxM.14.1100partial_Poly(A)_51;Promastigote=5;Intracellular_Amastigote=7;Axenic_Amastigote=8;
LmxM.00	MF_V1	PAS	346792	346792	.	-	.	ID=LmxM.14.1100partial_Poly(A)_50;Promastigote=9;Intracellular_Amastigote=11;Axenic_Amastigote=15;
LmxM.00	MF_V1	PAS	346793	346793	.	-	.	ID=LmxM.14.1100partial_Poly(A)_49;Promastigote=1;Intracellular_Amastigote=4;Axenic_Amastigote=3;
LmxM.00	MF_V1	PAS	346811	346811	.	-	.	ID=LmxM.14.1100partial_Poly(A)_48;Promastigote=3;Intracellular_Amastigote=3;Axenic_Amastigote=4;
LmxM.00	MF_V1	PAS	346860	346860	.	-	.	ID=LmxM.14.1100partial_Poly(A)_47;Promastigote=3;Intracellular_Amastigote=0;Axenic_Amastigote=3;
LmxM.00	MF_V1	PAS	346870	346870	.	-	.	ID=LmxM.14.1100partial_Poly(A)_46;Promastigote=11;Intracellular_Amastigote=8;Axenic_Amastigote=13;
LmxM.00	MF_V1	PAS	346874	346874	.	-	.	ID=LmxM.14.1100partial_Poly(A)_45;Promastigote=3;Intracellular_Amastigote=2;Axenic_Amastigote=5;
LmxM.00	MF_V1	PAS	346875	346875	.	-	.	ID=LmxM.14.1100partial_Poly(A)_44;Promastigote=2;Intracellular_Amastigote=3;Axenic_Amastigote=1;
LmxM.00	MF_V1	PAS	346877	346877	.	-	.	ID=LmxM.14.1100partial_Poly(A)_43;Promastigote=1;Intracellular_Amastigote=0;Axenic_Amastigote=6;
LmxM.00	MF_V1	PAS	346880	346880	.	-	.	ID=LmxM.14.1100partial_Poly(A)_42;Promastigote=5;Intracellular_Amastigote=7;Axenic_Amastigote=5;
LmxM.00	MF_V1	PAS	346883	346883	.	-	.	ID=LmxM.14.1100partial_Poly(A)_41;Promastigote=3;Intracellular_Amastigote=1;Axenic_Amastigote=2;
LmxM.00	MF_V1	PAS	346909	346909	.	-	.	ID=LmxM.14.1100partial_Poly(A)_40;Promastigote=6;Intracellular_Amastigote=0;Axenic_Amastigote=1;
LmxM.00	MF_V1	PAS	346910	346910	.	-	.	ID=LmxM.14.1100partial_Poly(A)_39;Promastigote=3;Intracellular_Amastigote=0;Axenic_Amastigote=7;
LmxM.00	MF_V1	PAS	346911	346911	.	-	.	ID=LmxM.14.1100partial_Poly(A)_38;Promastigote=4;Intracellular_Amastigote=3;Axenic_Amastigote=8;
LmxM.00	MF_V1	PAS	346912	346912	.	-	.	ID=LmxM.14.1100partial_Poly(A)_37;Promastigote=15;Intracellular_Amastigote=10;Axenic_Amastigote=24;
LmxM.00	MF_V1	PAS	346913	346913	.	-	.	ID=LmxM.14.1100partial_Poly(A)_36;Promastigote=40;Intracellular_Amastigote=59;Axenic_Amastigote=84;
LmxM.00	MF_V1	PAS	346914	346914	.	-	.	ID=LmxM.14.1100partial_Poly(A)_35;Promastigote=0;Intracellular_Amastigote=4;Axenic_Amastigote=2;
LmxM.00	MF_V1	PAS	346974	346974	.	-	.	ID=LmxM.14.1100partial_Poly(A)_34;Promastigote=2;Intracellular_Amastigote=1;Axenic_Amastigote=4;
LmxM.00	MF_V1	PAS	347964	347964	.	-	.	ID=LmxM.14.1100partial_Poly(A)_33;Promastigote=2;Intracellular_Amastigote=4;Axenic_Amastigote=1;
LmxM.00	MF_V1	PAS	349751	349751	.	-	.	ID=LmxM.14.1100partial_Poly(A)_32;Promastigote=1;Intracellular_Amastigote=1;Axenic_Amastigote=4;
LmxM.00	MF_V1	PAS	349752	349752	.	-	.	ID=LmxM.14.1100partial_Poly(A)_31;Promastigote=1;Intracellular_Amastigote=3;Axenic_Amastigote=2;
LmxM.00	MF_V1	PAS	349754	349754	.	-	.	ID=LmxM.14.1100partial_Poly(A)_30;Promastigote=2;Intracellular_Amastigote=15;Axenic_Amastigote=16;
LmxM.00	MF_V1	PAS	349755	349755	.	-	.	ID=LmxM.14.1100partial_Poly(A)_29;Promastigote=0;Intracellular_Amastigote=5;Axenic_Amastigote=4;
LmxM.00	MF_V1	PAS	349757	349757	.	-	.	ID=LmxM.14.1100partial_Poly(A)_28;Promastigote=1;Intracellular_Amastigote=1;Axenic_Amastigote=4;
LmxM.00	MF_V1	PAS	349759	349759	.	-	.	ID=LmxM.14.1100partial_Poly(A)_27;Promastigote=1;Intracellular_Amastigote=4;Axenic_Amastigote=3;
LmxM.00	MF_V1	PAS	349761	349761	.	-	.	ID=LmxM.14.1100partial_Poly(A)_26;Promastigote=4;Intracellular_Amastigote=1;Axenic_Amastigote=2;
LmxM.00	MF_V1	PAS	349762	349762	.	-	.	ID=LmxM.14.1100partial_Poly(A)_25;Promastigote=1;Intracellular_Amastigote=4;Axenic_Amastigote=1;
LmxM.00	MF_V1	PAS	349763	349763	.	-	.	ID=LmxM.14.1100partial_Poly(A)_24;Promastigote=1;Intracellular_Amastigote=11;Axenic_Amastigote=7;
LmxM.00	MF_V1	PAS	349764	349764	.	-	.	ID=LmxM.14.1100partial_Poly(A)_23;Promastigote=3;Intracellular_Amastigote=12;Axenic_Amastigote=20;
LmxM.00	MF_V1	PAS	349765	349765	.	-	.	ID=LmxM.14.1100partial_Poly(A)_22;Promastigote=11;Intracellular_Amastigote=32;Axenic_Amastigote=47;
LmxM.00	MF_V1	PAS	349766	349766	.	-	.	ID=LmxM.14.1100partial_Poly(A)_21;Promastigote=7;Intracellular_Amastigote=17;Axenic_Amastigote=26;
LmxM.00	MF_V1	PAS	349767	349767	.	-	.	ID=LmxM.14.1100partial_Poly(A)_20;Promastigote=79;Intracellular_Amastigote=273;Axenic_Amastigote=239;
LmxM.00	MF_V1	PAS	349768	349768	.	-	.	ID=LmxM.14.1100partial_Poly(A)_19;Promastigote=29;Intracellular_Amastigote=64;Axenic_Amastigote=107;
LmxM.00	MF_V1	PAS	349769	349769	.	-	.	ID=LmxM.14.1100partial_Poly(A)_18;Promastigote=7;Intracellular_Amastigote=19;Axenic_Amastigote=31;
LmxM.00	MF_V1	PAS	349770	349770	.	-	.	ID=LmxM.14.1100partial_Poly(A)_17;Promastigote=13;Intracellular_Amastigote=50;Axenic_Amastigote=48;
LmxM.00	MF_V1	PAS	349771	349771	.	-	.	ID=LmxM.14.1100partial_Poly(A)_16;Promastigote=1;Intracellular_Amastigote=11;Axenic_Amastigote=13;
LmxM.00	MF_V1	PAS	349772	349772	.	-	.	ID=LmxM.14.1100partial_Poly(A)_15;Promastigote=9;Intracellular_Amastigote=15;Axenic_Amastigote=24;
LmxM.00	MF_V1	PAS	349773	349773	.	-	.	ID=LmxM.14.1100partial_Poly(A)_14;Promastigote=2;Intracellular_Amastigote=14;Axenic_Amastigote=14;
LmxM.00	MF_V1	PAS	349774	349774	.	-	.	ID=LmxM.14.1100partial_Poly(A)_13;Promastigote=10;Intracellular_Amastigote=29;Axenic_Amastigote=24;
LmxM.00	MF_V1	PAS	349775	349775	.	-	.	ID=LmxM.14.1100partial_Poly(A)_12;Promastigote=3;Intracellular_Amastigote=29;Axenic_Amastigote=26;
LmxM.00	MF_V1	PAS	349776	349776	.	-	.	ID=LmxM.14.1100partial_Poly(A)_11;Promastigote=1;Intracellular_Amastigote=4;Axenic_Amastigote=10;
LmxM.00	MF_V1	PAS	349777	349777	.	-	.	ID=LmxM.14.1100partial_Poly(A)_10;Promastigote=3;Intracellular_Amastigote=4;Axenic_Amastigote=5;
LmxM.00	MF_V1	PAS	349778	349778	.	-	.	ID=LmxM.14.1100partial_Poly(A)_9;Promastigote=2;Intracellular_Amastigote=3;Axenic_Amastigote=3;
LmxM.00	MF_V1	PAS	349791	349791	.	-	.	ID=LmxM.14.1100partial_Poly(A)_8;Promastigote=0;Intracellular_Amastigote=4;Axenic_Amastigote=5;
LmxM.00	MF_V1	PAS	349792	349792	.	-	.	ID=LmxM.14.1100partial_Poly(A)_7;Promastigote=2;Intracellular_Amastigote=5;Axenic_Amastigote=3;
LmxM.00	MF_V1	PAS	349793	349793	.	-	.	ID=LmxM.14.1100partial_Poly(A)_6;Promastigote=4;Intracellular_Amastigote=12;Axenic_Amastigote=16;
LmxM.00	MF_V1	PAS	349794	349794	.	-	.	ID=LmxM.14.1100partial_Poly(A)_5;Promastigote=7;Intracellular_Amastigote=7;Axenic_Amastigote=6;
LmxM.00	MF_V1	PAS	349795	349795	.	-	.	ID=LmxM.14.1100partial_Poly(A)_4;Promastigote=19;Intracellular_Amastigote=51;Axenic_Amastigote=62;
LmxM.00	MF_V1	PAS	349796	349796	.	-	.	ID=LmxM.14.1100partial_Poly(A)_3;Promastigote=4;Intracellular_Amastigote=9;Axenic_Amastigote=18;
LmxM.00	MF_V1	PAS	349961	349961	.	-	.	ID=LmxM.14.1100partial_Poly(A)_2;Promastigote=7;Intracellular_Amastigote=16;Axenic_Amastigote=19;
LmxM.00	MF_V1	PAS	350473	350473	.	-	.	ID=LmxM.14.1100partial_Poly(A)_1;Promastigote=3;Intracellular_Amastigote=4;Axenic_Amastigote=6;
LmxM.00	MF_V1	PAS	356410	356410	.	+	.	ID=LmxM.28.2740a_Poly(A)_1;Promastigote=5;Intracellular_Amastigote=1;Axenic_Amastigote=1;
LmxM.00	MF_V1	PAS	356411	356411	.	+	.	ID=LmxM.28.2740a_Poly(A)_2;Promastigote=63;Intracellular_Amastigote=15;Axenic_Amastigote=57;
LmxM.00	MF_V1	PAS	356412	356412	.	+	.	ID=LmxM.28.2740a_Poly(A)_3;Promastigote=64;Intracellular_Amastigote=18;Axenic_Amastigote=67;
LmxM.00	MF_V1	PAS	356413	356413	.	+	.	ID=LmxM.28.2740a_Poly(A)_4;Promastigote=178;Intracellular_Amastigote=46;Axenic_Amastigote=143;
LmxM.00	MF_V1	PAS	356414	356414	.	+	.	ID=LmxM.28.2740a_Poly(A)_5;Promastigote=30;Intracellular_Amastigote=9;Axenic_Amastigote=29;
LmxM.00	MF_V1	PAS	356415	356415	.	+	.	ID=LmxM.28.2740a_Poly(A)_6;Promastigote=24;Intracellular_Amastigote=3;Axenic_Amastigote=20;
LmxM.00	MF_V1	PAS	356416	356416	.	+	.	ID=LmxM.28.2740a_Poly(A)_7;Promastigote=3;Intracellular_Amastigote=4;Axenic_Amastigote=6;
LmxM.00	MF_V1	PAS	356418	356418	.	+	.	ID=LmxM.28.2740a_Poly(A)_8;Promastigote=9;Intracellular_Amastigote=1;Axenic_Amastigote=8;
LmxM.00	MF_V1	PAS	356421	356421	.	+	.	ID=LmxM.28.2740a_Poly(A)_9;Promastigote=151;Intracellular_Amastigote=91;Axenic_Amastigote=145;
LmxM.00	MF_V1	PAS	356422	356422	.	+	.	ID=LmxM.28.2740a_Poly(A)_10;Promastigote=43;Intracellular_Amastigote=9;Axenic_Amastigote=47;
LmxM.00	MF_V1	PAS	356423	356423	.	+	.	ID=LmxM.28.2740a_Poly(A)_11;Promastigote=41;Intracellular_Amastigote=23;Axenic_Amastigote=33;
LmxM.00	MF_V1	PAS	356424	356424	.	+	.	ID=LmxM.28.2740a_Poly(A)_12;Promastigote=19;Intracellular_Amastigote=12;Axenic_Amastigote=22;
LmxM.00	MF_V1	PAS	356425	356425	.	+	.	ID=LmxM.28.2740a_Poly(A)_13;Promastigote=16;Intracellular_Amastigote=11;Axenic_Amastigote=23;
LmxM.00	MF_V1	PAS	356426	356426	.	+	.	ID=LmxM.28.2740a_Poly(A)_14;Promastigote=5;Intracellular_Amastigote=5;Axenic_Amastigote=9;
LmxM.00	MF_V1	PAS	356427	356427	.	+	.	ID=LmxM.28.2740a_Poly(A)_15;Promastigote=5;Intracellular_Amastigote=1;Axenic_Amastigote=9;
LmxM.00	MF_V1	PAS	356428	356428	.	+	.	ID=LmxM.28.2740a_Poly(A)_16;Promastigote=3;Intracellular_Amastigote=1;Axenic_Amastigote=6;
LmxM.00	MF_V1	PAS	356434	356434	.	+	.	ID=LmxM.28.2740a_Poly(A)_17;Promastigote=1;Intracellular_Amastigote=3;Axenic_Amastigote=5;
LmxM.00	MF_V1	PAS	356449	356449	.	+	.	ID=LmxM.28.2740a_Poly(A)_18;Promastigote=2;Intracellular_Amastigote=1;Axenic_Amastigote=4;
LmxM.00	MF_V1	PAS	358301	358301	.	+	.	ID=LmxM.28.2740a_Poly(A)_19;Promastigote=1;Intracellular_Amastigote=4;Axenic_Amastigote=7;
LmxM.00	MF_V1	PAS	358310	358310	.	+	.	ID=LmxM.28.2740a_Poly(A)_20;Promastigote=8;Intracellular_Amastigote=5;Axenic_Amastigote=17;
LmxM.00	MF_V1	PAS	358318	358318	.	+	.	ID=LmxM.28.2740a_Poly(A)_21;Promastigote=2;Intracellular_Amastigote=3;Axenic_Amastigote=5;
LmxM.00	MF_V1	PAS	358396	358396	.	+	.	ID=LmxM.28.2740a_Poly(A)_22;Promastigote=4;Intracellular_Amastigote=1;Axenic_Amastigote=6;
LmxM.00	MF_V1	PAS	358397	358397	.	+	.	ID=LmxM.28.2740a_Poly(A)_23;Promastigote=4;Intracellular_Amastigote=6;Axenic_Amastigote=2;
LmxM.00	MF_V1	PAS	358399	358399	.	+	.	ID=LmxM.28.2740a_Poly(A)_24;Promastigote=12;Intracellular_Amastigote=14;Axenic_Amastigote=26;
LmxM.00	MF_V1	PAS	358400	358400	.	+	.	ID=LmxM.28.2740a_Poly(A)_25;Promastigote=5;Intracellular_Amastigote=2;Axenic_Amastigote=9;
LmxM.00	MF_V1	PAS	358401	358401	.	+	.	ID=LmxM.28.2740a_Poly(A)_26;Promastigote=5;Intracellular_Amastigote=4;Axenic_Amastigote=11;
LmxM.00	MF_V1	PAS	365533	365533	.	+	.	ID=LmxM.05.1070a_Poly(A)_1;Promastigote=30;Intracellular_Amastigote=11;Axenic_Amastigote=29;
LmxM.00	MF_V1	PAS	365534	365534	.	+	.	ID=LmxM.05.1070a_Poly(A)_2;Promastigote=7;Intracellular_Amastigote=1;Axenic_Amastigote=5;
LmxM.00	MF_V1	PAS	365535	365535	.	+	.	ID=LmxM.05.1070a_Poly(A)_3;Promastigote=4;Intracellular_Amastigote=0;Axenic_Amastigote=8;
LmxM.00	MF_V1	PAS	365536	365536	.	+	.	ID=LmxM.05.1070a_Poly(A)_4;Promastigote=9;Intracellular_Amastigote=1;Axenic_Amastigote=2;
LmxM.00	MF_V1	PAS	365545	365545	.	+	.	ID=LmxM.05.1070a_Poly(A)_5;Promastigote=1;Intracellular_Amastigote=4;Axenic_Amastigote=5;
LmxM.00	MF_V1	PAS	365547	365547	.	+	.	ID=LmxM.05.1070a_Poly(A)_6;Promastigote=3;Intracellular_Amastigote=3;Axenic_Amastigote=5;
LmxM.00	MF_V1	PAS	365550	365550	.	+	.	ID=LmxM.05.1070a_Poly(A)_7;Promastigote=8;Intracellular_Amastigote=4;Axenic_Amastigote=14;
LmxM.00	MF_V1	PAS	375493	375493	.	-	.	ID=LmxM.28.1930partial_Poly(A)_9;Promastigote=11;Intracellular_Amastigote=0;Axenic_Amastigote=0;
LmxM.00	MF_V1	PAS	375494	375494	.	-	.	ID=LmxM.28.1930partial_Poly(A)_8;Promastigote=4;Intracellular_Amastigote=1;Axenic_Amastigote=1;
LmxM.00	MF_V1	PAS	375495	375495	.	-	.	ID=LmxM.28.1930partial_Poly(A)_7;Promastigote=129;Intracellular_Amastigote=10;Axenic_Amastigote=10;
LmxM.00	MF_V1	PAS	375496	375496	.	-	.	ID=LmxM.28.1930partial_Poly(A)_6;Promastigote=24;Intracellular_Amastigote=1;Axenic_Amastigote=0;
LmxM.00	MF_V1	PAS	375511	375511	.	-	.	ID=LmxM.28.1930partial_Poly(A)_5;Promastigote=8;Intracellular_Amastigote=0;Axenic_Amastigote=1;
LmxM.00	MF_V1	PAS	375518	375518	.	-	.	ID=LmxM.28.1930partial_Poly(A)_4;Promastigote=9;Intracellular_Amastigote=0;Axenic_Amastigote=0;
LmxM.00	MF_V1	PAS	375519	375519	.	-	.	ID=LmxM.28.1930partial_Poly(A)_3;Promastigote=13;Intracellular_Amastigote=0;Axenic_Amastigote=2;
LmxM.00	MF_V1	PAS	375520	375520	.	-	.	ID=LmxM.28.1930partial_Poly(A)_2;Promastigote=14;Intracellular_Amastigote=1;Axenic_Amastigote=0;
LmxM.00	MF_V1	PAS	375521	375521	.	-	.	ID=LmxM.28.1930partial_Poly(A)_1;Promastigote=37;Intracellular_Amastigote=0;Axenic_Amastigote=1;
LmxM.00	MF_V1	PAS	378312	378312	.	-	.	ID=LmxM.33.1920e_Poly(A)_5;Promastigote=7;Intracellular_Amastigote=3;Axenic_Amastigote=14;
LmxM.00	MF_V1	PAS	378313	378313	.	-	.	ID=LmxM.33.1920e_Poly(A)_4;Promastigote=3;Intracellular_Amastigote=2;Axenic_Amastigote=12;
LmxM.00	MF_V1	PAS	378323	378323	.	-	.	ID=LmxM.33.1920e_Poly(A)_3;Promastigote=4;Intracellular_Amastigote=0;Axenic_Amastigote=6;
LmxM.00	MF_V1	PAS	378389	378389	.	-	.	ID=LmxM.33.1920e_Poly(A)_2;Promastigote=0;Intracellular_Amastigote=4;Axenic_Amastigote=4;
LmxM.00	MF_V1	PAS	378395	378395	.	-	.	ID=LmxM.33.1920e_Poly(A)_1;Promastigote=3;Intracellular_Amastigote=5;Axenic_Amastigote=3;
LmxM.00	MF_V1	PAS	393752	393752	.	+	.	ID=LmxM.30.1460_Poly(A)_1;Promastigote=0;Intracellular_Amastigote=2;Axenic_Amastigote=4;
LmxM.00	MF_V1	PAS	395404	395404	.	+	.	ID=LmxM.30.1460_Poly(A)_2;Promastigote=7;Intracellular_Amastigote=6;Axenic_Amastigote=5;
LmxM.00	MF_V1	PAS	396324	396324	.	+	.	ID=LmxM.30.1460_Poly(A)_3;Promastigote=4;Intracellular_Amastigote=0;Axenic_Amastigote=2;
LmxM.00	MF_V1	PAS	396335	396335	.	+	.	ID=LmxM.30.1460_Poly(A)_4;Promastigote=5;Intracellular_Amastigote=1;Axenic_Amastigote=3;
LmxM.00	MF_V1	PAS	396336	396336	.	+	.	ID=LmxM.30.1460_Poly(A)_5;Promastigote=11;Intracellular_Amastigote=2;Axenic_Amastigote=6;
LmxM.00	MF_V1	PAS	396338	396338	.	+	.	ID=LmxM.30.1460_Poly(A)_6;Promastigote=1;Intracellular_Amastigote=1;Axenic_Amastigote=5;
LmxM.00	MF_V1	PAS	396339	396339	.	+	.	ID=LmxM.30.1460_Poly(A)_7;Promastigote=5;Intracellular_Amastigote=1;Axenic_Amastigote=5;
LmxM.00	MF_V1	PAS	396361	396361	.	+	.	ID=LmxM.30.1460_Poly(A)_8;Promastigote=9;Intracellular_Amastigote=11;Axenic_Amastigote=20;
LmxM.00	MF_V1	PAS	396362	396362	.	+	.	ID=LmxM.30.1460_Poly(A)_9;Promastigote=5;Intracellular_Amastigote=2;Axenic_Amastigote=11;
LmxM.00	MF_V1	PAS	396363	396363	.	+	.	ID=LmxM.30.1460_Poly(A)_10;Promastigote=3;Intracellular_Amastigote=3;Axenic_Amastigote=12;
LmxM.00	MF_V1	PAS	396364	396364	.	+	.	ID=LmxM.30.1460_Poly(A)_11;Promastigote=3;Intracellular_Amastigote=3;Axenic_Amastigote=5;
LmxM.00	MF_V1	PAS	396366	396366	.	+	.	ID=LmxM.30.1460_Poly(A)_12;Promastigote=1;Intracellular_Amastigote=3;Axenic_Amastigote=2;
LmxM.00	MF_V1	PAS	396372	396372	.	+	.	ID=LmxM.30.1460_Poly(A)_13;Promastigote=10;Intracellular_Amastigote=2;Axenic_Amastigote=4;
LmxM.00	MF_V1	PAS	396376	396376	.	+	.	ID=LmxM.30.1460_Poly(A)_14;Promastigote=5;Intracellular_Amastigote=3;Axenic_Amastigote=9;
LmxM.00	MF_V1	PAS	396436	396436	.	+	.	ID=LmxM.30.1460_Poly(A)_15;Promastigote=4;Intracellular_Amastigote=5;Axenic_Amastigote=4;
LmxM.00	MF_V1	PAS	396437	396437	.	+	.	ID=LmxM.30.1460_Poly(A)_16;Promastigote=85;Intracellular_Amastigote=128;Axenic_Amastigote=153;
LmxM.00	MF_V1	PAS	396438	396438	.	+	.	ID=LmxM.30.1460_Poly(A)_17;Promastigote=11;Intracellular_Amastigote=17;Axenic_Amastigote=21;
LmxM.00	MF_V1	PAS	396439	396439	.	+	.	ID=LmxM.30.1460_Poly(A)_18;Promastigote=9;Intracellular_Amastigote=22;Axenic_Amastigote=23;
LmxM.00	MF_V1	PAS	396440	396440	.	+	.	ID=LmxM.30.1460_Poly(A)_19;Promastigote=5;Intracellular_Amastigote=8;Axenic_Amastigote=9;
LmxM.00	MF_V1	PAS	396441	396441	.	+	.	ID=LmxM.30.1460_Poly(A)_20;Promastigote=2;Intracellular_Amastigote=3;Axenic_Amastigote=3;
LmxM.00	MF_V1	PAS	396447	396447	.	+	.	ID=LmxM.30.1460_Poly(A)_21;Promastigote=2;Intracellular_Amastigote=4;Axenic_Amastigote=4;
LmxM.00	MF_V1	PAS	399680	399680	.	-	.	ID=LmxM.30.0453_Poly(A)_32;Promastigote=0;Intracellular_Amastigote=4;Axenic_Amastigote=2;
LmxM.00	MF_V1	PAS	399681	399681	.	-	.	ID=LmxM.30.0453_Poly(A)_31;Promastigote=0;Intracellular_Amastigote=4;Axenic_Amastigote=2;
LmxM.00	MF_V1	PAS	399682	399682	.	-	.	ID=LmxM.30.0453_Poly(A)_30;Promastigote=4;Intracellular_Amastigote=21;Axenic_Amastigote=14;
LmxM.00	MF_V1	PAS	399691	399691	.	-	.	ID=LmxM.30.0453_Poly(A)_29;Promastigote=1;Intracellular_Amastigote=4;Axenic_Amastigote=1;
LmxM.00	MF_V1	PAS	399692	399692	.	-	.	ID=LmxM.30.0453_Poly(A)_28;Promastigote=0;Intracellular_Amastigote=4;Axenic_Amastigote=5;
LmxM.00	MF_V1	PAS	399693	399693	.	-	.	ID=LmxM.30.0453_Poly(A)_27;Promastigote=0;Intracellular_Amastigote=10;Axenic_Amastigote=9;
LmxM.00	MF_V1	PAS	399694	399694	.	-	.	ID=LmxM.30.0453_Poly(A)_26;Promastigote=0;Intracellular_Amastigote=4;Axenic_Amastigote=7;
LmxM.00	MF_V1	PAS	399695	399695	.	-	.	ID=LmxM.30.0453_Poly(A)_25;Promastigote=10;Intracellular_Amastigote=90;Axenic_Amastigote=54;
LmxM.00	MF_V1	PAS	399696	399696	.	-	.	ID=LmxM.30.0453_Poly(A)_24;Promastigote=7;Intracellular_Amastigote=31;Axenic_Amastigote=36;
LmxM.00	MF_V1	PAS	399697	399697	.	-	.	ID=LmxM.30.0453_Poly(A)_23;Promastigote=3;Intracellular_Amastigote=35;Axenic_Amastigote=24;
LmxM.00	MF_V1	PAS	399698	399698	.	-	.	ID=LmxM.30.0453_Poly(A)_22;Promastigote=5;Intracellular_Amastigote=53;Axenic_Amastigote=43;
LmxM.00	MF_V1	PAS	399699	399699	.	-	.	ID=LmxM.30.0453_Poly(A)_21;Promastigote=3;Intracellular_Amastigote=11;Axenic_Amastigote=8;
LmxM.00	MF_V1	PAS	399700	399700	.	-	.	ID=LmxM.30.0453_Poly(A)_20;Promastigote=1;Intracellular_Amastigote=5;Axenic_Amastigote=7;
LmxM.00	MF_V1	PAS	399701	399701	.	-	.	ID=LmxM.30.0453_Poly(A)_19;Promastigote=1;Intracellular_Amastigote=18;Axenic_Amastigote=6;
LmxM.00	MF_V1	PAS	399702	399702	.	-	.	ID=LmxM.30.0453_Poly(A)_18;Promastigote=5;Intracellular_Amastigote=21;Axenic_Amastigote=24;
LmxM.00	MF_V1	PAS	399703	399703	.	-	.	ID=LmxM.30.0453_Poly(A)_17;Promastigote=3;Intracellular_Amastigote=27;Axenic_Amastigote=12;
LmxM.00	MF_V1	PAS	399704	399704	.	-	.	ID=LmxM.30.0453_Poly(A)_16;Promastigote=0;Intracellular_Amastigote=12;Axenic_Amastigote=5;
LmxM.00	MF_V1	PAS	399705	399705	.	-	.	ID=LmxM.30.0453_Poly(A)_15;Promastigote=0;Intracellular_Amastigote=4;Axenic_Amastigote=2;
LmxM.00	MF_V1	PAS	399706	399706	.	-	.	ID=LmxM.30.0453_Poly(A)_14;Promastigote=0;Intracellular_Amastigote=5;Axenic_Amastigote=1;
LmxM.00	MF_V1	PAS	399721	399721	.	-	.	ID=LmxM.30.0453_Poly(A)_13;Promastigote=0;Intracellular_Amastigote=2;Axenic_Amastigote=5;
LmxM.00	MF_V1	PAS	399722	399722	.	-	.	ID=LmxM.30.0453_Poly(A)_12;Promastigote=6;Intracellular_Amastigote=9;Axenic_Amastigote=12;
LmxM.00	MF_V1	PAS	399723	399723	.	-	.	ID=LmxM.30.0453_Poly(A)_11;Promastigote=2;Intracellular_Amastigote=6;Axenic_Amastigote=8;
LmxM.00	MF_V1	PAS	399724	399724	.	-	.	ID=LmxM.30.0453_Poly(A)_10;Promastigote=16;Intracellular_Amastigote=46;Axenic_Amastigote=53;
LmxM.00	MF_V1	PAS	399725	399725	.	-	.	ID=LmxM.30.0453_Poly(A)_9;Promastigote=5;Intracellular_Amastigote=6;Axenic_Amastigote=14;
LmxM.00	MF_V1	PAS	399887	399887	.	-	.	ID=LmxM.30.0453_Poly(A)_8;Promastigote=1;Intracellular_Amastigote=2;Axenic_Amastigote=6;
LmxM.00	MF_V1	PAS	399888	399888	.	-	.	ID=LmxM.30.0453_Poly(A)_7;Promastigote=2;Intracellular_Amastigote=11;Axenic_Amastigote=19;
LmxM.00	MF_V1	PAS	399889	399889	.	-	.	ID=LmxM.30.0453_Poly(A)_6;Promastigote=4;Intracellular_Amastigote=16;Axenic_Amastigote=23;
LmxM.00	MF_V1	PAS	399890	399890	.	-	.	ID=LmxM.30.0453_Poly(A)_5;Promastigote=16;Intracellular_Amastigote=74;Axenic_Amastigote=58;
LmxM.00	MF_V1	PAS	399891	399891	.	-	.	ID=LmxM.30.0453_Poly(A)_4;Promastigote=1;Intracellular_Amastigote=2;Axenic_Amastigote=3;
LmxM.00	MF_V1	PAS	399896	399896	.	-	.	ID=LmxM.30.0453_Poly(A)_3;Promastigote=1;Intracellular_Amastigote=9;Axenic_Amastigote=5;
LmxM.00	MF_V1	PAS	399904	399904	.	-	.	ID=LmxM.30.0453_Poly(A)_2;Promastigote=3;Intracellular_Amastigote=8;Axenic_Amastigote=8;
LmxM.00	MF_V1	PAS	400402	400402	.	-	.	ID=LmxM.30.0453_Poly(A)_1;Promastigote=4;Intracellular_Amastigote=5;Axenic_Amastigote=9;
LmxM.00	MF_V1	PAS	403184	403184	.	-	.	ID=LmxM.30.0454_Poly(A)_37;Promastigote=2;Intracellular_Amastigote=4;Axenic_Amastigote=6;
LmxM.00	MF_V1	PAS	403186	403186	.	-	.	ID=LmxM.30.0454_Poly(A)_36;Promastigote=4;Intracellular_Amastigote=18;Axenic_Amastigote=14;
LmxM.00	MF_V1	PAS	403187	403187	.	-	.	ID=LmxM.30.0454_Poly(A)_35;Promastigote=3;Intracellular_Amastigote=10;Axenic_Amastigote=6;
LmxM.00	MF_V1	PAS	403192	403192	.	-	.	ID=LmxM.30.0454_Poly(A)_34;Promastigote=2;Intracellular_Amastigote=7;Axenic_Amastigote=10;
LmxM.00	MF_V1	PAS	403666	403666	.	-	.	ID=LmxM.30.0454_Poly(A)_33;Promastigote=1;Intracellular_Amastigote=2;Axenic_Amastigote=3;
LmxM.00	MF_V1	PAS	407596	407596	.	-	.	ID=LmxM.30.0454_Poly(A)_32;Promastigote=3;Intracellular_Amastigote=4;Axenic_Amastigote=5;
LmxM.00	MF_V1	PAS	407598	407598	.	-	.	ID=LmxM.30.0454_Poly(A)_31;Promastigote=2;Intracellular_Amastigote=16;Axenic_Amastigote=12;
LmxM.00	MF_V1	PAS	407603	407603	.	-	.	ID=LmxM.30.0454_Poly(A)_30;Promastigote=0;Intracellular_Amastigote=6;Axenic_Amastigote=0;
LmxM.00	MF_V1	PAS	407608	407608	.	-	.	ID=LmxM.30.0454_Poly(A)_29;Promastigote=2;Intracellular_Amastigote=3;Axenic_Amastigote=9;
LmxM.00	MF_V1	PAS	407609	407609	.	-	.	ID=LmxM.30.0454_Poly(A)_28;Promastigote=2;Intracellular_Amastigote=12;Axenic_Amastigote=10;
LmxM.00	MF_V1	PAS	407610	407610	.	-	.	ID=LmxM.30.0454_Poly(A)_27;Promastigote=1;Intracellular_Amastigote=6;Axenic_Amastigote=4;
LmxM.00	MF_V1	PAS	407611	407611	.	-	.	ID=LmxM.30.0454_Poly(A)_26;Promastigote=25;Intracellular_Amastigote=114;Axenic_Amastigote=108;
LmxM.00	MF_V1	PAS	407612	407612	.	-	.	ID=LmxM.30.0454_Poly(A)_25;Promastigote=12;Intracellular_Amastigote=32;Axenic_Amastigote=26;
LmxM.00	MF_V1	PAS	407613	407613	.	-	.	ID=LmxM.30.0454_Poly(A)_24;Promastigote=7;Intracellular_Amastigote=26;Axenic_Amastigote=31;
LmxM.00	MF_V1	PAS	407614	407614	.	-	.	ID=LmxM.30.0454_Poly(A)_23;Promastigote=8;Intracellular_Amastigote=39;Axenic_Amastigote=27;
LmxM.00	MF_V1	PAS	407615	407615	.	-	.	ID=LmxM.30.0454_Poly(A)_22;Promastigote=2;Intracellular_Amastigote=4;Axenic_Amastigote=2;
LmxM.00	MF_V1	PAS	407616	407616	.	-	.	ID=LmxM.30.0454_Poly(A)_21;Promastigote=3;Intracellular_Amastigote=2;Axenic_Amastigote=7;
LmxM.00	MF_V1	PAS	407617	407617	.	-	.	ID=LmxM.30.0454_Poly(A)_20;Promastigote=1;Intracellular_Amastigote=11;Axenic_Amastigote=7;
LmxM.00	MF_V1	PAS	407618	407618	.	-	.	ID=LmxM.30.0454_Poly(A)_19;Promastigote=6;Intracellular_Amastigote=21;Axenic_Amastigote=19;
LmxM.00	MF_V1	PAS	407619	407619	.	-	.	ID=LmxM.30.0454_Poly(A)_18;Promastigote=0;Intracellular_Amastigote=12;Axenic_Amastigote=15;
LmxM.00	MF_V1	PAS	407620	407620	.	-	.	ID=LmxM.30.0454_Poly(A)_17;Promastigote=2;Intracellular_Amastigote=7;Axenic_Amastigote=3;
LmxM.00	MF_V1	PAS	407621	407621	.	-	.	ID=LmxM.30.0454_Poly(A)_16;Promastigote=1;Intracellular_Amastigote=9;Axenic_Amastigote=9;
LmxM.00	MF_V1	PAS	407622	407622	.	-	.	ID=LmxM.30.0454_Poly(A)_15;Promastigote=3;Intracellular_Amastigote=2;Axenic_Amastigote=4;
LmxM.00	MF_V1	PAS	407623	407623	.	-	.	ID=LmxM.30.0454_Poly(A)_14;Promastigote=26;Intracellular_Amastigote=21;Axenic_Amastigote=44;
LmxM.00	MF_V1	PAS	407624	407624	.	-	.	ID=LmxM.30.0454_Poly(A)_13;Promastigote=6;Intracellular_Amastigote=5;Axenic_Amastigote=13;
LmxM.00	MF_V1	PAS	407638	407638	.	-	.	ID=LmxM.30.0454_Poly(A)_12;Promastigote=2;Intracellular_Amastigote=5;Axenic_Amastigote=5;
LmxM.00	MF_V1	PAS	407640	407640	.	-	.	ID=LmxM.30.0454_Poly(A)_11;Promastigote=17;Intracellular_Amastigote=15;Axenic_Amastigote=21;
LmxM.00	MF_V1	PAS	407641	407641	.	-	.	ID=LmxM.30.0454_Poly(A)_10;Promastigote=4;Intracellular_Amastigote=6;Axenic_Amastigote=10;
LmxM.00	MF_V1	PAS	407803	407803	.	-	.	ID=LmxM.30.0454_Poly(A)_9;Promastigote=1;Intracellular_Amastigote=3;Axenic_Amastigote=2;
LmxM.00	MF_V1	PAS	407804	407804	.	-	.	ID=LmxM.30.0454_Poly(A)_8;Promastigote=1;Intracellular_Amastigote=7;Axenic_Amastigote=9;
LmxM.00	MF_V1	PAS	407805	407805	.	-	.	ID=LmxM.30.0454_Poly(A)_7;Promastigote=5;Intracellular_Amastigote=20;Axenic_Amastigote=9;
LmxM.00	MF_V1	PAS	407806	407806	.	-	.	ID=LmxM.30.0454_Poly(A)_6;Promastigote=21;Intracellular_Amastigote=63;Axenic_Amastigote=62;
LmxM.00	MF_V1	PAS	407807	407807	.	-	.	ID=LmxM.30.0454_Poly(A)_5;Promastigote=0;Intracellular_Amastigote=3;Axenic_Amastigote=4;
LmxM.00	MF_V1	PAS	407812	407812	.	-	.	ID=LmxM.30.0454_Poly(A)_4;Promastigote=2;Intracellular_Amastigote=4;Axenic_Amastigote=3;
LmxM.00	MF_V1	PAS	407820	407820	.	-	.	ID=LmxM.30.0454_Poly(A)_3;Promastigote=4;Intracellular_Amastigote=7;Axenic_Amastigote=8;
LmxM.00	MF_V1	PAS	408319	408319	.	-	.	ID=LmxM.30.0454_Poly(A)_2;Promastigote=8;Intracellular_Amastigote=4;Axenic_Amastigote=9;
LmxM.00	MF_V1	PAS	408363	408363	.	-	.	ID=LmxM.30.0454_Poly(A)_1;Promastigote=2;Intracellular_Amastigote=2;Axenic_Amastigote=4;
LmxM.00	MF_V1	PAS	411025	411025	.	-	.	ID=LmxM.21.0620a_Poly(A)_5;Promastigote=2;Intracellular_Amastigote=4;Axenic_Amastigote=4;
LmxM.00	MF_V1	PAS	411030	411030	.	-	.	ID=LmxM.21.0620a_Poly(A)_4;Promastigote=6;Intracellular_Amastigote=5;Axenic_Amastigote=4;
LmxM.00	MF_V1	PAS	411032	411032	.	-	.	ID=LmxM.21.0620a_Poly(A)_3;Promastigote=9;Intracellular_Amastigote=13;Axenic_Amastigote=19;
LmxM.00	MF_V1	PAS	411033	411033	.	-	.	ID=LmxM.21.0620a_Poly(A)_2;Promastigote=5;Intracellular_Amastigote=8;Axenic_Amastigote=8;
LmxM.00	MF_V1	PAS	411038	411038	.	-	.	ID=LmxM.21.0620a_Poly(A)_1;Promastigote=3;Intracellular_Amastigote=9;Axenic_Amastigote=6;
LmxM.00	MF_V1	PAS	420607	420607	.	-	.	ID=LmxM.30.1440b_Poly(A)_28;Promastigote=4;Intracellular_Amastigote=10;Axenic_Amastigote=2;
LmxM.00	MF_V1	PAS	420613	420613	.	-	.	ID=LmxM.30.1440b_Poly(A)_27;Promastigote=2;Intracellular_Amastigote=4;Axenic_Amastigote=6;
LmxM.00	MF_V1	PAS	420623	420623	.	-	.	ID=LmxM.30.1440b_Poly(A)_26;Promastigote=3;Intracellular_Amastigote=2;Axenic_Amastigote=6;
LmxM.00	MF_V1	PAS	420624	420624	.	-	.	ID=LmxM.30.1440b_Poly(A)_25;Promastigote=2;Intracellular_Amastigote=6;Axenic_Amastigote=7;
LmxM.00	MF_V1	PAS	420625	420625	.	-	.	ID=LmxM.30.1440b_Poly(A)_24;Promastigote=21;Intracellular_Amastigote=22;Axenic_Amastigote=26;
LmxM.00	MF_V1	PAS	420626	420626	.	-	.	ID=LmxM.30.1440b_Poly(A)_23;Promastigote=1;Intracellular_Amastigote=2;Axenic_Amastigote=3;
LmxM.00	MF_V1	PAS	420627	420627	.	-	.	ID=LmxM.30.1440b_Poly(A)_22;Promastigote=6;Intracellular_Amastigote=0;Axenic_Amastigote=10;
LmxM.00	MF_V1	PAS	420632	420632	.	-	.	ID=LmxM.30.1440b_Poly(A)_21;Promastigote=2;Intracellular_Amastigote=3;Axenic_Amastigote=1;
LmxM.00	MF_V1	PAS	420634	420634	.	-	.	ID=LmxM.30.1440b_Poly(A)_20;Promastigote=5;Intracellular_Amastigote=11;Axenic_Amastigote=8;
LmxM.00	MF_V1	PAS	420650	420650	.	-	.	ID=LmxM.30.1440b_Poly(A)_19;Promastigote=1;Intracellular_Amastigote=5;Axenic_Amastigote=4;
LmxM.00	MF_V1	PAS	420651	420651	.	-	.	ID=LmxM.30.1440b_Poly(A)_18;Promastigote=4;Intracellular_Amastigote=4;Axenic_Amastigote=1;
LmxM.00	MF_V1	PAS	420652	420652	.	-	.	ID=LmxM.30.1440b_Poly(A)_17;Promastigote=5;Intracellular_Amastigote=14;Axenic_Amastigote=14;
LmxM.00	MF_V1	PAS	420653	420653	.	-	.	ID=LmxM.30.1440b_Poly(A)_16;Promastigote=41;Intracellular_Amastigote=84;Axenic_Amastigote=58;
LmxM.00	MF_V1	PAS	420656	420656	.	-	.	ID=LmxM.30.1440b_Poly(A)_15;Promastigote=0;Intracellular_Amastigote=5;Axenic_Amastigote=4;
LmxM.00	MF_V1	PAS	420713	420713	.	-	.	ID=LmxM.30.1440b_Poly(A)_14;Promastigote=17;Intracellular_Amastigote=7;Axenic_Amastigote=18;
LmxM.00	MF_V1	PAS	420715	420715	.	-	.	ID=LmxM.30.1440b_Poly(A)_13;Promastigote=6;Intracellular_Amastigote=2;Axenic_Amastigote=4;
LmxM.00	MF_V1	PAS	420716	420716	.	-	.	ID=LmxM.30.1440b_Poly(A)_12;Promastigote=6;Intracellular_Amastigote=3;Axenic_Amastigote=6;
LmxM.00	MF_V1	PAS	420717	420717	.	-	.	ID=LmxM.30.1440b_Poly(A)_11;Promastigote=7;Intracellular_Amastigote=0;Axenic_Amastigote=9;
LmxM.00	MF_V1	PAS	420718	420718	.	-	.	ID=LmxM.30.1440b_Poly(A)_10;Promastigote=35;Intracellular_Amastigote=16;Axenic_Amastigote=37;
LmxM.00	MF_V1	PAS	420720	420720	.	-	.	ID=LmxM.30.1440b_Poly(A)_9;Promastigote=14;Intracellular_Amastigote=4;Axenic_Amastigote=24;
LmxM.00	MF_V1	PAS	420721	420721	.	-	.	ID=LmxM.30.1440b_Poly(A)_8;Promastigote=2;Intracellular_Amastigote=1;Axenic_Amastigote=10;
LmxM.00	MF_V1	PAS	420724	420724	.	-	.	ID=LmxM.30.1440b_Poly(A)_7;Promastigote=2;Intracellular_Amastigote=1;Axenic_Amastigote=4;
LmxM.00	MF_V1	PAS	420726	420726	.	-	.	ID=LmxM.30.1440b_Poly(A)_6;Promastigote=8;Intracellular_Amastigote=1;Axenic_Amastigote=3;
LmxM.00	MF_V1	PAS	420737	420737	.	-	.	ID=LmxM.30.1440b_Poly(A)_5;Promastigote=7;Intracellular_Amastigote=3;Axenic_Amastigote=6;
LmxM.00	MF_V1	PAS	420739	420739	.	-	.	ID=LmxM.30.1440b_Poly(A)_4;Promastigote=3;Intracellular_Amastigote=0;Axenic_Amastigote=3;
LmxM.00	MF_V1	PAS	420744	420744	.	-	.	ID=LmxM.30.1440b_Poly(A)_3;Promastigote=12;Intracellular_Amastigote=2;Axenic_Amastigote=5;
LmxM.00	MF_V1	PAS	420752	420752	.	-	.	ID=LmxM.30.1440b_Poly(A)_2;Promastigote=12;Intracellular_Amastigote=5;Axenic_Amastigote=4;
LmxM.00	MF_V1	PAS	421007	421007	.	-	.	ID=LmxM.30.1440b_Poly(A)_1;Promastigote=4;Intracellular_Amastigote=2;Axenic_Amastigote=3;
LmxM.00	MF_V1	PAS	436689	436689	.	+	.	ID=LmxM.13.0290partial_Poly(A)_1;Promastigote=1;Intracellular_Amastigote=2;Axenic_Amastigote=7;
LmxM.00	MF_V1	PAS	436729	436729	.	+	.	ID=LmxM.13.0290partial_Poly(A)_2;Promastigote=7;Intracellular_Amastigote=10;Axenic_Amastigote=19;
LmxM.00	MF_V1	PAS	436730	436730	.	+	.	ID=LmxM.13.0290partial_Poly(A)_3;Promastigote=2;Intracellular_Amastigote=3;Axenic_Amastigote=4;
LmxM.00	MF_V1	PAS	436733	436733	.	+	.	ID=LmxM.13.0290partial_Poly(A)_4;Promastigote=3;Intracellular_Amastigote=1;Axenic_Amastigote=7;
LmxM.00	MF_V1	PAS	436734	436734	.	+	.	ID=LmxM.13.0290partial_Poly(A)_5;Promastigote=1;Intracellular_Amastigote=5;Axenic_Amastigote=5;
LmxM.00	MF_V1	PAS	436735	436735	.	+	.	ID=LmxM.13.0290partial_Poly(A)_6;Promastigote=15;Intracellular_Amastigote=23;Axenic_Amastigote=42;
LmxM.00	MF_V1	PAS	436736	436736	.	+	.	ID=LmxM.13.0290partial_Poly(A)_7;Promastigote=0;Intracellular_Amastigote=3;Axenic_Amastigote=4;
LmxM.00	MF_V1	PAS	436737	436737	.	+	.	ID=LmxM.13.0290partial_Poly(A)_8;Promastigote=1;Intracellular_Amastigote=0;Axenic_Amastigote=8;
LmxM.00	MF_V1	PAS	436744	436744	.	+	.	ID=LmxM.13.0290partial_Poly(A)_9;Promastigote=2;Intracellular_Amastigote=4;Axenic_Amastigote=6;
LmxM.00	MF_V1	PAS	436745	436745	.	+	.	ID=LmxM.13.0290partial_Poly(A)_10;Promastigote=18;Intracellular_Amastigote=16;Axenic_Amastigote=56;
LmxM.00	MF_V1	PAS	436746	436746	.	+	.	ID=LmxM.13.0290partial_Poly(A)_11;Promastigote=1;Intracellular_Amastigote=6;Axenic_Amastigote=3;
LmxM.00	MF_V1	PAS	436747	436747	.	+	.	ID=LmxM.13.0290partial_Poly(A)_12;Promastigote=3;Intracellular_Amastigote=1;Axenic_Amastigote=7;
LmxM.00	MF_V1	PAS	436748	436748	.	+	.	ID=LmxM.13.0290partial_Poly(A)_13;Promastigote=3;Intracellular_Amastigote=3;Axenic_Amastigote=4;
LmxM.00	MF_V1	PAS	436753	436753	.	+	.	ID=LmxM.13.0290partial_Poly(A)_14;Promastigote=3;Intracellular_Amastigote=5;Axenic_Amastigote=6;
LmxM.00	MF_V1	PAS	436756	436756	.	+	.	ID=LmxM.13.0290partial_Poly(A)_15;Promastigote=2;Intracellular_Amastigote=1;Axenic_Amastigote=3;
LmxM.00	MF_V1	PAS	436773	436773	.	+	.	ID=LmxM.13.0290partial_Poly(A)_16;Promastigote=4;Intracellular_Amastigote=0;Axenic_Amastigote=2;
LmxM.00	MF_V1	PAS	436778	436778	.	+	.	ID=LmxM.13.0290partial_Poly(A)_17;Promastigote=3;Intracellular_Amastigote=3;Axenic_Amastigote=15;
LmxM.00	MF_V1	PAS	436779	436779	.	+	.	ID=LmxM.13.0290partial_Poly(A)_18;Promastigote=13;Intracellular_Amastigote=7;Axenic_Amastigote=19;
LmxM.00	MF_V1	PAS	436780	436780	.	+	.	ID=LmxM.13.0290partial_Poly(A)_19;Promastigote=75;Intracellular_Amastigote=75;Axenic_Amastigote=148;
LmxM.00	MF_V1	PAS	436781	436781	.	+	.	ID=LmxM.13.0290partial_Poly(A)_20;Promastigote=300;Intracellular_Amastigote=245;Axenic_Amastigote=422;
LmxM.00	MF_V1	PAS	436782	436782	.	+	.	ID=LmxM.13.0290partial_Poly(A)_21;Promastigote=145;Intracellular_Amastigote=163;Axenic_Amastigote=306;
LmxM.00	MF_V1	PAS	436783	436783	.	+	.	ID=LmxM.13.0290partial_Poly(A)_22;Promastigote=248;Intracellular_Amastigote=198;Axenic_Amastigote=479;
LmxM.00	MF_V1	PAS	436784	436784	.	+	.	ID=LmxM.13.0290partial_Poly(A)_23;Promastigote=315;Intracellular_Amastigote=238;Axenic_Amastigote=566;
LmxM.00	MF_V1	PAS	436785	436785	.	+	.	ID=LmxM.13.0290partial_Poly(A)_24;Promastigote=544;Intracellular_Amastigote=402;Axenic_Amastigote=859;
LmxM.00	MF_V1	PAS	436786	436786	.	+	.	ID=LmxM.13.0290partial_Poly(A)_25;Promastigote=115;Intracellular_Amastigote=99;Axenic_Amastigote=187;
LmxM.00	MF_V1	PAS	436787	436787	.	+	.	ID=LmxM.13.0290partial_Poly(A)_26;Promastigote=1811;Intracellular_Amastigote=1408;Axenic_Amastigote=2716;
LmxM.00	MF_V1	PAS	436788	436788	.	+	.	ID=LmxM.13.0290partial_Poly(A)_27;Promastigote=282;Intracellular_Amastigote=199;Axenic_Amastigote=472;
LmxM.00	MF_V1	PAS	436789	436789	.	+	.	ID=LmxM.13.0290partial_Poly(A)_28;Promastigote=1390;Intracellular_Amastigote=831;Axenic_Amastigote=1824;
LmxM.00	MF_V1	PAS	436790	436790	.	+	.	ID=LmxM.13.0290partial_Poly(A)_29;Promastigote=232;Intracellular_Amastigote=150;Axenic_Amastigote=411;
LmxM.00	MF_V1	PAS	436791	436791	.	+	.	ID=LmxM.13.0290partial_Poly(A)_30;Promastigote=1132;Intracellular_Amastigote=535;Axenic_Amastigote=1363;
LmxM.00	MF_V1	PAS	436792	436792	.	+	.	ID=LmxM.13.0290partial_Poly(A)_31;Promastigote=2093;Intracellular_Amastigote=1050;Axenic_Amastigote=2070;
LmxM.00	MF_V1	PAS	436793	436793	.	+	.	ID=LmxM.13.0290partial_Poly(A)_32;Promastigote=430;Intracellular_Amastigote=217;Axenic_Amastigote=452;
LmxM.00	MF_V1	PAS	436794	436794	.	+	.	ID=LmxM.13.0290partial_Poly(A)_33;Promastigote=17;Intracellular_Amastigote=11;Axenic_Amastigote=25;
LmxM.00	MF_V1	PAS	436796	436796	.	+	.	ID=LmxM.13.0290partial_Poly(A)_34;Promastigote=16;Intracellular_Amastigote=19;Axenic_Amastigote=27;
LmxM.00	MF_V1	PAS	436797	436797	.	+	.	ID=LmxM.13.0290partial_Poly(A)_35;Promastigote=652;Intracellular_Amastigote=604;Axenic_Amastigote=1030;
LmxM.00	MF_V1	PAS	436798	436798	.	+	.	ID=LmxM.13.0290partial_Poly(A)_36;Promastigote=4;Intracellular_Amastigote=2;Axenic_Amastigote=3;
LmxM.00	MF_V1	PAS	436799	436799	.	+	.	ID=LmxM.13.0290partial_Poly(A)_37;Promastigote=3;Intracellular_Amastigote=0;Axenic_Amastigote=3;
LmxM.00	MF_V1	PAS	436800	436800	.	+	.	ID=LmxM.13.0290partial_Poly(A)_38;Promastigote=2;Intracellular_Amastigote=7;Axenic_Amastigote=4;
LmxM.00	MF_V1	PAS	436801	436801	.	+	.	ID=LmxM.13.0290partial_Poly(A)_39;Promastigote=237;Intracellular_Amastigote=191;Axenic_Amastigote=430;
LmxM.00	MF_V1	PAS	436802	436802	.	+	.	ID=LmxM.13.0290partial_Poly(A)_40;Promastigote=220;Intracellular_Amastigote=114;Axenic_Amastigote=325;
LmxM.00	MF_V1	PAS	436803	436803	.	+	.	ID=LmxM.13.0290partial_Poly(A)_41;Promastigote=93;Intracellular_Amastigote=63;Axenic_Amastigote=123;
LmxM.00	MF_V1	PAS	436804	436804	.	+	.	ID=LmxM.13.0290partial_Poly(A)_42;Promastigote=88;Intracellular_Amastigote=58;Axenic_Amastigote=121;
LmxM.00	MF_V1	PAS	436805	436805	.	+	.	ID=LmxM.13.0290partial_Poly(A)_43;Promastigote=7;Intracellular_Amastigote=2;Axenic_Amastigote=14;
LmxM.00	MF_V1	PAS	436806	436806	.	+	.	ID=LmxM.13.0290partial_Poly(A)_44;Promastigote=140;Intracellular_Amastigote=93;Axenic_Amastigote=221;
LmxM.00	MF_V1	PAS	436807	436807	.	+	.	ID=LmxM.13.0290partial_Poly(A)_45;Promastigote=13;Intracellular_Amastigote=7;Axenic_Amastigote=6;
LmxM.00	MF_V1	PAS	436808	436808	.	+	.	ID=LmxM.13.0290partial_Poly(A)_46;Promastigote=83;Intracellular_Amastigote=37;Axenic_Amastigote=135;
LmxM.00	MF_V1	PAS	436810	436810	.	+	.	ID=LmxM.13.0290partial_Poly(A)_47;Promastigote=6;Intracellular_Amastigote=6;Axenic_Amastigote=14;
LmxM.00	MF_V1	PAS	436834	436834	.	+	.	ID=LmxM.13.0290partial_Poly(A)_48;Promastigote=5;Intracellular_Amastigote=2;Axenic_Amastigote=9;
LmxM.00	MF_V1	PAS	436847	436847	.	+	.	ID=LmxM.13.0290partial_Poly(A)_49;Promastigote=3;Intracellular_Amastigote=1;Axenic_Amastigote=2;
LmxM.00	MF_V1	PAS	436848	436848	.	+	.	ID=LmxM.13.0290partial_Poly(A)_50;Promastigote=5;Intracellular_Amastigote=2;Axenic_Amastigote=8;
LmxM.00	MF_V1	PAS	436849	436849	.	+	.	ID=LmxM.13.0290partial_Poly(A)_51;Promastigote=15;Intracellular_Amastigote=20;Axenic_Amastigote=33;
LmxM.00	MF_V1	PAS	436851	436851	.	+	.	ID=LmxM.13.0290partial_Poly(A)_52;Promastigote=5;Intracellular_Amastigote=5;Axenic_Amastigote=7;
LmxM.00	MF_V1	PAS	436852	436852	.	+	.	ID=LmxM.13.0290partial_Poly(A)_53;Promastigote=2;Intracellular_Amastigote=0;Axenic_Amastigote=6;
LmxM.00	MF_V1	PAS	436853	436853	.	+	.	ID=LmxM.13.0290partial_Poly(A)_54;Promastigote=0;Intracellular_Amastigote=1;Axenic_Amastigote=5;
LmxM.00	MF_V1	PAS	436857	436857	.	+	.	ID=LmxM.13.0290partial_Poly(A)_55;Promastigote=11;Intracellular_Amastigote=6;Axenic_Amastigote=7;
LmxM.00	MF_V1	PAS	436858	436858	.	+	.	ID=LmxM.13.0290partial_Poly(A)_56;Promastigote=6;Intracellular_Amastigote=0;Axenic_Amastigote=1;
LmxM.00	MF_V1	PAS	436859	436859	.	+	.	ID=LmxM.13.0290partial_Poly(A)_57;Promastigote=5;Intracellular_Amastigote=4;Axenic_Amastigote=14;
LmxM.00	MF_V1	PAS	436860	436860	.	+	.	ID=LmxM.13.0290partial_Poly(A)_58;Promastigote=82;Intracellular_Amastigote=38;Axenic_Amastigote=67;
LmxM.00	MF_V1	PAS	436861	436861	.	+	.	ID=LmxM.13.0290partial_Poly(A)_59;Promastigote=8;Intracellular_Amastigote=2;Axenic_Amastigote=7;
LmxM.00	MF_V1	PAS	436862	436862	.	+	.	ID=LmxM.13.0290partial_Poly(A)_60;Promastigote=2;Intracellular_Amastigote=2;Axenic_Amastigote=6;
LmxM.00	MF_V1	PAS	436866	436866	.	+	.	ID=LmxM.13.0290partial_Poly(A)_61;Promastigote=2;Intracellular_Amastigote=4;Axenic_Amastigote=1;
LmxM.00	MF_V1	PAS	436873	436873	.	+	.	ID=LmxM.13.0290partial_Poly(A)_62;Promastigote=12;Intracellular_Amastigote=10;Axenic_Amastigote=14;
LmxM.00	MF_V1	PAS	436874	436874	.	+	.	ID=LmxM.13.0290partial_Poly(A)_63;Promastigote=5;Intracellular_Amastigote=1;Axenic_Amastigote=5;
LmxM.00	MF_V1	PAS	436875	436875	.	+	.	ID=LmxM.13.0290partial_Poly(A)_64;Promastigote=12;Intracellular_Amastigote=4;Axenic_Amastigote=5;
LmxM.00	MF_V1	PAS	436988	436988	.	+	.	ID=LmxM.13.0290partial_Poly(A)_65;Promastigote=4;Intracellular_Amastigote=12;Axenic_Amastigote=12;
LmxM.00	MF_V1	PAS	436990	436990	.	+	.	ID=LmxM.13.0290partial_Poly(A)_66;Promastigote=4;Intracellular_Amastigote=4;Axenic_Amastigote=5;
LmxM.00	MF_V1	PAS	436991	436991	.	+	.	ID=LmxM.13.0290partial_Poly(A)_67;Promastigote=5;Intracellular_Amastigote=4;Axenic_Amastigote=5;
LmxM.00	MF_V1	PAS	436992	436992	.	+	.	ID=LmxM.13.0290partial_Poly(A)_68;Promastigote=2;Intracellular_Amastigote=2;Axenic_Amastigote=4;
LmxM.00	MF_V1	PAS	436997	436997	.	+	.	ID=LmxM.13.0290partial_Poly(A)_69;Promastigote=5;Intracellular_Amastigote=13;Axenic_Amastigote=5;
LmxM.00	MF_V1	PAS	437004	437004	.	+	.	ID=LmxM.13.0290partial_Poly(A)_70;Promastigote=4;Intracellular_Amastigote=12;Axenic_Amastigote=16;
LmxM.00	MF_V1	PAS	437012	437012	.	+	.	ID=LmxM.13.0290partial_Poly(A)_71;Promastigote=2;Intracellular_Amastigote=6;Axenic_Amastigote=5;
LmxM.00	MF_V1	PAS	437019	437019	.	+	.	ID=LmxM.13.0290partial_Poly(A)_72;Promastigote=0;Intracellular_Amastigote=3;Axenic_Amastigote=4;
LmxM.00	MF_V1	PAS	437052	437052	.	+	.	ID=LmxM.13.0290partial_Poly(A)_73;Promastigote=7;Intracellular_Amastigote=4;Axenic_Amastigote=9;
LmxM.00	MF_V1	PAS	437058	437058	.	+	.	ID=LmxM.13.0290partial_Poly(A)_74;Promastigote=3;Intracellular_Amastigote=0;Axenic_Amastigote=3;
LmxM.00	MF_V1	PAS	437196	437196	.	+	.	ID=LmxM.13.0290partial_Poly(A)_75;Promastigote=2;Intracellular_Amastigote=5;Axenic_Amastigote=4;
LmxM.00	MF_V1	PAS	437197	437197	.	+	.	ID=LmxM.13.0290partial_Poly(A)_76;Promastigote=1;Intracellular_Amastigote=1;Axenic_Amastigote=4;
LmxM.00	MF_V1	PAS	441154	441154	.	+	.	ID=LmxM.14.0730a_Poly(A)_1;Promastigote=3;Intracellular_Amastigote=2;Axenic_Amastigote=1;
LmxM.00	MF_V1	PAS	441169	441169	.	+	.	ID=LmxM.14.0730a_Poly(A)_2;Promastigote=5;Intracellular_Amastigote=2;Axenic_Amastigote=2;
LmxM.00	MF_V1	PAS	441178	441178	.	+	.	ID=LmxM.14.0730a_Poly(A)_3;Promastigote=1;Intracellular_Amastigote=0;Axenic_Amastigote=6;
LmxM.00	MF_V1	PAS	441179	441179	.	+	.	ID=LmxM.14.0730a_Poly(A)_4;Promastigote=11;Intracellular_Amastigote=7;Axenic_Amastigote=16;
LmxM.00	MF_V1	PAS	441180	441180	.	+	.	ID=LmxM.14.0730a_Poly(A)_5;Promastigote=4;Intracellular_Amastigote=1;Axenic_Amastigote=8;
LmxM.00	MF_V1	PAS	441212	441212	.	+	.	ID=LmxM.14.0730a_Poly(A)_6;Promastigote=13;Intracellular_Amastigote=5;Axenic_Amastigote=6;
LmxM.00	MF_V1	PAS	441213	441213	.	+	.	ID=LmxM.14.0730a_Poly(A)_7;Promastigote=1;Intracellular_Amastigote=2;Axenic_Amastigote=5;
LmxM.00	MF_V1	PAS	441214	441214	.	+	.	ID=LmxM.14.0730a_Poly(A)_8;Promastigote=1;Intracellular_Amastigote=3;Axenic_Amastigote=2;
LmxM.00	MF_V1	PAS	443137	443137	.	+	.	ID=LmxM.14.0720_Poly(A)_1;Promastigote=4;Intracellular_Amastigote=2;Axenic_Amastigote=0;
LmxM.00	MF_V1	PAS	444292	444292	.	+	.	ID=LmxM.14.0720_Poly(A)_2;Promastigote=3;Intracellular_Amastigote=3;Axenic_Amastigote=2;
LmxM.00	MF_V1	PAS	444329	444329	.	+	.	ID=LmxM.14.0720_Poly(A)_3;Promastigote=13;Intracellular_Amastigote=5;Axenic_Amastigote=12;
LmxM.00	MF_V1	PAS	444330	444330	.	+	.	ID=LmxM.14.0720_Poly(A)_4;Promastigote=4;Intracellular_Amastigote=1;Axenic_Amastigote=2;
LmxM.00	MF_V1	PAS	467351	467351	.	+	.	ID=LmxM.20_36.6470_Poly(A)_1;Promastigote=15;Intracellular_Amastigote=7;Axenic_Amastigote=16;
LmxM.00	MF_V1	PAS	467352	467352	.	+	.	ID=LmxM.20_36.6470_Poly(A)_2;Promastigote=21;Intracellular_Amastigote=7;Axenic_Amastigote=29;
LmxM.00	MF_V1	PAS	467353	467353	.	+	.	ID=LmxM.20_36.6470_Poly(A)_3;Promastigote=18;Intracellular_Amastigote=10;Axenic_Amastigote=22;
LmxM.00	MF_V1	PAS	467354	467354	.	+	.	ID=LmxM.20_36.6470_Poly(A)_4;Promastigote=4;Intracellular_Amastigote=5;Axenic_Amastigote=10;
LmxM.00	MF_V1	PAS	467355	467355	.	+	.	ID=LmxM.20_36.6470_Poly(A)_5;Promastigote=1;Intracellular_Amastigote=2;Axenic_Amastigote=5;
LmxM.00	MF_V1	PAS	467358	467358	.	+	.	ID=LmxM.20_36.6470_Poly(A)_6;Promastigote=2;Intracellular_Amastigote=5;Axenic_Amastigote=0;
LmxM.00	MF_V1	PAS	467364	467364	.	+	.	ID=LmxM.20_36.6470_Poly(A)_7;Promastigote=2;Intracellular_Amastigote=2;Axenic_Amastigote=2;
LmxM.00	MF_V1	PAS	469495	469495	.	+	.	ID=LmxM.20_36.6470_Poly(A)_8;Promastigote=4;Intracellular_Amastigote=0;Axenic_Amastigote=3;
LmxM.00	MF_V1	PAS	469507	469507	.	+	.	ID=LmxM.20_36.6470_Poly(A)_9;Promastigote=3;Intracellular_Amastigote=3;Axenic_Amastigote=2;
LmxM.00	MF_V1	PAS	469542	469542	.	+	.	ID=LmxM.20_36.6470_Poly(A)_10;Promastigote=8;Intracellular_Amastigote=4;Axenic_Amastigote=8;
LmxM.00	MF_V1	PAS	469567	469567	.	+	.	ID=LmxM.20_36.6470_Poly(A)_11;Promastigote=4;Intracellular_Amastigote=2;Axenic_Amastigote=3;
LmxM.00	MF_V1	PAS	469572	469572	.	+	.	ID=LmxM.20_36.6470_Poly(A)_12;Promastigote=11;Intracellular_Amastigote=1;Axenic_Amastigote=15;
LmxM.00	MF_V1	PAS	473529	473529	.	+	.	ID=LmxM.20_36.6480a_Poly(A)_1;Promastigote=1;Intracellular_Amastigote=6;Axenic_Amastigote=5;
LmxM.00	MF_V1	PAS	473534	473534	.	+	.	ID=LmxM.20_36.6480a_Poly(A)_2;Promastigote=4;Intracellular_Amastigote=7;Axenic_Amastigote=10;
LmxM.00	MF_V1	PAS	473535	473535	.	+	.	ID=LmxM.20_36.6480a_Poly(A)_3;Promastigote=5;Intracellular_Amastigote=29;Axenic_Amastigote=14;
LmxM.00	MF_V1	PAS	473537	473537	.	+	.	ID=LmxM.20_36.6480a_Poly(A)_4;Promastigote=3;Intracellular_Amastigote=10;Axenic_Amastigote=5;
LmxM.00	MF_V1	PAS	476824	476824	.	+	.	ID=LmxM.30.0450h_Poly(A)_1;Promastigote=1;Intracellular_Amastigote=8;Axenic_Amastigote=4;
LmxM.00	MF_V1	PAS	476832	476832	.	+	.	ID=LmxM.30.0450h_Poly(A)_2;Promastigote=3;Intracellular_Amastigote=2;Axenic_Amastigote=3;
LmxM.00	MF_V1	PAS	477003	477003	.	+	.	ID=LmxM.30.0450h_Poly(A)_3;Promastigote=1;Intracellular_Amastigote=2;Axenic_Amastigote=3;
LmxM.00	MF_V1	PAS	477004	477004	.	+	.	ID=LmxM.30.0450h_Poly(A)_4;Promastigote=5;Intracellular_Amastigote=9;Axenic_Amastigote=17;
LmxM.00	MF_V1	PAS	477006	477006	.	+	.	ID=LmxM.30.0450h_Poly(A)_5;Promastigote=3;Intracellular_Amastigote=1;Axenic_Amastigote=4;
LmxM.00	MF_V1	PAS	477026	477026	.	+	.	ID=LmxM.30.0450h_Poly(A)_6;Promastigote=2;Intracellular_Amastigote=3;Axenic_Amastigote=3;
LmxM.00	MF_V1	PAS	477027	477027	.	+	.	ID=LmxM.30.0450h_Poly(A)_7;Promastigote=2;Intracellular_Amastigote=6;Axenic_Amastigote=10;
LmxM.00	MF_V1	PAS	477028	477028	.	+	.	ID=LmxM.30.0450h_Poly(A)_8;Promastigote=5;Intracellular_Amastigote=10;Axenic_Amastigote=13;
LmxM.00	MF_V1	PAS	477029	477029	.	+	.	ID=LmxM.30.0450h_Poly(A)_9;Promastigote=2;Intracellular_Amastigote=7;Axenic_Amastigote=11;
LmxM.00	MF_V1	PAS	477030	477030	.	+	.	ID=LmxM.30.0450h_Poly(A)_10;Promastigote=19;Intracellular_Amastigote=38;Axenic_Amastigote=37;
LmxM.00	MF_V1	PAS	477031	477031	.	+	.	ID=LmxM.30.0450h_Poly(A)_11;Promastigote=2;Intracellular_Amastigote=3;Axenic_Amastigote=13;
LmxM.00	MF_V1	PAS	477032	477032	.	+	.	ID=LmxM.30.0450h_Poly(A)_12;Promastigote=3;Intracellular_Amastigote=4;Axenic_Amastigote=12;
LmxM.00	MF_V1	PAS	477033	477033	.	+	.	ID=LmxM.30.0450h_Poly(A)_13;Promastigote=7;Intracellular_Amastigote=11;Axenic_Amastigote=19;
LmxM.00	MF_V1	PAS	477035	477035	.	+	.	ID=LmxM.30.0450h_Poly(A)_14;Promastigote=1;Intracellular_Amastigote=1;Axenic_Amastigote=4;
LmxM.00	MF_V1	PAS	477045	477045	.	+	.	ID=LmxM.30.0450h_Poly(A)_15;Promastigote=1;Intracellular_Amastigote=11;Axenic_Amastigote=7;
LmxM.00	MF_V1	PAS	477046	477046	.	+	.	ID=LmxM.30.0450h_Poly(A)_16;Promastigote=33;Intracellular_Amastigote=173;Axenic_Amastigote=121;
LmxM.00	MF_V1	PAS	477047	477047	.	+	.	ID=LmxM.30.0450h_Poly(A)_17;Promastigote=9;Intracellular_Amastigote=27;Axenic_Amastigote=51;
LmxM.00	MF_V1	PAS	477048	477048	.	+	.	ID=LmxM.30.0450h_Poly(A)_18;Promastigote=2;Intracellular_Amastigote=22;Axenic_Amastigote=22;
LmxM.00	MF_V1	PAS	477049	477049	.	+	.	ID=LmxM.30.0450h_Poly(A)_19;Promastigote=2;Intracellular_Amastigote=6;Axenic_Amastigote=6;
LmxM.00	MF_V1	PAS	478779	478779	.	+	.	ID=LmxM.30.0450h_Poly(A)_20;Promastigote=1;Intracellular_Amastigote=2;Axenic_Amastigote=9;
LmxM.00	MF_V1	PAS	479253	479253	.	+	.	ID=LmxM.30.0450h_Poly(A)_21;Promastigote=1;Intracellular_Amastigote=11;Axenic_Amastigote=8;
LmxM.00	MF_V1	PAS	479258	479258	.	+	.	ID=LmxM.30.0450h_Poly(A)_22;Promastigote=4;Intracellular_Amastigote=6;Axenic_Amastigote=10;
LmxM.00	MF_V1	PAS	479259	479259	.	+	.	ID=LmxM.30.0450h_Poly(A)_23;Promastigote=5;Intracellular_Amastigote=18;Axenic_Amastigote=9;
LmxM.00	MF_V1	PAS	479266	479266	.	+	.	ID=LmxM.30.0450h_Poly(A)_24;Promastigote=2;Intracellular_Amastigote=3;Axenic_Amastigote=1;
LmxM.00	MF_V1	PAS	484167	484167	.	+	.	ID=LmxM.15.0440b_Poly(A)_1;Promastigote=8;Intracellular_Amastigote=0;Axenic_Amastigote=12;
LmxM.00	MF_V1	PAS	484369	484369	.	+	.	ID=LmxM.15.0440b_Poly(A)_2;Promastigote=4;Intracellular_Amastigote=11;Axenic_Amastigote=9;
LmxM.00	MF_V1	PAS	484375	484375	.	+	.	ID=LmxM.15.0440b_Poly(A)_3;Promastigote=4;Intracellular_Amastigote=8;Axenic_Amastigote=7;
LmxM.00	MF_V1	PAS	484430	484430	.	+	.	ID=LmxM.15.0440b_Poly(A)_4;Promastigote=4;Intracellular_Amastigote=5;Axenic_Amastigote=3;
LmxM.00	MF_V1	PAS	484436	484436	.	+	.	ID=LmxM.15.0440b_Poly(A)_5;Promastigote=9;Intracellular_Amastigote=17;Axenic_Amastigote=35;
LmxM.00	MF_V1	PAS	484437	484437	.	+	.	ID=LmxM.15.0440b_Poly(A)_6;Promastigote=46;Intracellular_Amastigote=141;Axenic_Amastigote=120;
LmxM.00	MF_V1	PAS	484438	484438	.	+	.	ID=LmxM.15.0440b_Poly(A)_7;Promastigote=2;Intracellular_Amastigote=8;Axenic_Amastigote=9;
LmxM.00	MF_V1	PAS	484439	484439	.	+	.	ID=LmxM.15.0440b_Poly(A)_8;Promastigote=5;Intracellular_Amastigote=3;Axenic_Amastigote=8;
LmxM.00	MF_V1	PAS	484440	484440	.	+	.	ID=LmxM.15.0440b_Poly(A)_9;Promastigote=1;Intracellular_Amastigote=4;Axenic_Amastigote=14;
LmxM.00	MF_V1	PAS	484441	484441	.	+	.	ID=LmxM.15.0440b_Poly(A)_10;Promastigote=1;Intracellular_Amastigote=3;Axenic_Amastigote=4;
LmxM.00	MF_V1	PAS	484453	484453	.	+	.	ID=LmxM.15.0440b_Poly(A)_11;Promastigote=1;Intracellular_Amastigote=3;Axenic_Amastigote=2;
LmxM.00	MF_V1	PAS	484454	484454	.	+	.	ID=LmxM.15.0440b_Poly(A)_12;Promastigote=7;Intracellular_Amastigote=3;Axenic_Amastigote=6;
LmxM.00	MF_V1	PAS	487161	487161	.	+	.	ID=LmxM.33.1840_Poly(A)_1;Promastigote=2;Intracellular_Amastigote=0;Axenic_Amastigote=4;
LmxM.00	MF_V1	PAS	487171	487171	.	+	.	ID=LmxM.33.1840_Poly(A)_2;Promastigote=2;Intracellular_Amastigote=1;Axenic_Amastigote=7;
LmxM.00	MF_V1	PAS	487175	487175	.	+	.	ID=LmxM.33.1840_Poly(A)_3;Promastigote=2;Intracellular_Amastigote=2;Axenic_Amastigote=5;
LmxM.00	MF_V1	PAS	487271	487271	.	+	.	ID=LmxM.33.1840_Poly(A)_4;Promastigote=0;Intracellular_Amastigote=3;Axenic_Amastigote=11;
LmxM.00	MF_V1	PAS	487272	487272	.	+	.	ID=LmxM.33.1840_Poly(A)_5;Promastigote=7;Intracellular_Amastigote=12;Axenic_Amastigote=25;
LmxM.00	MF_V1	PAS	487273	487273	.	+	.	ID=LmxM.33.1840_Poly(A)_6;Promastigote=1;Intracellular_Amastigote=5;Axenic_Amastigote=6;
LmxM.00	MF_V1	PAS	487307	487307	.	+	.	ID=LmxM.33.1840_Poly(A)_7;Promastigote=0;Intracellular_Amastigote=12;Axenic_Amastigote=13;
LmxM.00	MF_V1	PAS	487309	487309	.	+	.	ID=LmxM.33.1840_Poly(A)_8;Promastigote=0;Intracellular_Amastigote=21;Axenic_Amastigote=19;
LmxM.00	MF_V1	PAS	487310	487310	.	+	.	ID=LmxM.33.1840_Poly(A)_9;Promastigote=4;Intracellular_Amastigote=52;Axenic_Amastigote=54;
LmxM.00	MF_V1	PAS	487311	487311	.	+	.	ID=LmxM.33.1840_Poly(A)_10;Promastigote=1;Intracellular_Amastigote=16;Axenic_Amastigote=24;
LmxM.00	MF_V1	PAS	487312	487312	.	+	.	ID=LmxM.33.1840_Poly(A)_11;Promastigote=0;Intracellular_Amastigote=4;Axenic_Amastigote=17;
LmxM.00	MF_V1	PAS	487313	487313	.	+	.	ID=LmxM.33.1840_Poly(A)_12;Promastigote=0;Intracellular_Amastigote=5;Axenic_Amastigote=4;
LmxM.00	MF_V1	PAS	487314	487314	.	+	.	ID=LmxM.33.1840_Poly(A)_13;Promastigote=1;Intracellular_Amastigote=2;Axenic_Amastigote=5;
LmxM.00	MF_V1	PAS	487317	487317	.	+	.	ID=LmxM.33.1840_Poly(A)_14;Promastigote=0;Intracellular_Amastigote=5;Axenic_Amastigote=1;
LmxM.00	MF_V1	PAS	487318	487318	.	+	.	ID=LmxM.33.1840_Poly(A)_15;Promastigote=0;Intracellular_Amastigote=27;Axenic_Amastigote=16;
LmxM.00	MF_V1	PAS	487319	487319	.	+	.	ID=LmxM.33.1840_Poly(A)_16;Promastigote=0;Intracellular_Amastigote=22;Axenic_Amastigote=14;
LmxM.00	MF_V1	PAS	487320	487320	.	+	.	ID=LmxM.33.1840_Poly(A)_17;Promastigote=0;Intracellular_Amastigote=26;Axenic_Amastigote=10;
LmxM.00	MF_V1	PAS	487321	487321	.	+	.	ID=LmxM.33.1840_Poly(A)_18;Promastigote=1;Intracellular_Amastigote=26;Axenic_Amastigote=14;
LmxM.00	MF_V1	PAS	487322	487322	.	+	.	ID=LmxM.33.1840_Poly(A)_19;Promastigote=7;Intracellular_Amastigote=120;Axenic_Amastigote=58;
LmxM.00	MF_V1	PAS	487323	487323	.	+	.	ID=LmxM.33.1840_Poly(A)_20;Promastigote=4;Intracellular_Amastigote=53;Axenic_Amastigote=28;
LmxM.00	MF_V1	PAS	487324	487324	.	+	.	ID=LmxM.33.1840_Poly(A)_21;Promastigote=2;Intracellular_Amastigote=38;Axenic_Amastigote=21;
LmxM.00	MF_V1	PAS	487325	487325	.	+	.	ID=LmxM.33.1840_Poly(A)_22;Promastigote=1;Intracellular_Amastigote=18;Axenic_Amastigote=10;
LmxM.00	MF_V1	PAS	487326	487326	.	+	.	ID=LmxM.33.1840_Poly(A)_23;Promastigote=0;Intracellular_Amastigote=4;Axenic_Amastigote=3;
LmxM.00	MF_V1	PAS	487327	487327	.	+	.	ID=LmxM.33.1840_Poly(A)_24;Promastigote=0;Intracellular_Amastigote=14;Axenic_Amastigote=1;
LmxM.00	MF_V1	PAS	487328	487328	.	+	.	ID=LmxM.33.1840_Poly(A)_25;Promastigote=1;Intracellular_Amastigote=21;Axenic_Amastigote=11;
LmxM.00	MF_V1	PAS	487329	487329	.	+	.	ID=LmxM.33.1840_Poly(A)_26;Promastigote=7;Intracellular_Amastigote=97;Axenic_Amastigote=86;
LmxM.00	MF_V1	PAS	487330	487330	.	+	.	ID=LmxM.33.1840_Poly(A)_27;Promastigote=35;Intracellular_Amastigote=634;Axenic_Amastigote=302;
LmxM.00	MF_V1	PAS	487331	487331	.	+	.	ID=LmxM.33.1840_Poly(A)_28;Promastigote=5;Intracellular_Amastigote=68;Axenic_Amastigote=48;
LmxM.00	MF_V1	PAS	487332	487332	.	+	.	ID=LmxM.33.1840_Poly(A)_29;Promastigote=5;Intracellular_Amastigote=65;Axenic_Amastigote=37;
LmxM.00	MF_V1	PAS	487333	487333	.	+	.	ID=LmxM.33.1840_Poly(A)_30;Promastigote=0;Intracellular_Amastigote=16;Axenic_Amastigote=18;
LmxM.00	MF_V1	PAS	487334	487334	.	+	.	ID=LmxM.33.1840_Poly(A)_31;Promastigote=1;Intracellular_Amastigote=18;Axenic_Amastigote=6;
LmxM.00	MF_V1	PAS	487335	487335	.	+	.	ID=LmxM.33.1840_Poly(A)_32;Promastigote=0;Intracellular_Amastigote=9;Axenic_Amastigote=3;
LmxM.00	MF_V1	PAS	487336	487336	.	+	.	ID=LmxM.33.1840_Poly(A)_33;Promastigote=0;Intracellular_Amastigote=3;Axenic_Amastigote=3;
LmxM.00	MF_V1	PAS	487338	487338	.	+	.	ID=LmxM.33.1840_Poly(A)_34;Promastigote=3;Intracellular_Amastigote=94;Axenic_Amastigote=37;
LmxM.00	MF_V1	PAS	487339	487339	.	+	.	ID=LmxM.33.1840_Poly(A)_35;Promastigote=2;Intracellular_Amastigote=19;Axenic_Amastigote=21;
LmxM.00	MF_V1	PAS	487340	487340	.	+	.	ID=LmxM.33.1840_Poly(A)_36;Promastigote=2;Intracellular_Amastigote=9;Axenic_Amastigote=15;
LmxM.00	MF_V1	PAS	487341	487341	.	+	.	ID=LmxM.33.1840_Poly(A)_37;Promastigote=0;Intracellular_Amastigote=3;Axenic_Amastigote=4;
LmxM.00	MF_V1	PAS	487343	487343	.	+	.	ID=LmxM.33.1840_Poly(A)_38;Promastigote=1;Intracellular_Amastigote=6;Axenic_Amastigote=4;
LmxM.00	MF_V1	PAS	487344	487344	.	+	.	ID=LmxM.33.1840_Poly(A)_39;Promastigote=0;Intracellular_Amastigote=3;Axenic_Amastigote=3;
LmxM.00	MF_V1	PAS	490063	490063	.	+	.	ID=LmxM.34.1830a_Poly(A)_1;Promastigote=6;Intracellular_Amastigote=0;Axenic_Amastigote=5;
LmxM.00	MF_V1	PAS	490283	490283	.	+	.	ID=LmxM.34.1830a_Poly(A)_2;Promastigote=3;Intracellular_Amastigote=3;Axenic_Amastigote=5;
LmxM.00	MF_V1	PAS	490484	490484	.	+	.	ID=LmxM.34.1830a_Poly(A)_3;Promastigote=3;Intracellular_Amastigote=2;Axenic_Amastigote=8;
LmxM.00	MF_V1	PAS	490485	490485	.	+	.	ID=LmxM.34.1830a_Poly(A)_4;Promastigote=14;Intracellular_Amastigote=8;Axenic_Amastigote=18;
LmxM.00	MF_V1	PAS	490491	490491	.	+	.	ID=LmxM.34.1830a_Poly(A)_5;Promastigote=6;Intracellular_Amastigote=8;Axenic_Amastigote=5;
LmxM.00	MF_V1	PAS	490492	490492	.	+	.	ID=LmxM.34.1830a_Poly(A)_6;Promastigote=2;Intracellular_Amastigote=0;Axenic_Amastigote=4;
LmxM.00	MF_V1	PAS	490541	490541	.	+	.	ID=LmxM.34.1830a_Poly(A)_7;Promastigote=1;Intracellular_Amastigote=4;Axenic_Amastigote=2;
LmxM.00	MF_V1	PAS	491675	491675	.	-	.	ID=LmxM.30.1800a_Poly(A)_8;Promastigote=5;Intracellular_Amastigote=1;Axenic_Amastigote=0;
LmxM.00	MF_V1	PAS	491678	491678	.	-	.	ID=LmxM.30.1800a_Poly(A)_7;Promastigote=5;Intracellular_Amastigote=1;Axenic_Amastigote=2;
LmxM.00	MF_V1	PAS	491679	491679	.	-	.	ID=LmxM.30.1800a_Poly(A)_6;Promastigote=8;Intracellular_Amastigote=2;Axenic_Amastigote=1;
LmxM.00	MF_V1	PAS	491767	491767	.	-	.	ID=LmxM.30.1800a_Poly(A)_5;Promastigote=7;Intracellular_Amastigote=0;Axenic_Amastigote=1;
LmxM.00	MF_V1	PAS	491771	491771	.	-	.	ID=LmxM.30.1800a_Poly(A)_4;Promastigote=38;Intracellular_Amastigote=5;Axenic_Amastigote=6;
LmxM.00	MF_V1	PAS	492040	492040	.	-	.	ID=LmxM.30.1800a_Poly(A)_3;Promastigote=3;Intracellular_Amastigote=2;Axenic_Amastigote=2;
LmxM.00	MF_V1	PAS	492275	492275	.	-	.	ID=LmxM.30.1800a_Poly(A)_2;Promastigote=6;Intracellular_Amastigote=0;Axenic_Amastigote=4;
LmxM.00	MF_V1	PAS	492654	492654	.	-	.	ID=LmxM.30.1800a_Poly(A)_1;Promastigote=6;Intracellular_Amastigote=0;Axenic_Amastigote=3;
LmxM.00	MF_V1	PAS	496831	496831	.	-	.	ID=LmxM.08.1050a_Poly(A)_12;Promastigote=2;Intracellular_Amastigote=6;Axenic_Amastigote=2;
LmxM.00	MF_V1	PAS	496834	496834	.	-	.	ID=LmxM.08.1050a_Poly(A)_11;Promastigote=0;Intracellular_Amastigote=2;Axenic_Amastigote=4;
LmxM.00	MF_V1	PAS	496836	496836	.	-	.	ID=LmxM.08.1050a_Poly(A)_10;Promastigote=2;Intracellular_Amastigote=19;Axenic_Amastigote=5;
LmxM.00	MF_V1	PAS	496842	496842	.	-	.	ID=LmxM.08.1050a_Poly(A)_9;Promastigote=3;Intracellular_Amastigote=8;Axenic_Amastigote=10;
LmxM.00	MF_V1	PAS	496843	496843	.	-	.	ID=LmxM.08.1050a_Poly(A)_8;Promastigote=3;Intracellular_Amastigote=13;Axenic_Amastigote=10;
LmxM.00	MF_V1	PAS	496844	496844	.	-	.	ID=LmxM.08.1050a_Poly(A)_7;Promastigote=30;Intracellular_Amastigote=144;Axenic_Amastigote=99;
LmxM.00	MF_V1	PAS	496845	496845	.	-	.	ID=LmxM.08.1050a_Poly(A)_6;Promastigote=6;Intracellular_Amastigote=19;Axenic_Amastigote=23;
LmxM.00	MF_V1	PAS	496846	496846	.	-	.	ID=LmxM.08.1050a_Poly(A)_5;Promastigote=1;Intracellular_Amastigote=7;Axenic_Amastigote=6;
LmxM.00	MF_V1	PAS	496852	496852	.	-	.	ID=LmxM.08.1050a_Poly(A)_4;Promastigote=2;Intracellular_Amastigote=3;Axenic_Amastigote=1;
LmxM.00	MF_V1	PAS	497014	497014	.	-	.	ID=LmxM.08.1050a_Poly(A)_3;Promastigote=2;Intracellular_Amastigote=3;Axenic_Amastigote=10;
LmxM.00	MF_V1	PAS	497024	497024	.	-	.	ID=LmxM.08.1050a_Poly(A)_2;Promastigote=5;Intracellular_Amastigote=5;Axenic_Amastigote=7;
LmxM.00	MF_V1	PAS	497096	497096	.	-	.	ID=LmxM.08.1050a_Poly(A)_1;Promastigote=2;Intracellular_Amastigote=6;Axenic_Amastigote=2;
LmxM.00	MF_V1	PAS	498759	498759	.	-	.	ID=LmxM.08.1040b_Poly(A)_28;Promastigote=6;Intracellular_Amastigote=0;Axenic_Amastigote=3;
LmxM.00	MF_V1	PAS	498824	498824	.	-	.	ID=LmxM.08.1040b_Poly(A)_27;Promastigote=2;Intracellular_Amastigote=5;Axenic_Amastigote=6;
LmxM.00	MF_V1	PAS	498829	498829	.	-	.	ID=LmxM.08.1040b_Poly(A)_26;Promastigote=0;Intracellular_Amastigote=62;Axenic_Amastigote=18;
LmxM.00	MF_V1	PAS	498833	498833	.	-	.	ID=LmxM.08.1040b_Poly(A)_25;Promastigote=0;Intracellular_Amastigote=10;Axenic_Amastigote=3;
LmxM.00	MF_V1	PAS	498834	498834	.	-	.	ID=LmxM.08.1040b_Poly(A)_24;Promastigote=0;Intracellular_Amastigote=8;Axenic_Amastigote=1;
LmxM.00	MF_V1	PAS	498835	498835	.	-	.	ID=LmxM.08.1040b_Poly(A)_23;Promastigote=1;Intracellular_Amastigote=37;Axenic_Amastigote=14;
LmxM.00	MF_V1	PAS	498836	498836	.	-	.	ID=LmxM.08.1040b_Poly(A)_22;Promastigote=1;Intracellular_Amastigote=35;Axenic_Amastigote=11;
LmxM.00	MF_V1	PAS	498837	498837	.	-	.	ID=LmxM.08.1040b_Poly(A)_21;Promastigote=4;Intracellular_Amastigote=72;Axenic_Amastigote=17;
LmxM.00	MF_V1	PAS	498838	498838	.	-	.	ID=LmxM.08.1040b_Poly(A)_20;Promastigote=2;Intracellular_Amastigote=133;Axenic_Amastigote=36;
LmxM.00	MF_V1	PAS	498839	498839	.	-	.	ID=LmxM.08.1040b_Poly(A)_19;Promastigote=4;Intracellular_Amastigote=220;Axenic_Amastigote=52;
LmxM.00	MF_V1	PAS	498840	498840	.	-	.	ID=LmxM.08.1040b_Poly(A)_18;Promastigote=20;Intracellular_Amastigote=1016;Axenic_Amastigote=232;
LmxM.00	MF_V1	PAS	498841	498841	.	-	.	ID=LmxM.08.1040b_Poly(A)_17;Promastigote=0;Intracellular_Amastigote=13;Axenic_Amastigote=1;
LmxM.00	MF_V1	PAS	498842	498842	.	-	.	ID=LmxM.08.1040b_Poly(A)_16;Promastigote=0;Intracellular_Amastigote=14;Axenic_Amastigote=2;
LmxM.00	MF_V1	PAS	498843	498843	.	-	.	ID=LmxM.08.1040b_Poly(A)_15;Promastigote=4;Intracellular_Amastigote=129;Axenic_Amastigote=31;
LmxM.00	MF_V1	PAS	498844	498844	.	-	.	ID=LmxM.08.1040b_Poly(A)_14;Promastigote=0;Intracellular_Amastigote=10;Axenic_Amastigote=3;
LmxM.00	MF_V1	PAS	498845	498845	.	-	.	ID=LmxM.08.1040b_Poly(A)_13;Promastigote=1;Intracellular_Amastigote=25;Axenic_Amastigote=11;
LmxM.00	MF_V1	PAS	498851	498851	.	-	.	ID=LmxM.08.1040b_Poly(A)_12;Promastigote=0;Intracellular_Amastigote=8;Axenic_Amastigote=2;
LmxM.00	MF_V1	PAS	498852	498852	.	-	.	ID=LmxM.08.1040b_Poly(A)_11;Promastigote=0;Intracellular_Amastigote=16;Axenic_Amastigote=9;
LmxM.00	MF_V1	PAS	498853	498853	.	-	.	ID=LmxM.08.1040b_Poly(A)_10;Promastigote=0;Intracellular_Amastigote=7;Axenic_Amastigote=3;
LmxM.00	MF_V1	PAS	498854	498854	.	-	.	ID=LmxM.08.1040b_Poly(A)_9;Promastigote=0;Intracellular_Amastigote=10;Axenic_Amastigote=4;
LmxM.00	MF_V1	PAS	498855	498855	.	-	.	ID=LmxM.08.1040b_Poly(A)_8;Promastigote=1;Intracellular_Amastigote=127;Axenic_Amastigote=24;
LmxM.00	MF_V1	PAS	498856	498856	.	-	.	ID=LmxM.08.1040b_Poly(A)_7;Promastigote=0;Intracellular_Amastigote=15;Axenic_Amastigote=10;
LmxM.00	MF_V1	PAS	498861	498861	.	-	.	ID=LmxM.08.1040b_Poly(A)_6;Promastigote=0;Intracellular_Amastigote=12;Axenic_Amastigote=2;
LmxM.00	MF_V1	PAS	498868	498868	.	-	.	ID=LmxM.08.1040b_Poly(A)_5;Promastigote=0;Intracellular_Amastigote=10;Axenic_Amastigote=1;
LmxM.00	MF_V1	PAS	498918	498918	.	-	.	ID=LmxM.08.1040b_Poly(A)_4;Promastigote=0;Intracellular_Amastigote=6;Axenic_Amastigote=7;
LmxM.00	MF_V1	PAS	499156	499156	.	-	.	ID=LmxM.08.1040b_Poly(A)_3;Promastigote=3;Intracellular_Amastigote=2;Axenic_Amastigote=3;
LmxM.00	MF_V1	PAS	499166	499166	.	-	.	ID=LmxM.08.1040b_Poly(A)_2;Promastigote=5;Intracellular_Amastigote=12;Axenic_Amastigote=1;
LmxM.00	MF_V1	PAS	499168	499168	.	-	.	ID=LmxM.08.1040b_Poly(A)_1;Promastigote=1;Intracellular_Amastigote=4;Axenic_Amastigote=2;
LmxM.00	MF_V1	PAS	502091	502091	.	-	.	ID=LmxM.33.1720a_Poly(A)_12;Promastigote=1;Intracellular_Amastigote=4;Axenic_Amastigote=4;
LmxM.00	MF_V1	PAS	502094	502094	.	-	.	ID=LmxM.33.1720a_Poly(A)_11;Promastigote=2;Intracellular_Amastigote=2;Axenic_Amastigote=2;
LmxM.00	MF_V1	PAS	502095	502095	.	-	.	ID=LmxM.33.1720a_Poly(A)_10;Promastigote=0;Intracellular_Amastigote=5;Axenic_Amastigote=2;
LmxM.00	MF_V1	PAS	502096	502096	.	-	.	ID=LmxM.33.1720a_Poly(A)_9;Promastigote=5;Intracellular_Amastigote=15;Axenic_Amastigote=14;
LmxM.00	MF_V1	PAS	502102	502102	.	-	.	ID=LmxM.33.1720a_Poly(A)_8;Promastigote=2;Intracellular_Amastigote=7;Axenic_Amastigote=11;
LmxM.00	MF_V1	PAS	502103	502103	.	-	.	ID=LmxM.33.1720a_Poly(A)_7;Promastigote=6;Intracellular_Amastigote=14;Axenic_Amastigote=15;
LmxM.00	MF_V1	PAS	502104	502104	.	-	.	ID=LmxM.33.1720a_Poly(A)_6;Promastigote=27;Intracellular_Amastigote=149;Axenic_Amastigote=105;
LmxM.00	MF_V1	PAS	502105	502105	.	-	.	ID=LmxM.33.1720a_Poly(A)_5;Promastigote=5;Intracellular_Amastigote=19;Axenic_Amastigote=19;
LmxM.00	MF_V1	PAS	502106	502106	.	-	.	ID=LmxM.33.1720a_Poly(A)_4;Promastigote=0;Intracellular_Amastigote=6;Axenic_Amastigote=7;
LmxM.00	MF_V1	PAS	502274	502274	.	-	.	ID=LmxM.33.1720a_Poly(A)_3;Promastigote=3;Intracellular_Amastigote=3;Axenic_Amastigote=8;
LmxM.00	MF_V1	PAS	502284	502284	.	-	.	ID=LmxM.33.1720a_Poly(A)_2;Promastigote=0;Intracellular_Amastigote=4;Axenic_Amastigote=2;
LmxM.00	MF_V1	PAS	502350	502350	.	-	.	ID=LmxM.33.1720a_Poly(A)_1;Promastigote=2;Intracellular_Amastigote=1;Axenic_Amastigote=3;
LmxM.01	MF_V1	PAS	1828	1828	.	-	.	ID=LmxM.01.0010_Poly(A)_2;Promastigote=4;Intracellular_Amastigote=2;Axenic_Amastigote=8;
LmxM.01	MF_V1	PAS	1830	1830	.	-	.	ID=LmxM.01.0010_Poly(A)_1;Promastigote=2;Intracellular_Amastigote=1;Axenic_Amastigote=3;
LmxM.01	MF_V1	PAS	5430	5430	.	-	.	ID=LmxM.01.0020_Poly(A)_18;Promastigote=2;Intracellular_Amastigote=3;Axenic_Amastigote=3;
LmxM.01	MF_V1	PAS	5564	5564	.	-	.	ID=LmxM.01.0020_Poly(A)_17;Promastigote=4;Intracellular_Amastigote=1;Axenic_Amastigote=2;
LmxM.01	MF_V1	PAS	5565	5565	.	-	.	ID=LmxM.01.0020_Poly(A)_16;Promastigote=13;Intracellular_Amastigote=28;Axenic_Amastigote=22;
LmxM.01	MF_V1	PAS	5566	5566	.	-	.	ID=LmxM.01.0020_Poly(A)_15;Promastigote=3;Intracellular_Amastigote=2;Axenic_Amastigote=4;
LmxM.01	MF_V1	PAS	5567	5567	.	-	.	ID=LmxM.01.0020_Poly(A)_14;Promastigote=5;Intracellular_Amastigote=0;Axenic_Amastigote=3;
LmxM.01	MF_V1	PAS	5596	5596	.	-	.	ID=LmxM.01.0020_Poly(A)_13;Promastigote=2;Intracellular_Amastigote=1;Axenic_Amastigote=4;
LmxM.01	MF_V1	PAS	5604	5604	.	-	.	ID=LmxM.01.0020_Poly(A)_12;Promastigote=2;Intracellular_Amastigote=4;Axenic_Amastigote=3;
LmxM.01	MF_V1	PAS	5751	5751	.	-	.	ID=LmxM.01.0020_Poly(A)_11;Promastigote=3;Intracellular_Amastigote=1;Axenic_Amastigote=5;
LmxM.01	MF_V1	PAS	5822	5822	.	-	.	ID=LmxM.01.0020_Poly(A)_10;Promastigote=2;Intracellular_Amastigote=1;Axenic_Amastigote=3;
LmxM.01	MF_V1	PAS	5823	5823	.	-	.	ID=LmxM.01.0020_Poly(A)_9;Promastigote=7;Intracellular_Amastigote=9;Axenic_Amastigote=10;
LmxM.01	MF_V1	PAS	5825	5825	.	-	.	ID=LmxM.01.0020_Poly(A)_8;Promastigote=2;Intracellular_Amastigote=2;Axenic_Amastigote=2;
LmxM.01	MF_V1	PAS	5906	5906	.	-	.	ID=LmxM.01.0020_Poly(A)_7;Promastigote=7;Intracellular_Amastigote=2;Axenic_Amastigote=10;
LmxM.01	MF_V1	PAS	5907	5907	.	-	.	ID=LmxM.01.0020_Poly(A)_6;Promastigote=8;Intracellular_Amastigote=6;Axenic_Amastigote=20;
LmxM.01	MF_V1	PAS	5909	5909	.	-	.	ID=LmxM.01.0020_Poly(A)_5;Promastigote=3;Intracellular_Amastigote=2;Axenic_Amastigote=1;
LmxM.01	MF_V1	PAS	5915	5915	.	-	.	ID=LmxM.01.0020_Poly(A)_4;Promastigote=3;Intracellular_Amastigote=1;Axenic_Amastigote=2;
LmxM.01	MF_V1	PAS	5918	5918	.	-	.	ID=LmxM.01.0020_Poly(A)_3;Promastigote=4;Intracellular_Amastigote=0;Axenic_Amastigote=9;
LmxM.01	MF_V1	PAS	5920	5920	.	-	.	ID=LmxM.01.0020_Poly(A)_2;Promastigote=1;Intracellular_Amastigote=0;Axenic_Amastigote=5;
LmxM.01	MF_V1	PAS	5930	5930	.	-	.	ID=LmxM.01.0020_Poly(A)_1;Promastigote=4;Intracellular_Amastigote=1;Axenic_Amastigote=5;
LmxM.01	MF_V1	PAS	8241	8241	.	-	.	ID=LmxM.01.0030_Poly(A)_12;Promastigote=5;Intracellular_Amastigote=2;Axenic_Amastigote=4;
LmxM.01	MF_V1	PAS	8268	8268	.	-	.	ID=LmxM.01.0030_Poly(A)_11;Promastigote=4;Intracellular_Amastigote=1;Axenic_Amastigote=3;
LmxM.01	MF_V1	PAS	8269	8269	.	-	.	ID=LmxM.01.0030_Poly(A)_10;Promastigote=20;Intracellular_Amastigote=10;Axenic_Amastigote=18;
LmxM.01	MF_V1	PAS	8340	8340	.	-	.	ID=LmxM.01.0030_Poly(A)_9;Promastigote=4;Intracellular_Amastigote=1;Axenic_Amastigote=5;
LmxM.01	MF_V1	PAS	8341	8341	.	-	.	ID=LmxM.01.0030_Poly(A)_8;Promastigote=6;Intracellular_Amastigote=0;Axenic_Amastigote=4;
LmxM.01	MF_V1	PAS	8342	8342	.	-	.	ID=LmxM.01.0030_Poly(A)_7;Promastigote=6;Intracellular_Amastigote=0;Axenic_Amastigote=8;
LmxM.01	MF_V1	PAS	8343	8343	.	-	.	ID=LmxM.01.0030_Poly(A)_6;Promastigote=50;Intracellular_Amastigote=19;Axenic_Amastigote=48;
LmxM.01	MF_V1	PAS	8344	8344	.	-	.	ID=LmxM.01.0030_Poly(A)_5;Promastigote=3;Intracellular_Amastigote=1;Axenic_Amastigote=5;
LmxM.01	MF_V1	PAS	8352	8352	.	-	.	ID=LmxM.01.0030_Poly(A)_4;Promastigote=9;Intracellular_Amastigote=1;Axenic_Amastigote=3;
LmxM.01	MF_V1	PAS	8353	8353	.	-	.	ID=LmxM.01.0030_Poly(A)_3;Promastigote=7;Intracellular_Amastigote=2;Axenic_Amastigote=7;
LmxM.01	MF_V1	PAS	8354	8354	.	-	.	ID=LmxM.01.0030_Poly(A)_2;Promastigote=35;Intracellular_Amastigote=5;Axenic_Amastigote=30;
LmxM.01	MF_V1	PAS	8355	8355	.	-	.	ID=LmxM.01.0030_Poly(A)_1;Promastigote=8;Intracellular_Amastigote=2;Axenic_Amastigote=2;
LmxM.01	MF_V1	PAS	12079	12079	.	-	.	ID=LmxM.01.0040_Poly(A)_8;Promastigote=2;Intracellular_Amastigote=2;Axenic_Amastigote=3;
LmxM.01	MF_V1	PAS	12080	12080	.	-	.	ID=LmxM.01.0040_Poly(A)_7;Promastigote=4;Intracellular_Amastigote=4;Axenic_Amastigote=7;
LmxM.01	MF_V1	PAS	12081	12081	.	-	.	ID=LmxM.01.0040_Poly(A)_6;Promastigote=77;Intracellular_Amastigote=52;Axenic_Amastigote=91;
LmxM.01	MF_V1	PAS	12082	12082	.	-	.	ID=LmxM.01.0040_Poly(A)_5;Promastigote=8;Intracellular_Amastigote=7;Axenic_Amastigote=9;
LmxM.01	MF_V1	PAS	12091	12091	.	-	.	ID=LmxM.01.0040_Poly(A)_4;Promastigote=3;Intracellular_Amastigote=3;Axenic_Amastigote=2;
LmxM.01	MF_V1	PAS	12093	12093	.	-	.	ID=LmxM.01.0040_Poly(A)_3;Promastigote=6;Intracellular_Amastigote=3;Axenic_Amastigote=2;
LmxM.01	MF_V1	PAS	12143	12143	.	-	.	ID=LmxM.01.0040_Poly(A)_2;Promastigote=6;Intracellular_Amastigote=1;Axenic_Amastigote=5;
LmxM.01	MF_V1	PAS	12145	12145	.	-	.	ID=LmxM.01.0040_Poly(A)_1;Promastigote=5;Intracellular_Amastigote=0;Axenic_Amastigote=1;
LmxM.01	MF_V1	PAS	13376	13376	.	-	.	ID=LmxM.01.0050_Poly(A)_18;Promastigote=1;Intracellular_Amastigote=5;Axenic_Amastigote=5;
LmxM.01	MF_V1	PAS	13389	13389	.	-	.	ID=LmxM.01.0050_Poly(A)_17;Promastigote=5;Intracellular_Amastigote=17;Axenic_Amastigote=12;
LmxM.01	MF_V1	PAS	13394	13394	.	-	.	ID=LmxM.01.0050_Poly(A)_16;Promastigote=5;Intracellular_Amastigote=2;Axenic_Amastigote=2;
LmxM.01	MF_V1	PAS	13395	13395	.	-	.	ID=LmxM.01.0050_Poly(A)_15;Promastigote=3;Intracellular_Amastigote=11;Axenic_Amastigote=11;
LmxM.01	MF_V1	PAS	13396	13396	.	-	.	ID=LmxM.01.0050_Poly(A)_14;Promastigote=3;Intracellular_Amastigote=3;Axenic_Amastigote=2;
LmxM.01	MF_V1	PAS	13526	13526	.	-	.	ID=LmxM.01.0050_Poly(A)_13;Promastigote=1;Intracellular_Amastigote=1;Axenic_Amastigote=4;
LmxM.01	MF_V1	PAS	13556	13556	.	-	.	ID=LmxM.01.0050_Poly(A)_12;Promastigote=0;Intracellular_Amastigote=2;Axenic_Amastigote=4;
LmxM.01	MF_V1	PAS	13557	13557	.	-	.	ID=LmxM.01.0050_Poly(A)_11;Promastigote=3;Intracellular_Amastigote=1;Axenic_Amastigote=2;
LmxM.01	MF_V1	PAS	13558	13558	.	-	.	ID=LmxM.01.0050_Poly(A)_10;Promastigote=0;Intracellular_Amastigote=3;Axenic_Amastigote=7;
LmxM.01	MF_V1	PAS	13559	13559	.	-	.	ID=LmxM.01.0050_Poly(A)_9;Promastigote=4;Intracellular_Amastigote=6;Axenic_Amastigote=5;
LmxM.01	MF_V1	PAS	13566	13566	.	-	.	ID=LmxM.01.0050_Poly(A)_8;Promastigote=1;Intracellular_Amastigote=2;Axenic_Amastigote=3;
LmxM.01	MF_V1	PAS	13567	13567	.	-	.	ID=LmxM.01.0050_Poly(A)_7;Promastigote=3;Intracellular_Amastigote=9;Axenic_Amastigote=10;
LmxM.01	MF_V1	PAS	13568	13568	.	-	.	ID=LmxM.01.0050_Poly(A)_6;Promastigote=3;Intracellular_Amastigote=2;Axenic_Amastigote=3;
LmxM.01	MF_V1	PAS	13570	13570	.	-	.	ID=LmxM.01.0050_Poly(A)_5;Promastigote=8;Intracellular_Amastigote=12;Axenic_Amastigote=15;
LmxM.01	MF_V1	PAS	13573	13573	.	-	.	ID=LmxM.01.0050_Poly(A)_4;Promastigote=11;Intracellular_Amastigote=7;Axenic_Amastigote=9;
LmxM.01	MF_V1	PAS	13575	13575	.	-	.	ID=LmxM.01.0050_Poly(A)_3;Promastigote=9;Intracellular_Amastigote=3;Axenic_Amastigote=11;
LmxM.01	MF_V1	PAS	13576	13576	.	-	.	ID=LmxM.01.0050_Poly(A)_2;Promastigote=3;Intracellular_Amastigote=6;Axenic_Amastigote=9;
LmxM.01	MF_V1	PAS	13577	13577	.	-	.	ID=LmxM.01.0050_Poly(A)_1;Promastigote=3;Intracellular_Amastigote=1;Axenic_Amastigote=4;
LmxM.01	MF_V1	PAS	17307	17307	.	-	.	ID=LmxM.01.0060_Poly(A)_15;Promastigote=3;Intracellular_Amastigote=1;Axenic_Amastigote=2;
LmxM.01	MF_V1	PAS	17309	17309	.	-	.	ID=LmxM.01.0060_Poly(A)_14;Promastigote=5;Intracellular_Amastigote=0;Axenic_Amastigote=6;
LmxM.01	MF_V1	PAS	17319	17319	.	-	.	ID=LmxM.01.0060_Poly(A)_13;Promastigote=5;Intracellular_Amastigote=1;Axenic_Amastigote=4;
LmxM.01	MF_V1	PAS	17320	17320	.	-	.	ID=LmxM.01.0060_Poly(A)_12;Promastigote=4;Intracellular_Amastigote=1;Axenic_Amastigote=2;
LmxM.01	MF_V1	PAS	17322	17322	.	-	.	ID=LmxM.01.0060_Poly(A)_11;Promastigote=3;Intracellular_Amastigote=0;Axenic_Amastigote=4;
LmxM.01	MF_V1	PAS	17608	17608	.	-	.	ID=LmxM.01.0060_Poly(A)_10;Promastigote=4;Intracellular_Amastigote=1;Axenic_Amastigote=3;
LmxM.01	MF_V1	PAS	17611	17611	.	-	.	ID=LmxM.01.0060_Poly(A)_9;Promastigote=6;Intracellular_Amastigote=0;Axenic_Amastigote=1;
LmxM.01	MF_V1	PAS	17670	17670	.	-	.	ID=LmxM.01.0060_Poly(A)_8;Promastigote=11;Intracellular_Amastigote=3;Axenic_Amastigote=8;
LmxM.01	MF_V1	PAS	17681	17681	.	-	.	ID=LmxM.01.0060_Poly(A)_7;Promastigote=5;Intracellular_Amastigote=1;Axenic_Amastigote=2;
LmxM.01	MF_V1	PAS	17701	17701	.	-	.	ID=LmxM.01.0060_Poly(A)_6;Promastigote=21;Intracellular_Amastigote=4;Axenic_Amastigote=12;
LmxM.01	MF_V1	PAS	17702	17702	.	-	.	ID=LmxM.01.0060_Poly(A)_5;Promastigote=1;Intracellular_Amastigote=0;Axenic_Amastigote=6;
LmxM.01	MF_V1	PAS	17704	17704	.	-	.	ID=LmxM.01.0060_Poly(A)_4;Promastigote=2;Intracellular_Amastigote=0;Axenic_Amastigote=4;
LmxM.01	MF_V1	PAS	17706	17706	.	-	.	ID=LmxM.01.0060_Poly(A)_3;Promastigote=16;Intracellular_Amastigote=5;Axenic_Amastigote=18;
LmxM.01	MF_V1	PAS	17707	17707	.	-	.	ID=LmxM.01.0060_Poly(A)_2;Promastigote=6;Intracellular_Amastigote=0;Axenic_Amastigote=3;
LmxM.01	MF_V1	PAS	17717	17717	.	-	.	ID=LmxM.01.0060_Poly(A)_1;Promastigote=5;Intracellular_Amastigote=0;Axenic_Amastigote=4;
LmxM.01	MF_V1	PAS	19357	19357	.	-	.	ID=LmxM.01.0070_Poly(A)_10;Promastigote=1;Intracellular_Amastigote=2;Axenic_Amastigote=3;
LmxM.01	MF_V1	PAS	19358	19358	.	-	.	ID=LmxM.01.0070_Poly(A)_9;Promastigote=5;Intracellular_Amastigote=1;Axenic_Amastigote=8;
LmxM.01	MF_V1	PAS	19359	19359	.	-	.	ID=LmxM.01.0070_Poly(A)_8;Promastigote=19;Intracellular_Amastigote=21;Axenic_Amastigote=15;
LmxM.01	MF_V1	PAS	19368	19368	.	-	.	ID=LmxM.01.0070_Poly(A)_7;Promastigote=2;Intracellular_Amastigote=2;Axenic_Amastigote=2;
LmxM.01	MF_V1	PAS	19369	19369	.	-	.	ID=LmxM.01.0070_Poly(A)_6;Promastigote=1;Intracellular_Amastigote=3;Axenic_Amastigote=2;
LmxM.01	MF_V1	PAS	19370	19370	.	-	.	ID=LmxM.01.0070_Poly(A)_5;Promastigote=12;Intracellular_Amastigote=8;Axenic_Amastigote=12;
LmxM.01	MF_V1	PAS	19371	19371	.	-	.	ID=LmxM.01.0070_Poly(A)_4;Promastigote=42;Intracellular_Amastigote=32;Axenic_Amastigote=62;
LmxM.01	MF_V1	PAS	19372	19372	.	-	.	ID=LmxM.01.0070_Poly(A)_3;Promastigote=6;Intracellular_Amastigote=0;Axenic_Amastigote=5;
LmxM.01	MF_V1	PAS	19373	19373	.	-	.	ID=LmxM.01.0070_Poly(A)_2;Promastigote=22;Intracellular_Amastigote=12;Axenic_Amastigote=29;
LmxM.01	MF_V1	PAS	19374	19374	.	-	.	ID=LmxM.01.0070_Poly(A)_1;Promastigote=3;Intracellular_Amastigote=4;Axenic_Amastigote=3;
LmxM.01	MF_V1	PAS	22355	22355	.	-	.	ID=LmxM.01.0080_Poly(A)_7;Promastigote=3;Intracellular_Amastigote=1;Axenic_Amastigote=4;
LmxM.01	MF_V1	PAS	22357	22357	.	-	.	ID=LmxM.01.0080_Poly(A)_6;Promastigote=1;Intracellular_Amastigote=3;Axenic_Amastigote=6;
LmxM.01	MF_V1	PAS	22358	22358	.	-	.	ID=LmxM.01.0080_Poly(A)_5;Promastigote=5;Intracellular_Amastigote=2;Axenic_Amastigote=3;
LmxM.01	MF_V1	PAS	22360	22360	.	-	.	ID=LmxM.01.0080_Poly(A)_4;Promastigote=4;Intracellular_Amastigote=8;Axenic_Amastigote=8;
LmxM.01	MF_V1	PAS	22363	22363	.	-	.	ID=LmxM.01.0080_Poly(A)_3;Promastigote=3;Intracellular_Amastigote=1;Axenic_Amastigote=3;
LmxM.01	MF_V1	PAS	22366	22366	.	-	.	ID=LmxM.01.0080_Poly(A)_2;Promastigote=3;Intracellular_Amastigote=0;Axenic_Amastigote=3;
LmxM.01	MF_V1	PAS	22367	22367	.	-	.	ID=LmxM.01.0080_Poly(A)_1;Promastigote=3;Intracellular_Amastigote=0;Axenic_Amastigote=3;
LmxM.01	MF_V1	PAS	23770	23770	.	-	.	ID=LmxM.01.0090_Poly(A)_10;Promastigote=3;Intracellular_Amastigote=3;Axenic_Amastigote=7;
LmxM.01	MF_V1	PAS	23771	23771	.	-	.	ID=LmxM.01.0090_Poly(A)_9;Promastigote=5;Intracellular_Amastigote=2;Axenic_Amastigote=3;
LmxM.01	MF_V1	PAS	23772	23772	.	-	.	ID=LmxM.01.0090_Poly(A)_8;Promastigote=48;Intracellular_Amastigote=10;Axenic_Amastigote=53;
LmxM.01	MF_V1	PAS	23773	23773	.	-	.	ID=LmxM.01.0090_Poly(A)_7;Promastigote=3;Intracellular_Amastigote=0;Axenic_Amastigote=3;
LmxM.01	MF_V1	PAS	23774	23774	.	-	.	ID=LmxM.01.0090_Poly(A)_6;Promastigote=5;Intracellular_Amastigote=5;Axenic_Amastigote=7;
LmxM.01	MF_V1	PAS	23775	23775	.	-	.	ID=LmxM.01.0090_Poly(A)_5;Promastigote=4;Intracellular_Amastigote=1;Axenic_Amastigote=6;
LmxM.01	MF_V1	PAS	23844	23844	.	-	.	ID=LmxM.01.0090_Poly(A)_4;Promastigote=3;Intracellular_Amastigote=2;Axenic_Amastigote=2;
LmxM.01	MF_V1	PAS	23845	23845	.	-	.	ID=LmxM.01.0090_Poly(A)_3;Promastigote=5;Intracellular_Amastigote=3;Axenic_Amastigote=6;
LmxM.01	MF_V1	PAS	23880	23880	.	-	.	ID=LmxM.01.0090_Poly(A)_2;Promastigote=17;Intracellular_Amastigote=13;Axenic_Amastigote=15;
LmxM.01	MF_V1	PAS	23881	23881	.	-	.	ID=LmxM.01.0090_Poly(A)_1;Promastigote=4;Intracellular_Amastigote=3;Axenic_Amastigote=0;
LmxM.01	MF_V1	PAS	27258	27258	.	-	.	ID=LmxM.01.0110_Poly(A)_20;Promastigote=3;Intracellular_Amastigote=1;Axenic_Amastigote=7;
LmxM.01	MF_V1	PAS	27259	27259	.	-	.	ID=LmxM.01.0110_Poly(A)_19;Promastigote=1;Intracellular_Amastigote=2;Axenic_Amastigote=7;
LmxM.01	MF_V1	PAS	27260	27260	.	-	.	ID=LmxM.01.0110_Poly(A)_18;Promastigote=12;Intracellular_Amastigote=21;Axenic_Amastigote=25;
LmxM.01	MF_V1	PAS	27261	27261	.	-	.	ID=LmxM.01.0110_Poly(A)_17;Promastigote=1;Intracellular_Amastigote=0;Axenic_Amastigote=5;
LmxM.01	MF_V1	PAS	27428	27428	.	-	.	ID=LmxM.01.0110_Poly(A)_16;Promastigote=3;Intracellular_Amastigote=4;Axenic_Amastigote=5;
LmxM.01	MF_V1	PAS	27432	27432	.	-	.	ID=LmxM.01.0110_Poly(A)_15;Promastigote=5;Intracellular_Amastigote=6;Axenic_Amastigote=5;
LmxM.01	MF_V1	PAS	27433	27433	.	-	.	ID=LmxM.01.0110_Poly(A)_14;Promastigote=5;Intracellular_Amastigote=0;Axenic_Amastigote=6;
LmxM.01	MF_V1	PAS	27435	27435	.	-	.	ID=LmxM.01.0110_Poly(A)_13;Promastigote=8;Intracellular_Amastigote=2;Axenic_Amastigote=3;
LmxM.01	MF_V1	PAS	27438	27438	.	-	.	ID=LmxM.01.0110_Poly(A)_12;Promastigote=3;Intracellular_Amastigote=0;Axenic_Amastigote=5;
LmxM.01	MF_V1	PAS	27440	27440	.	-	.	ID=LmxM.01.0110_Poly(A)_11;Promastigote=4;Intracellular_Amastigote=4;Axenic_Amastigote=7;
LmxM.01	MF_V1	PAS	27446	27446	.	-	.	ID=LmxM.01.0110_Poly(A)_10;Promastigote=10;Intracellular_Amastigote=1;Axenic_Amastigote=5;
LmxM.01	MF_V1	PAS	27447	27447	.	-	.	ID=LmxM.01.0110_Poly(A)_9;Promastigote=8;Intracellular_Amastigote=4;Axenic_Amastigote=8;
LmxM.01	MF_V1	PAS	27448	27448	.	-	.	ID=LmxM.01.0110_Poly(A)_8;Promastigote=65;Intracellular_Amastigote=27;Axenic_Amastigote=63;
LmxM.01	MF_V1	PAS	27449	27449	.	-	.	ID=LmxM.01.0110_Poly(A)_7;Promastigote=7;Intracellular_Amastigote=0;Axenic_Amastigote=8;
LmxM.01	MF_V1	PAS	27453	27453	.	-	.	ID=LmxM.01.0110_Poly(A)_6;Promastigote=5;Intracellular_Amastigote=0;Axenic_Amastigote=3;
LmxM.01	MF_V1	PAS	27454	27454	.	-	.	ID=LmxM.01.0110_Poly(A)_5;Promastigote=8;Intracellular_Amastigote=1;Axenic_Amastigote=6;
LmxM.01	MF_V1	PAS	27456	27456	.	-	.	ID=LmxM.01.0110_Poly(A)_4;Promastigote=10;Intracellular_Amastigote=1;Axenic_Amastigote=14;
LmxM.01	MF_V1	PAS	27458	27458	.	-	.	ID=LmxM.01.0110_Poly(A)_3;Promastigote=4;Intracellular_Amastigote=1;Axenic_Amastigote=1;
LmxM.01	MF_V1	PAS	27460	27460	.	-	.	ID=LmxM.01.0110_Poly(A)_2;Promastigote=9;Intracellular_Amastigote=6;Axenic_Amastigote=5;
LmxM.01	MF_V1	PAS	27517	27517	.	-	.	ID=LmxM.01.0110_Poly(A)_1;Promastigote=1;Intracellular_Amastigote=1;Axenic_Amastigote=4;
LmxM.01	MF_V1	PAS	28948	28948	.	-	.	ID=LmxM.01.0120_Poly(A)_10;Promastigote=1;Intracellular_Amastigote=4;Axenic_Amastigote=2;
LmxM.01	MF_V1	PAS	29106	29106	.	-	.	ID=LmxM.01.0120_Poly(A)_9;Promastigote=0;Intracellular_Amastigote=2;Axenic_Amastigote=5;
LmxM.01	MF_V1	PAS	29114	29114	.	-	.	ID=LmxM.01.0120_Poly(A)_8;Promastigote=4;Intracellular_Amastigote=3;Axenic_Amastigote=4;
LmxM.01	MF_V1	PAS	29127	29127	.	-	.	ID=LmxM.01.0120_Poly(A)_7;Promastigote=1;Intracellular_Amastigote=3;Axenic_Amastigote=2;
LmxM.01	MF_V1	PAS	29128	29128	.	-	.	ID=LmxM.01.0120_Poly(A)_6;Promastigote=1;Intracellular_Amastigote=5;Axenic_Amastigote=8;
LmxM.01	MF_V1	PAS	29129	29129	.	-	.	ID=LmxM.01.0120_Poly(A)_5;Promastigote=9;Intracellular_Amastigote=7;Axenic_Amastigote=4;
LmxM.01	MF_V1	PAS	29130	29130	.	-	.	ID=LmxM.01.0120_Poly(A)_4;Promastigote=42;Intracellular_Amastigote=41;Axenic_Amastigote=47;
LmxM.01	MF_V1	PAS	29131	29131	.	-	.	ID=LmxM.01.0120_Poly(A)_3;Promastigote=8;Intracellular_Amastigote=3;Axenic_Amastigote=5;
LmxM.01	MF_V1	PAS	29140	29140	.	-	.	ID=LmxM.01.0120_Poly(A)_2;Promastigote=3;Intracellular_Amastigote=6;Axenic_Amastigote=6;
LmxM.01	MF_V1	PAS	29142	29142	.	-	.	ID=LmxM.01.0120_Poly(A)_1;Promastigote=1;Intracellular_Amastigote=8;Axenic_Amastigote=7;
LmxM.01	MF_V1	PAS	31940	31940	.	-	.	ID=LmxM.01.0130_Poly(A)_7;Promastigote=5;Intracellular_Amastigote=10;Axenic_Amastigote=5;
LmxM.01	MF_V1	PAS	31941	31941	.	-	.	ID=LmxM.01.0130_Poly(A)_6;Promastigote=5;Intracellular_Amastigote=2;Axenic_Amastigote=0;
LmxM.01	MF_V1	PAS	32119	32119	.	-	.	ID=LmxM.01.0130_Poly(A)_5;Promastigote=5;Intracellular_Amastigote=4;Axenic_Amastigote=3;
LmxM.01	MF_V1	PAS	32124	32124	.	-	.	ID=LmxM.01.0130_Poly(A)_4;Promastigote=7;Intracellular_Amastigote=6;Axenic_Amastigote=20;
LmxM.01	MF_V1	PAS	32128	32128	.	-	.	ID=LmxM.01.0130_Poly(A)_3;Promastigote=3;Intracellular_Amastigote=1;Axenic_Amastigote=3;
LmxM.01	MF_V1	PAS	32130	32130	.	-	.	ID=LmxM.01.0130_Poly(A)_2;Promastigote=2;Intracellular_Amastigote=2;Axenic_Amastigote=4;
LmxM.01	MF_V1	PAS	32139	32139	.	-	.	ID=LmxM.01.0130_Poly(A)_1;Promastigote=5;Intracellular_Amastigote=1;Axenic_Amastigote=4;
LmxM.01	MF_V1	PAS	34478	34478	.	-	.	ID=LmxM.01.0140_Poly(A)_10;Promastigote=3;Intracellular_Amastigote=0;Axenic_Amastigote=3;
LmxM.01	MF_V1	PAS	34484	34484	.	-	.	ID=LmxM.01.0140_Poly(A)_9;Promastigote=25;Intracellular_Amastigote=9;Axenic_Amastigote=17;
LmxM.01	MF_V1	PAS	34490	34490	.	-	.	ID=LmxM.01.0140_Poly(A)_8;Promastigote=6;Intracellular_Amastigote=1;Axenic_Amastigote=4;
LmxM.01	MF_V1	PAS	34542	34542	.	-	.	ID=LmxM.01.0140_Poly(A)_7;Promastigote=4;Intracellular_Amastigote=0;Axenic_Amastigote=3;
LmxM.01	MF_V1	PAS	34548	34548	.	-	.	ID=LmxM.01.0140_Poly(A)_6;Promastigote=3;Intracellular_Amastigote=0;Axenic_Amastigote=3;
LmxM.01	MF_V1	PAS	34549	34549	.	-	.	ID=LmxM.01.0140_Poly(A)_5;Promastigote=4;Intracellular_Amastigote=1;Axenic_Amastigote=6;
LmxM.01	MF_V1	PAS	34550	34550	.	-	.	ID=LmxM.01.0140_Poly(A)_4;Promastigote=3;Intracellular_Amastigote=2;Axenic_Amastigote=4;
LmxM.01	MF_V1	PAS	34551	34551	.	-	.	ID=LmxM.01.0140_Poly(A)_3;Promastigote=12;Intracellular_Amastigote=2;Axenic_Amastigote=11;
LmxM.01	MF_V1	PAS	34552	34552	.	-	.	ID=LmxM.01.0140_Poly(A)_2;Promastigote=3;Intracellular_Amastigote=0;Axenic_Amastigote=4;
LmxM.01	MF_V1	PAS	34561	34561	.	-	.	ID=LmxM.01.0140_Poly(A)_1;Promastigote=2;Intracellular_Amastigote=1;Axenic_Amastigote=5;
LmxM.01	MF_V1	PAS	36277	36277	.	-	.	ID=LmxM.01.0150_Poly(A)_7;Promastigote=3;Intracellular_Amastigote=2;Axenic_Amastigote=1;
LmxM.01	MF_V1	PAS	36495	36495	.	-	.	ID=LmxM.01.0150_Poly(A)_6;Promastigote=0;Intracellular_Amastigote=1;Axenic_Amastigote=5;
LmxM.01	MF_V1	PAS	36502	36502	.	-	.	ID=LmxM.01.0150_Poly(A)_5;Promastigote=7;Intracellular_Amastigote=4;Axenic_Amastigote=9;
LmxM.01	MF_V1	PAS	36503	36503	.	-	.	ID=LmxM.01.0150_Poly(A)_4;Promastigote=24;Intracellular_Amastigote=8;Axenic_Amastigote=31;
LmxM.01	MF_V1	PAS	36504	36504	.	-	.	ID=LmxM.01.0150_Poly(A)_3;Promastigote=21;Intracellular_Amastigote=16;Axenic_Amastigote=37;
LmxM.01	MF_V1	PAS	36522	36522	.	-	.	ID=LmxM.01.0150_Poly(A)_2;Promastigote=8;Intracellular_Amastigote=2;Axenic_Amastigote=15;
LmxM.01	MF_V1	PAS	36523	36523	.	-	.	ID=LmxM.01.0150_Poly(A)_1;Promastigote=2;Intracellular_Amastigote=1;Axenic_Amastigote=4;
LmxM.01	MF_V1	PAS	37558	37558	.	-	.	ID=LmxM.01.0160_Poly(A)_10;Promastigote=12;Intracellular_Amastigote=6;Axenic_Amastigote=20;
LmxM.01	MF_V1	PAS	37560	37560	.	-	.	ID=LmxM.01.0160_Poly(A)_9;Promastigote=4;Intracellular_Amastigote=1;Axenic_Amastigote=3;
LmxM.01	MF_V1	PAS	37563	37563	.	-	.	ID=LmxM.01.0160_Poly(A)_8;Promastigote=7;Intracellular_Amastigote=3;Axenic_Amastigote=10;
LmxM.01	MF_V1	PAS	37564	37564	.	-	.	ID=LmxM.01.0160_Poly(A)_7;Promastigote=9;Intracellular_Amastigote=1;Axenic_Amastigote=6;
LmxM.01	MF_V1	PAS	37565	37565	.	-	.	ID=LmxM.01.0160_Poly(A)_6;Promastigote=8;Intracellular_Amastigote=1;Axenic_Amastigote=7;
LmxM.01	MF_V1	PAS	37567	37567	.	-	.	ID=LmxM.01.0160_Poly(A)_5;Promastigote=16;Intracellular_Amastigote=21;Axenic_Amastigote=16;
LmxM.01	MF_V1	PAS	37571	37571	.	-	.	ID=LmxM.01.0160_Poly(A)_4;Promastigote=11;Intracellular_Amastigote=8;Axenic_Amastigote=18;
LmxM.01	MF_V1	PAS	37572	37572	.	-	.	ID=LmxM.01.0160_Poly(A)_3;Promastigote=1;Intracellular_Amastigote=2;Axenic_Amastigote=7;
LmxM.01	MF_V1	PAS	37579	37579	.	-	.	ID=LmxM.01.0160_Poly(A)_2;Promastigote=2;Intracellular_Amastigote=1;Axenic_Amastigote=3;
LmxM.01	MF_V1	PAS	37605	37605	.	-	.	ID=LmxM.01.0160_Poly(A)_1;Promastigote=0;Intracellular_Amastigote=2;Axenic_Amastigote=6;
LmxM.01	MF_V1	PAS	38601	38601	.	-	.	ID=LmxM.01.0170_Poly(A)_3;Promastigote=7;Intracellular_Amastigote=1;Axenic_Amastigote=10;
LmxM.01	MF_V1	PAS	38611	38611	.	-	.	ID=LmxM.01.0170_Poly(A)_2;Promastigote=3;Intracellular_Amastigote=0;Axenic_Amastigote=5;
LmxM.01	MF_V1	PAS	38612	38612	.	-	.	ID=LmxM.01.0170_Poly(A)_1;Promastigote=10;Intracellular_Amastigote=8;Axenic_Amastigote=11;
LmxM.01	MF_V1	PAS	42441	42441	.	-	.	ID=LmxM.01.0180_Poly(A)_17;Promastigote=4;Intracellular_Amastigote=1;Axenic_Amastigote=3;
LmxM.01	MF_V1	PAS	42455	42455	.	-	.	ID=LmxM.01.0180_Poly(A)_16;Promastigote=6;Intracellular_Amastigote=0;Axenic_Amastigote=6;
LmxM.01	MF_V1	PAS	42456	42456	.	-	.	ID=LmxM.01.0180_Poly(A)_15;Promastigote=42;Intracellular_Amastigote=15;Axenic_Amastigote=30;
LmxM.01	MF_V1	PAS	42457	42457	.	-	.	ID=LmxM.01.0180_Poly(A)_14;Promastigote=12;Intracellular_Amastigote=3;Axenic_Amastigote=4;
LmxM.01	MF_V1	PAS	42458	42458	.	-	.	ID=LmxM.01.0180_Poly(A)_13;Promastigote=6;Intracellular_Amastigote=0;Axenic_Amastigote=2;
LmxM.01	MF_V1	PAS	42459	42459	.	-	.	ID=LmxM.01.0180_Poly(A)_12;Promastigote=12;Intracellular_Amastigote=1;Axenic_Amastigote=7;
LmxM.01	MF_V1	PAS	42460	42460	.	-	.	ID=LmxM.01.0180_Poly(A)_11;Promastigote=11;Intracellular_Amastigote=5;Axenic_Amastigote=13;
LmxM.01	MF_V1	PAS	42461	42461	.	-	.	ID=LmxM.01.0180_Poly(A)_10;Promastigote=5;Intracellular_Amastigote=1;Axenic_Amastigote=9;
LmxM.01	MF_V1	PAS	42462	42462	.	-	.	ID=LmxM.01.0180_Poly(A)_9;Promastigote=3;Intracellular_Amastigote=0;Axenic_Amastigote=5;
LmxM.01	MF_V1	PAS	42463	42463	.	-	.	ID=LmxM.01.0180_Poly(A)_8;Promastigote=4;Intracellular_Amastigote=0;Axenic_Amastigote=5;
LmxM.01	MF_V1	PAS	42464	42464	.	-	.	ID=LmxM.01.0180_Poly(A)_7;Promastigote=13;Intracellular_Amastigote=7;Axenic_Amastigote=23;
LmxM.01	MF_V1	PAS	42465	42465	.	-	.	ID=LmxM.01.0180_Poly(A)_6;Promastigote=7;Intracellular_Amastigote=0;Axenic_Amastigote=13;
LmxM.01	MF_V1	PAS	42467	42467	.	-	.	ID=LmxM.01.0180_Poly(A)_5;Promastigote=0;Intracellular_Amastigote=2;Axenic_Amastigote=6;
LmxM.01	MF_V1	PAS	42469	42469	.	-	.	ID=LmxM.01.0180_Poly(A)_4;Promastigote=1;Intracellular_Amastigote=0;Axenic_Amastigote=6;
LmxM.01	MF_V1	PAS	42470	42470	.	-	.	ID=LmxM.01.0180_Poly(A)_3;Promastigote=3;Intracellular_Amastigote=1;Axenic_Amastigote=8;
LmxM.01	MF_V1	PAS	42471	42471	.	-	.	ID=LmxM.01.0180_Poly(A)_2;Promastigote=13;Intracellular_Amastigote=5;Axenic_Amastigote=18;
LmxM.01	MF_V1	PAS	42475	42475	.	-	.	ID=LmxM.01.0180_Poly(A)_1;Promastigote=2;Intracellular_Amastigote=1;Axenic_Amastigote=4;
LmxM.01	MF_V1	PAS	45704	45704	.	-	.	ID=LmxM.01.0190_Poly(A)_17;Promastigote=3;Intracellular_Amastigote=1;Axenic_Amastigote=3;
LmxM.01	MF_V1	PAS	45706	45706	.	-	.	ID=LmxM.01.0190_Poly(A)_16;Promastigote=10;Intracellular_Amastigote=3;Axenic_Amastigote=10;
LmxM.01	MF_V1	PAS	45707	45707	.	-	.	ID=LmxM.01.0190_Poly(A)_15;Promastigote=11;Intracellular_Amastigote=8;Axenic_Amastigote=14;
LmxM.01	MF_V1	PAS	45708	45708	.	-	.	ID=LmxM.01.0190_Poly(A)_14;Promastigote=21;Intracellular_Amastigote=11;Axenic_Amastigote=45;
LmxM.01	MF_V1	PAS	45709	45709	.	-	.	ID=LmxM.01.0190_Poly(A)_13;Promastigote=6;Intracellular_Amastigote=3;Axenic_Amastigote=5;
LmxM.01	MF_V1	PAS	45719	45719	.	-	.	ID=LmxM.01.0190_Poly(A)_12;Promastigote=14;Intracellular_Amastigote=3;Axenic_Amastigote=12;
LmxM.01	MF_V1	PAS	45720	45720	.	-	.	ID=LmxM.01.0190_Poly(A)_11;Promastigote=6;Intracellular_Amastigote=1;Axenic_Amastigote=7;
LmxM.01	MF_V1	PAS	45725	45725	.	-	.	ID=LmxM.01.0190_Poly(A)_10;Promastigote=5;Intracellular_Amastigote=0;Axenic_Amastigote=1;
LmxM.01	MF_V1	PAS	45726	45726	.	-	.	ID=LmxM.01.0190_Poly(A)_9;Promastigote=1;Intracellular_Amastigote=1;Axenic_Amastigote=6;
LmxM.01	MF_V1	PAS	45727	45727	.	-	.	ID=LmxM.01.0190_Poly(A)_8;Promastigote=6;Intracellular_Amastigote=4;Axenic_Amastigote=4;
LmxM.01	MF_V1	PAS	45728	45728	.	-	.	ID=LmxM.01.0190_Poly(A)_7;Promastigote=7;Intracellular_Amastigote=3;Axenic_Amastigote=6;
LmxM.01	MF_V1	PAS	45729	45729	.	-	.	ID=LmxM.01.0190_Poly(A)_6;Promastigote=72;Intracellular_Amastigote=29;Axenic_Amastigote=60;
LmxM.01	MF_V1	PAS	45730	45730	.	-	.	ID=LmxM.01.0190_Poly(A)_5;Promastigote=12;Intracellular_Amastigote=3;Axenic_Amastigote=8;
LmxM.01	MF_V1	PAS	45731	45731	.	-	.	ID=LmxM.01.0190_Poly(A)_4;Promastigote=2;Intracellular_Amastigote=2;Axenic_Amastigote=5;
LmxM.01	MF_V1	PAS	45801	45801	.	-	.	ID=LmxM.01.0190_Poly(A)_3;Promastigote=11;Intracellular_Amastigote=4;Axenic_Amastigote=14;
LmxM.01	MF_V1	PAS	45802	45802	.	-	.	ID=LmxM.01.0190_Poly(A)_2;Promastigote=3;Intracellular_Amastigote=0;Axenic_Amastigote=3;
LmxM.01	MF_V1	PAS	45804	45804	.	-	.	ID=LmxM.01.0190_Poly(A)_1;Promastigote=2;Intracellular_Amastigote=3;Axenic_Amastigote=3;
LmxM.01	MF_V1	PAS	47153	47153	.	-	.	ID=LmxM.01.0200_Poly(A)_7;Promastigote=1;Intracellular_Amastigote=3;Axenic_Amastigote=3;
LmxM.01	MF_V1	PAS	47154	47154	.	-	.	ID=LmxM.01.0200_Poly(A)_6;Promastigote=3;Intracellular_Amastigote=0;Axenic_Amastigote=6;
LmxM.01	MF_V1	PAS	47155	47155	.	-	.	ID=LmxM.01.0200_Poly(A)_5;Promastigote=3;Intracellular_Amastigote=3;Axenic_Amastigote=4;
LmxM.01	MF_V1	PAS	47158	47158	.	-	.	ID=LmxM.01.0200_Poly(A)_4;Promastigote=5;Intracellular_Amastigote=5;Axenic_Amastigote=9;
LmxM.01	MF_V1	PAS	47162	47162	.	-	.	ID=LmxM.01.0200_Poly(A)_3;Promastigote=2;Intracellular_Amastigote=1;Axenic_Amastigote=3;
LmxM.01	MF_V1	PAS	47316	47316	.	-	.	ID=LmxM.01.0200_Poly(A)_2;Promastigote=3;Intracellular_Amastigote=2;Axenic_Amastigote=1;
LmxM.01	MF_V1	PAS	47456	47456	.	-	.	ID=LmxM.01.0200_Poly(A)_1;Promastigote=0;Intracellular_Amastigote=1;Axenic_Amastigote=6;
LmxM.01	MF_V1	PAS	48845	48845	.	-	.	ID=LmxM.01.0210_Poly(A)_17;Promastigote=3;Intracellular_Amastigote=2;Axenic_Amastigote=1;
LmxM.01	MF_V1	PAS	48902	48902	.	-	.	ID=LmxM.01.0210_Poly(A)_16;Promastigote=1;Intracellular_Amastigote=3;Axenic_Amastigote=7;
LmxM.01	MF_V1	PAS	48911	48911	.	-	.	ID=LmxM.01.0210_Poly(A)_15;Promastigote=1;Intracellular_Amastigote=2;Axenic_Amastigote=4;
LmxM.01	MF_V1	PAS	48913	48913	.	-	.	ID=LmxM.01.0210_Poly(A)_14;Promastigote=6;Intracellular_Amastigote=2;Axenic_Amastigote=3;
LmxM.01	MF_V1	PAS	48914	48914	.	-	.	ID=LmxM.01.0210_Poly(A)_13;Promastigote=2;Intracellular_Amastigote=1;Axenic_Amastigote=3;
LmxM.01	MF_V1	PAS	48915	48915	.	-	.	ID=LmxM.01.0210_Poly(A)_12;Promastigote=13;Intracellular_Amastigote=1;Axenic_Amastigote=9;
LmxM.01	MF_V1	PAS	48916	48916	.	-	.	ID=LmxM.01.0210_Poly(A)_11;Promastigote=89;Intracellular_Amastigote=28;Axenic_Amastigote=61;
LmxM.01	MF_V1	PAS	48917	48917	.	-	.	ID=LmxM.01.0210_Poly(A)_10;Promastigote=7;Intracellular_Amastigote=5;Axenic_Amastigote=4;
LmxM.01	MF_V1	PAS	48918	48918	.	-	.	ID=LmxM.01.0210_Poly(A)_9;Promastigote=24;Intracellular_Amastigote=16;Axenic_Amastigote=42;
LmxM.01	MF_V1	PAS	48920	48920	.	-	.	ID=LmxM.01.0210_Poly(A)_8;Promastigote=2;Intracellular_Amastigote=3;Axenic_Amastigote=8;
LmxM.01	MF_V1	PAS	48921	48921	.	-	.	ID=LmxM.01.0210_Poly(A)_7;Promastigote=1;Intracellular_Amastigote=5;Axenic_Amastigote=7;
LmxM.01	MF_V1	PAS	48924	48924	.	-	.	ID=LmxM.01.0210_Poly(A)_6;Promastigote=10;Intracellular_Amastigote=4;Axenic_Amastigote=2;
LmxM.01	MF_V1	PAS	48927	48927	.	-	.	ID=LmxM.01.0210_Poly(A)_5;Promastigote=13;Intracellular_Amastigote=10;Axenic_Amastigote=25;
LmxM.01	MF_V1	PAS	48928	48928	.	-	.	ID=LmxM.01.0210_Poly(A)_4;Promastigote=11;Intracellular_Amastigote=4;Axenic_Amastigote=17;
LmxM.01	MF_V1	PAS	48929	48929	.	-	.	ID=LmxM.01.0210_Poly(A)_3;Promastigote=8;Intracellular_Amastigote=4;Axenic_Amastigote=14;
LmxM.01	MF_V1	PAS	48930	48930	.	-	.	ID=LmxM.01.0210_Poly(A)_2;Promastigote=17;Intracellular_Amastigote=11;Axenic_Amastigote=35;
LmxM.01	MF_V1	PAS	48969	48969	.	-	.	ID=LmxM.01.0210_Poly(A)_1;Promastigote=3;Intracellular_Amastigote=0;Axenic_Amastigote=3;
LmxM.01	MF_V1	PAS	52730	52730	.	-	.	ID=LmxM.01_53687_Poly(A)_4;Promastigote=14;Intracellular_Amastigote=8;Axenic_Amastigote=16;
LmxM.01	MF_V1	PAS	52744	52744	.	-	.	ID=LmxM.01_53687_Poly(A)_3;Promastigote=4;Intracellular_Amastigote=1;Axenic_Amastigote=3;
LmxM.01	MF_V1	PAS	52745	52745	.	-	.	ID=LmxM.01_53687_Poly(A)_2;Promastigote=23;Intracellular_Amastigote=7;Axenic_Amastigote=16;
LmxM.01	MF_V1	PAS	52747	52747	.	-	.	ID=LmxM.01_53687_Poly(A)_1;Promastigote=7;Intracellular_Amastigote=2;Axenic_Amastigote=10;
LmxM.01	MF_V1	PAS	54649	54649	.	-	.	ID=LmxM.01.0220_Poly(A)_6;Promastigote=7;Intracellular_Amastigote=0;Axenic_Amastigote=0;
LmxM.01	MF_V1	PAS	54657	54657	.	-	.	ID=LmxM.01.0220_Poly(A)_5;Promastigote=24;Intracellular_Amastigote=4;Axenic_Amastigote=11;
LmxM.01	MF_V1	PAS	54668	54668	.	-	.	ID=LmxM.01.0220_Poly(A)_4;Promastigote=7;Intracellular_Amastigote=0;Axenic_Amastigote=4;
LmxM.01	MF_V1	PAS	54669	54669	.	-	.	ID=LmxM.01.0220_Poly(A)_3;Promastigote=11;Intracellular_Amastigote=1;Axenic_Amastigote=5;
LmxM.01	MF_V1	PAS	54670	54670	.	-	.	ID=LmxM.01.0220_Poly(A)_2;Promastigote=4;Intracellular_Amastigote=2;Axenic_Amastigote=2;
LmxM.01	MF_V1	PAS	54671	54671	.	-	.	ID=LmxM.01.0220_Poly(A)_1;Promastigote=37;Intracellular_Amastigote=9;Axenic_Amastigote=23;
LmxM.01	MF_V1	PAS	56675	56675	.	-	.	ID=LmxM.01_57483_Poly(A)_13;Promastigote=11;Intracellular_Amastigote=11;Axenic_Amastigote=7;
LmxM.01	MF_V1	PAS	56689	56689	.	-	.	ID=LmxM.01_57483_Poly(A)_12;Promastigote=5;Intracellular_Amastigote=2;Axenic_Amastigote=4;
LmxM.01	MF_V1	PAS	56695	56695	.	-	.	ID=LmxM.01_57483_Poly(A)_11;Promastigote=6;Intracellular_Amastigote=3;Axenic_Amastigote=9;
LmxM.01	MF_V1	PAS	56696	56696	.	-	.	ID=LmxM.01_57483_Poly(A)_10;Promastigote=3;Intracellular_Amastigote=5;Axenic_Amastigote=5;
LmxM.01	MF_V1	PAS	56697	56697	.	-	.	ID=LmxM.01_57483_Poly(A)_9;Promastigote=21;Intracellular_Amastigote=22;Axenic_Amastigote=44;
LmxM.01	MF_V1	PAS	56702	56702	.	-	.	ID=LmxM.01_57483_Poly(A)_8;Promastigote=1;Intracellular_Amastigote=2;Axenic_Amastigote=4;
LmxM.01	MF_V1	PAS	56844	56844	.	-	.	ID=LmxM.01_57483_Poly(A)_7;Promastigote=2;Intracellular_Amastigote=0;Axenic_Amastigote=4;
LmxM.01	MF_V1	PAS	56846	56846	.	-	.	ID=LmxM.01_57483_Poly(A)_6;Promastigote=4;Intracellular_Amastigote=0;Axenic_Amastigote=2;
LmxM.01	MF_V1	PAS	56848	56848	.	-	.	ID=LmxM.01_57483_Poly(A)_5;Promastigote=2;Intracellular_Amastigote=1;Axenic_Amastigote=4;
LmxM.01	MF_V1	PAS	56859	56859	.	-	.	ID=LmxM.01_57483_Poly(A)_4;Promastigote=2;Intracellular_Amastigote=0;Axenic_Amastigote=6;
LmxM.01	MF_V1	PAS	56860	56860	.	-	.	ID=LmxM.01_57483_Poly(A)_3;Promastigote=6;Intracellular_Amastigote=5;Axenic_Amastigote=4;
LmxM.01	MF_V1	PAS	56861	56861	.	-	.	ID=LmxM.01_57483_Poly(A)_2;Promastigote=15;Intracellular_Amastigote=1;Axenic_Amastigote=10;
LmxM.01	MF_V1	PAS	56862	56862	.	-	.	ID=LmxM.01_57483_Poly(A)_1;Promastigote=42;Intracellular_Amastigote=17;Axenic_Amastigote=44;
LmxM.01	MF_V1	PAS	58342	58342	.	-	.	ID=LmxM.01.0230_Poly(A)_20;Promastigote=4;Intracellular_Amastigote=3;Axenic_Amastigote=5;
LmxM.01	MF_V1	PAS	58343	58343	.	-	.	ID=LmxM.01.0230_Poly(A)_19;Promastigote=4;Intracellular_Amastigote=3;Axenic_Amastigote=7;
LmxM.01	MF_V1	PAS	58344	58344	.	-	.	ID=LmxM.01.0230_Poly(A)_18;Promastigote=10;Intracellular_Amastigote=16;Axenic_Amastigote=16;
LmxM.01	MF_V1	PAS	58345	58345	.	-	.	ID=LmxM.01.0230_Poly(A)_17;Promastigote=1;Intracellular_Amastigote=3;Axenic_Amastigote=3;
LmxM.01	MF_V1	PAS	58364	58364	.	-	.	ID=LmxM.01.0230_Poly(A)_16;Promastigote=2;Intracellular_Amastigote=2;Axenic_Amastigote=3;
LmxM.01	MF_V1	PAS	58365	58365	.	-	.	ID=LmxM.01.0230_Poly(A)_15;Promastigote=1;Intracellular_Amastigote=2;Axenic_Amastigote=3;
LmxM.01	MF_V1	PAS	58366	58366	.	-	.	ID=LmxM.01.0230_Poly(A)_14;Promastigote=9;Intracellular_Amastigote=15;Axenic_Amastigote=19;
LmxM.01	MF_V1	PAS	58367	58367	.	-	.	ID=LmxM.01.0230_Poly(A)_13;Promastigote=1;Intracellular_Amastigote=1;Axenic_Amastigote=6;
LmxM.01	MF_V1	PAS	58369	58369	.	-	.	ID=LmxM.01.0230_Poly(A)_12;Promastigote=3;Intracellular_Amastigote=0;Axenic_Amastigote=4;
LmxM.01	MF_V1	PAS	58376	58376	.	-	.	ID=LmxM.01.0230_Poly(A)_11;Promastigote=1;Intracellular_Amastigote=0;Axenic_Amastigote=10;
LmxM.01	MF_V1	PAS	58377	58377	.	-	.	ID=LmxM.01.0230_Poly(A)_10;Promastigote=3;Intracellular_Amastigote=1;Axenic_Amastigote=7;
LmxM.01	MF_V1	PAS	58378	58378	.	-	.	ID=LmxM.01.0230_Poly(A)_9;Promastigote=15;Intracellular_Amastigote=4;Axenic_Amastigote=17;
LmxM.01	MF_V1	PAS	58384	58384	.	-	.	ID=LmxM.01.0230_Poly(A)_8;Promastigote=1;Intracellular_Amastigote=1;Axenic_Amastigote=5;
LmxM.01	MF_V1	PAS	58385	58385	.	-	.	ID=LmxM.01.0230_Poly(A)_7;Promastigote=4;Intracellular_Amastigote=0;Axenic_Amastigote=7;
LmxM.01	MF_V1	PAS	58386	58386	.	-	.	ID=LmxM.01.0230_Poly(A)_6;Promastigote=13;Intracellular_Amastigote=1;Axenic_Amastigote=7;
LmxM.01	MF_V1	PAS	58387	58387	.	-	.	ID=LmxM.01.0230_Poly(A)_5;Promastigote=12;Intracellular_Amastigote=3;Axenic_Amastigote=14;
LmxM.01	MF_V1	PAS	58388	58388	.	-	.	ID=LmxM.01.0230_Poly(A)_4;Promastigote=1;Intracellular_Amastigote=1;Axenic_Amastigote=5;
LmxM.01	MF_V1	PAS	58390	58390	.	-	.	ID=LmxM.01.0230_Poly(A)_3;Promastigote=6;Intracellular_Amastigote=0;Axenic_Amastigote=5;
LmxM.01	MF_V1	PAS	58406	58406	.	-	.	ID=LmxM.01.0230_Poly(A)_2;Promastigote=7;Intracellular_Amastigote=0;Axenic_Amastigote=8;
LmxM.01	MF_V1	PAS	58408	58408	.	-	.	ID=LmxM.01.0230_Poly(A)_1;Promastigote=3;Intracellular_Amastigote=0;Axenic_Amastigote=3;
LmxM.01	MF_V1	PAS	60280	60280	.	-	.	ID=LmxM.01.0240_Poly(A)_6;Promastigote=4;Intracellular_Amastigote=1;Axenic_Amastigote=4;
LmxM.01	MF_V1	PAS	60281	60281	.	-	.	ID=LmxM.01.0240_Poly(A)_5;Promastigote=3;Intracellular_Amastigote=5;Axenic_Amastigote=9;
LmxM.01	MF_V1	PAS	60282	60282	.	-	.	ID=LmxM.01.0240_Poly(A)_4;Promastigote=10;Intracellular_Amastigote=3;Axenic_Amastigote=7;
LmxM.01	MF_V1	PAS	60283	60283	.	-	.	ID=LmxM.01.0240_Poly(A)_3;Promastigote=11;Intracellular_Amastigote=2;Axenic_Amastigote=7;
LmxM.01	MF_V1	PAS	60293	60293	.	-	.	ID=LmxM.01.0240_Poly(A)_2;Promastigote=2;Intracellular_Amastigote=3;Axenic_Amastigote=2;
LmxM.01	MF_V1	PAS	60295	60295	.	-	.	ID=LmxM.01.0240_Poly(A)_1;Promastigote=20;Intracellular_Amastigote=4;Axenic_Amastigote=24;
LmxM.01	MF_V1	PAS	63778	63778	.	-	.	ID=LmxM.01.0250_Poly(A)_11;Promastigote=5;Intracellular_Amastigote=2;Axenic_Amastigote=7;
LmxM.01	MF_V1	PAS	63779	63779	.	-	.	ID=LmxM.01.0250_Poly(A)_10;Promastigote=11;Intracellular_Amastigote=6;Axenic_Amastigote=14;
LmxM.01	MF_V1	PAS	63780	63780	.	-	.	ID=LmxM.01.0250_Poly(A)_9;Promastigote=19;Intracellular_Amastigote=22;Axenic_Amastigote=34;
LmxM.01	MF_V1	PAS	63781	63781	.	-	.	ID=LmxM.01.0250_Poly(A)_8;Promastigote=4;Intracellular_Amastigote=1;Axenic_Amastigote=3;
LmxM.01	MF_V1	PAS	63782	63782	.	-	.	ID=LmxM.01.0250_Poly(A)_7;Promastigote=9;Intracellular_Amastigote=12;Axenic_Amastigote=22;
LmxM.01	MF_V1	PAS	63786	63786	.	-	.	ID=LmxM.01.0250_Poly(A)_6;Promastigote=3;Intracellular_Amastigote=1;Axenic_Amastigote=4;
LmxM.01	MF_V1	PAS	63860	63860	.	-	.	ID=LmxM.01.0250_Poly(A)_5;Promastigote=3;Intracellular_Amastigote=1;Axenic_Amastigote=4;
LmxM.01	MF_V1	PAS	63861	63861	.	-	.	ID=LmxM.01.0250_Poly(A)_4;Promastigote=7;Intracellular_Amastigote=5;Axenic_Amastigote=9;
LmxM.01	MF_V1	PAS	63876	63876	.	-	.	ID=LmxM.01.0250_Poly(A)_3;Promastigote=6;Intracellular_Amastigote=1;Axenic_Amastigote=2;
LmxM.01	MF_V1	PAS	63888	63888	.	-	.	ID=LmxM.01.0250_Poly(A)_2;Promastigote=4;Intracellular_Amastigote=0;Axenic_Amastigote=3;
LmxM.01	MF_V1	PAS	63898	63898	.	-	.	ID=LmxM.01.0250_Poly(A)_1;Promastigote=4;Intracellular_Amastigote=0;Axenic_Amastigote=3;
LmxM.01	MF_V1	PAS	67282	67282	.	-	.	ID=LmxM.01.0260_Poly(A)_20;Promastigote=0;Intracellular_Amastigote=1;Axenic_Amastigote=6;
LmxM.01	MF_V1	PAS	67283	67283	.	-	.	ID=LmxM.01.0260_Poly(A)_19;Promastigote=1;Intracellular_Amastigote=0;Axenic_Amastigote=5;
LmxM.01	MF_V1	PAS	67284	67284	.	-	.	ID=LmxM.01.0260_Poly(A)_18;Promastigote=2;Intracellular_Amastigote=2;Axenic_Amastigote=7;
LmxM.01	MF_V1	PAS	67285	67285	.	-	.	ID=LmxM.01.0260_Poly(A)_17;Promastigote=2;Intracellular_Amastigote=0;Axenic_Amastigote=8;
LmxM.01	MF_V1	PAS	67286	67286	.	-	.	ID=LmxM.01.0260_Poly(A)_16;Promastigote=12;Intracellular_Amastigote=1;Axenic_Amastigote=11;
LmxM.01	MF_V1	PAS	67287	67287	.	-	.	ID=LmxM.01.0260_Poly(A)_15;Promastigote=15;Intracellular_Amastigote=13;Axenic_Amastigote=18;
LmxM.01	MF_V1	PAS	67288	67288	.	-	.	ID=LmxM.01.0260_Poly(A)_14;Promastigote=2;Intracellular_Amastigote=0;Axenic_Amastigote=4;
LmxM.01	MF_V1	PAS	67289	67289	.	-	.	ID=LmxM.01.0260_Poly(A)_13;Promastigote=2;Intracellular_Amastigote=0;Axenic_Amastigote=5;
LmxM.01	MF_V1	PAS	67290	67290	.	-	.	ID=LmxM.01.0260_Poly(A)_12;Promastigote=2;Intracellular_Amastigote=1;Axenic_Amastigote=6;
LmxM.01	MF_V1	PAS	67291	67291	.	-	.	ID=LmxM.01.0260_Poly(A)_11;Promastigote=4;Intracellular_Amastigote=1;Axenic_Amastigote=4;
LmxM.01	MF_V1	PAS	67292	67292	.	-	.	ID=LmxM.01.0260_Poly(A)_10;Promastigote=7;Intracellular_Amastigote=4;Axenic_Amastigote=5;
LmxM.01	MF_V1	PAS	67293	67293	.	-	.	ID=LmxM.01.0260_Poly(A)_9;Promastigote=15;Intracellular_Amastigote=5;Axenic_Amastigote=8;
LmxM.01	MF_V1	PAS	67294	67294	.	-	.	ID=LmxM.01.0260_Poly(A)_8;Promastigote=3;Intracellular_Amastigote=0;Axenic_Amastigote=4;
LmxM.01	MF_V1	PAS	67295	67295	.	-	.	ID=LmxM.01.0260_Poly(A)_7;Promastigote=6;Intracellular_Amastigote=6;Axenic_Amastigote=14;
LmxM.01	MF_V1	PAS	67297	67297	.	-	.	ID=LmxM.01.0260_Poly(A)_6;Promastigote=5;Intracellular_Amastigote=3;Axenic_Amastigote=3;
LmxM.01	MF_V1	PAS	67298	67298	.	-	.	ID=LmxM.01.0260_Poly(A)_5;Promastigote=7;Intracellular_Amastigote=5;Axenic_Amastigote=6;
LmxM.01	MF_V1	PAS	67299	67299	.	-	.	ID=LmxM.01.0260_Poly(A)_4;Promastigote=8;Intracellular_Amastigote=4;Axenic_Amastigote=6;
LmxM.01	MF_V1	PAS	67300	67300	.	-	.	ID=LmxM.01.0260_Poly(A)_3;Promastigote=17;Intracellular_Amastigote=7;Axenic_Amastigote=15;
LmxM.01	MF_V1	PAS	67302	67302	.	-	.	ID=LmxM.01.0260_Poly(A)_2;Promastigote=12;Intracellular_Amastigote=6;Axenic_Amastigote=10;
LmxM.01	MF_V1	PAS	67436	67436	.	-	.	ID=LmxM.01.0260_Poly(A)_1;Promastigote=2;Intracellular_Amastigote=1;Axenic_Amastigote=3;
LmxM.01	MF_V1	PAS	68675	68675	.	-	.	ID=LmxM.01.0270_Poly(A)_30;Promastigote=7;Intracellular_Amastigote=1;Axenic_Amastigote=5;
LmxM.01	MF_V1	PAS	68676	68676	.	-	.	ID=LmxM.01.0270_Poly(A)_29;Promastigote=12;Intracellular_Amastigote=3;Axenic_Amastigote=8;
LmxM.01	MF_V1	PAS	68677	68677	.	-	.	ID=LmxM.01.0270_Poly(A)_28;Promastigote=5;Intracellular_Amastigote=3;Axenic_Amastigote=3;
LmxM.01	MF_V1	PAS	68684	68684	.	-	.	ID=LmxM.01.0270_Poly(A)_27;Promastigote=6;Intracellular_Amastigote=1;Axenic_Amastigote=2;
LmxM.01	MF_V1	PAS	68685	68685	.	-	.	ID=LmxM.01.0270_Poly(A)_26;Promastigote=10;Intracellular_Amastigote=2;Axenic_Amastigote=3;
LmxM.01	MF_V1	PAS	68686	68686	.	-	.	ID=LmxM.01.0270_Poly(A)_25;Promastigote=23;Intracellular_Amastigote=12;Axenic_Amastigote=32;
LmxM.01	MF_V1	PAS	68687	68687	.	-	.	ID=LmxM.01.0270_Poly(A)_24;Promastigote=5;Intracellular_Amastigote=1;Axenic_Amastigote=2;
LmxM.01	MF_V1	PAS	68693	68693	.	-	.	ID=LmxM.01.0270_Poly(A)_23;Promastigote=7;Intracellular_Amastigote=4;Axenic_Amastigote=2;
LmxM.01	MF_V1	PAS	68697	68697	.	-	.	ID=LmxM.01.0270_Poly(A)_22;Promastigote=4;Intracellular_Amastigote=3;Axenic_Amastigote=4;
LmxM.01	MF_V1	PAS	68699	68699	.	-	.	ID=LmxM.01.0270_Poly(A)_21;Promastigote=11;Intracellular_Amastigote=4;Axenic_Amastigote=4;
LmxM.01	MF_V1	PAS	68700	68700	.	-	.	ID=LmxM.01.0270_Poly(A)_20;Promastigote=3;Intracellular_Amastigote=2;Axenic_Amastigote=1;
LmxM.01	MF_V1	PAS	68714	68714	.	-	.	ID=LmxM.01.0270_Poly(A)_19;Promastigote=11;Intracellular_Amastigote=2;Axenic_Amastigote=6;
LmxM.01	MF_V1	PAS	68715	68715	.	-	.	ID=LmxM.01.0270_Poly(A)_18;Promastigote=3;Intracellular_Amastigote=2;Axenic_Amastigote=2;
LmxM.01	MF_V1	PAS	68716	68716	.	-	.	ID=LmxM.01.0270_Poly(A)_17;Promastigote=39;Intracellular_Amastigote=11;Axenic_Amastigote=31;
LmxM.01	MF_V1	PAS	68717	68717	.	-	.	ID=LmxM.01.0270_Poly(A)_16;Promastigote=11;Intracellular_Amastigote=4;Axenic_Amastigote=10;
LmxM.01	MF_V1	PAS	68718	68718	.	-	.	ID=LmxM.01.0270_Poly(A)_15;Promastigote=17;Intracellular_Amastigote=2;Axenic_Amastigote=8;
LmxM.01	MF_V1	PAS	68807	68807	.	-	.	ID=LmxM.01.0270_Poly(A)_14;Promastigote=2;Intracellular_Amastigote=2;Axenic_Amastigote=2;
LmxM.01	MF_V1	PAS	68821	68821	.	-	.	ID=LmxM.01.0270_Poly(A)_13;Promastigote=3;Intracellular_Amastigote=0;Axenic_Amastigote=4;
LmxM.01	MF_V1	PAS	68983	68983	.	-	.	ID=LmxM.01.0270_Poly(A)_12;Promastigote=4;Intracellular_Amastigote=0;Axenic_Amastigote=5;
LmxM.01	MF_V1	PAS	68984	68984	.	-	.	ID=LmxM.01.0270_Poly(A)_11;Promastigote=10;Intracellular_Amastigote=4;Axenic_Amastigote=5;
LmxM.01	MF_V1	PAS	68985	68985	.	-	.	ID=LmxM.01.0270_Poly(A)_10;Promastigote=4;Intracellular_Amastigote=0;Axenic_Amastigote=3;
LmxM.01	MF_V1	PAS	69006	69006	.	-	.	ID=LmxM.01.0270_Poly(A)_9;Promastigote=0;Intracellular_Amastigote=2;Axenic_Amastigote=8;
LmxM.01	MF_V1	PAS	69022	69022	.	-	.	ID=LmxM.01.0270_Poly(A)_8;Promastigote=5;Intracellular_Amastigote=1;Axenic_Amastigote=5;
LmxM.01	MF_V1	PAS	69023	69023	.	-	.	ID=LmxM.01.0270_Poly(A)_7;Promastigote=4;Intracellular_Amastigote=0;Axenic_Amastigote=7;
LmxM.01	MF_V1	PAS	69024	69024	.	-	.	ID=LmxM.01.0270_Poly(A)_6;Promastigote=27;Intracellular_Amastigote=3;Axenic_Amastigote=20;
LmxM.01	MF_V1	PAS	69025	69025	.	-	.	ID=LmxM.01.0270_Poly(A)_5;Promastigote=4;Intracellular_Amastigote=0;Axenic_Amastigote=7;
LmxM.01	MF_V1	PAS	69080	69080	.	-	.	ID=LmxM.01.0270_Poly(A)_4;Promastigote=3;Intracellular_Amastigote=2;Axenic_Amastigote=4;
LmxM.01	MF_V1	PAS	69113	69113	.	-	.	ID=LmxM.01.0270_Poly(A)_3;Promastigote=2;Intracellular_Amastigote=4;Axenic_Amastigote=9;
LmxM.01	MF_V1	PAS	69114	69114	.	-	.	ID=LmxM.01.0270_Poly(A)_2;Promastigote=4;Intracellular_Amastigote=0;Axenic_Amastigote=5;
LmxM.01	MF_V1	PAS	69239	69239	.	-	.	ID=LmxM.01.0270_Poly(A)_1;Promastigote=5;Intracellular_Amastigote=0;Axenic_Amastigote=1;
LmxM.01	MF_V1	PAS	70668	70668	.	-	.	ID=LmxM.01.0280_Poly(A)_5;Promastigote=7;Intracellular_Amastigote=5;Axenic_Amastigote=4;
LmxM.01	MF_V1	PAS	70671	70671	.	-	.	ID=LmxM.01.0280_Poly(A)_4;Promastigote=5;Intracellular_Amastigote=0;Axenic_Amastigote=3;
LmxM.01	MF_V1	PAS	70677	70677	.	-	.	ID=LmxM.01.0280_Poly(A)_3;Promastigote=4;Intracellular_Amastigote=5;Axenic_Amastigote=9;
LmxM.01	MF_V1	PAS	70686	70686	.	-	.	ID=LmxM.01.0280_Poly(A)_2;Promastigote=3;Intracellular_Amastigote=3;Axenic_Amastigote=3;
LmxM.01	MF_V1	PAS	70693	70693	.	-	.	ID=LmxM.01.0280_Poly(A)_1;Promastigote=5;Intracellular_Amastigote=2;Axenic_Amastigote=7;
LmxM.01	MF_V1	PAS	72742	72742	.	-	.	ID=LmxM.01.0290_Poly(A)_12;Promastigote=5;Intracellular_Amastigote=6;Axenic_Amastigote=3;
LmxM.01	MF_V1	PAS	73186	73186	.	-	.	ID=LmxM.01.0290_Poly(A)_11;Promastigote=2;Intracellular_Amastigote=0;Axenic_Amastigote=4;
LmxM.01	MF_V1	PAS	73207	73207	.	-	.	ID=LmxM.01.0290_Poly(A)_10;Promastigote=5;Intracellular_Amastigote=3;Axenic_Amastigote=3;
LmxM.01	MF_V1	PAS	73215	73215	.	-	.	ID=LmxM.01.0290_Poly(A)_9;Promastigote=4;Intracellular_Amastigote=2;Axenic_Amastigote=3;
LmxM.01	MF_V1	PAS	73222	73222	.	-	.	ID=LmxM.01.0290_Poly(A)_8;Promastigote=4;Intracellular_Amastigote=2;Axenic_Amastigote=4;
LmxM.01	MF_V1	PAS	73227	73227	.	-	.	ID=LmxM.01.0290_Poly(A)_7;Promastigote=3;Intracellular_Amastigote=1;Axenic_Amastigote=4;
LmxM.01	MF_V1	PAS	73283	73283	.	-	.	ID=LmxM.01.0290_Poly(A)_6;Promastigote=2;Intracellular_Amastigote=2;Axenic_Amastigote=2;
LmxM.01	MF_V1	PAS	73284	73284	.	-	.	ID=LmxM.01.0290_Poly(A)_5;Promastigote=3;Intracellular_Amastigote=2;Axenic_Amastigote=8;
LmxM.01	MF_V1	PAS	73285	73285	.	-	.	ID=LmxM.01.0290_Poly(A)_4;Promastigote=4;Intracellular_Amastigote=2;Axenic_Amastigote=1;
LmxM.01	MF_V1	PAS	73286	73286	.	-	.	ID=LmxM.01.0290_Poly(A)_3;Promastigote=3;Intracellular_Amastigote=3;Axenic_Amastigote=3;
LmxM.01	MF_V1	PAS	73287	73287	.	-	.	ID=LmxM.01.0290_Poly(A)_2;Promastigote=4;Intracellular_Amastigote=2;Axenic_Amastigote=6;
LmxM.01	MF_V1	PAS	73288	73288	.	-	.	ID=LmxM.01.0290_Poly(A)_1;Promastigote=3;Intracellular_Amastigote=3;Axenic_Amastigote=4;
LmxM.01	MF_V1	PAS	74436	74436	.	-	.	ID=LmxM.01.0300_Poly(A)_8;Promastigote=19;Intracellular_Amastigote=17;Axenic_Amastigote=20;
LmxM.01	MF_V1	PAS	74437	74437	.	-	.	ID=LmxM.01.0300_Poly(A)_7;Promastigote=2;Intracellular_Amastigote=1;Axenic_Amastigote=3;
LmxM.01	MF_V1	PAS	74477	74477	.	-	.	ID=LmxM.01.0300_Poly(A)_6;Promastigote=0;Intracellular_Amastigote=2;Axenic_Amastigote=4;
LmxM.01	MF_V1	PAS	74488	74488	.	-	.	ID=LmxM.01.0300_Poly(A)_5;Promastigote=2;Intracellular_Amastigote=2;Axenic_Amastigote=5;
LmxM.01	MF_V1	PAS	74494	74494	.	-	.	ID=LmxM.01.0300_Poly(A)_4;Promastigote=1;Intracellular_Amastigote=3;Axenic_Amastigote=7;
LmxM.01	MF_V1	PAS	74499	74499	.	-	.	ID=LmxM.01.0300_Poly(A)_3;Promastigote=12;Intracellular_Amastigote=5;Axenic_Amastigote=31;
LmxM.01	MF_V1	PAS	74506	74506	.	-	.	ID=LmxM.01.0300_Poly(A)_2;Promastigote=5;Intracellular_Amastigote=2;Axenic_Amastigote=6;
LmxM.01	MF_V1	PAS	74508	74508	.	-	.	ID=LmxM.01.0300_Poly(A)_1;Promastigote=6;Intracellular_Amastigote=3;Axenic_Amastigote=6;
LmxM.01	MF_V1	PAS	75439	75439	.	-	.	ID=LmxM.01.0310_Poly(A)_10;Promastigote=1;Intracellular_Amastigote=1;Axenic_Amastigote=8;
LmxM.01	MF_V1	PAS	75440	75440	.	-	.	ID=LmxM.01.0310_Poly(A)_9;Promastigote=1;Intracellular_Amastigote=2;Axenic_Amastigote=6;
LmxM.01	MF_V1	PAS	75441	75441	.	-	.	ID=LmxM.01.0310_Poly(A)_8;Promastigote=3;Intracellular_Amastigote=3;Axenic_Amastigote=4;
LmxM.01	MF_V1	PAS	75504	75504	.	-	.	ID=LmxM.01.0310_Poly(A)_7;Promastigote=6;Intracellular_Amastigote=1;Axenic_Amastigote=12;
LmxM.01	MF_V1	PAS	75510	75510	.	-	.	ID=LmxM.01.0310_Poly(A)_6;Promastigote=1;Intracellular_Amastigote=3;Axenic_Amastigote=4;
LmxM.01	MF_V1	PAS	75511	75511	.	-	.	ID=LmxM.01.0310_Poly(A)_5;Promastigote=5;Intracellular_Amastigote=0;Axenic_Amastigote=7;
LmxM.01	MF_V1	PAS	75512	75512	.	-	.	ID=LmxM.01.0310_Poly(A)_4;Promastigote=12;Intracellular_Amastigote=2;Axenic_Amastigote=11;
LmxM.01	MF_V1	PAS	75513	75513	.	-	.	ID=LmxM.01.0310_Poly(A)_3;Promastigote=26;Intracellular_Amastigote=6;Axenic_Amastigote=19;
LmxM.01	MF_V1	PAS	75596	75596	.	-	.	ID=LmxM.01.0310_Poly(A)_2;Promastigote=3;Intracellular_Amastigote=0;Axenic_Amastigote=3;
LmxM.01	MF_V1	PAS	75602	75602	.	-	.	ID=LmxM.01.0310_Poly(A)_1;Promastigote=4;Intracellular_Amastigote=3;Axenic_Amastigote=1;
LmxM.01	MF_V1	PAS	77026	77026	.	-	.	ID=LmxM.01.0315_Poly(A)_2;Promastigote=5;Intracellular_Amastigote=4;Axenic_Amastigote=2;
LmxM.01	MF_V1	PAS	77052	77052	.	-	.	ID=LmxM.01.0315_Poly(A)_1;Promastigote=9;Intracellular_Amastigote=7;Axenic_Amastigote=10;
LmxM.01	MF_V1	PAS	79638	79638	.	+	.	ID=LmxM.01.0320_Poly(A)_1;Promastigote=3;Intracellular_Amastigote=0;Axenic_Amastigote=3;
LmxM.01	MF_V1	PAS	79673	79673	.	+	.	ID=LmxM.01.0320_Poly(A)_2;Promastigote=6;Intracellular_Amastigote=5;Axenic_Amastigote=4;
LmxM.01	MF_V1	PAS	79678	79678	.	+	.	ID=LmxM.01.0320_Poly(A)_3;Promastigote=4;Intracellular_Amastigote=0;Axenic_Amastigote=2;
LmxM.01	MF_V1	PAS	80757	80757	.	+	.	ID=LmxM.01.0330_Poly(A)_1;Promastigote=9;Intracellular_Amastigote=2;Axenic_Amastigote=3;
LmxM.01	MF_V1	PAS	80769	80769	.	+	.	ID=LmxM.01.0330_Poly(A)_2;Promastigote=13;Intracellular_Amastigote=3;Axenic_Amastigote=9;
LmxM.01	MF_V1	PAS	80779	80779	.	+	.	ID=LmxM.01.0330_Poly(A)_3;Promastigote=3;Intracellular_Amastigote=1;Axenic_Amastigote=4;
LmxM.01	MF_V1	PAS	80791	80791	.	+	.	ID=LmxM.01.0330_Poly(A)_4;Promastigote=2;Intracellular_Amastigote=1;Axenic_Amastigote=3;
LmxM.01	MF_V1	PAS	80825	80825	.	+	.	ID=LmxM.01.0330_Poly(A)_5;Promastigote=2;Intracellular_Amastigote=4;Axenic_Amastigote=7;
LmxM.01	MF_V1	PAS	80850	80850	.	+	.	ID=LmxM.01.0330_Poly(A)_6;Promastigote=5;Intracellular_Amastigote=2;Axenic_Amastigote=7;
LmxM.01	MF_V1	PAS	80855	80855	.	+	.	ID=LmxM.01.0330_Poly(A)_7;Promastigote=20;Intracellular_Amastigote=11;Axenic_Amastigote=21;
LmxM.01	MF_V1	PAS	80856	80856	.	+	.	ID=LmxM.01.0330_Poly(A)_8;Promastigote=4;Intracellular_Amastigote=3;Axenic_Amastigote=4;
LmxM.01	MF_V1	PAS	80858	80858	.	+	.	ID=LmxM.01.0330_Poly(A)_9;Promastigote=3;Intracellular_Amastigote=1;Axenic_Amastigote=2;
LmxM.01	MF_V1	PAS	80864	80864	.	+	.	ID=LmxM.01.0330_Poly(A)_10;Promastigote=14;Intracellular_Amastigote=4;Axenic_Amastigote=7;
LmxM.01	MF_V1	PAS	81920	81920	.	+	.	ID=LmxM.01.0335_Poly(A)_1;Promastigote=4;Intracellular_Amastigote=0;Axenic_Amastigote=3;
LmxM.01	MF_V1	PAS	81925	81925	.	+	.	ID=LmxM.01.0335_Poly(A)_2;Promastigote=8;Intracellular_Amastigote=0;Axenic_Amastigote=2;
LmxM.01	MF_V1	PAS	81933	81933	.	+	.	ID=LmxM.01.0335_Poly(A)_3;Promastigote=2;Intracellular_Amastigote=0;Axenic_Amastigote=5;
LmxM.01	MF_V1	PAS	82010	82010	.	+	.	ID=LmxM.01.0335_Poly(A)_4;Promastigote=2;Intracellular_Amastigote=1;Axenic_Amastigote=3;
LmxM.01	MF_V1	PAS	82015	82015	.	+	.	ID=LmxM.01.0335_Poly(A)_5;Promastigote=11;Intracellular_Amastigote=0;Axenic_Amastigote=9;
LmxM.01	MF_V1	PAS	82027	82027	.	+	.	ID=LmxM.01.0335_Poly(A)_6;Promastigote=6;Intracellular_Amastigote=3;Axenic_Amastigote=8;
LmxM.01	MF_V1	PAS	82028	82028	.	+	.	ID=LmxM.01.0335_Poly(A)_7;Promastigote=3;Intracellular_Amastigote=1;Axenic_Amastigote=3;
LmxM.01	MF_V1	PAS	82040	82040	.	+	.	ID=LmxM.01.0335_Poly(A)_8;Promastigote=1;Intracellular_Amastigote=1;Axenic_Amastigote=7;
LmxM.01	MF_V1	PAS	82097	82097	.	+	.	ID=LmxM.01.0335_Poly(A)_9;Promastigote=9;Intracellular_Amastigote=6;Axenic_Amastigote=11;
LmxM.01	MF_V1	PAS	82099	82099	.	+	.	ID=LmxM.01.0335_Poly(A)_10;Promastigote=2;Intracellular_Amastigote=2;Axenic_Amastigote=3;
LmxM.01	MF_V1	PAS	82103	82103	.	+	.	ID=LmxM.01.0335_Poly(A)_11;Promastigote=25;Intracellular_Amastigote=10;Axenic_Amastigote=14;
LmxM.01	MF_V1	PAS	82104	82104	.	+	.	ID=LmxM.01.0335_Poly(A)_12;Promastigote=4;Intracellular_Amastigote=1;Axenic_Amastigote=3;
LmxM.01	MF_V1	PAS	82105	82105	.	+	.	ID=LmxM.01.0335_Poly(A)_13;Promastigote=4;Intracellular_Amastigote=1;Axenic_Amastigote=2;
LmxM.01	MF_V1	PAS	82106	82106	.	+	.	ID=LmxM.01.0335_Poly(A)_14;Promastigote=1;Intracellular_Amastigote=1;Axenic_Amastigote=4;
LmxM.01	MF_V1	PAS	82113	82113	.	+	.	ID=LmxM.01.0335_Poly(A)_15;Promastigote=5;Intracellular_Amastigote=2;Axenic_Amastigote=1;
LmxM.01	MF_V1	PAS	82183	82183	.	+	.	ID=LmxM.01.0335_Poly(A)_16;Promastigote=6;Intracellular_Amastigote=3;Axenic_Amastigote=8;
LmxM.01	MF_V1	PAS	83935	83935	.	+	.	ID=LmxM.01.0340_Poly(A)_1;Promastigote=1;Intracellular_Amastigote=0;Axenic_Amastigote=8;
LmxM.01	MF_V1	PAS	83936	83936	.	+	.	ID=LmxM.01.0340_Poly(A)_2;Promastigote=0;Intracellular_Amastigote=1;Axenic_Amastigote=5;
LmxM.01	MF_V1	PAS	83937	83937	.	+	.	ID=LmxM.01.0340_Poly(A)_3;Promastigote=18;Intracellular_Amastigote=11;Axenic_Amastigote=35;
LmxM.01	MF_V1	PAS	83938	83938	.	+	.	ID=LmxM.01.0340_Poly(A)_4;Promastigote=2;Intracellular_Amastigote=1;Axenic_Amastigote=7;
LmxM.01	MF_V1	PAS	83978	83978	.	+	.	ID=LmxM.01.0340_Poly(A)_5;Promastigote=1;Intracellular_Amastigote=1;Axenic_Amastigote=4;
LmxM.01	MF_V1	PAS	83979	83979	.	+	.	ID=LmxM.01.0340_Poly(A)_6;Promastigote=27;Intracellular_Amastigote=8;Axenic_Amastigote=16;
LmxM.01	MF_V1	PAS	83981	83981	.	+	.	ID=LmxM.01.0340_Poly(A)_7;Promastigote=4;Intracellular_Amastigote=2;Axenic_Amastigote=7;
LmxM.01	MF_V1	PAS	84024	84024	.	+	.	ID=LmxM.01.0340_Poly(A)_8;Promastigote=2;Intracellular_Amastigote=1;Axenic_Amastigote=6;
LmxM.01	MF_V1	PAS	84027	84027	.	+	.	ID=LmxM.01.0340_Poly(A)_9;Promastigote=4;Intracellular_Amastigote=2;Axenic_Amastigote=1;
LmxM.01	MF_V1	PAS	87302	87302	.	+	.	ID=LmxM.01.0350_Poly(A)_1;Promastigote=9;Intracellular_Amastigote=2;Axenic_Amastigote=5;
LmxM.01	MF_V1	PAS	87838	87838	.	+	.	ID=LmxM.01.0350_Poly(A)_2;Promastigote=3;Intracellular_Amastigote=2;Axenic_Amastigote=2;
LmxM.01	MF_V1	PAS	87841	87841	.	+	.	ID=LmxM.01.0350_Poly(A)_3;Promastigote=3;Intracellular_Amastigote=1;Axenic_Amastigote=2;
LmxM.01	MF_V1	PAS	88772	88772	.	+	.	ID=LmxM.01.0360_Poly(A)_1;Promastigote=5;Intracellular_Amastigote=0;Axenic_Amastigote=6;
LmxM.01	MF_V1	PAS	88774	88774	.	+	.	ID=LmxM.01.0360_Poly(A)_2;Promastigote=3;Intracellular_Amastigote=2;Axenic_Amastigote=1;
LmxM.01	MF_V1	PAS	88775	88775	.	+	.	ID=LmxM.01.0360_Poly(A)_3;Promastigote=12;Intracellular_Amastigote=4;Axenic_Amastigote=4;
LmxM.01	MF_V1	PAS	88776	88776	.	+	.	ID=LmxM.01.0360_Poly(A)_4;Promastigote=2;Intracellular_Amastigote=0;Axenic_Amastigote=4;
LmxM.01	MF_V1	PAS	88787	88787	.	+	.	ID=LmxM.01.0360_Poly(A)_5;Promastigote=2;Intracellular_Amastigote=0;Axenic_Amastigote=4;
LmxM.01	MF_V1	PAS	88797	88797	.	+	.	ID=LmxM.01.0360_Poly(A)_6;Promastigote=2;Intracellular_Amastigote=2;Axenic_Amastigote=2;
LmxM.01	MF_V1	PAS	88798	88798	.	+	.	ID=LmxM.01.0360_Poly(A)_7;Promastigote=5;Intracellular_Amastigote=5;Axenic_Amastigote=3;
LmxM.01	MF_V1	PAS	88799	88799	.	+	.	ID=LmxM.01.0360_Poly(A)_8;Promastigote=42;Intracellular_Amastigote=24;Axenic_Amastigote=58;
LmxM.01	MF_V1	PAS	88800	88800	.	+	.	ID=LmxM.01.0360_Poly(A)_9;Promastigote=10;Intracellular_Amastigote=6;Axenic_Amastigote=15;
LmxM.01	MF_V1	PAS	88801	88801	.	+	.	ID=LmxM.01.0360_Poly(A)_10;Promastigote=7;Intracellular_Amastigote=1;Axenic_Amastigote=14;
LmxM.01	MF_V1	PAS	88802	88802	.	+	.	ID=LmxM.01.0360_Poly(A)_11;Promastigote=6;Intracellular_Amastigote=3;Axenic_Amastigote=9;
LmxM.01	MF_V1	PAS	88803	88803	.	+	.	ID=LmxM.01.0360_Poly(A)_12;Promastigote=6;Intracellular_Amastigote=2;Axenic_Amastigote=2;
LmxM.01	MF_V1	PAS	88804	88804	.	+	.	ID=LmxM.01.0360_Poly(A)_13;Promastigote=5;Intracellular_Amastigote=1;Axenic_Amastigote=4;
LmxM.01	MF_V1	PAS	88898	88898	.	+	.	ID=LmxM.01.0360_Poly(A)_14;Promastigote=1;Intracellular_Amastigote=6;Axenic_Amastigote=2;
LmxM.01	MF_V1	PAS	89991	89991	.	+	.	ID=LmxM.01.0370_Poly(A)_1;Promastigote=10;Intracellular_Amastigote=1;Axenic_Amastigote=9;
LmxM.01	MF_V1	PAS	89995	89995	.	+	.	ID=LmxM.01.0370_Poly(A)_2;Promastigote=5;Intracellular_Amastigote=0;Axenic_Amastigote=1;
LmxM.01	MF_V1	PAS	90112	90112	.	+	.	ID=LmxM.01.0370_Poly(A)_3;Promastigote=6;Intracellular_Amastigote=6;Axenic_Amastigote=17;
LmxM.01	MF_V1	PAS	90113	90113	.	+	.	ID=LmxM.01.0370_Poly(A)_4;Promastigote=88;Intracellular_Amastigote=57;Axenic_Amastigote=92;
LmxM.01	MF_V1	PAS	90114	90114	.	+	.	ID=LmxM.01.0370_Poly(A)_5;Promastigote=11;Intracellular_Amastigote=7;Axenic_Amastigote=16;
LmxM.01	MF_V1	PAS	90115	90115	.	+	.	ID=LmxM.01.0370_Poly(A)_6;Promastigote=6;Intracellular_Amastigote=6;Axenic_Amastigote=15;
LmxM.01	MF_V1	PAS	90116	90116	.	+	.	ID=LmxM.01.0370_Poly(A)_7;Promastigote=3;Intracellular_Amastigote=2;Axenic_Amastigote=8;
LmxM.01	MF_V1	PAS	90117	90117	.	+	.	ID=LmxM.01.0370_Poly(A)_8;Promastigote=2;Intracellular_Amastigote=4;Axenic_Amastigote=0;
LmxM.01	MF_V1	PAS	90124	90124	.	+	.	ID=LmxM.01.0370_Poly(A)_9;Promastigote=8;Intracellular_Amastigote=4;Axenic_Amastigote=10;
LmxM.01	MF_V1	PAS	90126	90126	.	+	.	ID=LmxM.01.0370_Poly(A)_10;Promastigote=7;Intracellular_Amastigote=1;Axenic_Amastigote=5;
LmxM.01	MF_V1	PAS	90127	90127	.	+	.	ID=LmxM.01.0370_Poly(A)_11;Promastigote=1;Intracellular_Amastigote=5;Axenic_Amastigote=7;
LmxM.01	MF_V1	PAS	90128	90128	.	+	.	ID=LmxM.01.0370_Poly(A)_12;Promastigote=4;Intracellular_Amastigote=3;Axenic_Amastigote=2;
LmxM.01	MF_V1	PAS	90130	90130	.	+	.	ID=LmxM.01.0370_Poly(A)_13;Promastigote=8;Intracellular_Amastigote=2;Axenic_Amastigote=5;
LmxM.01	MF_V1	PAS	90131	90131	.	+	.	ID=LmxM.01.0370_Poly(A)_14;Promastigote=27;Intracellular_Amastigote=8;Axenic_Amastigote=21;
LmxM.01	MF_V1	PAS	90132	90132	.	+	.	ID=LmxM.01.0370_Poly(A)_15;Promastigote=5;Intracellular_Amastigote=7;Axenic_Amastigote=6;
LmxM.01	MF_V1	PAS	90134	90134	.	+	.	ID=LmxM.01.0370_Poly(A)_16;Promastigote=2;Intracellular_Amastigote=2;Axenic_Amastigote=2;
LmxM.01	MF_V1	PAS	93505	93505	.	+	.	ID=LmxM.01.0380_Poly(A)_1;Promastigote=0;Intracellular_Amastigote=1;Axenic_Amastigote=5;
LmxM.01	MF_V1	PAS	93523	93523	.	+	.	ID=LmxM.01.0380_Poly(A)_2;Promastigote=30;Intracellular_Amastigote=17;Axenic_Amastigote=23;
LmxM.01	MF_V1	PAS	96672	96672	.	+	.	ID=LmxM.01.0390_Poly(A)_1;Promastigote=27;Intracellular_Amastigote=17;Axenic_Amastigote=18;
LmxM.01	MF_V1	PAS	96680	96680	.	+	.	ID=LmxM.01.0390_Poly(A)_2;Promastigote=1;Intracellular_Amastigote=3;Axenic_Amastigote=3;
LmxM.01	MF_V1	PAS	98937	98937	.	+	.	ID=LmxM.01.0400_Poly(A)_1;Promastigote=1;Intracellular_Amastigote=2;Axenic_Amastigote=3;
LmxM.01	MF_V1	PAS	98955	98955	.	+	.	ID=LmxM.01.0400_Poly(A)_2;Promastigote=2;Intracellular_Amastigote=4;Axenic_Amastigote=3;
LmxM.01	MF_V1	PAS	99045	99045	.	+	.	ID=LmxM.01.0400_Poly(A)_3;Promastigote=4;Intracellular_Amastigote=2;Axenic_Amastigote=4;
LmxM.01	MF_V1	PAS	99046	99046	.	+	.	ID=LmxM.01.0400_Poly(A)_4;Promastigote=15;Intracellular_Amastigote=17;Axenic_Amastigote=18;
LmxM.01	MF_V1	PAS	99047	99047	.	+	.	ID=LmxM.01.0400_Poly(A)_5;Promastigote=4;Intracellular_Amastigote=1;Axenic_Amastigote=3;
LmxM.01	MF_V1	PAS	100256	100256	.	+	.	ID=LmxM.01.0410_Poly(A)_1;Promastigote=7;Intracellular_Amastigote=1;Axenic_Amastigote=3;
LmxM.01	MF_V1	PAS	100260	100260	.	+	.	ID=LmxM.01.0410_Poly(A)_2;Promastigote=2;Intracellular_Amastigote=1;Axenic_Amastigote=5;
LmxM.01	MF_V1	PAS	100266	100266	.	+	.	ID=LmxM.01.0410_Poly(A)_3;Promastigote=9;Intracellular_Amastigote=8;Axenic_Amastigote=12;
LmxM.01	MF_V1	PAS	100267	100267	.	+	.	ID=LmxM.01.0410_Poly(A)_4;Promastigote=720;Intracellular_Amastigote=248;Axenic_Amastigote=790;
LmxM.01	MF_V1	PAS	100268	100268	.	+	.	ID=LmxM.01.0410_Poly(A)_5;Promastigote=51;Intracellular_Amastigote=16;Axenic_Amastigote=33;
LmxM.01	MF_V1	PAS	100269	100269	.	+	.	ID=LmxM.01.0410_Poly(A)_6;Promastigote=55;Intracellular_Amastigote=30;Axenic_Amastigote=86;
LmxM.01	MF_V1	PAS	100270	100270	.	+	.	ID=LmxM.01.0410_Poly(A)_7;Promastigote=32;Intracellular_Amastigote=10;Axenic_Amastigote=39;
LmxM.01	MF_V1	PAS	100271	100271	.	+	.	ID=LmxM.01.0410_Poly(A)_8;Promastigote=19;Intracellular_Amastigote=4;Axenic_Amastigote=31;
LmxM.01	MF_V1	PAS	100272	100272	.	+	.	ID=LmxM.01.0410_Poly(A)_9;Promastigote=24;Intracellular_Amastigote=11;Axenic_Amastigote=34;
LmxM.01	MF_V1	PAS	100273	100273	.	+	.	ID=LmxM.01.0410_Poly(A)_10;Promastigote=55;Intracellular_Amastigote=22;Axenic_Amastigote=65;
LmxM.01	MF_V1	PAS	100274	100274	.	+	.	ID=LmxM.01.0410_Poly(A)_11;Promastigote=298;Intracellular_Amastigote=166;Axenic_Amastigote=297;
LmxM.01	MF_V1	PAS	100275	100275	.	+	.	ID=LmxM.01.0410_Poly(A)_12;Promastigote=313;Intracellular_Amastigote=124;Axenic_Amastigote=434;
LmxM.01	MF_V1	PAS	100276	100276	.	+	.	ID=LmxM.01.0410_Poly(A)_13;Promastigote=141;Intracellular_Amastigote=56;Axenic_Amastigote=173;
LmxM.01	MF_V1	PAS	100277	100277	.	+	.	ID=LmxM.01.0410_Poly(A)_14;Promastigote=171;Intracellular_Amastigote=69;Axenic_Amastigote=178;
LmxM.01	MF_V1	PAS	100278	100278	.	+	.	ID=LmxM.01.0410_Poly(A)_15;Promastigote=55;Intracellular_Amastigote=27;Axenic_Amastigote=72;
LmxM.01	MF_V1	PAS	100279	100279	.	+	.	ID=LmxM.01.0410_Poly(A)_16;Promastigote=68;Intracellular_Amastigote=19;Axenic_Amastigote=64;
LmxM.01	MF_V1	PAS	100280	100280	.	+	.	ID=LmxM.01.0410_Poly(A)_17;Promastigote=71;Intracellular_Amastigote=29;Axenic_Amastigote=71;
LmxM.01	MF_V1	PAS	100281	100281	.	+	.	ID=LmxM.01.0410_Poly(A)_18;Promastigote=17;Intracellular_Amastigote=6;Axenic_Amastigote=12;
LmxM.01	MF_V1	PAS	100282	100282	.	+	.	ID=LmxM.01.0410_Poly(A)_19;Promastigote=5;Intracellular_Amastigote=4;Axenic_Amastigote=8;
LmxM.01	MF_V1	PAS	100283	100283	.	+	.	ID=LmxM.01.0410_Poly(A)_20;Promastigote=4;Intracellular_Amastigote=3;Axenic_Amastigote=12;
LmxM.01	MF_V1	PAS	100285	100285	.	+	.	ID=LmxM.01.0410_Poly(A)_21;Promastigote=20;Intracellular_Amastigote=6;Axenic_Amastigote=28;
LmxM.01	MF_V1	PAS	100286	100286	.	+	.	ID=LmxM.01.0410_Poly(A)_22;Promastigote=70;Intracellular_Amastigote=43;Axenic_Amastigote=106;
LmxM.01	MF_V1	PAS	100287	100287	.	+	.	ID=LmxM.01.0410_Poly(A)_23;Promastigote=26;Intracellular_Amastigote=14;Axenic_Amastigote=35;
LmxM.01	MF_V1	PAS	100288	100288	.	+	.	ID=LmxM.01.0410_Poly(A)_24;Promastigote=18;Intracellular_Amastigote=11;Axenic_Amastigote=22;
LmxM.01	MF_V1	PAS	100289	100289	.	+	.	ID=LmxM.01.0410_Poly(A)_25;Promastigote=3;Intracellular_Amastigote=3;Axenic_Amastigote=11;
LmxM.01	MF_V1	PAS	100290	100290	.	+	.	ID=LmxM.01.0410_Poly(A)_26;Promastigote=3;Intracellular_Amastigote=0;Axenic_Amastigote=3;
LmxM.01	MF_V1	PAS	100440	100440	.	+	.	ID=LmxM.01.0410_Poly(A)_27;Promastigote=3;Intracellular_Amastigote=1;Axenic_Amastigote=5;
LmxM.01	MF_V1	PAS	103679	103679	.	+	.	ID=LmxM.01.0430_Poly(A)_1;Promastigote=5;Intracellular_Amastigote=1;Axenic_Amastigote=4;
LmxM.01	MF_V1	PAS	103692	103692	.	+	.	ID=LmxM.01.0430_Poly(A)_2;Promastigote=8;Intracellular_Amastigote=3;Axenic_Amastigote=5;
LmxM.01	MF_V1	PAS	103693	103693	.	+	.	ID=LmxM.01.0430_Poly(A)_3;Promastigote=45;Intracellular_Amastigote=19;Axenic_Amastigote=41;
LmxM.01	MF_V1	PAS	103694	103694	.	+	.	ID=LmxM.01.0430_Poly(A)_4;Promastigote=2;Intracellular_Amastigote=1;Axenic_Amastigote=4;
LmxM.01	MF_V1	PAS	103696	103696	.	+	.	ID=LmxM.01.0430_Poly(A)_5;Promastigote=5;Intracellular_Amastigote=0;Axenic_Amastigote=1;
LmxM.01	MF_V1	PAS	103704	103704	.	+	.	ID=LmxM.01.0430_Poly(A)_6;Promastigote=7;Intracellular_Amastigote=3;Axenic_Amastigote=6;
LmxM.01	MF_V1	PAS	103741	103741	.	+	.	ID=LmxM.01.0430_Poly(A)_7;Promastigote=3;Intracellular_Amastigote=2;Axenic_Amastigote=3;
LmxM.01	MF_V1	PAS	103750	103750	.	+	.	ID=LmxM.01.0430_Poly(A)_8;Promastigote=6;Intracellular_Amastigote=0;Axenic_Amastigote=4;
LmxM.01	MF_V1	PAS	106835	106835	.	+	.	ID=LmxM.01.0440_Poly(A)_1;Promastigote=4;Intracellular_Amastigote=6;Axenic_Amastigote=8;
LmxM.01	MF_V1	PAS	106844	106844	.	+	.	ID=LmxM.01.0440_Poly(A)_2;Promastigote=23;Intracellular_Amastigote=18;Axenic_Amastigote=19;
LmxM.01	MF_V1	PAS	106845	106845	.	+	.	ID=LmxM.01.0440_Poly(A)_3;Promastigote=2;Intracellular_Amastigote=2;Axenic_Amastigote=4;
LmxM.01	MF_V1	PAS	106847	106847	.	+	.	ID=LmxM.01.0440_Poly(A)_4;Promastigote=13;Intracellular_Amastigote=5;Axenic_Amastigote=13;
LmxM.01	MF_V1	PAS	106849	106849	.	+	.	ID=LmxM.01.0440_Poly(A)_5;Promastigote=50;Intracellular_Amastigote=49;Axenic_Amastigote=40;
LmxM.01	MF_V1	PAS	106850	106850	.	+	.	ID=LmxM.01.0440_Poly(A)_6;Promastigote=10;Intracellular_Amastigote=15;Axenic_Amastigote=11;
LmxM.01	MF_V1	PAS	107257	107257	.	+	.	ID=LmxM.01.0440_Poly(A)_7;Promastigote=2;Intracellular_Amastigote=2;Axenic_Amastigote=2;
LmxM.01	MF_V1	PAS	107258	107258	.	+	.	ID=LmxM.01.0440_Poly(A)_8;Promastigote=4;Intracellular_Amastigote=1;Axenic_Amastigote=8;
LmxM.01	MF_V1	PAS	107271	107271	.	+	.	ID=LmxM.01.0440_Poly(A)_9;Promastigote=16;Intracellular_Amastigote=1;Axenic_Amastigote=17;
LmxM.01	MF_V1	PAS	107291	107291	.	+	.	ID=LmxM.01.0440_Poly(A)_10;Promastigote=4;Intracellular_Amastigote=3;Axenic_Amastigote=9;
LmxM.01	MF_V1	PAS	107308	107308	.	+	.	ID=LmxM.01.0440_Poly(A)_11;Promastigote=4;Intracellular_Amastigote=2;Axenic_Amastigote=11;
LmxM.01	MF_V1	PAS	107311	107311	.	+	.	ID=LmxM.01.0440_Poly(A)_12;Promastigote=5;Intracellular_Amastigote=3;Axenic_Amastigote=8;
LmxM.01	MF_V1	PAS	107321	107321	.	+	.	ID=LmxM.01.0440_Poly(A)_13;Promastigote=5;Intracellular_Amastigote=0;Axenic_Amastigote=3;
LmxM.01	MF_V1	PAS	107657	107657	.	+	.	ID=LmxM.01_107651_Poly(A)_1;Promastigote=1;Intracellular_Amastigote=0;Axenic_Amastigote=5;
LmxM.01	MF_V1	PAS	108144	108144	.	+	.	ID=LmxM.01_107651_Poly(A)_2;Promastigote=1;Intracellular_Amastigote=2;Axenic_Amastigote=3;
LmxM.01	MF_V1	PAS	108369	108369	.	+	.	ID=LmxM.01_107651_Poly(A)_3;Promastigote=80;Intracellular_Amastigote=25;Axenic_Amastigote=74;
LmxM.01	MF_V1	PAS	108370	108370	.	+	.	ID=LmxM.01_107651_Poly(A)_4;Promastigote=77;Intracellular_Amastigote=30;Axenic_Amastigote=83;
LmxM.01	MF_V1	PAS	108371	108371	.	+	.	ID=LmxM.01_107651_Poly(A)_5;Promastigote=36;Intracellular_Amastigote=10;Axenic_Amastigote=30;
LmxM.01	MF_V1	PAS	108372	108372	.	+	.	ID=LmxM.01_107651_Poly(A)_6;Promastigote=9;Intracellular_Amastigote=8;Axenic_Amastigote=9;
LmxM.01	MF_V1	PAS	108373	108373	.	+	.	ID=LmxM.01_107651_Poly(A)_7;Promastigote=7;Intracellular_Amastigote=1;Axenic_Amastigote=10;
LmxM.01	MF_V1	PAS	108374	108374	.	+	.	ID=LmxM.01_107651_Poly(A)_8;Promastigote=5;Intracellular_Amastigote=0;Axenic_Amastigote=2;
LmxM.01	MF_V1	PAS	108375	108375	.	+	.	ID=LmxM.01_107651_Poly(A)_9;Promastigote=1;Intracellular_Amastigote=0;Axenic_Amastigote=7;
LmxM.01	MF_V1	PAS	108376	108376	.	+	.	ID=LmxM.01_107651_Poly(A)_10;Promastigote=26;Intracellular_Amastigote=18;Axenic_Amastigote=20;
LmxM.01	MF_V1	PAS	108377	108377	.	+	.	ID=LmxM.01_107651_Poly(A)_11;Promastigote=2;Intracellular_Amastigote=4;Axenic_Amastigote=3;
LmxM.01	MF_V1	PAS	108378	108378	.	+	.	ID=LmxM.01_107651_Poly(A)_12;Promastigote=6;Intracellular_Amastigote=1;Axenic_Amastigote=6;
LmxM.01	MF_V1	PAS	108475	108475	.	+	.	ID=LmxM.01_107651_Poly(A)_13;Promastigote=3;Intracellular_Amastigote=0;Axenic_Amastigote=3;
LmxM.01	MF_V1	PAS	110258	110258	.	+	.	ID=LmxM.01.0450_Poly(A)_1;Promastigote=6;Intracellular_Amastigote=2;Axenic_Amastigote=5;
LmxM.01	MF_V1	PAS	110266	110266	.	+	.	ID=LmxM.01.0450_Poly(A)_2;Promastigote=4;Intracellular_Amastigote=0;Axenic_Amastigote=3;
LmxM.01	MF_V1	PAS	110278	110278	.	+	.	ID=LmxM.01.0450_Poly(A)_3;Promastigote=3;Intracellular_Amastigote=1;Axenic_Amastigote=10;
LmxM.01	MF_V1	PAS	110280	110280	.	+	.	ID=LmxM.01.0450_Poly(A)_4;Promastigote=6;Intracellular_Amastigote=1;Axenic_Amastigote=3;
LmxM.01	MF_V1	PAS	119651	119651	.	+	.	ID=LmxM.01.0460_Poly(A)_1;Promastigote=39;Intracellular_Amastigote=27;Axenic_Amastigote=25;
LmxM.01	MF_V1	PAS	119652	119652	.	+	.	ID=LmxM.01.0460_Poly(A)_2;Promastigote=8;Intracellular_Amastigote=4;Axenic_Amastigote=8;
LmxM.01	MF_V1	PAS	119653	119653	.	+	.	ID=LmxM.01.0460_Poly(A)_3;Promastigote=3;Intracellular_Amastigote=1;Axenic_Amastigote=5;
LmxM.01	MF_V1	PAS	119662	119662	.	+	.	ID=LmxM.01.0460_Poly(A)_4;Promastigote=6;Intracellular_Amastigote=3;Axenic_Amastigote=1;
LmxM.01	MF_V1	PAS	119663	119663	.	+	.	ID=LmxM.01.0460_Poly(A)_5;Promastigote=3;Intracellular_Amastigote=4;Axenic_Amastigote=4;
LmxM.01	MF_V1	PAS	119664	119664	.	+	.	ID=LmxM.01.0460_Poly(A)_6;Promastigote=4;Intracellular_Amastigote=0;Axenic_Amastigote=4;
LmxM.01	MF_V1	PAS	119668	119668	.	+	.	ID=LmxM.01.0460_Poly(A)_7;Promastigote=11;Intracellular_Amastigote=7;Axenic_Amastigote=7;
LmxM.01	MF_V1	PAS	119669	119669	.	+	.	ID=LmxM.01.0460_Poly(A)_8;Promastigote=31;Intracellular_Amastigote=27;Axenic_Amastigote=27;
LmxM.01	MF_V1	PAS	119670	119670	.	+	.	ID=LmxM.01.0460_Poly(A)_9;Promastigote=16;Intracellular_Amastigote=9;Axenic_Amastigote=15;
LmxM.01	MF_V1	PAS	119671	119671	.	+	.	ID=LmxM.01.0460_Poly(A)_10;Promastigote=3;Intracellular_Amastigote=11;Axenic_Amastigote=8;
LmxM.01	MF_V1	PAS	119672	119672	.	+	.	ID=LmxM.01.0460_Poly(A)_11;Promastigote=3;Intracellular_Amastigote=1;Axenic_Amastigote=3;
LmxM.01	MF_V1	PAS	119673	119673	.	+	.	ID=LmxM.01.0460_Poly(A)_12;Promastigote=7;Intracellular_Amastigote=5;Axenic_Amastigote=6;
LmxM.01	MF_V1	PAS	119680	119680	.	+	.	ID=LmxM.01.0460_Poly(A)_13;Promastigote=9;Intracellular_Amastigote=6;Axenic_Amastigote=5;
LmxM.01	MF_V1	PAS	119683	119683	.	+	.	ID=LmxM.01.0460_Poly(A)_14;Promastigote=31;Intracellular_Amastigote=42;Axenic_Amastigote=22;
LmxM.01	MF_V1	PAS	119684	119684	.	+	.	ID=LmxM.01.0460_Poly(A)_15;Promastigote=5;Intracellular_Amastigote=3;Axenic_Amastigote=3;
LmxM.01	MF_V1	PAS	119690	119690	.	+	.	ID=LmxM.01.0460_Poly(A)_16;Promastigote=8;Intracellular_Amastigote=15;Axenic_Amastigote=5;
LmxM.01	MF_V1	PAS	119691	119691	.	+	.	ID=LmxM.01.0460_Poly(A)_17;Promastigote=21;Intracellular_Amastigote=33;Axenic_Amastigote=23;
LmxM.01	MF_V1	PAS	119692	119692	.	+	.	ID=LmxM.01.0460_Poly(A)_18;Promastigote=3;Intracellular_Amastigote=6;Axenic_Amastigote=8;
LmxM.01	MF_V1	PAS	119693	119693	.	+	.	ID=LmxM.01.0460_Poly(A)_19;Promastigote=14;Intracellular_Amastigote=6;Axenic_Amastigote=8;
LmxM.01	MF_V1	PAS	119694	119694	.	+	.	ID=LmxM.01.0460_Poly(A)_20;Promastigote=7;Intracellular_Amastigote=7;Axenic_Amastigote=11;
LmxM.01	MF_V1	PAS	119695	119695	.	+	.	ID=LmxM.01.0460_Poly(A)_21;Promastigote=12;Intracellular_Amastigote=10;Axenic_Amastigote=21;
LmxM.01	MF_V1	PAS	119696	119696	.	+	.	ID=LmxM.01.0460_Poly(A)_22;Promastigote=30;Intracellular_Amastigote=33;Axenic_Amastigote=24;
LmxM.01	MF_V1	PAS	119697	119697	.	+	.	ID=LmxM.01.0460_Poly(A)_23;Promastigote=3;Intracellular_Amastigote=5;Axenic_Amastigote=5;
LmxM.01	MF_V1	PAS	119698	119698	.	+	.	ID=LmxM.01.0460_Poly(A)_24;Promastigote=3;Intracellular_Amastigote=3;Axenic_Amastigote=2;
LmxM.01	MF_V1	PAS	119699	119699	.	+	.	ID=LmxM.01.0460_Poly(A)_25;Promastigote=1;Intracellular_Amastigote=4;Axenic_Amastigote=3;
LmxM.01	MF_V1	PAS	119700	119700	.	+	.	ID=LmxM.01.0460_Poly(A)_26;Promastigote=0;Intracellular_Amastigote=6;Axenic_Amastigote=2;
LmxM.01	MF_V1	PAS	119701	119701	.	+	.	ID=LmxM.01.0460_Poly(A)_27;Promastigote=3;Intracellular_Amastigote=2;Axenic_Amastigote=6;
LmxM.01	MF_V1	PAS	119702	119702	.	+	.	ID=LmxM.01.0460_Poly(A)_28;Promastigote=3;Intracellular_Amastigote=5;Axenic_Amastigote=6;
LmxM.01	MF_V1	PAS	119706	119706	.	+	.	ID=LmxM.01.0460_Poly(A)_29;Promastigote=1;Intracellular_Amastigote=5;Axenic_Amastigote=3;
LmxM.01	MF_V1	PAS	119707	119707	.	+	.	ID=LmxM.01.0460_Poly(A)_30;Promastigote=22;Intracellular_Amastigote=34;Axenic_Amastigote=37;
LmxM.01	MF_V1	PAS	119708	119708	.	+	.	ID=LmxM.01.0460_Poly(A)_31;Promastigote=6;Intracellular_Amastigote=3;Axenic_Amastigote=5;
LmxM.01	MF_V1	PAS	119709	119709	.	+	.	ID=LmxM.01.0460_Poly(A)_32;Promastigote=5;Intracellular_Amastigote=9;Axenic_Amastigote=3;
LmxM.01	MF_V1	PAS	119710	119710	.	+	.	ID=LmxM.01.0460_Poly(A)_33;Promastigote=1;Intracellular_Amastigote=5;Axenic_Amastigote=5;
LmxM.01	MF_V1	PAS	119711	119711	.	+	.	ID=LmxM.01.0460_Poly(A)_34;Promastigote=2;Intracellular_Amastigote=2;Axenic_Amastigote=2;
LmxM.01	MF_V1	PAS	119712	119712	.	+	.	ID=LmxM.01.0460_Poly(A)_35;Promastigote=2;Intracellular_Amastigote=6;Axenic_Amastigote=3;
LmxM.01	MF_V1	PAS	119713	119713	.	+	.	ID=LmxM.01.0460_Poly(A)_36;Promastigote=3;Intracellular_Amastigote=4;Axenic_Amastigote=2;
LmxM.01	MF_V1	PAS	119715	119715	.	+	.	ID=LmxM.01.0460_Poly(A)_37;Promastigote=4;Intracellular_Amastigote=2;Axenic_Amastigote=1;
LmxM.01	MF_V1	PAS	119716	119716	.	+	.	ID=LmxM.01.0460_Poly(A)_38;Promastigote=5;Intracellular_Amastigote=11;Axenic_Amastigote=3;
LmxM.01	MF_V1	PAS	119717	119717	.	+	.	ID=LmxM.01.0460_Poly(A)_39;Promastigote=1;Intracellular_Amastigote=4;Axenic_Amastigote=3;
LmxM.01	MF_V1	PAS	122785	122785	.	+	.	ID=LmxM.01.0470_Poly(A)_1;Promastigote=22;Intracellular_Amastigote=9;Axenic_Amastigote=24;
LmxM.01	MF_V1	PAS	122797	122797	.	+	.	ID=LmxM.01.0470_Poly(A)_2;Promastigote=33;Intracellular_Amastigote=10;Axenic_Amastigote=25;
LmxM.01	MF_V1	PAS	122803	122803	.	+	.	ID=LmxM.01.0470_Poly(A)_3;Promastigote=2;Intracellular_Amastigote=6;Axenic_Amastigote=7;
LmxM.01	MF_V1	PAS	122805	122805	.	+	.	ID=LmxM.01.0470_Poly(A)_4;Promastigote=8;Intracellular_Amastigote=4;Axenic_Amastigote=4;
LmxM.01	MF_V1	PAS	122813	122813	.	+	.	ID=LmxM.01.0470_Poly(A)_5;Promastigote=1;Intracellular_Amastigote=1;Axenic_Amastigote=4;
LmxM.01	MF_V1	PAS	123710	123710	.	+	.	ID=LmxM.01_123594_Poly(A)_1;Promastigote=0;Intracellular_Amastigote=1;Axenic_Amastigote=6;
LmxM.01	MF_V1	PAS	123712	123712	.	+	.	ID=LmxM.01_123594_Poly(A)_2;Promastigote=20;Intracellular_Amastigote=10;Axenic_Amastigote=24;
LmxM.01	MF_V1	PAS	123713	123713	.	+	.	ID=LmxM.01_123594_Poly(A)_3;Promastigote=94;Intracellular_Amastigote=91;Axenic_Amastigote=144;
LmxM.01	MF_V1	PAS	123714	123714	.	+	.	ID=LmxM.01_123594_Poly(A)_4;Promastigote=85;Intracellular_Amastigote=77;Axenic_Amastigote=165;
LmxM.01	MF_V1	PAS	123715	123715	.	+	.	ID=LmxM.01_123594_Poly(A)_5;Promastigote=31;Intracellular_Amastigote=33;Axenic_Amastigote=63;
LmxM.01	MF_V1	PAS	123716	123716	.	+	.	ID=LmxM.01_123594_Poly(A)_6;Promastigote=90;Intracellular_Amastigote=87;Axenic_Amastigote=133;
LmxM.01	MF_V1	PAS	123717	123717	.	+	.	ID=LmxM.01_123594_Poly(A)_7;Promastigote=36;Intracellular_Amastigote=25;Axenic_Amastigote=59;
LmxM.01	MF_V1	PAS	123718	123718	.	+	.	ID=LmxM.01_123594_Poly(A)_8;Promastigote=12;Intracellular_Amastigote=13;Axenic_Amastigote=33;
LmxM.01	MF_V1	PAS	123719	123719	.	+	.	ID=LmxM.01_123594_Poly(A)_9;Promastigote=9;Intracellular_Amastigote=7;Axenic_Amastigote=15;
LmxM.01	MF_V1	PAS	123720	123720	.	+	.	ID=LmxM.01_123594_Poly(A)_10;Promastigote=5;Intracellular_Amastigote=1;Axenic_Amastigote=9;
LmxM.01	MF_V1	PAS	123721	123721	.	+	.	ID=LmxM.01_123594_Poly(A)_11;Promastigote=1;Intracellular_Amastigote=0;Axenic_Amastigote=5;
LmxM.01	MF_V1	PAS	123722	123722	.	+	.	ID=LmxM.01_123594_Poly(A)_12;Promastigote=2;Intracellular_Amastigote=2;Axenic_Amastigote=9;
LmxM.01	MF_V1	PAS	123724	123724	.	+	.	ID=LmxM.01_123594_Poly(A)_13;Promastigote=6;Intracellular_Amastigote=2;Axenic_Amastigote=1;
LmxM.01	MF_V1	PAS	123725	123725	.	+	.	ID=LmxM.01_123594_Poly(A)_14;Promastigote=18;Intracellular_Amastigote=14;Axenic_Amastigote=18;
[truncated: 94,522 more rows]
