# Supplementary material for: Comparative Life Cycle Transcriptomics Revises Leishmania mexicana Genome Annotation and Links a Chromosome Duplication with Parasitism of Vertebrates
Source: PLoS Pathog. 2015 Oct 9;11(10):e1005186. doi: 10.1371/journal.ppat.1005186 (PMC4599935; doi:10.1371/journal.ppat.1005186)
Supplement: S3 Table — GFF feature record Columns are <seqname>, <source>, <feature>, <start>, <end>, <score> (“.” denotes no score), <strand> (“.” denotes not relevant), <frame>, [attribute] (XLS) [file ppat.1005186.s007.xls]

## Sheet: final_extended_gffs_with_from_a
Chromosome	Source	Type	GFF_start	GFF_end	Dot1	Strand	Dot2	Name
LmxM.01	RNA_seq_based_annotation	Extended_CDS	25652	26689	.	-	.	LmxM.01.0100
LmxM.01	RNA_seq_based_annotation	Extended_CDS	27727	28329	.	-	.	LmxM.01.0110
LmxM.01	RNA_seq_based_annotation	Extended_CDS	29460	31412	.	-	.	LmxM.01.0120
LmxM.01	RNA_seq_based_annotation	Extended_CDS	32692	33888	.	-	.	LmxM.01.0130
LmxM.01	RNA_seq_based_annotation	Extended_CDS	64196	66700	.	-	.	LmxM.01.0250
LmxM.01	RNA_seq_based_annotation	Extended_CDS	69317	69748	.	-	.	LmxM.01.0270
LmxM.01	RNA_seq_based_annotation	Extended_CDS	78491	79510	.	+	.	LmxM.01.0320
LmxM.01	RNA_seq_based_annotation	Extended_CDS	104488	106266	.	+	.	LmxM.01.0440
LmxM.01	RNA_seq_based_annotation	Extended_CDS	113045	117733	.	+	.	LmxM.01.0460
LmxM.01	RNA_seq_based_annotation	Extended_CDS	162227	163696	.	+	.	LmxM.01.0590
LmxM.01	RNA_seq_based_annotation	Extended_CDS	164808	170330	.	+	.	LmxM.01.0600
LmxM.01	RNA_seq_based_annotation	Extended_CDS	170928	172091	.	+	.	LmxM.01.0610
LmxM.01	RNA_seq_based_annotation	Extended_CDS	176340	178892	.	+	.	LmxM.01.0630
LmxM.01	RNA_seq_based_annotation	Extended_CDS	186912	191429	.	+	.	LmxM.01.0660
LmxM.01	RNA_seq_based_annotation	Extended_CDS	203580	204668	.	+	.	LmxM.01.0700
LmxM.01	RNA_seq_based_annotation	Extended_CDS	208988	213763	.	+	.	LmxM.01.0720
LmxM.02	RNA_seq_based_annotation	Extended_CDS	22004	23071	.	-	.	LmxM.02.0100
LmxM.02	RNA_seq_based_annotation	Extended_CDS	78374	80914	.	-	.	LmxM.02.0200
LmxM.02	RNA_seq_based_annotation	Extended_CDS	91061	94069	.	-	.	LmxM.02.0240
LmxM.02	RNA_seq_based_annotation	Extended_CDS	95569	99000	.	-	.	LmxM.02.0250
LmxM.02	RNA_seq_based_annotation	Extended_CDS	101810	102286	.	-	.	LmxM.02.0270
LmxM.02	RNA_seq_based_annotation	Extended_CDS	110065	118428	.	-	.	LmxM.02.0300
LmxM.02	RNA_seq_based_annotation	Extended_CDS	124572	125600	.	-	.	LmxM.02.0320
LmxM.02	RNA_seq_based_annotation	Extended_CDS	147736	148410	.	-	.	LmxM.02.0390
LmxM.02	RNA_seq_based_annotation	Extended_CDS	149742	152840	.	-	.	LmxM.02.0410
LmxM.02	RNA_seq_based_annotation	Extended_CDS	173829	183827	.	-	.	LmxM.02.0470
LmxM.02	RNA_seq_based_annotation	Extended_CDS	186489	189890	.	-	.	LmxM.02.0490
LmxM.02	RNA_seq_based_annotation	Extended_CDS	215088	216572	.	-	.	LmxM.02.0540
LmxM.03	RNA_seq_based_annotation	Extended_CDS	14774	15946	.	+	.	LmxM.03.0060
LmxM.03	RNA_seq_based_annotation	Extended_CDS	16717	19218	.	+	.	LmxM.03.0070
LmxM.03	RNA_seq_based_annotation	Extended_CDS	19673	21826	.	+	.	LmxM.03.0080
LmxM.03	RNA_seq_based_annotation	Extended_CDS	22999	24702	.	+	.	LmxM.03.0090
LmxM.03	RNA_seq_based_annotation	Extended_CDS	25903	26664	.	+	.	LmxM.03.0100
LmxM.03	RNA_seq_based_annotation	Extended_CDS	35120	35674	.	+	.	LmxM.03.0130
LmxM.03	RNA_seq_based_annotation	Extended_CDS	44269	46122	.	+	.	LmxM.03.0180
LmxM.03	RNA_seq_based_annotation	Extended_CDS	49348	51030	.	+	.	LmxM.03.0200
LmxM.03	RNA_seq_based_annotation	Extended_CDS	52682	53821	.	+	.	LmxM.03.0210
LmxM.03	RNA_seq_based_annotation	Extended_CDS	54920	55861	.	+	.	LmxM.03.0220
LmxM.03	RNA_seq_based_annotation	Extended_CDS	56837	58954	.	+	.	LmxM.03.0230
LmxM.03	RNA_seq_based_annotation	Extended_CDS	62271	62735	.	+	.	LmxM.03.0240
LmxM.03	RNA_seq_based_annotation	Extended_CDS	64650	65678	.	+	.	LmxM.03.0260
LmxM.03	RNA_seq_based_annotation	Extended_CDS	72123	75035	.	+	.	LmxM.03.0280
LmxM.03	RNA_seq_based_annotation	Extended_CDS	91164	93122	.	+	.	LmxM.03.0330
LmxM.03	RNA_seq_based_annotation	Extended_CDS	95913	100268	.	+	.	LmxM.03.0350
LmxM.03	RNA_seq_based_annotation	Extended_CDS	111380	112315	.	+	.	LmxM.03.0370
LmxM.03	RNA_seq_based_annotation	Extended_CDS	135296	135628	.	+	.	LmxM.03.0430
LmxM.03	RNA_seq_based_annotation	Extended_CDS	137723	142777	.	+	.	LmxM.03.0450
LmxM.03	RNA_seq_based_annotation	Extended_CDS	159944	162970	.	+	.	LmxM.03.0480
LmxM.03	RNA_seq_based_annotation	Extended_CDS	168692	170413	.	+	.	LmxM.03.0500
LmxM.03	RNA_seq_based_annotation	Extended_CDS	173225	180775	.	+	.	LmxM.03.0510
LmxM.03	RNA_seq_based_annotation	Extended_CDS	185704	192171	.	+	.	LmxM.03.0530
LmxM.03	RNA_seq_based_annotation	Extended_CDS	195959	200071	.	+	.	LmxM.03.0550
LmxM.03	RNA_seq_based_annotation	Extended_CDS	201661	203784	.	+	.	LmxM.03.0560
LmxM.03	RNA_seq_based_annotation	Extended_CDS	209542	213810	.	+	.	LmxM.03.0590
LmxM.03	RNA_seq_based_annotation	Extended_CDS	214443	215660	.	+	.	LmxM.03.0600
LmxM.03	RNA_seq_based_annotation	Extended_CDS	217388	218437	.	+	.	LmxM.03.0610
LmxM.03	RNA_seq_based_annotation	Extended_CDS	219519	221543	.	+	.	LmxM.03.0620
LmxM.03	RNA_seq_based_annotation	Extended_CDS	224730	226532	.	+	.	LmxM.03.0640
LmxM.03	RNA_seq_based_annotation	Extended_CDS	236288	237994	.	+	.	LmxM.03.0670
LmxM.03	RNA_seq_based_annotation	Extended_CDS	250685	257320	.	-	.	LmxM.03.0690
LmxM.03	RNA_seq_based_annotation	Extended_CDS	268748	271789	.	-	.	LmxM.03.0720
LmxM.03	RNA_seq_based_annotation	Extended_CDS	293922	295289	.	-	.	LmxM.03.0790
LmxM.03	RNA_seq_based_annotation	Extended_CDS	308561	317275	.	-	.	LmxM.03.0820
LmxM.03	RNA_seq_based_annotation	Extended_CDS	320786	322012	.	-	.	LmxM.03.0830
LmxM.03	RNA_seq_based_annotation	Extended_CDS	326878	333813	.	-	.	LmxM.03.0850
LmxM.03	RNA_seq_based_annotation	Extended_CDS	334602	339212	.	-	.	LmxM.03.0860
LmxM.03	RNA_seq_based_annotation	Extended_CDS	339981	344072	.	-	.	LmxM.03.0870
LmxM.03	RNA_seq_based_annotation	Extended_CDS	345036	351071	.	-	.	LmxM.03.0880
LmxM.03	RNA_seq_based_annotation	Extended_CDS	351836	354016	.	-	.	LmxM.03.0890
LmxM.03	RNA_seq_based_annotation	Extended_CDS	356227	357345	.	-	.	LmxM.03.0900
LmxM.03	RNA_seq_based_annotation	Extended_CDS	358502	359299	.	-	.	LmxM.03.0910
LmxM.03	RNA_seq_based_annotation	Extended_CDS	366363	368270	.	-	.	LmxM.03.0950
LmxM.04	RNA_seq_based_annotation	Extended_CDS	4336	7413	.	+	.	LmxM.04.0010
LmxM.04	RNA_seq_based_annotation	Extended_CDS	8549	10207	.	+	.	LmxM.04.0020
LmxM.04	RNA_seq_based_annotation	Extended_CDS	16188	17507	.	+	.	LmxM.04.0040
LmxM.04	RNA_seq_based_annotation	Extended_CDS	23073	24668	.	+	.	LmxM.04.0050
LmxM.04	RNA_seq_based_annotation	Extended_CDS	28475	29212	.	+	.	LmxM.04.0070
LmxM.04	RNA_seq_based_annotation	Extended_CDS	31479	37049	.	+	.	LmxM.04.0090
LmxM.04	RNA_seq_based_annotation	Extended_CDS	51965	53485	.	+	.	LmxM.04.0180
LmxM.04	RNA_seq_based_annotation	Extended_CDS	65610	66398	.	+	.	LmxM.04.0230
LmxM.04	RNA_seq_based_annotation	Extended_CDS	90655	92580	.	+	.	LmxM.04.0310
LmxM.04	RNA_seq_based_annotation	Extended_CDS	120637	121419	.	-	.	LmxM.04.0390
LmxM.04	RNA_seq_based_annotation	Extended_CDS	123807	124838	.	-	.	LmxM.04.0400
LmxM.04	RNA_seq_based_annotation	Extended_CDS	126711	130103	.	-	.	LmxM.04.0410
LmxM.04	RNA_seq_based_annotation	Extended_CDS	150178	154140	.	-	.	LmxM.04.0440
LmxM.04	RNA_seq_based_annotation	Extended_CDS	157065	159635	.	-	.	LmxM.04.0450
LmxM.04	RNA_seq_based_annotation	Extended_CDS	171029	171601	.	-	.	LmxM.04.0480
LmxM.04	RNA_seq_based_annotation	Extended_CDS	202025	203815	.	-	.	LmxM.04.0540
LmxM.04	RNA_seq_based_annotation	Extended_CDS	214928	220306	.	-	.	LmxM.04.0570
LmxM.04	RNA_seq_based_annotation	Extended_CDS	221584	222486	.	-	.	LmxM.04.0580
LmxM.04	RNA_seq_based_annotation	Extended_CDS	223968	224771	.	-	.	LmxM.04.0590
LmxM.04	RNA_seq_based_annotation	Extended_CDS	225368	234523	.	-	.	LmxM.04.0600
LmxM.04	RNA_seq_based_annotation	Extended_CDS	245957	246559	.	-	.	LmxM.04.0630
LmxM.04	RNA_seq_based_annotation	Extended_CDS	250615	254352	.	-	.	LmxM.04.0650
LmxM.04	RNA_seq_based_annotation	Extended_CDS	273862	275916	.	-	.	LmxM.04.0720
LmxM.04	RNA_seq_based_annotation	Extended_CDS	279645	282107	.	-	.	LmxM.04.0740
LmxM.04	RNA_seq_based_annotation	Extended_CDS	287941	289671	.	-	.	LmxM.04.0780
LmxM.04	RNA_seq_based_annotation	Extended_CDS	302616	306857	.	-	.	LmxM.04.0830
LmxM.04	RNA_seq_based_annotation	Extended_CDS	307853	310492	.	-	.	LmxM.04.0840
LmxM.04	RNA_seq_based_annotation	Extended_CDS	311935	313116	.	-	.	LmxM.04.0850
LmxM.04	RNA_seq_based_annotation	Extended_CDS	317150	320782	.	-	.	LmxM.04.0870
LmxM.04	RNA_seq_based_annotation	Extended_CDS	323104	326910	.	-	.	LmxM.04.0890
LmxM.04	RNA_seq_based_annotation	Extended_CDS	331667	333457	.	-	.	LmxM.04.0920
LmxM.04	RNA_seq_based_annotation	Extended_CDS	343729	345288	.	-	.	LmxM.04.0970
LmxM.04	RNA_seq_based_annotation	Extended_CDS	347697	351515	.	-	.	LmxM.04.0980
LmxM.04	RNA_seq_based_annotation	Extended_CDS	353933	357457	.	-	.	LmxM.04.1000
LmxM.04	RNA_seq_based_annotation	Extended_CDS	358939	359613	.	-	.	LmxM.04.1010
LmxM.04	RNA_seq_based_annotation	Extended_CDS	363393	364689	.	-	.	LmxM.04.1040
LmxM.04	RNA_seq_based_annotation	Extended_CDS	371656	374472	.	-	.	LmxM.04.1080
LmxM.04	RNA_seq_based_annotation	Extended_CDS	375044	379453	.	-	.	LmxM.04.1090
LmxM.04	RNA_seq_based_annotation	Extended_CDS	381878	384751	.	-	.	LmxM.04.1110
LmxM.04	RNA_seq_based_annotation	Extended_CDS	389832	390764	.	-	.	LmxM.04.1130
LmxM.04	RNA_seq_based_annotation	Extended_CDS	395875	396930	.	-	.	LmxM.04.1160
LmxM.04	RNA_seq_based_annotation	Extended_CDS	406901	407836	.	-	.	LmxM.04.1170
LmxM.04	RNA_seq_based_annotation	Extended_CDS	410655	417815	.	-	.	LmxM.04.1180
LmxM.04	RNA_seq_based_annotation	Extended_CDS	428918	432103	.	-	.	LmxM.04.1220
LmxM.05	RNA_seq_based_annotation	Extended_CDS	67070	69721	.	+	.	LmxM.05.0220
LmxM.05	RNA_seq_based_annotation	Extended_CDS	74160	76100	.	+	.	LmxM.05.0230
LmxM.05	RNA_seq_based_annotation	Extended_CDS	77511	81203	.	+	.	LmxM.05.0240
LmxM.05	RNA_seq_based_annotation	Extended_CDS	131888	134263	.	+	.	LmxM.05.0390
LmxM.05	RNA_seq_based_annotation	Extended_CDS	149774	152407	.	+	.	LmxM.05.0440
LmxM.05	RNA_seq_based_annotation	Extended_CDS	207485	210391	.	+	.	LmxM.05.0610
LmxM.05	RNA_seq_based_annotation	Extended_CDS	226498	229185	.	+	.	LmxM.05.0650
LmxM.05	RNA_seq_based_annotation	Extended_CDS	244758	252776	.	+	.	LmxM.05.0690
LmxM.05	RNA_seq_based_annotation	Extended_CDS	255020	260308	.	+	.	LmxM.05.0700
LmxM.05	RNA_seq_based_annotation	Extended_CDS	280813	283212	.	+	.	LmxM.05.0750
LmxM.05	RNA_seq_based_annotation	Extended_CDS	297983	299221	.	+	.	LmxM.05.0790
LmxM.05	RNA_seq_based_annotation	Extended_CDS	338943	342167	.	+	.	LmxM.05.0910
LmxM.05	RNA_seq_based_annotation	Extended_CDS	390431	391930	.	+	.	LmxM.05.1061
LmxM.05	RNA_seq_based_annotation	Extended_CDS	416155	416517	.	+	.	LmxM.05.1120
LmxM.05	RNA_seq_based_annotation	Extended_CDS	429631	431202	.	-	.	LmxM.05.1180
LmxM.06	RNA_seq_based_annotation	Extended_CDS	23001	24446	.	-	.	LmxM.06.0050
LmxM.06	RNA_seq_based_annotation	Extended_CDS	27997	29043	.	-	.	LmxM.06.0060
LmxM.06	RNA_seq_based_annotation	Extended_CDS	49548	50201	.	-	.	LmxM.06.0120
LmxM.06	RNA_seq_based_annotation	Extended_CDS	59183	61342	.	-	.	LmxM.06.0180
LmxM.06	RNA_seq_based_annotation	Extended_CDS	62727	64904	.	-	.	LmxM.06.0190
LmxM.06	RNA_seq_based_annotation	Extended_CDS	76416	79229	.	-	.	LmxM.06.0240
LmxM.06	RNA_seq_based_annotation	Extended_CDS	96184	97518	.	-	.	LmxM.06.0290
LmxM.06	RNA_seq_based_annotation	Extended_CDS	118082	119305	.	-	.	LmxM.06.0350
LmxM.06	RNA_seq_based_annotation	Extended_CDS	173716	175860	.	+	.	LmxM.06.0510
LmxM.06	RNA_seq_based_annotation	Extended_CDS	185883	188474	.	+	.	LmxM.06.0540
LmxM.06	RNA_seq_based_annotation	Extended_CDS	195542	196351	.	+	.	LmxM.06.0560
LmxM.06	RNA_seq_based_annotation	Extended_CDS	200578	205128	.	+	.	LmxM.06.0590
LmxM.06	RNA_seq_based_annotation	Extended_CDS	211051	212211	.	+	.	LmxM.06.0610
LmxM.06	RNA_seq_based_annotation	Extended_CDS	217834	219072	.	+	.	LmxM.06.0630
LmxM.06	RNA_seq_based_annotation	Extended_CDS	281985	284093	.	+	.	LmxM.06.0750
LmxM.06	RNA_seq_based_annotation	Extended_CDS	313104	323768	.	+	.	LmxM.06.0810
LmxM.06	RNA_seq_based_annotation	Extended_CDS	359817	365192	.	+	.	LmxM.06.0900
LmxM.06	RNA_seq_based_annotation	Extended_CDS	373281	375239	.	+	.	LmxM.06.0940
LmxM.06	RNA_seq_based_annotation	Extended_CDS	387076	390318	.	+	.	LmxM.06.0980
LmxM.07	RNA_seq_based_annotation	Extended_CDS	136787	140218	.	-	.	LmxM.07.0320
LmxM.07	RNA_seq_based_annotation	Extended_CDS	152493	154172	.	-	.	LmxM.07.0340
LmxM.07	RNA_seq_based_annotation	Extended_CDS	166023	176714	.	-	.	LmxM.07.0380
LmxM.07	RNA_seq_based_annotation	Extended_CDS	238128	241100	.	+	.	LmxM.07.0540
LmxM.07	RNA_seq_based_annotation	Extended_CDS	246404	252097	.	+	.	LmxM.07.0550
LmxM.07	RNA_seq_based_annotation	Extended_CDS	258362	262456	.	+	.	LmxM.07.0580
LmxM.07	RNA_seq_based_annotation	Extended_CDS	275611	277521	.	+	.	LmxM.07.0620
LmxM.07	RNA_seq_based_annotation	Extended_CDS	300980	306601	.	+	.	LmxM.07.0690
LmxM.07	RNA_seq_based_annotation	Extended_CDS	321733	324330	.	+	.	LmxM.07.0730
LmxM.07	RNA_seq_based_annotation	Extended_CDS	340033	341358	.	+	.	LmxM.07.0750
LmxM.07	RNA_seq_based_annotation	Extended_CDS	349339	351138	.	+	.	LmxM.07.0770
LmxM.07	RNA_seq_based_annotation	Extended_CDS	353568	355193	.	+	.	LmxM.07.0780
LmxM.07	RNA_seq_based_annotation	Extended_CDS	355891	356859	.	+	.	LmxM.07.0790
LmxM.07	RNA_seq_based_annotation	Extended_CDS	367717	368178	.	+	.	LmxM.07.0810
LmxM.07	RNA_seq_based_annotation	Extended_CDS	413222	417649	.	+	.	LmxM.07.0860
LmxM.07	RNA_seq_based_annotation	Extended_CDS	425587	429915	.	+	.	LmxM.07.0880
LmxM.07	RNA_seq_based_annotation	Extended_CDS	454169	461776	.	+	.	LmxM.07.0920
LmxM.07	RNA_seq_based_annotation	Extended_CDS	475414	482784	.	+	.	LmxM.07.0950
LmxM.07	RNA_seq_based_annotation	Extended_CDS	502435	506460	.	+	.	LmxM.07.1020
LmxM.07	RNA_seq_based_annotation	Extended_CDS	510778	512112	.	+	.	LmxM.07.1040
LmxM.08	RNA_seq_based_annotation	Extended_CDS	31802	32029	.	-	.	LmxM.08_29.2750
LmxM.08	RNA_seq_based_annotation	Extended_CDS	87104	88909	.	-	.	LmxM.08_29.2580
LmxM.08	RNA_seq_based_annotation	Extended_CDS	147470	149557	.	-	.	LmxM.08_29.2420
LmxM.08	RNA_seq_based_annotation	Extended_CDS	155100	156299	.	-	.	LmxM.08_29.2400
LmxM.08	RNA_seq_based_annotation	Extended_CDS	239489	241096	.	+	.	LmxM.08_29.2180
LmxM.08	RNA_seq_based_annotation	Extended_CDS	250248	251981	.	+	.	LmxM.08_29.2150
LmxM.08	RNA_seq_based_annotation	Extended_CDS	270182	275563	.	+	.	LmxM.08_29.2110
LmxM.08	RNA_seq_based_annotation	Extended_CDS	293591	296884	.	+	.	LmxM.08_29.2060
LmxM.08	RNA_seq_based_annotation	Extended_CDS	318944	321058	.	+	.	LmxM.08_29.2010
LmxM.08	RNA_seq_based_annotation	Extended_CDS	419604	420950	.	+	.	LmxM.08_29.1650
LmxM.08	RNA_seq_based_annotation	Extended_CDS	429706	433581	.	+	.	LmxM.08_29.1630
LmxM.08	RNA_seq_based_annotation	Extended_CDS	434900	441535	.	+	.	LmxM.08_29.1620
LmxM.08	RNA_seq_based_annotation	Extended_CDS	459390	461279	.	+	.	LmxM.08_29.1575
LmxM.08	RNA_seq_based_annotation	Extended_CDS	465466	467817	.	+	.	LmxM.08_29.1560
LmxM.08	RNA_seq_based_annotation	Extended_CDS	469084	471444	.	+	.	LmxM.08_29.1550
LmxM.08	RNA_seq_based_annotation	Extended_CDS	525038	526657	.	-	.	LmxM.08_29.1430
LmxM.08	RNA_seq_based_annotation	Extended_CDS	560782	565419	.	-	.	LmxM.08_29.1370
LmxM.08	RNA_seq_based_annotation	Extended_CDS	634581	635654	.	-	.	LmxM.08_29.1300
LmxM.08	RNA_seq_based_annotation	Extended_CDS	652241	655882	.	-	.	LmxM.08_29.1260
LmxM.08	RNA_seq_based_annotation	Extended_CDS	667603	669951	.	-	.	LmxM.08_29.1240
LmxM.08	RNA_seq_based_annotation	Extended_CDS	671318	677866	.	-	.	LmxM.08_29.1230
LmxM.08	RNA_seq_based_annotation	Extended_CDS	718717	722112	.	-	.	LmxM.08_29.1120
LmxM.08	RNA_seq_based_annotation	Extended_CDS	790032	791600	.	-	.	LmxM.08_29.0960
LmxM.08	RNA_seq_based_annotation	Extended_CDS	809030	810046	.	-	.	LmxM.08_29.0910
LmxM.08	RNA_seq_based_annotation	Extended_CDS	833988	835766	.	+	.	LmxM.08_29.0860
LmxM.08	RNA_seq_based_annotation	Extended_CDS	910146	912074	.	+	.	LmxM.08_29.0650
LmxM.08	RNA_seq_based_annotation	Extended_CDS	949713	952976	.	+	.	LmxM.08_29.0550
LmxM.08	RNA_seq_based_annotation	Extended_CDS	967003	968361	.	+	.	LmxM.08_29.0520
LmxM.08	RNA_seq_based_annotation	Extended_CDS	976491	980429	.	+	.	LmxM.08_29.0500
LmxM.08	RNA_seq_based_annotation	Extended_CDS	988325	989257	.	+	.	LmxM.08_29.0480partial
LmxM.08	RNA_seq_based_annotation	Extended_CDS	1021714	1024653	.	+	.	LmxM.08_29.0380
LmxM.08	RNA_seq_based_annotation	Extended_CDS	1026366	1031018	.	+	.	LmxM.08_29.0370
LmxM.08	RNA_seq_based_annotation	Extended_CDS	1045825	1046988	.	+	.	LmxM.08_29.0320
LmxM.08	RNA_seq_based_annotation	Extended_CDS	1113184	1115889	.	+	.	LmxM.08_29.0130
LmxM.08	RNA_seq_based_annotation	Extended_CDS	1176767	1179367	.	+	.	LmxM.08.0080
LmxM.08	RNA_seq_based_annotation	Extended_CDS	1185807	1187471	.	+	.	LmxM.08.0100
LmxM.08	RNA_seq_based_annotation	Extended_CDS	1188533	1190803	.	+	.	LmxM.08.0110
LmxM.08	RNA_seq_based_annotation	Extended_CDS	1208511	1210055	.	+	.	LmxM.08.0150
LmxM.08	RNA_seq_based_annotation	Extended_CDS	1218119	1220017	.	+	.	LmxM.08.0170
LmxM.08	RNA_seq_based_annotation	Extended_CDS	1248707	1250737	.	+	.	LmxM.08.0260
LmxM.08	RNA_seq_based_annotation	Extended_CDS	1257225	1258505	.	+	.	LmxM.08.0280
LmxM.08	RNA_seq_based_annotation	Extended_CDS	1268097	1283033	.	+	.	LmxM.08.0340
LmxM.08	RNA_seq_based_annotation	Extended_CDS	1301050	1306992	.	+	.	LmxM.08.0390
LmxM.08	RNA_seq_based_annotation	Extended_CDS	1307684	1311547	.	+	.	LmxM.08.0400
LmxM.08	RNA_seq_based_annotation	Extended_CDS	1348360	1349883	.	+	.	LmxM.08.0490
LmxM.08	RNA_seq_based_annotation	Extended_CDS	1357065	1364048	.	+	.	LmxM.08.0520
LmxM.08	RNA_seq_based_annotation	Extended_CDS	1364560	1370409	.	+	.	LmxM.08.0530
LmxM.08	RNA_seq_based_annotation	Extended_CDS	1380030	1380860	.	+	.	LmxM.08.0560
LmxM.08	RNA_seq_based_annotation	Extended_CDS	1385170	1385877	.	+	.	LmxM.08.0580
LmxM.08	RNA_seq_based_annotation	Extended_CDS	1394418	1395074	.	+	.	LmxM.08.0600
LmxM.08	RNA_seq_based_annotation	Extended_CDS	1412069	1418695	.	+	.	LmxM.08.0630
LmxM.08	RNA_seq_based_annotation	Extended_CDS	1439371	1441185	.	+	.	LmxM.08.0780
LmxM.08	RNA_seq_based_annotation	Extended_CDS	1442116	1444419	.	+	.	LmxM.08.0790
LmxM.08	RNA_seq_based_annotation	Extended_CDS	1500552	1501205	.	+	.	LmxM.08.0810
LmxM.08	RNA_seq_based_annotation	Extended_CDS	1529162	1533598	.	-	.	LmxM.08.0900
LmxM.08	RNA_seq_based_annotation	Extended_CDS	1552513	1553403	.	-	.	LmxM.08.0940
LmxM.08	RNA_seq_based_annotation	Extended_CDS	1559336	1561774	.	-	.	LmxM.08.0970
LmxM.08	RNA_seq_based_annotation	Extended_CDS	1572765	1580462	.	-	.	LmxM.08.1000
LmxM.08	RNA_seq_based_annotation	Extended_CDS	1589089	1590495	.	-	.	LmxM.08.1080
LmxM.08	RNA_seq_based_annotation	Extended_CDS	1629875	1631542	.	+	.	LmxM.08.1170
LmxM.08	RNA_seq_based_annotation	Extended_CDS	1646760	1648481	.	+	.	LmxM.08.1215
LmxM.09	RNA_seq_based_annotation	Extended_CDS	16601	20548	.	+	.	LmxM.09.0070
LmxM.09	RNA_seq_based_annotation	Extended_CDS	85191	88142	.	+	.	LmxM.09.0250
LmxM.09	RNA_seq_based_annotation	Extended_CDS	99070	103014	.	+	.	LmxM.09.0290
LmxM.09	RNA_seq_based_annotation	Extended_CDS	103845	104594	.	+	.	LmxM.09.0300
LmxM.09	RNA_seq_based_annotation	Extended_CDS	127520	130756	.	+	.	LmxM.09.0360
LmxM.09	RNA_seq_based_annotation	Extended_CDS	134266	135078	.	+	.	LmxM.09.0370
LmxM.09	RNA_seq_based_annotation	Extended_CDS	145999	147408	.	+	.	LmxM.09.0400
LmxM.09	RNA_seq_based_annotation	Extended_CDS	149127	152354	.	+	.	LmxM.09.0420
LmxM.09	RNA_seq_based_annotation	Extended_CDS	156976	158844	.	+	.	LmxM.09.0440
LmxM.09	RNA_seq_based_annotation	Extended_CDS	159754	162840	.	+	.	LmxM.09.0450
LmxM.09	RNA_seq_based_annotation	Extended_CDS	163857	173051	.	+	.	LmxM.09.0460
LmxM.09	RNA_seq_based_annotation	Extended_CDS	183438	188576	.	+	.	LmxM.09.0500
LmxM.09	RNA_seq_based_annotation	Extended_CDS	207793	209694	.	+	.	LmxM.09.0550
LmxM.09	RNA_seq_based_annotation	Extended_CDS	219161	222610	.	+	.	LmxM.09.0590
LmxM.09	RNA_seq_based_annotation	Extended_CDS	224920	227832	.	+	.	LmxM.09.0610
LmxM.09	RNA_seq_based_annotation	Extended_CDS	228891	231146	.	+	.	LmxM.09.0620
LmxM.09	RNA_seq_based_annotation	Extended_CDS	256119	257723	.	-	.	LmxM.09.0710
LmxM.09	RNA_seq_based_annotation	Extended_CDS	310082	311761	.	-	.	LmxM.09.0820
LmxM.09	RNA_seq_based_annotation	Extended_CDS	352072	354189	.	-	.	LmxM.09.0960
LmxM.09	RNA_seq_based_annotation	Extended_CDS	357977	361369	.	-	.	LmxM.09.0980
LmxM.09	RNA_seq_based_annotation	Extended_CDS	395881	397044	.	-	.	LmxM.09.1030
LmxM.09	RNA_seq_based_annotation	Extended_CDS	398663	400951	.	-	.	LmxM.09.1040
LmxM.09	RNA_seq_based_annotation	Extended_CDS	415256	416104	.	-	.	LmxM.09.1100
LmxM.09	RNA_seq_based_annotation	Extended_CDS	441133	445764	.	-	.	LmxM.09.1200
LmxM.09	RNA_seq_based_annotation	Extended_CDS	449224	453333	.	-	.	LmxM.09.1220
LmxM.09	RNA_seq_based_annotation	Extended_CDS	468234	470318	.	-	.	LmxM.09.1260
LmxM.09	RNA_seq_based_annotation	Extended_CDS	485712	487532	.	-	.	LmxM.09.1320
LmxM.09	RNA_seq_based_annotation	Extended_CDS	495514	496224	.	-	.	LmxM.09.1360
LmxM.09	RNA_seq_based_annotation	Extended_CDS	512621	513337	.	-	.	LmxM.09.1430
LmxM.09	RNA_seq_based_annotation	Extended_CDS	521467	521829	.	-	.	LmxM.09.1470
LmxM.09	RNA_seq_based_annotation	Extended_CDS	530862	535790	.	-	.	LmxM.09.1510
LmxM.09	RNA_seq_based_annotation	Extended_CDS	538884	540875	.	-	.	LmxM.09.1540
LmxM.10	RNA_seq_based_annotation	Extended_CDS	9309	12506	.	+	.	LmxM.10.0040
LmxM.10	RNA_seq_based_annotation	Extended_CDS	13235	16105	.	+	.	LmxM.10.0050
LmxM.10	RNA_seq_based_annotation	Extended_CDS	43250	45595	.	+	.	LmxM.10.0140
LmxM.10	RNA_seq_based_annotation	Extended_CDS	53969	56083	.	+	.	LmxM.10.0160
LmxM.10	RNA_seq_based_annotation	Extended_CDS	59795	61873	.	+	.	LmxM.10.0170
LmxM.10	RNA_seq_based_annotation	Extended_CDS	63445	64218	.	+	.	LmxM.10.0180
LmxM.10	RNA_seq_based_annotation	Extended_CDS	83454	84332	.	+	.	LmxM.10.0219
LmxM.10	RNA_seq_based_annotation	Extended_CDS	87059	88573	.	+	.	LmxM.10.0220
LmxM.10	RNA_seq_based_annotation	Extended_CDS	98384	99220	.	+	.	LmxM.10.0250
LmxM.10	RNA_seq_based_annotation	Extended_CDS	102154	105075	.	+	.	LmxM.10.0270
LmxM.10	RNA_seq_based_annotation	Extended_CDS	122890	126006	.	+	.	LmxM.10.0310
LmxM.10	RNA_seq_based_annotation	Extended_CDS	134222	135694	.	+	.	LmxM.10.0330
LmxM.10	RNA_seq_based_annotation	Extended_CDS	143881	145962	.	+	.	LmxM.10.0360
LmxM.10	RNA_seq_based_annotation	Extended_CDS	150216	152303	.	+	.	LmxM.10.0370
LmxM.10	RNA_seq_based_annotation	Extended_CDS	154058	156220	.	+	.	LmxM.10.0400
LmxM.10	RNA_seq_based_annotation	Extended_CDS	168358	168969	.	+	.	LmxM.10.0440
LmxM.10	RNA_seq_based_annotation	Extended_CDS	208747	229080	.	+	.	LmxM.10.0500
LmxM.10	RNA_seq_based_annotation	Extended_CDS	239456	243025	.	-	.	LmxM.10.0530
LmxM.10	RNA_seq_based_annotation	Extended_CDS	279229	280803	.	-	.	LmxM.10.0650
LmxM.10	RNA_seq_based_annotation	Extended_CDS	289856	290980	.	-	.	LmxM.10.0670
LmxM.10	RNA_seq_based_annotation	Extended_CDS	291934	293997	.	-	.	LmxM.10.0680
LmxM.10	RNA_seq_based_annotation	Extended_CDS	300384	303260	.	-	.	LmxM.10.0700
LmxM.10	RNA_seq_based_annotation	Extended_CDS	327142	329382	.	-	.	LmxM.10.0770
LmxM.10	RNA_seq_based_annotation	Extended_CDS	334987	338817	.	-	.	LmxM.10.0800
LmxM.10	RNA_seq_based_annotation	Extended_CDS	340363	346515	.	-	.	LmxM.10.0810
LmxM.10	RNA_seq_based_annotation	Extended_CDS	348042	349610	.	-	.	LmxM.10.0820
LmxM.10	RNA_seq_based_annotation	Extended_CDS	379594	380812	.	-	.	LmxM.10.0930
LmxM.10	RNA_seq_based_annotation	Extended_CDS	395229	397796	.	-	.	LmxM.10.0960
LmxM.10	RNA_seq_based_annotation	Extended_CDS	405117	406376	.	-	.	LmxM.10.1000
LmxM.10	RNA_seq_based_annotation	Extended_CDS	441719	442297	.	-	.	LmxM.10.1120
LmxM.10	RNA_seq_based_annotation	Extended_CDS	467227	470550	.	-	.	LmxM.10.1200
LmxM.11	RNA_seq_based_annotation	Extended_CDS	2688	3584	.	+	.	LmxM.11.0010
LmxM.11	RNA_seq_based_annotation	Extended_CDS	3057	3584	.	+	.	LmxM.11.0010
LmxM.11	RNA_seq_based_annotation	Extended_CDS	3935	5128	.	+	.	LmxM.11.0020
LmxM.11	RNA_seq_based_annotation	Extended_CDS	12252	15998	.	+	.	LmxM.11.0060
LmxM.11	RNA_seq_based_annotation	Extended_CDS	24777	26777	.	+	.	LmxM.11.0090
LmxM.11	RNA_seq_based_annotation	Extended_CDS	61730	63448	.	+	.	LmxM.11.0230
LmxM.11	RNA_seq_based_annotation	Extended_CDS	73825	75105	.	+	.	LmxM.11.0270
LmxM.11	RNA_seq_based_annotation	Extended_CDS	80966	82492	.	+	.	LmxM.11.0290
LmxM.11	RNA_seq_based_annotation	Extended_CDS	84442	90525	.	+	.	LmxM.11.0310
LmxM.11	RNA_seq_based_annotation	Extended_CDS	94385	99097	.	+	.	LmxM.11.0320
LmxM.11	RNA_seq_based_annotation	Extended_CDS	101245	104910	.	+	.	LmxM.11.0330
LmxM.11	RNA_seq_based_annotation	Extended_CDS	114526	116544	.	+	.	LmxM.11.0370
LmxM.11	RNA_seq_based_annotation	Extended_CDS	123280	124962	.	+	.	LmxM.11.0390
LmxM.11	RNA_seq_based_annotation	Extended_CDS	128608	132495	.	+	.	LmxM.11.0400
LmxM.11	RNA_seq_based_annotation	Extended_CDS	147201	149489	.	+	.	LmxM.11.0450
LmxM.11	RNA_seq_based_annotation	Extended_CDS	180829	182541	.	+	.	LmxM.11.0520
LmxM.11	RNA_seq_based_annotation	Extended_CDS	209565	211640	.	+	.	LmxM.11.0590
LmxM.11	RNA_seq_based_annotation	Extended_CDS	237760	243591	.	+	.	LmxM.11.0640
LmxM.11	RNA_seq_based_annotation	Extended_CDS	245691	247622	.	+	.	LmxM.11.0650
LmxM.11	RNA_seq_based_annotation	Extended_CDS	255367	257238	.	+	.	LmxM.11.0670
LmxM.11	RNA_seq_based_annotation	Extended_CDS	266171	267403	.	+	.	LmxM.11.0700
LmxM.11	RNA_seq_based_annotation	Extended_CDS	269215	270885	.	+	.	LmxM.11.0710
LmxM.11	RNA_seq_based_annotation	Extended_CDS	278494	282621	.	+	.	LmxM.11.0730
LmxM.11	RNA_seq_based_annotation	Extended_CDS	301753	303180	.	+	.	LmxM.11.0820
LmxM.11	RNA_seq_based_annotation	Extended_CDS	316908	318338	.	+	.	LmxM.11.0840
LmxM.11	RNA_seq_based_annotation	Extended_CDS	323776	329244	.	+	.	LmxM.11.0860
LmxM.11	RNA_seq_based_annotation	Extended_CDS	330928	335385	.	+	.	LmxM.11.0870
LmxM.11	RNA_seq_based_annotation	Extended_CDS	345891	348932	.	+	.	LmxM.11.0890
LmxM.11	RNA_seq_based_annotation	Extended_CDS	372467	374014	.	+	.	LmxM.11.0950
LmxM.11	RNA_seq_based_annotation	Extended_CDS	416202	418970	.	+	.	LmxM.11.1040
LmxM.11	RNA_seq_based_annotation	Extended_CDS	431407	432882	.	+	.	LmxM.11.1070
LmxM.11	RNA_seq_based_annotation	Extended_CDS	483496	489225	.	+	.	LmxM.11.1240
LmxM.11	RNA_seq_based_annotation	Extended_CDS	522726	528617	.	+	.	LmxM.11.1290
LmxM.11	RNA_seq_based_annotation	Extended_CDS	547562	548281	.	+	.	LmxM.11.1350
LmxM.11	RNA_seq_based_annotation	Extended_CDS	549004	550380	.	+	.	LmxM.11.1360
LmxM.12	RNA_seq_based_annotation	Extended_CDS	6972	8468	.	+	.	LmxM.12.0040
LmxM.12	RNA_seq_based_annotation	Extended_CDS	24379	25260	.	+	.	LmxM.12.0100
LmxM.12	RNA_seq_based_annotation	Extended_CDS	27024	29723	.	+	.	LmxM.12.0110
LmxM.12	RNA_seq_based_annotation	Extended_CDS	30881	35005	.	+	.	LmxM.12.0120
LmxM.12	RNA_seq_based_annotation	Extended_CDS	54045	55379	.	+	.	LmxM.12.0170
LmxM.12	RNA_seq_based_annotation	Extended_CDS	59839	64815	.	+	.	LmxM.12.0190
LmxM.12	RNA_seq_based_annotation	Extended_CDS	76263	80981	.	+	.	LmxM.12.0230
LmxM.12	RNA_seq_based_annotation	Extended_CDS	86048	88471	.	+	.	LmxM.12.0250
LmxM.12	RNA_seq_based_annotation	Extended_CDS	90232	98946	.	+	.	LmxM.12.0260
LmxM.12	RNA_seq_based_annotation	Extended_CDS	99510	101303	.	+	.	LmxM.12.0270
LmxM.12	RNA_seq_based_annotation	Extended_CDS	109248	114032	.	+	.	LmxM.12.0290
LmxM.12	RNA_seq_based_annotation	Extended_CDS	134605	138543	.	+	.	LmxM.12.0330
LmxM.12	RNA_seq_based_annotation	Extended_CDS	179167	181284	.	-	.	LmxM.12.0430
LmxM.12	RNA_seq_based_annotation	Extended_CDS	185824	189282	.	-	.	LmxM.12.0450
LmxM.12	RNA_seq_based_annotation	Extended_CDS	236363	237319	.	-	.	LmxM.12.0490
LmxM.12	RNA_seq_based_annotation	Extended_CDS	262607	265576	.	-	.	LmxM.12.0510
LmxM.12	RNA_seq_based_annotation	Extended_CDS	281496	283997	.	+	.	LmxM.12.0550
LmxM.12	RNA_seq_based_annotation	Extended_CDS	317749	321921	.	+	.	LmxM.12.0620
LmxM.12	RNA_seq_based_annotation	Extended_CDS	326595	328841	.	+	.	LmxM.12.0640
LmxM.12	RNA_seq_based_annotation	Extended_CDS	357480	360620	.	+	.	LmxM.12.0850
LmxM.12	RNA_seq_based_annotation	Extended_CDS	364141	364989	.	+	.	LmxM.12.0870partial
LmxM.12	RNA_seq_based_annotation	Extended_CDS	401780	405655	.	+	.	LmxM.12.1120
LmxM.12	RNA_seq_based_annotation	Extended_CDS	412278	415691	.	+	.	LmxM.12.1140
LmxM.12	RNA_seq_based_annotation	Extended_CDS	418062	421868	.	+	.	LmxM.12.1150
LmxM.12	RNA_seq_based_annotation	Extended_CDS	464421	467081	.	+	.	LmxM.12.1240
LmxM.12	RNA_seq_based_annotation	Extended_CDS	478558	479664	.	+	.	LmxM.12.1270
LmxM.13	RNA_seq_based_annotation	Extended_CDS	9231	10298	.	-	.	LmxM.13.0040
LmxM.13	RNA_seq_based_annotation	Extended_CDS	10823	11713	.	-	.	LmxM.13.0050
LmxM.13	RNA_seq_based_annotation	Extended_CDS	12452	13840	.	-	.	LmxM.13.0060
LmxM.13	RNA_seq_based_annotation	Extended_CDS	33874	34344	.	-	.	LmxM.13.0120
LmxM.13	RNA_seq_based_annotation	Extended_CDS	42045	42809	.	-	.	LmxM.13.0140
LmxM.13	RNA_seq_based_annotation	Extended_CDS	61731	64202	.	-	.	LmxM.13.0200
LmxM.13	RNA_seq_based_annotation	Extended_CDS	66743	69160	.	-	.	LmxM.13.0210
LmxM.13	RNA_seq_based_annotation	Extended_CDS	83843	89524	.	-	.	LmxM.13.0270
LmxM.13	RNA_seq_based_annotation	Extended_CDS	129298	131574	.	+	.	LmxM.13.0480
LmxM.13	RNA_seq_based_annotation	Extended_CDS	136489	142959	.	+	.	LmxM.13.0500
LmxM.13	RNA_seq_based_annotation	Extended_CDS	143639	144538	.	+	.	LmxM.13.0510
LmxM.13	RNA_seq_based_annotation	Extended_CDS	160904	166435	.	+	.	LmxM.13.0580
LmxM.13	RNA_seq_based_annotation	Extended_CDS	167425	168456	.	+	.	LmxM.13.0590
LmxM.13	RNA_seq_based_annotation	Extended_CDS	169213	170289	.	+	.	LmxM.13.0600
LmxM.13	RNA_seq_based_annotation	Extended_CDS	192995	194446	.	+	.	LmxM.13.0670
LmxM.13	RNA_seq_based_annotation	Extended_CDS	198537	201671	.	+	.	LmxM.13.0690
LmxM.13	RNA_seq_based_annotation	Extended_CDS	218569	221838	.	-	.	LmxM.13.0740
LmxM.13	RNA_seq_based_annotation	Extended_CDS	223144	224022	.	-	.	LmxM.13.0750
LmxM.13	RNA_seq_based_annotation	Extended_CDS	231722	233428	.	-	.	LmxM.13.0770
LmxM.13	RNA_seq_based_annotation	Extended_CDS	253767	254636	.	-	.	LmxM.13.0820
LmxM.13	RNA_seq_based_annotation	Extended_CDS	265262	268747	.	-	.	LmxM.13.0850
LmxM.13	RNA_seq_based_annotation	Extended_CDS	304790	306697	.	-	.	LmxM.13.0970
LmxM.13	RNA_seq_based_annotation	Extended_CDS	339604	346416	.	-	.	LmxM.13.1070
LmxM.13	RNA_seq_based_annotation	Extended_CDS	346930	351528	.	-	.	LmxM.13.1080
LmxM.13	RNA_seq_based_annotation	Extended_CDS	362212	363813	.	-	.	LmxM.13.1110
LmxM.13	RNA_seq_based_annotation	Extended_CDS	374841	376697	.	-	.	LmxM.13.1170
LmxM.13	RNA_seq_based_annotation	Extended_CDS	415427	418498	.	-	.	LmxM.13.1290
LmxM.13	RNA_seq_based_annotation	Extended_CDS	427545	429350	.	-	.	LmxM.13.1320
LmxM.13	RNA_seq_based_annotation	Extended_CDS	448926	451109	.	-	.	LmxM.13.1370
LmxM.13	RNA_seq_based_annotation	Extended_CDS	457672	460137	.	-	.	LmxM.13.1400
LmxM.13	RNA_seq_based_annotation	Extended_CDS	476977	481800	.	-	.	LmxM.13.1440
LmxM.13	RNA_seq_based_annotation	Extended_CDS	518464	520491	.	-	.	LmxM.13.1510
LmxM.13	RNA_seq_based_annotation	Extended_CDS	560186	564112	.	-	.	LmxM.13.1600
LmxM.13	RNA_seq_based_annotation	Extended_CDS	575436	580382	.	-	.	LmxM.13.1630
LmxM.14	RNA_seq_based_annotation	Extended_CDS	3703	6846	.	+	.	LmxM.14.0020
LmxM.14	RNA_seq_based_annotation	Extended_CDS	8761	12123	.	+	.	LmxM.14.0040
LmxM.14	RNA_seq_based_annotation	Extended_CDS	19225	20088	.	+	.	LmxM.14.0080
LmxM.14	RNA_seq_based_annotation	Extended_CDS	23001	26099	.	+	.	LmxM.14.0100
LmxM.14	RNA_seq_based_annotation	Extended_CDS	56155	57870	.	+	.	LmxM.14.0220
LmxM.14	RNA_seq_based_annotation	Extended_CDS	79537	80568	.	+	.	LmxM.14.0290
LmxM.14	RNA_seq_based_annotation	Extended_CDS	80982	81908	.	+	.	LmxM.14.0300
LmxM.14	RNA_seq_based_annotation	Extended_CDS	136636	137223	.	+	.	LmxM.14.0405
LmxM.14	RNA_seq_based_annotation	Extended_CDS	153513	155069	.	+	.	LmxM.14.0460
LmxM.14	RNA_seq_based_annotation	Extended_CDS	271868	272839	.	-	.	LmxM.14.0740
LmxM.14	RNA_seq_based_annotation	Extended_CDS	331539	334595	.	-	.	LmxM.14.0870
LmxM.14	RNA_seq_based_annotation	Extended_CDS	356866	362145	.	-	.	LmxM.14.0920
LmxM.14	RNA_seq_based_annotation	Extended_CDS	369817	373077	.	-	.	LmxM.14.0940
LmxM.14	RNA_seq_based_annotation	Extended_CDS	387512	390130	.	-	.	LmxM.14.0980
LmxM.14	RNA_seq_based_annotation	Extended_CDS	396244	399378	.	-	.	LmxM.14.1010
LmxM.14	RNA_seq_based_annotation	Extended_CDS	486441	487973	.	+	.	LmxM.14.1140
LmxM.14	RNA_seq_based_annotation	Extended_CDS	489219	490784	.	+	.	LmxM.14.1150
LmxM.14	RNA_seq_based_annotation	Extended_CDS	498195	500819	.	+	.	LmxM.14.1170
LmxM.14	RNA_seq_based_annotation	Extended_CDS	524680	525288	.	+	.	LmxM.14.1260
LmxM.14	RNA_seq_based_annotation	Extended_CDS	534416	537646	.	+	.	LmxM.14.1300
LmxM.14	RNA_seq_based_annotation	Extended_CDS	568603	569841	.	+	.	LmxM.14.1380
LmxM.14	RNA_seq_based_annotation	Extended_CDS	590332	593316	.	+	.	LmxM.14.1440
LmxM.14	RNA_seq_based_annotation	Extended_CDS	595609	597705	.	+	.	LmxM.14.1450
LmxM.15	RNA_seq_based_annotation	Extended_CDS	10493	11392	.	-	.	LmxM.15.0050
LmxM.15	RNA_seq_based_annotation	Extended_CDS	22329	24014	.	-	.	LmxM.15.0070
LmxM.15	RNA_seq_based_annotation	Extended_CDS	27693	29336	.	-	.	LmxM.15.0090
LmxM.15	RNA_seq_based_annotation	Extended_CDS	40165	42498	.	-	.	LmxM.15.0130
LmxM.15	RNA_seq_based_annotation	Extended_CDS	157300	164728	.	+	.	LmxM.15.0440
LmxM.15	RNA_seq_based_annotation	Extended_CDS	203763	205598	.	+	.	LmxM.15.0560
LmxM.15	RNA_seq_based_annotation	Extended_CDS	337247	338524	.	-	.	LmxM.15.0825
LmxM.15	RNA_seq_based_annotation	Extended_CDS	404296	405966	.	-	.	LmxM.15.1030
LmxM.15	RNA_seq_based_annotation	Extended_CDS	466148	472012	.	-	.	LmxM.15.1280
LmxM.16	RNA_seq_based_annotation	Extended_CDS	62736	63500	.	-	.	LmxM.16.0180
LmxM.16	RNA_seq_based_annotation	Extended_CDS	118505	119362	.	-	.	LmxM.16.0340
LmxM.16	RNA_seq_based_annotation	Extended_CDS	119942	121264	.	-	.	LmxM.16.0350
LmxM.16	RNA_seq_based_annotation	Extended_CDS	140058	142019	.	-	.	LmxM.16.0410
LmxM.16	RNA_seq_based_annotation	Extended_CDS	142677	145265	.	-	.	LmxM.16.0420
LmxM.16	RNA_seq_based_annotation	Extended_CDS	154769	155530	.	-	.	LmxM.16.0450
LmxM.16	RNA_seq_based_annotation	Extended_CDS	213477	216893	.	-	.	LmxM.16.0620
LmxM.16	RNA_seq_based_annotation	Extended_CDS	225914	227800	.	-	.	LmxM.16.0660
LmxM.16	RNA_seq_based_annotation	Extended_CDS	302284	303198	.	-	.	LmxM.16.0830
LmxM.16	RNA_seq_based_annotation	Extended_CDS	347955	351431	.	+	.	LmxM.16.0980
LmxM.16	RNA_seq_based_annotation	Extended_CDS	422706	425411	.	+	.	LmxM.16.1100
LmxM.16	RNA_seq_based_annotation	Extended_CDS	427717	429288	.	+	.	LmxM.16.1110
LmxM.16	RNA_seq_based_annotation	Extended_CDS	444272	445273	.	-	.	LmxM.16.1150
LmxM.16	RNA_seq_based_annotation	Extended_CDS	491012	496615	.	-	.	LmxM.16.1260
LmxM.16	RNA_seq_based_annotation	Extended_CDS	555625	558486	.	-	.	LmxM.16.1385
LmxM.16	RNA_seq_based_annotation	Extended_CDS	567662	569242	.	-	.	LmxM.16.1420
LmxM.16	RNA_seq_based_annotation	Extended_CDS	587206	595222	.	-	.	LmxM.16.1460
LmxM.16	RNA_seq_based_annotation	Extended_CDS	598048	601572	.	-	.	LmxM.16.1470
LmxM.16	RNA_seq_based_annotation	Extended_CDS	614480	616201	.	-	.	LmxM.16.1500
LmxM.16	RNA_seq_based_annotation	Extended_CDS	617692	618180	.	-	.	LmxM.16.1510
LmxM.16	RNA_seq_based_annotation	Extended_CDS	660781	666237	.	+	.	LmxM.16.1640
LmxM.17	RNA_seq_based_annotation	Extended_CDS	32906	34891	.	-	.	LmxM.17.0084
LmxM.17	RNA_seq_based_annotation	Extended_CDS	96506	99136	.	-	.	LmxM.17.0130
LmxM.17	RNA_seq_based_annotation	Extended_CDS	103723	105852	.	-	.	LmxM.17.0150
LmxM.17	RNA_seq_based_annotation	Extended_CDS	118094	121864	.	-	.	LmxM.17.0240
LmxM.17	RNA_seq_based_annotation	Extended_CDS	128873	131326	.	-	.	LmxM.17.0260
LmxM.17	RNA_seq_based_annotation	Extended_CDS	132098	132940	.	-	.	LmxM.17.0270
LmxM.17	RNA_seq_based_annotation	Extended_CDS	136871	139117	.	-	.	LmxM.17.0290
LmxM.17	RNA_seq_based_annotation	Extended_CDS	139937	140749	.	-	.	LmxM.17.0300
LmxM.17	RNA_seq_based_annotation	Extended_CDS	142045	146439	.	-	.	LmxM.17.0310
LmxM.17	RNA_seq_based_annotation	Extended_CDS	217364	228457	.	-	.	LmxM.17.0470
LmxM.17	RNA_seq_based_annotation	Extended_CDS	239523	243296	.	-	.	LmxM.17.0490
LmxM.17	RNA_seq_based_annotation	Extended_CDS	255869	258496	.	-	.	LmxM.17.0520
LmxM.17	RNA_seq_based_annotation	Extended_CDS	261238	264831	.	-	.	LmxM.17.0530
LmxM.17	RNA_seq_based_annotation	Extended_CDS	273095	273925	.	-	.	LmxM.17.0560
LmxM.17	RNA_seq_based_annotation	Extended_CDS	279298	280455	.	-	.	LmxM.17.0580
LmxM.17	RNA_seq_based_annotation	Extended_CDS	281181	286466	.	-	.	LmxM.17.0590
LmxM.17	RNA_seq_based_annotation	Extended_CDS	308750	310240	.	-	.	LmxM.17.0770
LmxM.17	RNA_seq_based_annotation	Extended_CDS	311322	312575	.	-	.	LmxM.17.0760
LmxM.17	RNA_seq_based_annotation	Extended_CDS	314724	318665	.	-	.	LmxM.17.0750
LmxM.17	RNA_seq_based_annotation	Extended_CDS	321965	324106	.	-	.	LmxM.17.0730
LmxM.17	RNA_seq_based_annotation	Extended_CDS	348599	354106	.	-	.	LmxM.17.0670
LmxM.17	RNA_seq_based_annotation	Extended_CDS	358314	360023	.	-	.	LmxM.17.0690
LmxM.17	RNA_seq_based_annotation	Extended_CDS	382511	383965	.	-	.	LmxM.17.0810
LmxM.17	RNA_seq_based_annotation	Extended_CDS	390180	391973	.	-	.	LmxM.17.0820
LmxM.17	RNA_seq_based_annotation	Extended_CDS	397273	399012	.	-	.	LmxM.17.0840
LmxM.17	RNA_seq_based_annotation	Extended_CDS	427357	431676	.	+	.	LmxM.17.0930
LmxM.17	RNA_seq_based_annotation	Extended_CDS	446052	451406	.	+	.	LmxM.17.0960
LmxM.17	RNA_seq_based_annotation	Extended_CDS	457457	478483	.	+	.	LmxM.17.0990
LmxM.17	RNA_seq_based_annotation	Extended_CDS	482348	483367	.	+	.	LmxM.17.1010
LmxM.17	RNA_seq_based_annotation	Extended_CDS	503083	505455	.	+	.	LmxM.17.1060
LmxM.17	RNA_seq_based_annotation	Extended_CDS	506618	508885	.	+	.	LmxM.17.1070
LmxM.17	RNA_seq_based_annotation	Extended_CDS	551826	553913	.	+	.	LmxM.17.1170
LmxM.17	RNA_seq_based_annotation	Extended_CDS	564971	567562	.	+	.	LmxM.17.1200
LmxM.17	RNA_seq_based_annotation	Extended_CDS	576559	581175	.	+	.	LmxM.17.1230
LmxM.17	RNA_seq_based_annotation	Extended_CDS	585603	588848	.	+	.	LmxM.17.1250
LmxM.17	RNA_seq_based_annotation	Extended_CDS	599322	600302	.	+	.	LmxM.17.1300
LmxM.17	RNA_seq_based_annotation	Extended_CDS	616288	616947	.	+	.	LmxM.17.1350
LmxM.17	RNA_seq_based_annotation	Extended_CDS	649935	654416	.	+	.	LmxM.17.1440
LmxM.18	RNA_seq_based_annotation	Extended_CDS	8260	9297	.	-	.	LmxM.18.0030
LmxM.18	RNA_seq_based_annotation	Extended_CDS	111694	112440	.	-	.	LmxM.18.0250
LmxM.18	RNA_seq_based_annotation	Extended_CDS	139716	141113	.	-	.	LmxM.18.0340
LmxM.18	RNA_seq_based_annotation	Extended_CDS	142215	143414	.	-	.	LmxM.18.0350
LmxM.18	RNA_seq_based_annotation	Extended_CDS	149172	152999	.	-	.	LmxM.18.0380
LmxM.18	RNA_seq_based_annotation	Extended_CDS	173278	174540	.	-	.	LmxM.18.0430
LmxM.18	RNA_seq_based_annotation	Extended_CDS	212238	213566	.	-	.	LmxM.18.0550
LmxM.18	RNA_seq_based_annotation	Extended_CDS	286297	291327	.	+	.	LmxM.18.0710
LmxM.18	RNA_seq_based_annotation	Extended_CDS	295859	299164	.	+	.	LmxM.18.0720
LmxM.18	RNA_seq_based_annotation	Extended_CDS	355256	357895	.	+	.	LmxM.18.0860
LmxM.18	RNA_seq_based_annotation	Extended_CDS	417524	419980	.	+	.	LmxM.18.1030
LmxM.18	RNA_seq_based_annotation	Extended_CDS	438661	441444	.	+	.	LmxM.18.1070
LmxM.18	RNA_seq_based_annotation	Extended_CDS	450411	451349	.	+	.	LmxM.18.1100
LmxM.18	RNA_seq_based_annotation	Extended_CDS	464016	467489	.	+	.	LmxM.18.1140
LmxM.18	RNA_seq_based_annotation	Extended_CDS	487640	491518	.	+	.	LmxM.18.1190
LmxM.18	RNA_seq_based_annotation	Extended_CDS	494191	496635	.	+	.	LmxM.18.1210
LmxM.18	RNA_seq_based_annotation	Extended_CDS	623147	624061	.	+	.	LmxM.18.1480
LmxM.18	RNA_seq_based_annotation	Extended_CDS	644445	648419	.	+	.	LmxM.18.1530
LmxM.18	RNA_seq_based_annotation	Extended_CDS	679516	681285	.	+	.	LmxM.18.1650
LmxM.19	RNA_seq_based_annotation	Extended_CDS	19875	20657	.	-	.	LmxM.19.0110
LmxM.19	RNA_seq_based_annotation	Extended_CDS	183078	183848	.	+	.	LmxM.19.0480
LmxM.19	RNA_seq_based_annotation	Extended_CDS	293068	296367	.	+	.	LmxM.19.0690
LmxM.19	RNA_seq_based_annotation	Extended_CDS	311758	312594	.	+	.	LmxM.19.0720
LmxM.19	RNA_seq_based_annotation	Extended_CDS	370302	373187	.	+	.	LmxM.19.0980
LmxM.19	RNA_seq_based_annotation	Extended_CDS	399351	401396	.	+	.	LmxM.19.1020
LmxM.19	RNA_seq_based_annotation	Extended_CDS	506099	507265	.	+	.	LmxM.19.1230
LmxM.19	RNA_seq_based_annotation	Extended_CDS	542977	544761	.	+	.	LmxM.19.1320
LmxM.19	RNA_seq_based_annotation	Extended_CDS	573881	575737	.	+	.	LmxM.19.1380
LmxM.19	RNA_seq_based_annotation	Extended_CDS	612263	614992	.	+	.	LmxM.19.1520
LmxM.19	RNA_seq_based_annotation	Extended_CDS	638183	639115	.	+	.	LmxM.19.1610
LmxM.20	RNA_seq_based_annotation	Extended_CDS	13246	14616	.	-	.	LmxM.36.0040
LmxM.20	RNA_seq_based_annotation	Extended_CDS	88273	89706	.	-	.	LmxM.36.0330
LmxM.20	RNA_seq_based_annotation	Extended_CDS	175408	176328	.	+	.	LmxM.36.0610
LmxM.20	RNA_seq_based_annotation	Extended_CDS	220873	222408	.	+	.	LmxM.36.0730
LmxM.20	RNA_seq_based_annotation	Extended_CDS	259442	263008	.	+	.	LmxM.36.0760
LmxM.20	RNA_seq_based_annotation	Extended_CDS	267734	271096	.	+	.	LmxM.36.0780
LmxM.20	RNA_seq_based_annotation	Extended_CDS	341398	343308	.	+	.	LmxM.36.0920
LmxM.20	RNA_seq_based_annotation	Extended_CDS	352262	365074	.	+	.	LmxM.36.0950
LmxM.20	RNA_seq_based_annotation	Extended_CDS	384191	389131	.	+	.	LmxM.36.1010
LmxM.20	RNA_seq_based_annotation	Extended_CDS	420771	422315	.	+	.	LmxM.36.1130
LmxM.20	RNA_seq_based_annotation	Extended_CDS	475390	476679	.	+	.	LmxM.36.1320
LmxM.20	RNA_seq_based_annotation	Extended_CDS	544347	547742	.	-	.	LmxM.36.1470
LmxM.20	RNA_seq_based_annotation	Extended_CDS	575836	578652	.	-	.	LmxM.36.1540
LmxM.20	RNA_seq_based_annotation	Extended_CDS	641776	644277	.	-	.	LmxM.36.1660
LmxM.20	RNA_seq_based_annotation	Extended_CDS	647476	650322	.	-	.	LmxM.36.1680
LmxM.20	RNA_seq_based_annotation	Extended_CDS	782480	783907	.	+	.	LmxM.36.2010
LmxM.20	RNA_seq_based_annotation	Extended_CDS	794320	796560	.	+	.	LmxM.36.2035
LmxM.20	RNA_seq_based_annotation	Extended_CDS	847319	848317	.	+	.	LmxM.36.2140
LmxM.20	RNA_seq_based_annotation	Extended_CDS	863407	866193	.	+	.	LmxM.36.2190
LmxM.20	RNA_seq_based_annotation	Extended_CDS	875734	877572	.	+	.	LmxM.36.2230
LmxM.20	RNA_seq_based_annotation	Extended_CDS	946215	949100	.	+	.	LmxM.36.2370
LmxM.20	RNA_seq_based_annotation	Extended_CDS	988913	990325	.	+	.	LmxM.36.2470
LmxM.20	RNA_seq_based_annotation	Extended_CDS	1006657	1008999	.	+	.	LmxM.36.2530
LmxM.20	RNA_seq_based_annotation	Extended_CDS	1039636	1041573	.	-	.	LmxM.36.2610
LmxM.20	RNA_seq_based_annotation	Extended_CDS	1090117	1092108	.	-	.	LmxM.36.2710
LmxM.20	RNA_seq_based_annotation	Extended_CDS	1099847	1103131	.	-	.	LmxM.36.2740
LmxM.20	RNA_seq_based_annotation	Extended_CDS	1214850	1215479	.	-	.	LmxM.36.3050
LmxM.20	RNA_seq_based_annotation	Extended_CDS	1218947	1219837	.	-	.	LmxM.36.3070
LmxM.20	RNA_seq_based_annotation	Extended_CDS	1256004	1257725	.	-	.	LmxM.36.3190
LmxM.20	RNA_seq_based_annotation	Extended_CDS	1274571	1277324	.	-	.	LmxM.36.3240
LmxM.20	RNA_seq_based_annotation	Extended_CDS	1358839	1360731	.	-	.	LmxM.36.3560
LmxM.20	RNA_seq_based_annotation	Extended_CDS	1376455	1378371	.	-	.	LmxM.36.3610
LmxM.20	RNA_seq_based_annotation	Extended_CDS	1435047	1436447	.	+	.	LmxM.36.3810
LmxM.20	RNA_seq_based_annotation	Extended_CDS	1484663	1486099	.	+	.	LmxM.36.3950
LmxM.20	RNA_seq_based_annotation	Extended_CDS	1515822	1520510	.	+	.	LmxM.36.4030
LmxM.20	RNA_seq_based_annotation	Extended_CDS	1542562	1546989	.	+	.	LmxM.36.4100
LmxM.20	RNA_seq_based_annotation	Extended_CDS	1562721	1564685	.	+	.	LmxM.36.4150
LmxM.20	RNA_seq_based_annotation	Extended_CDS	1763012	1764433	.	+	.	LmxM.36.4610
LmxM.20	RNA_seq_based_annotation	Extended_CDS	1929828	1931258	.	-	.	LmxM.36.5060
LmxM.20	RNA_seq_based_annotation	Extended_CDS	2021055	2025164	.	-	.	LmxM.36.5300
LmxM.20	RNA_seq_based_annotation	Extended_CDS	2148034	2150130	.	-	.	LmxM.36.5670
LmxM.20	RNA_seq_based_annotation	Extended_CDS	2188968	2190515	.	-	.	LmxM.36.5810
LmxM.20	RNA_seq_based_annotation	Extended_CDS	2222262	2228378	.	-	.	LmxM.36.5890
LmxM.20	RNA_seq_based_annotation	Extended_CDS	2250172	2251365	.	-	.	LmxM.36.5950
LmxM.20	RNA_seq_based_annotation	Extended_CDS	2258347	2259324	.	-	.	LmxM.36.5960
LmxM.20	RNA_seq_based_annotation	Extended_CDS	2274467	2276527	.	-	.	LmxM.36.6010
LmxM.20	RNA_seq_based_annotation	Extended_CDS	2320225	2322081	.	-	.	LmxM.36.6130
LmxM.20	RNA_seq_based_annotation	Extended_CDS	2322778	2325255	.	-	.	LmxM.36.6140
LmxM.20	RNA_seq_based_annotation	Extended_CDS	2331359	2332585	.	-	.	LmxM.36.6160
LmxM.20	RNA_seq_based_annotation	Extended_CDS	2345441	2349160	.	-	.	LmxM.36.6210
LmxM.20	RNA_seq_based_annotation	Extended_CDS	2387629	2389590	.	-	.	LmxM.36.6300
LmxM.20	RNA_seq_based_annotation	Extended_CDS	2463720	2467646	.	-	.	LmxM.36.6480
LmxM.20	RNA_seq_based_annotation	Extended_CDS	2478642	2480792	.	-	.	LmxM.36.6520
LmxM.20	RNA_seq_based_annotation	Extended_CDS	2482599	2483030	.	-	.	LmxM.36.6523
LmxM.20	RNA_seq_based_annotation	Extended_CDS	2544544	2548626	.	-	.	LmxM.36.6730
LmxM.20	RNA_seq_based_annotation	Extended_CDS	2588974	2590083	.	-	.	LmxM.36.6840
LmxM.20	RNA_seq_based_annotation	Extended_CDS	2595225	2597129	.	-	.	LmxM.36.6860
LmxM.20	RNA_seq_based_annotation	Extended_CDS	2702809	2705403	.	-	.	LmxM.20.0200
LmxM.20	RNA_seq_based_annotation	Extended_CDS	2714061	2714636	.	-	.	LmxM.20.0230
LmxM.20	RNA_seq_based_annotation	Extended_CDS	2745392	2746624	.	+	.	LmxM.20.0300
LmxM.20	RNA_seq_based_annotation	Extended_CDS	2750659	2752758	.	+	.	LmxM.20.0320
LmxM.20	RNA_seq_based_annotation	Extended_CDS	2767002	2768450	.	+	.	LmxM.20.0355
LmxM.20	RNA_seq_based_annotation	Extended_CDS	2853967	2858838	.	+	.	LmxM.20.0620
LmxM.20	RNA_seq_based_annotation	Extended_CDS	2865764	2869303	.	+	.	LmxM.20.0640
LmxM.20	RNA_seq_based_annotation	Extended_CDS	2949283	2951577	.	+	.	LmxM.20.0790
LmxM.20	RNA_seq_based_annotation	Extended_CDS	2962867	2963718	.	+	.	LmxM.20.0840
LmxM.20	RNA_seq_based_annotation	Extended_CDS	2997361	2999532	.	+	.	LmxM.20.0950
LmxM.20	RNA_seq_based_annotation	Extended_CDS	3041729	3042748	.	+	.	LmxM.20.1030
LmxM.20	RNA_seq_based_annotation	Extended_CDS	3056094	3059186	.	+	.	LmxM.20.1050
LmxM.20	RNA_seq_based_annotation	Extended_CDS	3071338	3072432	.	+	.	LmxM.20.1070
LmxM.20	RNA_seq_based_annotation	Extended_CDS	3073238	3081166	.	+	.	LmxM.20.1080
LmxM.20	RNA_seq_based_annotation	Extended_CDS	3082004	3088900	.	+	.	LmxM.20.1090
LmxM.20	RNA_seq_based_annotation	Extended_CDS	3105791	3115591	.	+	.	LmxM.20.1120
LmxM.20	RNA_seq_based_annotation	Extended_CDS	3211526	3212692	.	+	.	LmxM.20.1330
LmxM.20	RNA_seq_based_annotation	Extended_CDS	3225328	3226977	.	+	.	LmxM.20.1370
LmxM.20	RNA_seq_based_annotation	Extended_CDS	3229042	3233106	.	+	.	LmxM.20.1380
LmxM.20	RNA_seq_based_annotation	Extended_CDS	3239895	3242825	.	+	.	LmxM.20.1410
LmxM.20	RNA_seq_based_annotation	Extended_CDS	3280506	3285506	.	-	.	LmxM.20.1520
LmxM.20	RNA_seq_based_annotation	Extended_CDS	3289407	3289712	.	-	.	LmxM.20.1540
LmxM.20	RNA_seq_based_annotation	Extended_CDS	3291590	3293449	.	-	.	LmxM.20.1630
LmxM.20	RNA_seq_based_annotation	Extended_CDS	3296285	3296806	.	-	.	LmxM.20.1650
LmxM.20	RNA_seq_based_annotation	Extended_CDS	3312238	3313167	.	-	.	LmxM.20.1720
LmxM.20	RNA_seq_based_annotation	Extended_CDS	3330103	3333522	.	-	.	LmxM.20.1600
LmxM.21	RNA_seq_based_annotation	Extended_CDS	16558	17613	.	+	.	LmxM.21.0070
LmxM.21	RNA_seq_based_annotation	Extended_CDS	106608	107285	.	+	.	LmxM.21.0350
LmxM.21	RNA_seq_based_annotation	Extended_CDS	117365	119521	.	+	.	LmxM.21.0400
LmxM.21	RNA_seq_based_annotation	Extended_CDS	173407	174618	.	-	.	LmxM.21.0590
LmxM.21	RNA_seq_based_annotation	Extended_CDS	175681	177291	.	-	.	LmxM.21.0600
LmxM.21	RNA_seq_based_annotation	Extended_CDS	234053	237334	.	+	.	LmxM.21.0780
LmxM.21	RNA_seq_based_annotation	Extended_CDS	324510	326594	.	+	.	LmxM.21.0865
LmxM.21	RNA_seq_based_annotation	Extended_CDS	331353	334091	.	+	.	LmxM.21.0870
LmxM.21	RNA_seq_based_annotation	Extended_CDS	352005	356684	.	+	.	LmxM.21.0885
LmxM.21	RNA_seq_based_annotation	Extended_CDS	374663	375985	.	+	.	LmxM.21.0950
LmxM.21	RNA_seq_based_annotation	Extended_CDS	463493	464896	.	-	.	LmxM.21.1170
LmxM.21	RNA_seq_based_annotation	Extended_CDS	476938	481281	.	-	.	LmxM.21.1220
LmxM.21	RNA_seq_based_annotation	Extended_CDS	494839	495813	.	-	.	LmxM.21.1250
LmxM.21	RNA_seq_based_annotation	Extended_CDS	506039	508063	.	-	.	LmxM.21.1280
LmxM.21	RNA_seq_based_annotation	Extended_CDS	516808	518847	.	-	.	LmxM.21.1300
LmxM.21	RNA_seq_based_annotation	Extended_CDS	540494	541666	.	-	.	LmxM.21.1360
LmxM.21	RNA_seq_based_annotation	Extended_CDS	570183	572285	.	-	.	LmxM.21.1460
LmxM.21	RNA_seq_based_annotation	Extended_CDS	573352	574398	.	-	.	LmxM.21.1470
LmxM.21	RNA_seq_based_annotation	Extended_CDS	575383	578043	.	-	.	LmxM.21.1480
LmxM.21	RNA_seq_based_annotation	Extended_CDS	601151	606949	.	-	.	LmxM.21.1540
LmxM.21	RNA_seq_based_annotation	Extended_CDS	608419	608940	.	-	.	LmxM.21.1550
LmxM.21	RNA_seq_based_annotation	Extended_CDS	645897	647123	.	-	.	LmxM.21.1567
LmxM.21	RNA_seq_based_annotation	Extended_CDS	672816	673319	.	-	.	LmxM.21.1610
LmxM.21	RNA_seq_based_annotation	Extended_CDS	678083	679078	.	-	.	LmxM.21.1640
LmxM.21	RNA_seq_based_annotation	Extended_CDS	683644	684567	.	-	.	LmxM.21.1660
LmxM.21	RNA_seq_based_annotation	Extended_CDS	722926	725883	.	+	.	LmxM.21.1850
LmxM.22	RNA_seq_based_annotation	Extended_CDS	15171	16841	.	-	.	LmxM.22.0050
LmxM.22	RNA_seq_based_annotation	Extended_CDS	118295	119692	.	-	.	LmxM.22.0290
LmxM.22	RNA_seq_based_annotation	Extended_CDS	141970	142896	.	-	.	LmxM.22.0350
LmxM.22	RNA_seq_based_annotation	Extended_CDS	161418	165029	.	-	.	LmxM.22.0410
LmxM.22	RNA_seq_based_annotation	Extended_CDS	183333	185126	.	-	.	LmxM.22.0480
LmxM.22	RNA_seq_based_annotation	Extended_CDS	188524	191055	.	-	.	LmxM.22.0490
LmxM.22	RNA_seq_based_annotation	Extended_CDS	195127	197058	.	-	.	LmxM.22.0510
LmxM.22	RNA_seq_based_annotation	Extended_CDS	204539	207229	.	-	.	LmxM.22.0540
LmxM.22	RNA_seq_based_annotation	Extended_CDS	229970	233575	.	-	.	LmxM.22.0630
LmxM.22	RNA_seq_based_annotation	Extended_CDS	244075	245616	.	-	.	LmxM.22.0650
LmxM.22	RNA_seq_based_annotation	Extended_CDS	247069	250752	.	-	.	LmxM.22.0660
LmxM.22	RNA_seq_based_annotation	Extended_CDS	353152	355077	.	+	.	LmxM.22.0910
LmxM.22	RNA_seq_based_annotation	Extended_CDS	376269	380534	.	+	.	LmxM.22.0960
LmxM.22	RNA_seq_based_annotation	Extended_CDS	391169	393943	.	+	.	LmxM.22.0980
LmxM.22	RNA_seq_based_annotation	Extended_CDS	409556	413251	.	+	.	LmxM.22.1030
LmxM.22	RNA_seq_based_annotation	Extended_CDS	473453	476293	.	+	.	LmxM.22.1170
LmxM.22	RNA_seq_based_annotation	Extended_CDS	481328	482302	.	+	.	LmxM.22.1200
LmxM.22	RNA_seq_based_annotation	Extended_CDS	495599	498145	.	-	.	LmxM.22.1240
LmxM.22	RNA_seq_based_annotation	Extended_CDS	502561	505818	.	-	.	LmxM.22.1260
LmxM.22	RNA_seq_based_annotation	Extended_CDS	516024	517121	.	-	.	LmxM.22.1300
LmxM.22	RNA_seq_based_annotation	Extended_CDS	556852	558747	.	-	.	LmxM.22.1340
LmxM.22	RNA_seq_based_annotation	Extended_CDS	567256	569046	.	-	.	LmxM.22.1370
LmxM.22	RNA_seq_based_annotation	Extended_CDS	572647	573855	.	-	.	LmxM.22.1390
LmxM.22	RNA_seq_based_annotation	Extended_CDS	574791	576371	.	-	.	LmxM.22.1400
LmxM.22	RNA_seq_based_annotation	Extended_CDS	596774	597541	.	-	.	LmxM.22.1480
LmxM.22	RNA_seq_based_annotation	Extended_CDS	604934	608593	.	+	.	LmxM.22.1500
LmxM.22	RNA_seq_based_annotation	Extended_CDS	631933	633063	.	+	.	LmxM.22.1570
LmxM.22	RNA_seq_based_annotation	Extended_CDS	666667	666984	.	+	.	LmxM.22.1640
LmxM.23	RNA_seq_based_annotation	Extended_CDS	5809	7110	.	+	.	LmxM.23.0020
LmxM.23	RNA_seq_based_annotation	Extended_CDS	27891	37019	.	+	.	LmxM.23.0120
LmxM.23	RNA_seq_based_annotation	Extended_CDS	98732	99601	.	+	.	LmxM.23.0270
LmxM.23	RNA_seq_based_annotation	Extended_CDS	100430	103876	.	+	.	LmxM.23.0280
LmxM.23	RNA_seq_based_annotation	Extended_CDS	121279	122184	.	+	.	LmxM.23.0350
LmxM.23	RNA_seq_based_annotation	Extended_CDS	147967	152283	.	+	.	LmxM.23.0410
LmxM.23	RNA_seq_based_annotation	Extended_CDS	179102	180118	.	+	.	LmxM.23.0490
LmxM.23	RNA_seq_based_annotation	Extended_CDS	189446	191755	.	+	.	LmxM.23.0540
LmxM.23	RNA_seq_based_annotation	Extended_CDS	237743	238495	.	-	.	LmxM.23.1665
LmxM.23	RNA_seq_based_annotation	Extended_CDS	249592	252054	.	-	.	LmxM.23.0560
LmxM.23	RNA_seq_based_annotation	Extended_CDS	291515	295579	.	-	.	LmxM.23.0630
LmxM.23	RNA_seq_based_annotation	Extended_CDS	312448	314496	.	-	.	LmxM.23.0680
LmxM.23	RNA_seq_based_annotation	Extended_CDS	335710	337524	.	-	.	LmxM.23.0720
LmxM.23	RNA_seq_based_annotation	Extended_CDS	356525	358099	.	-	.	LmxM.23.0740
LmxM.23	RNA_seq_based_annotation	Extended_CDS	387363	388427	.	-	.	LmxM.23.0800
LmxM.23	RNA_seq_based_annotation	Extended_CDS	415615	418356	.	-	.	LmxM.23.0850
LmxM.23	RNA_seq_based_annotation	Extended_CDS	421944	423172	.	-	.	LmxM.23.0880
LmxM.23	RNA_seq_based_annotation	Extended_CDS	435895	440627	.	-	.	LmxM.23.0910
LmxM.23	RNA_seq_based_annotation	Extended_CDS	494612	495874	.	-	.	LmxM.23.1055
LmxM.23	RNA_seq_based_annotation	Extended_CDS	507639	510011	.	-	.	LmxM.23.1110
LmxM.23	RNA_seq_based_annotation	Extended_CDS	539757	541082	.	+	.	LmxM.23.1190
LmxM.23	RNA_seq_based_annotation	Extended_CDS	554401	554979	.	+	.	LmxM.23.1230
LmxM.23	RNA_seq_based_annotation	Extended_CDS	555836	558235	.	+	.	LmxM.23.1240
LmxM.23	RNA_seq_based_annotation	Extended_CDS	584765	588667	.	+	.	LmxM.23.1280
LmxM.23	RNA_seq_based_annotation	Extended_CDS	633401	634681	.	+	.	LmxM.23.1360
LmxM.23	RNA_seq_based_annotation	Extended_CDS	641498	648253	.	+	.	LmxM.23.1380
LmxM.23	RNA_seq_based_annotation	Extended_CDS	658925	660409	.	+	.	LmxM.23.1430
LmxM.23	RNA_seq_based_annotation	Extended_CDS	722411	724942	.	+	.	LmxM.23.1530
LmxM.23	RNA_seq_based_annotation	Extended_CDS	725872	728826	.	+	.	LmxM.23.1540
LmxM.24	RNA_seq_based_annotation	Extended_CDS	10827	12128	.	+	.	LmxM.24.0060
LmxM.24	RNA_seq_based_annotation	Extended_CDS	51194	52597	.	+	.	LmxM.24.0240
LmxM.24	RNA_seq_based_annotation	Extended_CDS	67002	71150	.	+	.	LmxM.24.0270
LmxM.24	RNA_seq_based_annotation	Extended_CDS	78232	79389	.	+	.	LmxM.24.0290
LmxM.24	RNA_seq_based_annotation	Extended_CDS	191260	192948	.	+	.	LmxM.24.0540
LmxM.24	RNA_seq_based_annotation	Extended_CDS	197399	197752	.	+	.	LmxM.24.0555
LmxM.24	RNA_seq_based_annotation	Extended_CDS	221802	222125	.	+	.	LmxM.24.0630
LmxM.24	RNA_seq_based_annotation	Extended_CDS	228280	231267	.	+	.	LmxM.24.0650
LmxM.24	RNA_seq_based_annotation	Extended_CDS	234940	238896	.	+	.	LmxM.24.0670
LmxM.24	RNA_seq_based_annotation	Extended_CDS	285337	287154	.	+	.	LmxM.24.0810
LmxM.24	RNA_seq_based_annotation	Extended_CDS	329382	330671	.	+	.	LmxM.24.0950
LmxM.24	RNA_seq_based_annotation	Extended_CDS	361620	365513	.	+	.	LmxM.24.1050
LmxM.24	RNA_seq_based_annotation	Extended_CDS	399755	402283	.	+	.	LmxM.24.1125
LmxM.24	RNA_seq_based_annotation	Extended_CDS	473020	473613	.	+	.	LmxM.24.1320
LmxM.24	RNA_seq_based_annotation	Extended_CDS	473887	474162	.	+	.	LmxM.24.1330
LmxM.24	RNA_seq_based_annotation	Extended_CDS	500489	503359	.	+	.	LmxM.24.1410
LmxM.24	RNA_seq_based_annotation	Extended_CDS	524538	526430	.	+	.	LmxM.24.1436
LmxM.24	RNA_seq_based_annotation	Extended_CDS	531601	533433	.	+	.	LmxM.24.1450
LmxM.24	RNA_seq_based_annotation	Extended_CDS	535430	545269	.	+	.	LmxM.24.1451
LmxM.24	RNA_seq_based_annotation	Extended_CDS	550147	558933	.	+	.	LmxM.24.1470
LmxM.24	RNA_seq_based_annotation	Extended_CDS	564094	565437	.	+	.	LmxM.24.1490
LmxM.24	RNA_seq_based_annotation	Extended_CDS	573707	579580	.	+	.	LmxM.24.1530
LmxM.24	RNA_seq_based_annotation	Extended_CDS	642111	643049	.	-	.	LmxM.24.1710
LmxM.24	RNA_seq_based_annotation	Extended_CDS	674979	676715	.	-	.	LmxM.24.1810
LmxM.24	RNA_seq_based_annotation	Extended_CDS	710189	712357	.	-	.	LmxM.24.1890
LmxM.24	RNA_seq_based_annotation	Extended_CDS	730911	733865	.	-	.	LmxM.24.1960
LmxM.25	RNA_seq_based_annotation	Extended_CDS	22879	23778	.	-	.	LmxM.25.0070
LmxM.25	RNA_seq_based_annotation	Extended_CDS	46793	47494	.	-	.	LmxM.25.0160
LmxM.25	RNA_seq_based_annotation	Extended_CDS	104359	106641	.	-	.	LmxM.25.0340
LmxM.25	RNA_seq_based_annotation	Extended_CDS	142991	146863	.	-	.	LmxM.25.0470
LmxM.25	RNA_seq_based_annotation	Extended_CDS	148553	153622	.	-	.	LmxM.25.0480
LmxM.25	RNA_seq_based_annotation	Extended_CDS	273352	274419	.	+	.	LmxM.25.0760
LmxM.25	RNA_seq_based_annotation	Extended_CDS	307136	308386	.	+	.	LmxM.25.0840
LmxM.25	RNA_seq_based_annotation	Extended_CDS	327245	331642	.	+	.	LmxM.25.0880
LmxM.25	RNA_seq_based_annotation	Extended_CDS	391348	394296	.	+	.	LmxM.25.1040
LmxM.25	RNA_seq_based_annotation	Extended_CDS	417566	437365	.	-	.	LmxM.25.1110
LmxM.25	RNA_seq_based_annotation	Extended_CDS	874895	876708	.	+	.	LmxM.25.2430
LmxM.26	RNA_seq_based_annotation	Extended_CDS	50474	51604	.	-	.	LmxM.26.0210
LmxM.26	RNA_seq_based_annotation	Extended_CDS	56852	57472	.	-	.	LmxM.26.0240
LmxM.26	RNA_seq_based_annotation	Extended_CDS	62036	64057	.	-	.	LmxM.26.0260
LmxM.26	RNA_seq_based_annotation	Extended_CDS	64939	66756	.	-	.	LmxM.26.0270
LmxM.26	RNA_seq_based_annotation	Extended_CDS	79828	81336	.	-	.	LmxM.26.0330
LmxM.26	RNA_seq_based_annotation	Extended_CDS	101624	103159	.	-	.	LmxM.26.0390
LmxM.26	RNA_seq_based_annotation	Extended_CDS	126596	128380	.	-	.	LmxM.26.0490
LmxM.26	RNA_seq_based_annotation	Extended_CDS	140299	142077	.	-	.	LmxM.26.0550
LmxM.26	RNA_seq_based_annotation	Extended_CDS	158675	159892	.	-	.	LmxM.26.0610
LmxM.26	RNA_seq_based_annotation	Extended_CDS	180481	181998	.	-	.	LmxM.26.0700
LmxM.26	RNA_seq_based_annotation	Extended_CDS	229133	232399	.	-	.	LmxM.26.0840
LmxM.26	RNA_seq_based_annotation	Extended_CDS	232893	234146	.	-	.	LmxM.26.0850
LmxM.26	RNA_seq_based_annotation	Extended_CDS	276100	280269	.	-	.	LmxM.26.0980
LmxM.26	RNA_seq_based_annotation	Extended_CDS	287461	288963	.	-	.	LmxM.26.1000
LmxM.26	RNA_seq_based_annotation	Extended_CDS	290314	291567	.	-	.	LmxM.26.1010
LmxM.26	RNA_seq_based_annotation	Extended_CDS	293411	305767	.	+	.	LmxM.26.1020
LmxM.26	RNA_seq_based_annotation	Extended_CDS	313970	314542	.	+	.	LmxM.26.1050
LmxM.26	RNA_seq_based_annotation	Extended_CDS	320189	326284	.	+	.	LmxM.26.1080
LmxM.26	RNA_seq_based_annotation	Extended_CDS	326945	328453	.	+	.	LmxM.26.1090
LmxM.26	RNA_seq_based_annotation	Extended_CDS	358794	361193	.	+	.	LmxM.26.1150
LmxM.26	RNA_seq_based_annotation	Extended_CDS	361834	364800	.	+	.	LmxM.26.1160
LmxM.26	RNA_seq_based_annotation	Extended_CDS	408314	413248	.	+	.	LmxM.26.1260
LmxM.26	RNA_seq_based_annotation	Extended_CDS	414048	416759	.	+	.	LmxM.26.1270
LmxM.26	RNA_seq_based_annotation	Extended_CDS	418190	421819	.	+	.	LmxM.26.1280
LmxM.26	RNA_seq_based_annotation	Extended_CDS	441198	442676	.	+	.	LmxM.26.1350
LmxM.26	RNA_seq_based_annotation	Extended_CDS	491004	495155	.	+	.	LmxM.26.1450
LmxM.26	RNA_seq_based_annotation	Extended_CDS	515577	515987	.	+	.	LmxM.26.1500
LmxM.26	RNA_seq_based_annotation	Extended_CDS	520199	525523	.	+	.	LmxM.26.1510
LmxM.26	RNA_seq_based_annotation	Extended_CDS	534245	536689	.	+	.	LmxM.26.1550
LmxM.26	RNA_seq_based_annotation	Extended_CDS	582078	583121	.	+	.	LmxM.26.1670
LmxM.26	RNA_seq_based_annotation	Extended_CDS	631765	633600	.	+	.	LmxM.26.1810
LmxM.26	RNA_seq_based_annotation	Extended_CDS	638844	646103	.	+	.	LmxM.26.1820
LmxM.26	RNA_seq_based_annotation	Extended_CDS	657730	659424	.	+	.	LmxM.26.1860
LmxM.26	RNA_seq_based_annotation	Extended_CDS	661971	670790	.	+	.	LmxM.26.1870
LmxM.26	RNA_seq_based_annotation	Extended_CDS	719780	721027	.	+	.	LmxM.26.1970
LmxM.26	RNA_seq_based_annotation	Extended_CDS	747308	750772	.	+	.	LmxM.26.2060
LmxM.26	RNA_seq_based_annotation	Extended_CDS	768515	771562	.	+	.	LmxM.26.2100
LmxM.26	RNA_seq_based_annotation	Extended_CDS	783590	795943	.	+	.	LmxM.26.2120
LmxM.26	RNA_seq_based_annotation	Extended_CDS	882313	884361	.	+	.	LmxM.26.2360
LmxM.26	RNA_seq_based_annotation	Extended_CDS	930832	934707	.	+	.	LmxM.26.2440
LmxM.26	RNA_seq_based_annotation	Extended_CDS	943095	947780	.	+	.	LmxM.26.2490
LmxM.26	RNA_seq_based_annotation	Extended_CDS	959450	961099	.	+	.	LmxM.26.2530
LmxM.26	RNA_seq_based_annotation	Extended_CDS	964156	966510	.	+	.	LmxM.26.2540
LmxM.26	RNA_seq_based_annotation	Extended_CDS	986711	989158	.	+	.	LmxM.26.2600
LmxM.26	RNA_seq_based_annotation	Extended_CDS	1004353	1006854	.	+	.	LmxM.26.2660
LmxM.26	RNA_seq_based_annotation	Extended_CDS	1022648	1023505	.	+	.	LmxM.26.2690
LmxM.27	RNA_seq_based_annotation	Extended_CDS	2651	4048	.	-	.	LmxM.27.0010
LmxM.27	RNA_seq_based_annotation	Extended_CDS	18075	19124	.	-	.	LmxM.27.0080
LmxM.27	RNA_seq_based_annotation	Extended_CDS	35648	36304	.	-	.	LmxM.27.0150
LmxM.27	RNA_seq_based_annotation	Extended_CDS	37680	38675	.	-	.	LmxM.27.0160
LmxM.27	RNA_seq_based_annotation	Extended_CDS	65593	68913	.	-	.	LmxM.27.0270
LmxM.27	RNA_seq_based_annotation	Extended_CDS	88609	89898	.	+	.	LmxM.27.0340
LmxM.27	RNA_seq_based_annotation	Extended_CDS	142513	149581	.	+	.	LmxM.27.0490
LmxM.27	RNA_seq_based_annotation	Extended_CDS	163536	180953	.	+	.	LmxM.27.0500
LmxM.27	RNA_seq_based_annotation	Extended_CDS	325163	326833	.	+	.	LmxM.27.0830
LmxM.27	RNA_seq_based_annotation	Extended_CDS	421189	423954	.	-	.	LmxM.27.1030
LmxM.27	RNA_seq_based_annotation	Extended_CDS	440834	445546	.	-	.	LmxM.27.1080
LmxM.27	RNA_seq_based_annotation	Extended_CDS	491514	493523	.	-	.	LmxM.27.1210
LmxM.27	RNA_seq_based_annotation	Extended_CDS	540845	542032	.	+	.	LmxM.27.1340
LmxM.27	RNA_seq_based_annotation	Extended_CDS	607329	608093	.	+	.	LmxM.27.1540
LmxM.27	RNA_seq_based_annotation	Extended_CDS	612044	616903	.	+	.	LmxM.27.1560
LmxM.27	RNA_seq_based_annotation	Extended_CDS	731421	734561	.	-	.	LmxM.27.1790
LmxM.27	RNA_seq_based_annotation	Extended_CDS	756896	763780	.	-	.	LmxM.27.1820
LmxM.27	RNA_seq_based_annotation	Extended_CDS	785296	787290	.	-	.	LmxM.27.1880
LmxM.27	RNA_seq_based_annotation	Extended_CDS	791985	795794	.	-	.	LmxM.27.1895
LmxM.27	RNA_seq_based_annotation	Extended_CDS	800617	804426	.	-	.	LmxM.27.1920
LmxM.27	RNA_seq_based_annotation	Extended_CDS	838950	840641	.	-	.	LmxM.27.2010
LmxM.27	RNA_seq_based_annotation	Extended_CDS	878564	881839	.	-	.	LmxM.27.2110
LmxM.27	RNA_seq_based_annotation	Extended_CDS	888045	893600	.	-	.	LmxM.27.2130
LmxM.27	RNA_seq_based_annotation	Extended_CDS	914474	915652	.	-	.	LmxM.27.2180
LmxM.27	RNA_seq_based_annotation	Extended_CDS	926490	933314	.	-	.	LmxM.27.2230
LmxM.27	RNA_seq_based_annotation	Extended_CDS	935835	938129	.	-	.	LmxM.27.2240
LmxM.27	RNA_seq_based_annotation	Extended_CDS	939144	940331	.	-	.	LmxM.27.2250
LmxM.27	RNA_seq_based_annotation	Extended_CDS	946305	948431	.	-	.	LmxM.27.2270
LmxM.27	RNA_seq_based_annotation	Extended_CDS	950056	951768	.	-	.	LmxM.27.2280
LmxM.27	RNA_seq_based_annotation	Extended_CDS	953958	956255	.	-	.	LmxM.27.2290
LmxM.28	RNA_seq_based_annotation	Extended_CDS	11723	13330	.	+	.	LmxM.28.0050
LmxM.28	RNA_seq_based_annotation	Extended_CDS	44886	45794	.	+	.	LmxM.28.0160
LmxM.28	RNA_seq_based_annotation	Extended_CDS	66565	67728	.	+	.	LmxM.28.0220
LmxM.28	RNA_seq_based_annotation	Extended_CDS	68851	69885	.	+	.	LmxM.28.0230
LmxM.28	RNA_seq_based_annotation	Extended_CDS	80478	83915	.	+	.	LmxM.28.0260
LmxM.28	RNA_seq_based_annotation	Extended_CDS	85245	85994	.	+	.	LmxM.28.0270
LmxM.28	RNA_seq_based_annotation	Extended_CDS	90529	92517	.	+	.	LmxM.28.0300
LmxM.28	RNA_seq_based_annotation	Extended_CDS	93841	94872	.	+	.	LmxM.28.0310
LmxM.28	RNA_seq_based_annotation	Extended_CDS	97925	100903	.	+	.	LmxM.28.0330
LmxM.28	RNA_seq_based_annotation	Extended_CDS	110023	110637	.	-	.	LmxM.28.0370
LmxM.28	RNA_seq_based_annotation	Extended_CDS	129256	131316	.	-	.	LmxM.28.0410
LmxM.28	RNA_seq_based_annotation	Extended_CDS	141869	144757	.	-	.	LmxM.28.0450
LmxM.28	RNA_seq_based_annotation	Extended_CDS	145430	146488	.	-	.	LmxM.28.0460
LmxM.28	RNA_seq_based_annotation	Extended_CDS	151736	153670	.	-	.	LmxM.28.0480
LmxM.28	RNA_seq_based_annotation	Extended_CDS	211032	223820	.	-	.	LmxM.28.0610
LmxM.28	RNA_seq_based_annotation	Extended_CDS	225354	230348	.	-	.	LmxM.28.0620
LmxM.28	RNA_seq_based_annotation	Extended_CDS	240992	242515	.	-	.	LmxM.28.0670
LmxM.28	RNA_seq_based_annotation	Extended_CDS	262470	263771	.	-	.	LmxM.28.0740
LmxM.28	RNA_seq_based_annotation	Extended_CDS	265608	266276	.	-	.	LmxM.28.0750
LmxM.28	RNA_seq_based_annotation	Extended_CDS	267849	270215	.	-	.	LmxM.28.0760
LmxM.28	RNA_seq_based_annotation	Extended_CDS	274225	275799	.	+	.	LmxM.28.0780
LmxM.28	RNA_seq_based_annotation	Extended_CDS	312902	315310	.	+	.	LmxM.28.0890
LmxM.28	RNA_seq_based_annotation	Extended_CDS	354850	358008	.	+	.	LmxM.28.1000
LmxM.28	RNA_seq_based_annotation	Extended_CDS	362377	364305	.	+	.	LmxM.28.1020
LmxM.28	RNA_seq_based_annotation	Extended_CDS	370214	372241	.	+	.	LmxM.28.1050
LmxM.28	RNA_seq_based_annotation	Extended_CDS	393059	395692	.	+	.	LmxM.28.1090
LmxM.28	RNA_seq_based_annotation	Extended_CDS	398010	398585	.	+	.	LmxM.28.1095
LmxM.28	RNA_seq_based_annotation	Extended_CDS	430548	433463	.	+	.	LmxM.28.1165
LmxM.28	RNA_seq_based_annotation	Extended_CDS	462421	465852	.	+	.	LmxM.28.1260
LmxM.28	RNA_seq_based_annotation	Extended_CDS	488808	489860	.	+	.	LmxM.28.1340
LmxM.28	RNA_seq_based_annotation	Extended_CDS	526874	528841	.	+	.	LmxM.28.1420
LmxM.28	RNA_seq_based_annotation	Extended_CDS	530857	532959	.	+	.	LmxM.28.1430
LmxM.28	RNA_seq_based_annotation	Extended_CDS	566987	567859	.	+	.	LmxM.28.1550
LmxM.28	RNA_seq_based_annotation	Extended_CDS	587022	590855	.	-	.	LmxM.28.1600
LmxM.28	RNA_seq_based_annotation	Extended_CDS	593980	597366	.	-	.	LmxM.28.1620
LmxM.28	RNA_seq_based_annotation	Extended_CDS	598683	600527	.	-	.	LmxM.28.1630
LmxM.28	RNA_seq_based_annotation	Extended_CDS	627447	633488	.	-	.	LmxM.28.1690
LmxM.28	RNA_seq_based_annotation	Extended_CDS	639793	646944	.	-	.	LmxM.28.1710
LmxM.28	RNA_seq_based_annotation	Extended_CDS	648270	650138	.	-	.	LmxM.28.1720
LmxM.28	RNA_seq_based_annotation	Extended_CDS	662681	668692	.	-	.	LmxM.28.1760
LmxM.28	RNA_seq_based_annotation	Extended_CDS	670763	671965	.	-	.	LmxM.28.1770
LmxM.28	RNA_seq_based_annotation	Extended_CDS	690193	690723	.	-	.	LmxM.28.1810
LmxM.28	RNA_seq_based_annotation	Extended_CDS	695437	699198	.	-	.	LmxM.28.1830
LmxM.28	RNA_seq_based_annotation	Extended_CDS	750609	753161	.	-	.	LmxM.28.1960
LmxM.28	RNA_seq_based_annotation	Extended_CDS	814012	816318	.	+	.	LmxM.28.2110
LmxM.28	RNA_seq_based_annotation	Extended_CDS	817253	819568	.	+	.	LmxM.28.2120
LmxM.28	RNA_seq_based_annotation	Extended_CDS	833839	834831	.	+	.	LmxM.28.2180
LmxM.28	RNA_seq_based_annotation	Extended_CDS	860818	861939	.	+	.	LmxM.28.2240
LmxM.28	RNA_seq_based_annotation	Extended_CDS	883243	885183	.	+	.	LmxM.28.2300
LmxM.28	RNA_seq_based_annotation	Extended_CDS	905160	906602	.	+	.	LmxM.28.2370
LmxM.28	RNA_seq_based_annotation	Extended_CDS	968795	972127	.	+	.	LmxM.28.2530
LmxM.28	RNA_seq_based_annotation	Extended_CDS	979004	982234	.	+	.	LmxM.28.2550
LmxM.28	RNA_seq_based_annotation	Extended_CDS	987238	990633	.	+	.	LmxM.28.2570
LmxM.28	RNA_seq_based_annotation	Extended_CDS	1010067	1011560	.	+	.	LmxM.28.2630
LmxM.28	RNA_seq_based_annotation	Extended_CDS	1013303	1016020	.	+	.	LmxM.28.2640
LmxM.28	RNA_seq_based_annotation	Extended_CDS	1021130	1021831	.	+	.	LmxM.28.2660
LmxM.28	RNA_seq_based_annotation	Extended_CDS	1037984	1040467	.	-	.	LmxM.28.2760
LmxM.28	RNA_seq_based_annotation	Extended_CDS	1053393	1054952	.	-	.	LmxM.28.2800
LmxM.28	RNA_seq_based_annotation	Extended_CDS	1060095	1062968	.	-	.	LmxM.28.2830
LmxM.28	RNA_seq_based_annotation	Extended_CDS	1103468	1105012	.	-	.	LmxM.28.2940
LmxM.29	RNA_seq_based_annotation	Extended_CDS	15638	16522	.	-	.	LmxM.29.0070
LmxM.29	RNA_seq_based_annotation	Extended_CDS	40041	42170	.	-	.	LmxM.29.0130
LmxM.29	RNA_seq_based_annotation	Extended_CDS	45520	46464	.	-	.	LmxM.29.0150
LmxM.29	RNA_seq_based_annotation	Extended_CDS	55818	57509	.	-	.	LmxM.29.0200
LmxM.29	RNA_seq_based_annotation	Extended_CDS	75646	77898	.	-	.	LmxM.29.0260
LmxM.29	RNA_seq_based_annotation	Extended_CDS	84778	89538	.	-	.	LmxM.29.0290
LmxM.29	RNA_seq_based_annotation	Extended_CDS	92826	96977	.	-	.	LmxM.29.0310
LmxM.29	RNA_seq_based_annotation	Extended_CDS	138393	140168	.	-	.	LmxM.29.0430
LmxM.29	RNA_seq_based_annotation	Extended_CDS	145989	147338	.	-	.	LmxM.29.0450
LmxM.29	RNA_seq_based_annotation	Extended_CDS	173799	174368	.	-	.	LmxM.29.0540
LmxM.29	RNA_seq_based_annotation	Extended_CDS	183785	185362	.	-	.	LmxM.29.0580
LmxM.29	RNA_seq_based_annotation	Extended_CDS	186522	189014	.	-	.	LmxM.29.0590
LmxM.29	RNA_seq_based_annotation	Extended_CDS	235293	238706	.	+	.	LmxM.29.0760
LmxM.29	RNA_seq_based_annotation	Extended_CDS	264112	267105	.	+	.	LmxM.29.0840
LmxM.29	RNA_seq_based_annotation	Extended_CDS	281289	282380	.	+	.	LmxM.29.0890
LmxM.29	RNA_seq_based_annotation	Extended_CDS	313880	315637	.	+	.	LmxM.29.0960
LmxM.29	RNA_seq_based_annotation	Extended_CDS	318914	320416	.	+	.	LmxM.29.0980
LmxM.29	RNA_seq_based_annotation	Extended_CDS	321532	323661	.	+	.	LmxM.29.0990
LmxM.29	RNA_seq_based_annotation	Extended_CDS	324184	326103	.	+	.	LmxM.29.1000
LmxM.29	RNA_seq_based_annotation	Extended_CDS	336532	337302	.	+	.	LmxM.29.1040
LmxM.29	RNA_seq_based_annotation	Extended_CDS	340896	341504	.	+	.	LmxM.29.1060
LmxM.29	RNA_seq_based_annotation	Extended_CDS	346595	354625	.	+	.	LmxM.29.1080
LmxM.29	RNA_seq_based_annotation	Extended_CDS	356883	360374	.	+	.	LmxM.29.1090
LmxM.29	RNA_seq_based_annotation	Extended_CDS	366089	368671	.	+	.	LmxM.29.1110
LmxM.29	RNA_seq_based_annotation	Extended_CDS	380402	383089	.	+	.	LmxM.29.1150
LmxM.29	RNA_seq_based_annotation	Extended_CDS	383660	389368	.	+	.	LmxM.29.1160
LmxM.29	RNA_seq_based_annotation	Extended_CDS	439091	443539	.	+	.	LmxM.29.1300
LmxM.29	RNA_seq_based_annotation	Extended_CDS	444888	450683	.	+	.	LmxM.29.1310
LmxM.29	RNA_seq_based_annotation	Extended_CDS	451672	453246	.	+	.	LmxM.29.1330
LmxM.29	RNA_seq_based_annotation	Extended_CDS	455693	457840	.	+	.	LmxM.29.1350
LmxM.29	RNA_seq_based_annotation	Extended_CDS	462528	465689	.	+	.	LmxM.29.1370
LmxM.29	RNA_seq_based_annotation	Extended_CDS	470231	471433	.	+	.	LmxM.29.1380
LmxM.29	RNA_seq_based_annotation	Extended_CDS	491281	495699	.	+	.	LmxM.29.1440
LmxM.29	RNA_seq_based_annotation	Extended_CDS	511685	513118	.	+	.	LmxM.29.1520
LmxM.29	RNA_seq_based_annotation	Extended_CDS	523035	528077	.	+	.	LmxM.29.1560
LmxM.29	RNA_seq_based_annotation	Extended_CDS	548373	551624	.	+	.	LmxM.29.1610
LmxM.29	RNA_seq_based_annotation	Extended_CDS	561241	562719	.	+	.	LmxM.29.1670
LmxM.29	RNA_seq_based_annotation	Extended_CDS	565290	566204	.	+	.	LmxM.29.1680
LmxM.29	RNA_seq_based_annotation	Extended_CDS	572194	575109	.	+	.	LmxM.29.1700
LmxM.29	RNA_seq_based_annotation	Extended_CDS	577741	578691	.	+	.	LmxM.29.1720
LmxM.29	RNA_seq_based_annotation	Extended_CDS	584183	590047	.	+	.	LmxM.29.1760
LmxM.29	RNA_seq_based_annotation	Extended_CDS	594907	596280	.	+	.	LmxM.29.1770
LmxM.29	RNA_seq_based_annotation	Extended_CDS	660049	662580	.	+	.	LmxM.29.1920
LmxM.29	RNA_seq_based_annotation	Extended_CDS	710366	714670	.	+	.	LmxM.29.2040
LmxM.29	RNA_seq_based_annotation	Extended_CDS	721308	724934	.	+	.	LmxM.29.2060
LmxM.29	RNA_seq_based_annotation	Extended_CDS	734853	736076	.	+	.	LmxM.29.2090
LmxM.29	RNA_seq_based_annotation	Extended_CDS	750461	753145	.	-	.	LmxM.29.2140
LmxM.29	RNA_seq_based_annotation	Extended_CDS	754308	757052	.	-	.	LmxM.29.2150
LmxM.29	RNA_seq_based_annotation	Extended_CDS	757810	760083	.	-	.	LmxM.29.2160
LmxM.29	RNA_seq_based_annotation	Extended_CDS	795184	802545	.	-	.	LmxM.29.2210
LmxM.29	RNA_seq_based_annotation	Extended_CDS	804333	806276	.	-	.	LmxM.29.2220
LmxM.29	RNA_seq_based_annotation	Extended_CDS	816151	820494	.	-	.	LmxM.29.2260
LmxM.29	RNA_seq_based_annotation	Extended_CDS	821814	826958	.	-	.	LmxM.29.2270
LmxM.29	RNA_seq_based_annotation	Extended_CDS	834172	837345	.	-	.	LmxM.29.2290
LmxM.29	RNA_seq_based_annotation	Extended_CDS	838122	842054	.	-	.	LmxM.29.2300
LmxM.29	RNA_seq_based_annotation	Extended_CDS	882740	883585	.	-	.	LmxM.29.2400
LmxM.29	RNA_seq_based_annotation	Extended_CDS	886561	887388	.	-	.	LmxM.29.2420
LmxM.29	RNA_seq_based_annotation	Extended_CDS	896050	898734	.	-	.	LmxM.29.2440
LmxM.29	RNA_seq_based_annotation	Extended_CDS	919186	922005	.	-	.	LmxM.29.2540
LmxM.29	RNA_seq_based_annotation	Extended_CDS	952089	953609	.	-	.	LmxM.29.2590
LmxM.29	RNA_seq_based_annotation	Extended_CDS	997178	1000024	.	-	.	LmxM.29.2730
LmxM.29	RNA_seq_based_annotation	Extended_CDS	1023867	1024958	.	-	.	LmxM.29.2840
LmxM.29	RNA_seq_based_annotation	Extended_CDS	1043573	1045501	.	-	.	LmxM.29.2920
LmxM.29	RNA_seq_based_annotation	Extended_CDS	1063042	1063482	.	-	.	LmxM.29.3000
LmxM.29	RNA_seq_based_annotation	Extended_CDS	1079724	1085846	.	-	.	LmxM.29.3050
LmxM.29	RNA_seq_based_annotation	Extended_CDS	1112816	1113769	.	-	.	LmxM.29.3120
LmxM.29	RNA_seq_based_annotation	Extended_CDS	1115722	1118646	.	-	.	LmxM.29.3130
LmxM.29	RNA_seq_based_annotation	Extended_CDS	1133019	1133669	.	-	.	LmxM.29.3150
LmxM.29	RNA_seq_based_annotation	Extended_CDS	1138056	1139396	.	-	.	LmxM.29.3170
LmxM.29	RNA_seq_based_annotation	Extended_CDS	1151575	1152819	.	-	.	LmxM.29.3220
LmxM.29	RNA_seq_based_annotation	Extended_CDS	1258334	1260115	.	+	.	LmxM.29.3490
LmxM.29	RNA_seq_based_annotation	Extended_CDS	1265835	1267220	.	+	.	LmxM.29.3540
LmxM.30	RNA_seq_based_annotation	Extended_CDS	66501	70031	.	-	.	LmxM.30.0250
LmxM.30	RNA_seq_based_annotation	Extended_CDS	77892	80750	.	-	.	LmxM.30.0290
LmxM.30	RNA_seq_based_annotation	Extended_CDS	118482	122837	.	-	.	LmxM.30.0380
LmxM.30	RNA_seq_based_annotation	Extended_CDS	128568	133061	.	-	.	LmxM.30.0400
LmxM.30	RNA_seq_based_annotation	Extended_CDS	135960	138584	.	-	.	LmxM.30.0410
LmxM.30	RNA_seq_based_annotation	Extended_CDS	158840	159661	.	-	.	LmxM.30.0452
LmxM.30	RNA_seq_based_annotation	Extended_CDS	264517	267384	.	-	.	LmxM.30.0700
LmxM.30	RNA_seq_based_annotation	Extended_CDS	411386	413602	.	-	.	LmxM.30.1060
LmxM.30	RNA_seq_based_annotation	Extended_CDS	439481	440503	.	-	.	LmxM.30.1140
LmxM.30	RNA_seq_based_annotation	Extended_CDS	447519	449423	.	-	.	LmxM.30.1160
LmxM.30	RNA_seq_based_annotation	Extended_CDS	580362	581975	.	-	.	LmxM.30.1350
LmxM.30	RNA_seq_based_annotation	Extended_CDS	590740	595200	.	-	.	LmxM.30.1370
LmxM.30	RNA_seq_based_annotation	Extended_CDS	661046	662281	.	-	.	LmxM.30.1442
LmxM.30	RNA_seq_based_annotation	Extended_CDS	678376	679449	.	-	.	LmxM.30.1450
LmxM.30	RNA_seq_based_annotation	Extended_CDS	686466	691388	.	-	.	LmxM.30.1480
LmxM.30	RNA_seq_based_annotation	Extended_CDS	899739	901988	.	-	.	LmxM.30.1885
LmxM.30	RNA_seq_based_annotation	Extended_CDS	1032063	1034588	.	-	.	LmxM.30.2160
LmxM.30	RNA_seq_based_annotation	Extended_CDS	1085544	1086950	.	-	.	LmxM.30.2230
LmxM.30	RNA_seq_based_annotation	Extended_CDS	1336598	1337902	.	-	.	LmxM.30.2920
LmxM.30	RNA_seq_based_annotation	Extended_CDS	1352711	1359253	.	-	.	LmxM.30.2970
LmxM.30	RNA_seq_based_annotation	Extended_CDS	1421244	1425683	.	-	.	LmxM.30.3150
LmxM.31	RNA_seq_based_annotation	Extended_CDS	14568	15713	.	-	.	LmxM.31.0040
LmxM.31	RNA_seq_based_annotation	Extended_CDS	17980	19023	.	-	.	LmxM.31.0050
LmxM.31	RNA_seq_based_annotation	Extended_CDS	19692	20873	.	-	.	LmxM.31.0060
LmxM.31	RNA_seq_based_annotation	Extended_CDS	21635	22558	.	-	.	LmxM.31.0070
LmxM.31	RNA_seq_based_annotation	Extended_CDS	36114	39482	.	-	.	LmxM.31.0120
LmxM.31	RNA_seq_based_annotation	Extended_CDS	59039	61351	.	-	.	LmxM.31.0190
LmxM.31	RNA_seq_based_annotation	Extended_CDS	62241	63587	.	-	.	LmxM.31.0200
LmxM.31	RNA_seq_based_annotation	Extended_CDS	80269	86628	.	-	.	LmxM.31.0250
LmxM.31	RNA_seq_based_annotation	Extended_CDS	114230	115156	.	-	.	LmxM.31.0320
LmxM.31	RNA_seq_based_annotation	Extended_CDS	122820	125510	.	-	.	LmxM.31.0340
LmxM.31	RNA_seq_based_annotation	Extended_CDS	172072	175260	.	-	.	LmxM.31.0470
LmxM.31	RNA_seq_based_annotation	Extended_CDS	177699	178028	.	-	.	LmxM.31.0477
LmxM.31	RNA_seq_based_annotation	Extended_CDS	181481	182116	.	+	.	LmxM.31.0490
LmxM.31	RNA_seq_based_annotation	Extended_CDS	209993	211186	.	+	.	LmxM.31.0610
LmxM.31	RNA_seq_based_annotation	Extended_CDS	249377	250945	.	+	.	LmxM.31.0720
LmxM.31	RNA_seq_based_annotation	Extended_CDS	284607	289199	.	+	.	LmxM.31.0810
LmxM.31	RNA_seq_based_annotation	Extended_CDS	298145	298984	.	+	.	LmxM.31.0820
LmxM.31	RNA_seq_based_annotation	Extended_CDS	327665	328876	.	+	.	LmxM.31.0890
LmxM.31	RNA_seq_based_annotation	Extended_CDS	330430	331293	.	+	.	LmxM.31.0900
LmxM.31	RNA_seq_based_annotation	Extended_CDS	331827	333008	.	+	.	LmxM.31.0910
LmxM.31	RNA_seq_based_annotation	Extended_CDS	430620	431702	.	+	.	LmxM.31.1110
LmxM.31	RNA_seq_based_annotation	Extended_CDS	441140	443554	.	+	.	LmxM.31.1140
LmxM.31	RNA_seq_based_annotation	Extended_CDS	476640	478241	.	+	.	LmxM.31.1250
LmxM.31	RNA_seq_based_annotation	Extended_CDS	500943	502196	.	+	.	LmxM.31.1310
LmxM.31	RNA_seq_based_annotation	Extended_CDS	518770	522099	.	+	.	LmxM.31.1360
LmxM.31	RNA_seq_based_annotation	Extended_CDS	549384	553157	.	-	.	LmxM.31.1430
LmxM.31	RNA_seq_based_annotation	Extended_CDS	555859	556353	.	-	.	LmxM.31.1450
LmxM.31	RNA_seq_based_annotation	Extended_CDS	586385	589132	.	-	.	LmxM.31.1510
LmxM.31	RNA_seq_based_annotation	Extended_CDS	590429	592216	.	-	.	LmxM.31.1520
LmxM.31	RNA_seq_based_annotation	Extended_CDS	592920	593882	.	-	.	LmxM.31.1530
LmxM.31	RNA_seq_based_annotation	Extended_CDS	595021	595947	.	-	.	LmxM.31.1540
LmxM.31	RNA_seq_based_annotation	Extended_CDS	599765	601093	.	-	.	LmxM.31.1550
LmxM.31	RNA_seq_based_annotation	Extended_CDS	616934	618973	.	-	.	LmxM.31.1600
LmxM.31	RNA_seq_based_annotation	Extended_CDS	640683	644201	.	-	.	LmxM.31.1660
LmxM.31	RNA_seq_based_annotation	Extended_CDS	677645	679351	.	-	.	LmxM.31.1760
LmxM.31	RNA_seq_based_annotation	Extended_CDS	742335	744152	.	-	.	LmxM.31.1920
LmxM.31	RNA_seq_based_annotation	Extended_CDS	762274	763704	.	-	.	LmxM.31.1965
LmxM.31	RNA_seq_based_annotation	Extended_CDS	782071	782736	.	-	.	LmxM.31.2020
LmxM.31	RNA_seq_based_annotation	Extended_CDS	829929	833039	.	-	.	LmxM.31.2155
LmxM.31	RNA_seq_based_annotation	Extended_CDS	865888	869301	.	-	.	LmxM.31.2240
LmxM.31	RNA_seq_based_annotation	Extended_CDS	874240	875355	.	-	.	LmxM.31.2250
LmxM.31	RNA_seq_based_annotation	Extended_CDS	908976	909605	.	-	.	LmxM.31.2330
LmxM.31	RNA_seq_based_annotation	Extended_CDS	937473	945053	.	-	.	LmxM.31.2410
LmxM.31	RNA_seq_based_annotation	Extended_CDS	946390	949440	.	-	.	LmxM.31.2420
LmxM.31	RNA_seq_based_annotation	Extended_CDS	952189	953631	.	-	.	LmxM.31.2440
LmxM.31	RNA_seq_based_annotation	Extended_CDS	1001126	1003942	.	-	.	LmxM.31.2570
LmxM.31	RNA_seq_based_annotation	Extended_CDS	1021415	1022356	.	-	.	LmxM.31.2630
LmxM.31	RNA_seq_based_annotation	Extended_CDS	1043658	1046177	.	-	.	LmxM.31.2670
LmxM.31	RNA_seq_based_annotation	Extended_CDS	1072116	1074758	.	-	.	LmxM.31.2760
LmxM.31	RNA_seq_based_annotation	Extended_CDS	1078381	1081788	.	-	.	LmxM.31.2770
LmxM.31	RNA_seq_based_annotation	Extended_CDS	1121678	1123996	.	-	.	LmxM.31.2880
LmxM.31	RNA_seq_based_annotation	Extended_CDS	1146303	1148219	.	-	.	LmxM.31.2930
LmxM.31	RNA_seq_based_annotation	Extended_CDS	1189560	1192649	.	+	.	LmxM.31.3050
LmxM.31	RNA_seq_based_annotation	Extended_CDS	1200748	1202697	.	+	.	LmxM.31.3070
LmxM.31	RNA_seq_based_annotation	Extended_CDS	1203879	1206557	.	+	.	LmxM.31.3080
LmxM.31	RNA_seq_based_annotation	Extended_CDS	1208936	1213741	.	+	.	LmxM.31.3090
LmxM.31	RNA_seq_based_annotation	Extended_CDS	1250283	1254251	.	+	.	LmxM.31.3200
LmxM.31	RNA_seq_based_annotation	Extended_CDS	1309744	1310952	.	+	.	LmxM.31.3300
LmxM.31	RNA_seq_based_annotation	Extended_CDS	1316993	1318294	.	+	.	LmxM.31.3320
LmxM.31	RNA_seq_based_annotation	Extended_CDS	1341998	1344817	.	+	.	LmxM.31.3380
LmxM.31	RNA_seq_based_annotation	Extended_CDS	1353946	1362396	.	+	.	LmxM.31.3410
LmxM.31	RNA_seq_based_annotation	Extended_CDS	1363453	1365750	.	+	.	LmxM.31.3420
LmxM.31	RNA_seq_based_annotation	Extended_CDS	1367701	1372428	.	+	.	LmxM.31.3431
LmxM.31	RNA_seq_based_annotation	Extended_CDS	1378848	1380743	.	+	.	LmxM.31.3450
LmxM.31	RNA_seq_based_annotation	Extended_CDS	1413184	1414038	.	+	.	LmxM.31.3620
LmxM.31	RNA_seq_based_annotation	Extended_CDS	1414589	1415893	.	+	.	LmxM.31.3630
LmxM.31	RNA_seq_based_annotation	Extended_CDS	1424234	1427191	.	+	.	LmxM.31.3690
LmxM.31	RNA_seq_based_annotation	Extended_CDS	1428373	1430793	.	+	.	LmxM.31.3700
LmxM.31	RNA_seq_based_annotation	Extended_CDS	1433136	1434977	.	+	.	LmxM.31.3720
LmxM.31	RNA_seq_based_annotation	Extended_CDS	1438265	1439146	.	+	.	LmxM.31.3750
LmxM.31	RNA_seq_based_annotation	Extended_CDS	1453001	1454176	.	+	.	LmxM.31.3820
LmxM.31	RNA_seq_based_annotation	Extended_CDS	1458747	1459727	.	+	.	LmxM.31.3850
LmxM.31	RNA_seq_based_annotation	Extended_CDS	1461375	1464251	.	+	.	LmxM.31.3860
LmxM.31	RNA_seq_based_annotation	Extended_CDS	1475713	1476897	.	+	.	LmxM.31.3890
LmxM.31	RNA_seq_based_annotation	Extended_CDS	1490314	1502760	.	+	.	LmxM.31.3930
LmxM.31	RNA_seq_based_annotation	Extended_CDS	1515191	1516006	.	+	.	LmxM.31.3980
LmxM.32	RNA_seq_based_annotation	Extended_CDS	17902	20373	.	-	.	LmxM.32.0090
LmxM.32	RNA_seq_based_annotation	Extended_CDS	20963	22003	.	-	.	LmxM.32.0100
LmxM.32	RNA_seq_based_annotation	Extended_CDS	33333	34313	.	-	.	LmxM.32.0150
LmxM.32	RNA_seq_based_annotation	Extended_CDS	35781	37124	.	-	.	LmxM.32.0160
LmxM.32	RNA_seq_based_annotation	Extended_CDS	42964	44628	.	-	.	LmxM.32.0190
LmxM.32	RNA_seq_based_annotation	Extended_CDS	45864	50897	.	-	.	LmxM.32.0200
LmxM.32	RNA_seq_based_annotation	Extended_CDS	71924	73276	.	-	.	LmxM.32.0240
LmxM.32	RNA_seq_based_annotation	Extended_CDS	76457	77620	.	-	.	LmxM.32.0260
LmxM.32	RNA_seq_based_annotation	Extended_CDS	83099	84742	.	-	.	LmxM.32.0280
LmxM.32	RNA_seq_based_annotation	Extended_CDS	144259	145188	.	-	.	LmxM.32.0440
LmxM.32	RNA_seq_based_annotation	Extended_CDS	161075	164092	.	-	.	LmxM.32.0510
LmxM.32	RNA_seq_based_annotation	Extended_CDS	167804	172753	.	-	.	LmxM.32.0530
LmxM.32	RNA_seq_based_annotation	Extended_CDS	176917	178263	.	-	.	LmxM.32.0540
LmxM.32	RNA_seq_based_annotation	Extended_CDS	187567	189033	.	-	.	LmxM.32.0560
LmxM.32	RNA_seq_based_annotation	Extended_CDS	195669	196880	.	-	.	LmxM.32.0580
LmxM.32	RNA_seq_based_annotation	Extended_CDS	210385	211638	.	+	.	LmxM.32.0620
LmxM.32	RNA_seq_based_annotation	Extended_CDS	212630	214168	.	+	.	LmxM.32.0630
LmxM.32	RNA_seq_based_annotation	Extended_CDS	250848	252035	.	+	.	LmxM.32.0760
LmxM.32	RNA_seq_based_annotation	Extended_CDS	261150	264530	.	+	.	LmxM.32.0770
LmxM.32	RNA_seq_based_annotation	Extended_CDS	326466	331676	.	+	.	LmxM.32.0950
LmxM.32	RNA_seq_based_annotation	Extended_CDS	344480	345538	.	+	.	LmxM.32.0980
LmxM.32	RNA_seq_based_annotation	Extended_CDS	349990	353382	.	+	.	LmxM.32.1000
LmxM.32	RNA_seq_based_annotation	Extended_CDS	356515	360192	.	+	.	LmxM.32.1010
LmxM.32	RNA_seq_based_annotation	Extended_CDS	366264	369179	.	+	.	LmxM.32.1020
LmxM.32	RNA_seq_based_annotation	Extended_CDS	383194	386460	.	+	.	LmxM.32.1060
LmxM.32	RNA_seq_based_annotation	Extended_CDS	394647	395261	.	+	.	LmxM.32.1090
LmxM.32	RNA_seq_based_annotation	Extended_CDS	402610	404958	.	+	.	LmxM.32.1110
LmxM.32	RNA_seq_based_annotation	Extended_CDS	415388	416746	.	+	.	LmxM.32.1140
LmxM.32	RNA_seq_based_annotation	Extended_CDS	429748	430218	.	+	.	LmxM.32.1160
LmxM.32	RNA_seq_based_annotation	Extended_CDS	437711	438970	.	+	.	LmxM.32.1180
LmxM.32	RNA_seq_based_annotation	Extended_CDS	446757	447851	.	+	.	LmxM.32.1210
LmxM.32	RNA_seq_based_annotation	Extended_CDS	498709	500394	.	+	.	LmxM.32.1360
LmxM.32	RNA_seq_based_annotation	Extended_CDS	512849	518722	.	+	.	LmxM.32.1400
LmxM.32	RNA_seq_based_annotation	Extended_CDS	606801	607979	.	+	.	LmxM.32.1520
LmxM.32	RNA_seq_based_annotation	Extended_CDS	610357	611073	.	+	.	LmxM.32.1530
LmxM.32	RNA_seq_based_annotation	Extended_CDS	625384	627174	.	+	.	LmxM.32.1580
LmxM.32	RNA_seq_based_annotation	Extended_CDS	677584	678021	.	+	.	LmxM.32.1740
LmxM.32	RNA_seq_based_annotation	Extended_CDS	688595	689497	.	-	.	LmxM.32.1790
LmxM.32	RNA_seq_based_annotation	Extended_CDS	720680	722590	.	+	.	LmxM.32.1890
LmxM.32	RNA_seq_based_annotation	Extended_CDS	741532	743880	.	+	.	LmxM.32.1950
LmxM.32	RNA_seq_based_annotation	Extended_CDS	746595	748472	.	+	.	LmxM.32.1960
LmxM.32	RNA_seq_based_annotation	Extended_CDS	749619	751325	.	+	.	LmxM.32.1970
LmxM.32	RNA_seq_based_annotation	Extended_CDS	760165	762120	.	+	.	LmxM.32.1990
LmxM.32	RNA_seq_based_annotation	Extended_CDS	782955	786293	.	+	.	LmxM.32.2030
LmxM.32	RNA_seq_based_annotation	Extended_CDS	788708	791440	.	+	.	LmxM.32.2040
LmxM.32	RNA_seq_based_annotation	Extended_CDS	817180	819042	.	+	.	LmxM.32.2110
LmxM.32	RNA_seq_based_annotation	Extended_CDS	872267	873616	.	+	.	LmxM.32.2200
LmxM.32	RNA_seq_based_annotation	Extended_CDS	876259	877410	.	+	.	LmxM.32.2205
LmxM.32	RNA_seq_based_annotation	Extended_CDS	878153	878998	.	+	.	LmxM.32.2210
LmxM.32	RNA_seq_based_annotation	Extended_CDS	884081	886027	.	+	.	LmxM.32.2230
LmxM.32	RNA_seq_based_annotation	Extended_CDS	926280	930314	.	+	.	LmxM.32.2330
LmxM.32	RNA_seq_based_annotation	Extended_CDS	939486	943523	.	+	.	LmxM.32.2360
LmxM.32	RNA_seq_based_annotation	Extended_CDS	954658	956940	.	+	.	LmxM.32.2390
LmxM.32	RNA_seq_based_annotation	Extended_CDS	961253	963529	.	+	.	LmxM.32.2410
LmxM.32	RNA_seq_based_annotation	Extended_CDS	964349	966610	.	+	.	LmxM.32.2420
LmxM.32	RNA_seq_based_annotation	Extended_CDS	998352	1000580	.	+	.	LmxM.32.2510
LmxM.32	RNA_seq_based_annotation	Extended_CDS	1014553	1015908	.	+	.	LmxM.32.2550
LmxM.32	RNA_seq_based_annotation	Extended_CDS	1048508	1051750	.	+	.	LmxM.32.2630
LmxM.32	RNA_seq_based_annotation	Extended_CDS	1072923	1073756	.	+	.	LmxM.32.2690
LmxM.32	RNA_seq_based_annotation	Extended_CDS	1080079	1081518	.	+	.	LmxM.32.2720
LmxM.32	RNA_seq_based_annotation	Extended_CDS	1101064	1102671	.	+	.	LmxM.32.2730
LmxM.32	RNA_seq_based_annotation	Extended_CDS	1113885	1116674	.	+	.	LmxM.32.2760
LmxM.32	RNA_seq_based_annotation	Extended_CDS	1151678	1152850	.	+	.	LmxM.32.2830
LmxM.32	RNA_seq_based_annotation	Extended_CDS	1209552	1217294	.	+	.	LmxM.32.2900
LmxM.32	RNA_seq_based_annotation	Extended_CDS	1240965	1242179	.	+	.	LmxM.32.2920
LmxM.32	RNA_seq_based_annotation	Extended_CDS	1248670	1253097	.	+	.	LmxM.32.2930
LmxM.32	RNA_seq_based_annotation	Extended_CDS	1255749	1258091	.	+	.	LmxM.32.2940
LmxM.32	RNA_seq_based_annotation	Extended_CDS	1262176	1264611	.	+	.	LmxM.32.2960
LmxM.32	RNA_seq_based_annotation	Extended_CDS	1327182	1331495	.	+	.	LmxM.32.3040
LmxM.32	RNA_seq_based_annotation	Extended_CDS	1339730	1342251	.	+	.	LmxM.32.3070
LmxM.32	RNA_seq_based_annotation	Extended_CDS	1356366	1360700	.	+	.	LmxM.32.3090
LmxM.32	RNA_seq_based_annotation	Extended_CDS	1364026	1367079	.	+	.	LmxM.32.3110
LmxM.32	RNA_seq_based_annotation	Extended_CDS	1378632	1381067	.	+	.	LmxM.32.3180
LmxM.32	RNA_seq_based_annotation	Extended_CDS	1398309	1399637	.	+	.	LmxM.32.3250
LmxM.33	RNA_seq_based_annotation	Extended_CDS	9405	11531	.	+	.	LmxM.33.0040
LmxM.33	RNA_seq_based_annotation	Extended_CDS	20438	21409	.	+	.	LmxM.33.0070
LmxM.33	RNA_seq_based_annotation	Extended_CDS	32903	35191	.	+	.	LmxM.33.0100
LmxM.33	RNA_seq_based_annotation	Extended_CDS	62482	64968	.	+	.	LmxM.33.0180
LmxM.33	RNA_seq_based_annotation	Extended_CDS	81380	85507	.	+	.	LmxM.33.0240
LmxM.33	RNA_seq_based_annotation	Extended_CDS	86425	87678	.	+	.	LmxM.33.0250
LmxM.33	RNA_seq_based_annotation	Extended_CDS	141193	142881	.	+	.	LmxM.33.0420
LmxM.33	RNA_seq_based_annotation	Extended_CDS	148279	151017	.	+	.	LmxM.33.0450
LmxM.33	RNA_seq_based_annotation	Extended_CDS	169468	177756	.	+	.	LmxM.33.0480
LmxM.33	RNA_seq_based_annotation	Extended_CDS	208998	211004	.	+	.	LmxM.33.0530
LmxM.33	RNA_seq_based_annotation	Extended_CDS	264127	267129	.	+	.	LmxM.33.0630
LmxM.33	RNA_seq_based_annotation	Extended_CDS	268216	271350	.	+	.	LmxM.33.0640
LmxM.33	RNA_seq_based_annotation	Extended_CDS	307907	310354	.	+	.	LmxM.33.0710
LmxM.33	RNA_seq_based_annotation	Extended_CDS	310836	312326	.	+	.	LmxM.33.0720
LmxM.33	RNA_seq_based_annotation	Extended_CDS	313771	314613	.	+	.	LmxM.33.0730
LmxM.33	RNA_seq_based_annotation	Extended_CDS	318054	319559	.	+	.	LmxM.33.0750
LmxM.33	RNA_seq_based_annotation	Extended_CDS	359295	360566	.	+	.	LmxM.33.0850
LmxM.33	RNA_seq_based_annotation	Extended_CDS	366627	369728	.	+	.	LmxM.33.0880
LmxM.33	RNA_seq_based_annotation	Extended_CDS	377754	380048	.	+	.	LmxM.33.0920
LmxM.33	RNA_seq_based_annotation	Extended_CDS	403455	404078	.	+	.	LmxM.33.0970
LmxM.33	RNA_seq_based_annotation	Extended_CDS	432403	434253	.	+	.	LmxM.33.1010
LmxM.33	RNA_seq_based_annotation	Extended_CDS	440724	441890	.	+	.	LmxM.33.1030
LmxM.33	RNA_seq_based_annotation	Extended_CDS	452063	454429	.	+	.	LmxM.33.1060
LmxM.33	RNA_seq_based_annotation	Extended_CDS	471466	473139	.	-	.	LmxM.33.1100
LmxM.33	RNA_seq_based_annotation	Extended_CDS	479248	486597	.	-	.	LmxM.33.1130
LmxM.33	RNA_seq_based_annotation	Extended_CDS	489632	491053	.	-	.	LmxM.33.1150
LmxM.33	RNA_seq_based_annotation	Extended_CDS	510516	515954	.	-	.	LmxM.33.1190
LmxM.33	RNA_seq_based_annotation	Extended_CDS	516951	517697	.	-	.	LmxM.33.1200
LmxM.33	RNA_seq_based_annotation	Extended_CDS	532769	534514	.	-	.	LmxM.33.1240
LmxM.33	RNA_seq_based_annotation	Extended_CDS	538425	542093	.	-	.	LmxM.33.1260
LmxM.33	RNA_seq_based_annotation	Extended_CDS	552482	554749	.	-	.	LmxM.33.1290
LmxM.33	RNA_seq_based_annotation	Extended_CDS	569261	570742	.	-	.	LmxM.33.1330
LmxM.33	RNA_seq_based_annotation	Extended_CDS	579209	587380	.	-	.	LmxM.33.1360
LmxM.33	RNA_seq_based_annotation	Extended_CDS	589091	590074	.	-	.	LmxM.33.1370
LmxM.33	RNA_seq_based_annotation	Extended_CDS	634944	636977	.	-	.	LmxM.33.1450
LmxM.33	RNA_seq_based_annotation	Extended_CDS	638097	640331	.	-	.	LmxM.33.1460
LmxM.33	RNA_seq_based_annotation	Extended_CDS	660058	661752	.	-	.	LmxM.33.1510
LmxM.33	RNA_seq_based_annotation	Extended_CDS	664127	664588	.	-	.	LmxM.33.1520
LmxM.33	RNA_seq_based_annotation	Extended_CDS	669538	671898	.	-	.	LmxM.33.1550
LmxM.33	RNA_seq_based_annotation	Extended_CDS	701680	705417	.	-	.	LmxM.33.2030
LmxM.33	RNA_seq_based_annotation	Extended_CDS	713213	714523	.	-	.	LmxM.33.2040
LmxM.33	RNA_seq_based_annotation	Extended_CDS	735749	741622	.	-	.	LmxM.33.2080
LmxM.33	RNA_seq_based_annotation	Extended_CDS	746200	749241	.	-	.	LmxM.33.2100
LmxM.33	RNA_seq_based_annotation	Extended_CDS	752334	754832	.	-	.	LmxM.33.2110
LmxM.33	RNA_seq_based_annotation	Extended_CDS	787586	792340	.	-	.	LmxM.33.2190
LmxM.33	RNA_seq_based_annotation	Extended_CDS	803249	806488	.	-	.	LmxM.33.2210
LmxM.33	RNA_seq_based_annotation	Extended_CDS	833802	836069	.	-	.	LmxM.33.2280
LmxM.33	RNA_seq_based_annotation	Extended_CDS	850710	851366	.	-	.	LmxM.33.2350
LmxM.33	RNA_seq_based_annotation	Extended_CDS	878335	880203	.	-	.	LmxM.33.2420
LmxM.33	RNA_seq_based_annotation	Extended_CDS	921332	923065	.	-	.	LmxM.33.2490
LmxM.33	RNA_seq_based_annotation	Extended_CDS	937312	938667	.	-	.	LmxM.33.2510
LmxM.33	RNA_seq_based_annotation	Extended_CDS	1045134	1045982	.	+	.	LmxM.33.2740
LmxM.33	RNA_seq_based_annotation	Extended_CDS	1082197	1084065	.	+	.	LmxM.33.2800
LmxM.33	RNA_seq_based_annotation	Extended_CDS	1111101	1111460	.	+	.	LmxM.33.2830
LmxM.33	RNA_seq_based_annotation	Extended_CDS	1171529	1173088	.	+	.	LmxM.33.3060
LmxM.33	RNA_seq_based_annotation	Extended_CDS	1204856	1205635	.	+	.	LmxM.33.3140
LmxM.33	RNA_seq_based_annotation	Extended_CDS	1255208	1257664	.	+	.	LmxM.33.3260
LmxM.33	RNA_seq_based_annotation	Extended_CDS	1260251	1260850	.	+	.	LmxM.33.3270
LmxM.33	RNA_seq_based_annotation	Extended_CDS	1262299	1263852	.	+	.	LmxM.33.3280
LmxM.33	RNA_seq_based_annotation	Extended_CDS	1304571	1306139	.	+	.	LmxM.33.3420
LmxM.33	RNA_seq_based_annotation	Extended_CDS	1327116	1327850	.	+	.	LmxM.33.3480
LmxM.33	RNA_seq_based_annotation	Extended_CDS	1345793	1346476	.	+	.	LmxM.33.3540
LmxM.33	RNA_seq_based_annotation	Extended_CDS	1389388	1391310	.	+	.	LmxM.33.3660
LmxM.33	RNA_seq_based_annotation	Extended_CDS	1411314	1412480	.	+	.	LmxM.33.3730
LmxM.33	RNA_seq_based_annotation	Extended_CDS	1427224	1428111	.	+	.	LmxM.33.3770
LmxM.33	RNA_seq_based_annotation	Extended_CDS	1528429	1529685	.	+	.	LmxM.33.4040
LmxM.33	RNA_seq_based_annotation	Extended_CDS	1544059	1545552	.	+	.	LmxM.33.4090
LmxM.33	RNA_seq_based_annotation	Extended_CDS	1557175	1558113	.	+	.	LmxM.33.4120
LmxM.33	RNA_seq_based_annotation	Extended_CDS	1585958	1586896	.	+	.	LmxM.33.4190
LmxM.33	RNA_seq_based_annotation	Extended_CDS	1641777	1643453	.	+	.	LmxM.33.4610
LmxM.34	RNA_seq_based_annotation	Extended_CDS	14723	15640	.	-	.	LmxM.34.0070
LmxM.34	RNA_seq_based_annotation	Extended_CDS	19298	20203	.	-	.	LmxM.34.0090
LmxM.34	RNA_seq_based_annotation	Extended_CDS	30308	31255	.	-	.	LmxM.34.0160
LmxM.34	RNA_seq_based_annotation	Extended_CDS	40890	47297	.	+	.	LmxM.34.0200
LmxM.34	RNA_seq_based_annotation	Extended_CDS	64568	64831	.	+	.	LmxM.34.0280
LmxM.34	RNA_seq_based_annotation	Extended_CDS	76640	78271	.	+	.	LmxM.34.0320
LmxM.34	RNA_seq_based_annotation	Extended_CDS	107971	109641	.	+	.	LmxM.34.0390
LmxM.34	RNA_seq_based_annotation	Extended_CDS	134182	139215	.	+	.	LmxM.34.0490
LmxM.34	RNA_seq_based_annotation	Extended_CDS	184639	189501	.	+	.	LmxM.34.0550
LmxM.34	RNA_seq_based_annotation	Extended_CDS	256276	258351	.	+	.	LmxM.34.0690
LmxM.34	RNA_seq_based_annotation	Extended_CDS	266018	267553	.	+	.	LmxM.34.0720
LmxM.34	RNA_seq_based_annotation	Extended_CDS	281991	283610	.	+	.	LmxM.34.0770
LmxM.34	RNA_seq_based_annotation	Extended_CDS	310610	314326	.	+	.	LmxM.34.0830
LmxM.34	RNA_seq_based_annotation	Extended_CDS	317282	319051	.	+	.	LmxM.34.0850
LmxM.34	RNA_seq_based_annotation	Extended_CDS	324869	326629	.	+	.	LmxM.34.0880
LmxM.34	RNA_seq_based_annotation	Extended_CDS	331420	337209	.	+	.	LmxM.34.0910
LmxM.34	RNA_seq_based_annotation	Extended_CDS	344356	345081	.	+	.	LmxM.34.0930
LmxM.34	RNA_seq_based_annotation	Extended_CDS	367758	368750	.	+	.	LmxM.34.1000
LmxM.34	RNA_seq_based_annotation	Extended_CDS	412446	414980	.	+	.	LmxM.34.1080
LmxM.34	RNA_seq_based_annotation	Extended_CDS	416192	419449	.	+	.	LmxM.34.1090
LmxM.34	RNA_seq_based_annotation	Extended_CDS	424306	425493	.	+	.	LmxM.34.1110
LmxM.34	RNA_seq_based_annotation	Extended_CDS	442122	444635	.	+	.	LmxM.34.1140
LmxM.34	RNA_seq_based_annotation	Extended_CDS	449796	451640	.	+	.	LmxM.34.1170
LmxM.34	RNA_seq_based_annotation	Extended_CDS	506280	507824	.	+	.	LmxM.34.1360
LmxM.34	RNA_seq_based_annotation	Extended_CDS	538853	548185	.	+	.	LmxM.34.1450
LmxM.34	RNA_seq_based_annotation	Extended_CDS	566203	567048	.	-	.	LmxM.34.1490
LmxM.34	RNA_seq_based_annotation	Extended_CDS	577520	578641	.	-	.	LmxM.34.1530
LmxM.34	RNA_seq_based_annotation	Extended_CDS	582989	585169	.	-	.	LmxM.34.1550
LmxM.34	RNA_seq_based_annotation	Extended_CDS	585723	591458	.	-	.	LmxM.34.1560
LmxM.34	RNA_seq_based_annotation	Extended_CDS	593103	594326	.	-	.	LmxM.34.1570
LmxM.34	RNA_seq_based_annotation	Extended_CDS	623475	625466	.	-	.	LmxM.34.1650
LmxM.34	RNA_seq_based_annotation	Extended_CDS	675049	677184	.	+	.	LmxM.34.1860
LmxM.34	RNA_seq_based_annotation	Extended_CDS	693013	693627	.	+	.	LmxM.34.1910
LmxM.34	RNA_seq_based_annotation	Extended_CDS	697457	698848	.	+	.	LmxM.34.1940
LmxM.34	RNA_seq_based_annotation	Extended_CDS	723487	724608	.	+	.	LmxM.34.2020
LmxM.34	RNA_seq_based_annotation	Extended_CDS	773919	776216	.	+	.	LmxM.34.2110
LmxM.34	RNA_seq_based_annotation	Extended_CDS	841903	846795	.	+	.	LmxM.34.2270
LmxM.34	RNA_seq_based_annotation	Extended_CDS	855998	857479	.	+	.	LmxM.34.2300
LmxM.34	RNA_seq_based_annotation	Extended_CDS	858590	859351	.	+	.	LmxM.34.2310
LmxM.34	RNA_seq_based_annotation	Extended_CDS	883096	885792	.	+	.	LmxM.34.2370
LmxM.34	RNA_seq_based_annotation	Extended_CDS	925672	928017	.	+	.	LmxM.34.2430
LmxM.34	RNA_seq_based_annotation	Extended_CDS	961967	963643	.	+	.	LmxM.34.2520
LmxM.34	RNA_seq_based_annotation	Extended_CDS	980652	981893	.	+	.	LmxM.34.2590
LmxM.34	RNA_seq_based_annotation	Extended_CDS	993491	995482	.	-	.	LmxM.34.2660
LmxM.34	RNA_seq_based_annotation	Extended_CDS	998994	999305	.	-	.	LmxM.34.2680
LmxM.34	RNA_seq_based_annotation	Extended_CDS	1001722	1003137	.	-	.	LmxM.34.2690
LmxM.34	RNA_seq_based_annotation	Extended_CDS	1004427	1008980	.	-	.	LmxM.34.2700
LmxM.34	RNA_seq_based_annotation	Extended_CDS	1021275	1022537	.	-	.	LmxM.34.2730
LmxM.34	RNA_seq_based_annotation	Extended_CDS	1030317	1032092	.	-	.	LmxM.34.2750
LmxM.34	RNA_seq_based_annotation	Extended_CDS	1032919	1034862	.	-	.	LmxM.34.2760
LmxM.34	RNA_seq_based_annotation	Extended_CDS	1035983	1039957	.	-	.	LmxM.34.2770
LmxM.34	RNA_seq_based_annotation	Extended_CDS	1054011	1055789	.	-	.	LmxM.34.2790
LmxM.34	RNA_seq_based_annotation	Extended_CDS	1085715	1087418	.	-	.	LmxM.34.2850
LmxM.34	RNA_seq_based_annotation	Extended_CDS	1110738	1112597	.	-	.	LmxM.34.2930
LmxM.34	RNA_seq_based_annotation	Extended_CDS	1120335	1123625	.	-	.	LmxM.34.2950
LmxM.34	RNA_seq_based_annotation	Extended_CDS	1150213	1151229	.	-	.	LmxM.34.3040
LmxM.34	RNA_seq_based_annotation	Extended_CDS	1178518	1179810	.	-	.	LmxM.34.3090
LmxM.34	RNA_seq_based_annotation	Extended_CDS	1221471	1222193	.	-	.	LmxM.34.3180
LmxM.34	RNA_seq_based_annotation	Extended_CDS	1245989	1248868	.	-	.	LmxM.34.3240
LmxM.34	RNA_seq_based_annotation	Extended_CDS	1258350	1260332	.	-	.	LmxM.34.3300
LmxM.34	RNA_seq_based_annotation	Extended_CDS	1301903	1303933	.	-	.	LmxM.34.3410
LmxM.34	RNA_seq_based_annotation	Extended_CDS	1310730	1313387	.	-	.	LmxM.34.3450
LmxM.34	RNA_seq_based_annotation	Extended_CDS	1314214	1315623	.	-	.	LmxM.34.3460
LmxM.34	RNA_seq_based_annotation	Extended_CDS	1373683	1374192	.	-	.	LmxM.34.3620
LmxM.34	RNA_seq_based_annotation	Extended_CDS	1383166	1387914	.	-	.	LmxM.34.3660
LmxM.34	RNA_seq_based_annotation	Extended_CDS	1410461	1413166	.	-	.	LmxM.34.3750
LmxM.34	RNA_seq_based_annotation	Extended_CDS	1439666	1440103	.	-	.	LmxM.34.3890
LmxM.34	RNA_seq_based_annotation	Extended_CDS	1440615	1441691	.	-	.	LmxM.34.3900
LmxM.34	RNA_seq_based_annotation	Extended_CDS	1469311	1471467	.	+	.	LmxM.34.3970
LmxM.34	RNA_seq_based_annotation	Extended_CDS	1489277	1490359	.	+	.	LmxM.34.3990
LmxM.34	RNA_seq_based_annotation	Extended_CDS	1492557	1496834	.	+	.	LmxM.34.4000
LmxM.34	RNA_seq_based_annotation	Extended_CDS	1509152	1511245	.	+	.	LmxM.34.4030
LmxM.34	RNA_seq_based_annotation	Extended_CDS	1512270	1513631	.	+	.	LmxM.34.4040
LmxM.34	RNA_seq_based_annotation	Extended_CDS	1531651	1533096	.	+	.	LmxM.34.4100
LmxM.34	RNA_seq_based_annotation	Extended_CDS	1573338	1576028	.	+	.	LmxM.34.4200
LmxM.34	RNA_seq_based_annotation	Extended_CDS	1605130	1606017	.	+	.	LmxM.34.4250
LmxM.34	RNA_seq_based_annotation	Extended_CDS	1663787	1664503	.	+	.	LmxM.34.4440
LmxM.34	RNA_seq_based_annotation	Extended_CDS	1668761	1669564	.	+	.	LmxM.34.4450
LmxM.34	RNA_seq_based_annotation	Extended_CDS	1678120	1678719	.	+	.	LmxM.34.4480
LmxM.34	RNA_seq_based_annotation	Extended_CDS	1726275	1727678	.	+	.	LmxM.34.4660
LmxM.34	RNA_seq_based_annotation	Extended_CDS	1740647	1741063	.	+	.	LmxM.34.4720
LmxM.34	RNA_seq_based_annotation	Extended_CDS	1755110	1759558	.	+	.	LmxM.34.4800
LmxM.34	RNA_seq_based_annotation	Extended_CDS	1766901	1768298	.	+	.	LmxM.34.4830
LmxM.34	RNA_seq_based_annotation	Extended_CDS	1810784	1811722	.	+	.	LmxM.34.4960
LmxM.34	RNA_seq_based_annotation	Extended_CDS	1839683	1842736	.	+	.	LmxM.34.5020
LmxM.34	RNA_seq_based_annotation	Extended_CDS	1843438	1845168	.	+	.	LmxM.34.5030
LmxM.34	RNA_seq_based_annotation	Extended_CDS	1851266	1853254	.	+	.	LmxM.34.5050
LmxM.34	RNA_seq_based_annotation	Extended_CDS	1869843	1870094	.	+	.	LmxM.34.5100
LmxM.34	RNA_seq_based_annotation	Extended_CDS	1889812	1891725	.	+	.	LmxM.34.5180
LmxM.34	RNA_seq_based_annotation	Extended_CDS	1916084	1917511	.	+	.	LmxM.34.5250
LmxM.34	RNA_seq_based_annotation	Extended_CDS	1924345	1925580	.	+	.	LmxM.34.5300
