# Supplementary material for: Comparative Life Cycle Transcriptomics Revises Leishmania mexicana Genome Annotation and Links a Chromosome Duplication with Parasitism of Vertebrates
Source: PLoS Pathog. 2015 Oct 9;11(10):e1005186. doi: 10.1371/journal.ppat.1005186 (PMC4599935; doi:10.1371/journal.ppat.1005186)
Supplement: S5 Table — GFF feature record Columns are <seqname>, <source>, <feature>, <start>, <end>, <score> (“.” denotes no score), <strand> (“.” denotes not relevant), <frame>, [attribute] Every novel transcripts was given a unique IDs in the format LmxM.[number of chromosome]_[position of last nucleotide of stop codon of predicted CDS], for example: LmxM.01_107651. (XLSX) [file ppat.1005186.s009.xlsx]

## Sheet: Sheet1
LmxM.01	MF_V1	gene	52730	54296	.	-	.	ID=LmxM.01_53687_gene
LmxM.01	MF_V1	PAS	52730	52730	.	-	.	ID=LmxM.01_53687_Poly(A)_4;Promastigote=14;Intracellular_Amastigote=8;Axenic_Amastigote=16;
LmxM.01	MF_V1	PAS	52744	52744	.	-	.	ID=LmxM.01_53687_Poly(A)_3;Promastigote=4;Intracellular_Amastigote=1;Axenic_Amastigote=3;
LmxM.01	MF_V1	PAS	52745	52745	.	-	.	ID=LmxM.01_53687_Poly(A)_2;Promastigote=23;Intracellular_Amastigote=7;Axenic_Amastigote=16;
LmxM.01	MF_V1	PAS	52747	52747	.	-	.	ID=LmxM.01_53687_Poly(A)_1;Promastigote=7;Intracellular_Amastigote=2;Axenic_Amastigote=10;
LmxM.01	MF_V1	CDS	53687	54004	.	-	.	ID=LmxM.01_53687_cds
LmxM.01	MF_V1	SLAS	54052	54053	.	-	.	ID=LmxM.01_53687_SLAS_5;Promastigote=3;Intracellular_Amastigote=3;Axenic_Amastigote=3;
LmxM.01	MF_V1	SLAS	54093	54094	.	-	.	ID=LmxM.01_53687_SLAS_4;Promastigote=79;Intracellular_Amastigote=62;Axenic_Amastigote=160;
LmxM.01	MF_V1	SLAS	54185	54186	.	-	.	ID=LmxM.01_53687_SLAS_3;Promastigote=9;Intracellular_Amastigote=7;Axenic_Amastigote=20;
LmxM.01	MF_V1	SLAS	54283	54284	.	-	.	ID=LmxM.01_53687_SLAS_2;Promastigote=10;Intracellular_Amastigote=12;Axenic_Amastigote=31;
LmxM.01	MF_V1	SLAS	54296	54297	.	-	.	ID=LmxM.01_53687_SLAS_1;Promastigote=13;Intracellular_Amastigote=6;Axenic_Amastigote=17;
LmxM.01	MF_V1	gene	56675	58344	.	-	.	ID=LmxM.01_57483_gene
LmxM.01	MF_V1	PAS	56675	56675	.	-	.	ID=LmxM.01_57483_Poly(A)_13;Promastigote=11;Intracellular_Amastigote=11;Axenic_Amastigote=7;
LmxM.01	MF_V1	PAS	56689	56689	.	-	.	ID=LmxM.01_57483_Poly(A)_12;Promastigote=5;Intracellular_Amastigote=2;Axenic_Amastigote=4;
LmxM.01	MF_V1	PAS	56695	56695	.	-	.	ID=LmxM.01_57483_Poly(A)_11;Promastigote=6;Intracellular_Amastigote=3;Axenic_Amastigote=9;
LmxM.01	MF_V1	PAS	56696	56696	.	-	.	ID=LmxM.01_57483_Poly(A)_10;Promastigote=3;Intracellular_Amastigote=5;Axenic_Amastigote=5;
LmxM.01	MF_V1	PAS	56697	56697	.	-	.	ID=LmxM.01_57483_Poly(A)_9;Promastigote=21;Intracellular_Amastigote=22;Axenic_Amastigote=44;
LmxM.01	MF_V1	PAS	56702	56702	.	-	.	ID=LmxM.01_57483_Poly(A)_8;Promastigote=1;Intracellular_Amastigote=2;Axenic_Amastigote=4;
LmxM.01	MF_V1	PAS	56844	56844	.	-	.	ID=LmxM.01_57483_Poly(A)_7;Promastigote=2;Intracellular_Amastigote=0;Axenic_Amastigote=4;
LmxM.01	MF_V1	PAS	56846	56846	.	-	.	ID=LmxM.01_57483_Poly(A)_6;Promastigote=4;Intracellular_Amastigote=0;Axenic_Amastigote=2;
LmxM.01	MF_V1	PAS	56848	56848	.	-	.	ID=LmxM.01_57483_Poly(A)_5;Promastigote=2;Intracellular_Amastigote=1;Axenic_Amastigote=4;
LmxM.01	MF_V1	PAS	56859	56859	.	-	.	ID=LmxM.01_57483_Poly(A)_4;Promastigote=2;Intracellular_Amastigote=0;Axenic_Amastigote=6;
LmxM.01	MF_V1	PAS	56860	56860	.	-	.	ID=LmxM.01_57483_Poly(A)_3;Promastigote=6;Intracellular_Amastigote=5;Axenic_Amastigote=4;
LmxM.01	MF_V1	PAS	56861	56861	.	-	.	ID=LmxM.01_57483_Poly(A)_2;Promastigote=15;Intracellular_Amastigote=1;Axenic_Amastigote=10;
LmxM.01	MF_V1	PAS	56862	56862	.	-	.	ID=LmxM.01_57483_Poly(A)_1;Promastigote=42;Intracellular_Amastigote=17;Axenic_Amastigote=44;
LmxM.01	MF_V1	CDS	57483	57929	.	-	.	ID=LmxM.01_57483_cds
LmxM.01	MF_V1	SLAS	58080	58081	.	-	.	ID=LmxM.01_57483_SLAS_3;Promastigote=4;Intracellular_Amastigote=2;Axenic_Amastigote=9;
LmxM.01	MF_V1	SLAS	58093	58094	.	-	.	ID=LmxM.01_57483_SLAS_2;Promastigote=123;Intracellular_Amastigote=34;Axenic_Amastigote=186;
LmxM.01	MF_V1	SLAS	58344	58345	.	-	.	ID=LmxM.01_57483_SLAS_1;Promastigote=8;Intracellular_Amastigote=11;Axenic_Amastigote=17;
LmxM.01	MF_V1	gene	107125	108475	.	+	.	ID=LmxM.01_107651_gene
LmxM.01	MF_V1	SLAS	107125	107126	.	+	.	ID=LmxM.01_107651_SLAS_1;Promastigote=206;Intracellular_Amastigote=174;Axenic_Amastigote=238;
LmxM.01	MF_V1	CDS	107406	107651	.	+	.	ID=LmxM.01_107651_cds
LmxM.01	MF_V1	PAS	107657	107657	.	+	.	ID=LmxM.01_107651_Poly(A)_1;Promastigote=1;Intracellular_Amastigote=0;Axenic_Amastigote=5;
LmxM.01	MF_V1	PAS	108144	108144	.	+	.	ID=LmxM.01_107651_Poly(A)_2;Promastigote=1;Intracellular_Amastigote=2;Axenic_Amastigote=3;
LmxM.01	MF_V1	PAS	108369	108369	.	+	.	ID=LmxM.01_107651_Poly(A)_3;Promastigote=80;Intracellular_Amastigote=25;Axenic_Amastigote=74;
LmxM.01	MF_V1	PAS	108370	108370	.	+	.	ID=LmxM.01_107651_Poly(A)_4;Promastigote=77;Intracellular_Amastigote=30;Axenic_Amastigote=83;
LmxM.01	MF_V1	PAS	108371	108371	.	+	.	ID=LmxM.01_107651_Poly(A)_5;Promastigote=36;Intracellular_Amastigote=10;Axenic_Amastigote=30;
LmxM.01	MF_V1	PAS	108372	108372	.	+	.	ID=LmxM.01_107651_Poly(A)_6;Promastigote=9;Intracellular_Amastigote=8;Axenic_Amastigote=9;
LmxM.01	MF_V1	PAS	108373	108373	.	+	.	ID=LmxM.01_107651_Poly(A)_7;Promastigote=7;Intracellular_Amastigote=1;Axenic_Amastigote=10;
LmxM.01	MF_V1	PAS	108374	108374	.	+	.	ID=LmxM.01_107651_Poly(A)_8;Promastigote=5;Intracellular_Amastigote=0;Axenic_Amastigote=2;
LmxM.01	MF_V1	PAS	108375	108375	.	+	.	ID=LmxM.01_107651_Poly(A)_9;Promastigote=1;Intracellular_Amastigote=0;Axenic_Amastigote=7;
LmxM.01	MF_V1	PAS	108376	108376	.	+	.	ID=LmxM.01_107651_Poly(A)_10;Promastigote=26;Intracellular_Amastigote=18;Axenic_Amastigote=20;
LmxM.01	MF_V1	PAS	108377	108377	.	+	.	ID=LmxM.01_107651_Poly(A)_11;Promastigote=2;Intracellular_Amastigote=4;Axenic_Amastigote=3;
LmxM.01	MF_V1	PAS	108378	108378	.	+	.	ID=LmxM.01_107651_Poly(A)_12;Promastigote=6;Intracellular_Amastigote=1;Axenic_Amastigote=6;
LmxM.01	MF_V1	PAS	108475	108475	.	+	.	ID=LmxM.01_107651_Poly(A)_13;Promastigote=3;Intracellular_Amastigote=0;Axenic_Amastigote=3;
LmxM.01	MF_V1	gene	123142	123854	.	+	.	ID=LmxM.01_123594_gene
LmxM.01	MF_V1	SLAS	123142	123143	.	+	.	ID=LmxM.01_123594_SLAS_1;Promastigote=23;Intracellular_Amastigote=30;Axenic_Amastigote=82;
LmxM.01	MF_V1	SLAS	123147	123148	.	+	.	ID=LmxM.01_123594_SLAS_2;Promastigote=1;Intracellular_Amastigote=6;Axenic_Amastigote=8;
LmxM.01	MF_V1	CDS	123259	123594	.	+	.	ID=LmxM.01_123594_cds
LmxM.01	MF_V1	PAS	123710	123710	.	+	.	ID=LmxM.01_123594_Poly(A)_1;Promastigote=0;Intracellular_Amastigote=1;Axenic_Amastigote=6;
LmxM.01	MF_V1	PAS	123712	123712	.	+	.	ID=LmxM.01_123594_Poly(A)_2;Promastigote=20;Intracellular_Amastigote=10;Axenic_Amastigote=24;
LmxM.01	MF_V1	PAS	123713	123713	.	+	.	ID=LmxM.01_123594_Poly(A)_3;Promastigote=94;Intracellular_Amastigote=91;Axenic_Amastigote=144;
LmxM.01	MF_V1	PAS	123714	123714	.	+	.	ID=LmxM.01_123594_Poly(A)_4;Promastigote=85;Intracellular_Amastigote=77;Axenic_Amastigote=165;
LmxM.01	MF_V1	PAS	123715	123715	.	+	.	ID=LmxM.01_123594_Poly(A)_5;Promastigote=31;Intracellular_Amastigote=33;Axenic_Amastigote=63;
LmxM.01	MF_V1	PAS	123716	123716	.	+	.	ID=LmxM.01_123594_Poly(A)_6;Promastigote=90;Intracellular_Amastigote=87;Axenic_Amastigote=133;
LmxM.01	MF_V1	PAS	123717	123717	.	+	.	ID=LmxM.01_123594_Poly(A)_7;Promastigote=36;Intracellular_Amastigote=25;Axenic_Amastigote=59;
LmxM.01	MF_V1	PAS	123718	123718	.	+	.	ID=LmxM.01_123594_Poly(A)_8;Promastigote=12;Intracellular_Amastigote=13;Axenic_Amastigote=33;
LmxM.01	MF_V1	PAS	123719	123719	.	+	.	ID=LmxM.01_123594_Poly(A)_9;Promastigote=9;Intracellular_Amastigote=7;Axenic_Amastigote=15;
LmxM.01	MF_V1	PAS	123720	123720	.	+	.	ID=LmxM.01_123594_Poly(A)_10;Promastigote=5;Intracellular_Amastigote=1;Axenic_Amastigote=9;
LmxM.01	MF_V1	PAS	123721	123721	.	+	.	ID=LmxM.01_123594_Poly(A)_11;Promastigote=1;Intracellular_Amastigote=0;Axenic_Amastigote=5;
LmxM.01	MF_V1	PAS	123722	123722	.	+	.	ID=LmxM.01_123594_Poly(A)_12;Promastigote=2;Intracellular_Amastigote=2;Axenic_Amastigote=9;
LmxM.01	MF_V1	PAS	123724	123724	.	+	.	ID=LmxM.01_123594_Poly(A)_13;Promastigote=6;Intracellular_Amastigote=2;Axenic_Amastigote=1;
LmxM.01	MF_V1	PAS	123725	123725	.	+	.	ID=LmxM.01_123594_Poly(A)_14;Promastigote=18;Intracellular_Amastigote=14;Axenic_Amastigote=18;
LmxM.01	MF_V1	PAS	123726	123726	.	+	.	ID=LmxM.01_123594_Poly(A)_15;Promastigote=0;Intracellular_Amastigote=1;Axenic_Amastigote=8;
LmxM.01	MF_V1	PAS	123727	123727	.	+	.	ID=LmxM.01_123594_Poly(A)_16;Promastigote=2;Intracellular_Amastigote=5;Axenic_Amastigote=12;
LmxM.01	MF_V1	PAS	123728	123728	.	+	.	ID=LmxM.01_123594_Poly(A)_17;Promastigote=21;Intracellular_Amastigote=11;Axenic_Amastigote=23;
LmxM.01	MF_V1	PAS	123729	123729	.	+	.	ID=LmxM.01_123594_Poly(A)_18;Promastigote=7;Intracellular_Amastigote=3;Axenic_Amastigote=12;
LmxM.01	MF_V1	PAS	123730	123730	.	+	.	ID=LmxM.01_123594_Poly(A)_19;Promastigote=3;Intracellular_Amastigote=4;Axenic_Amastigote=19;
LmxM.01	MF_V1	PAS	123731	123731	.	+	.	ID=LmxM.01_123594_Poly(A)_20;Promastigote=32;Intracellular_Amastigote=22;Axenic_Amastigote=50;
LmxM.01	MF_V1	PAS	123732	123732	.	+	.	ID=LmxM.01_123594_Poly(A)_21;Promastigote=12;Intracellular_Amastigote=8;Axenic_Amastigote=21;
LmxM.01	MF_V1	PAS	123733	123733	.	+	.	ID=LmxM.01_123594_Poly(A)_22;Promastigote=8;Intracellular_Amastigote=3;Axenic_Amastigote=10;
LmxM.01	MF_V1	PAS	123734	123734	.	+	.	ID=LmxM.01_123594_Poly(A)_23;Promastigote=6;Intracellular_Amastigote=3;Axenic_Amastigote=8;
LmxM.01	MF_V1	PAS	123735	123735	.	+	.	ID=LmxM.01_123594_Poly(A)_24;Promastigote=2;Intracellular_Amastigote=2;Axenic_Amastigote=7;
LmxM.01	MF_V1	PAS	123757	123757	.	+	.	ID=LmxM.01_123594_Poly(A)_25;Promastigote=1;Intracellular_Amastigote=5;Axenic_Amastigote=1;
LmxM.01	MF_V1	PAS	123774	123774	.	+	.	ID=LmxM.01_123594_Poly(A)_26;Promastigote=0;Intracellular_Amastigote=2;Axenic_Amastigote=5;
LmxM.01	MF_V1	PAS	123776	123776	.	+	.	ID=LmxM.01_123594_Poly(A)_27;Promastigote=6;Intracellular_Amastigote=4;Axenic_Amastigote=10;
LmxM.01	MF_V1	PAS	123853	123853	.	+	.	ID=LmxM.01_123594_Poly(A)_28;Promastigote=2;Intracellular_Amastigote=3;Axenic_Amastigote=2;
LmxM.01	MF_V1	PAS	123854	123854	.	+	.	ID=LmxM.01_123594_Poly(A)_29;Promastigote=4;Intracellular_Amastigote=5;Axenic_Amastigote=7;
LmxM.01	MF_V1	gene	195085	195862	.	+	.	ID=LmxM.01_195286_gene
LmxM.01	MF_V1	SLAS	195085	195086	.	+	.	ID=LmxM.01_195286_SLAS_1;Promastigote=25;Intracellular_Amastigote=15;Axenic_Amastigote=33;
LmxM.01	MF_V1	CDS	195161	195286	.	+	.	ID=LmxM.01_195286_cds
LmxM.01	MF_V1	PAS	195776	195776	.	+	.	ID=LmxM.01_195286_Poly(A)_1;Promastigote=4;Intracellular_Amastigote=1;Axenic_Amastigote=5;
LmxM.01	MF_V1	PAS	195811	195811	.	+	.	ID=LmxM.01_195286_Poly(A)_2;Promastigote=8;Intracellular_Amastigote=1;Axenic_Amastigote=6;
LmxM.01	MF_V1	PAS	195827	195827	.	+	.	ID=LmxM.01_195286_Poly(A)_3;Promastigote=9;Intracellular_Amastigote=3;Axenic_Amastigote=10;
LmxM.01	MF_V1	PAS	195837	195837	.	+	.	ID=LmxM.01_195286_Poly(A)_4;Promastigote=5;Intracellular_Amastigote=3;Axenic_Amastigote=16;
LmxM.01	MF_V1	PAS	195838	195838	.	+	.	ID=LmxM.01_195286_Poly(A)_5;Promastigote=1;Intracellular_Amastigote=1;Axenic_Amastigote=4;
LmxM.01	MF_V1	PAS	195850	195850	.	+	.	ID=LmxM.01_195286_Poly(A)_6;Promastigote=45;Intracellular_Amastigote=35;Axenic_Amastigote=48;
LmxM.01	MF_V1	PAS	195851	195851	.	+	.	ID=LmxM.01_195286_Poly(A)_7;Promastigote=7;Intracellular_Amastigote=7;Axenic_Amastigote=15;
LmxM.01	MF_V1	PAS	195852	195852	.	+	.	ID=LmxM.01_195286_Poly(A)_8;Promastigote=2;Intracellular_Amastigote=1;Axenic_Amastigote=10;
LmxM.01	MF_V1	PAS	195861	195861	.	+	.	ID=LmxM.01_195286_Poly(A)_9;Promastigote=6;Intracellular_Amastigote=5;Axenic_Amastigote=5;
LmxM.01	MF_V1	PAS	195862	195862	.	+	.	ID=LmxM.01_195286_Poly(A)_10;Promastigote=3;Intracellular_Amastigote=1;Axenic_Amastigote=5;
LmxM.01	MF_V1	gene	231942	232803	.	+	.	ID=LmxM.01_232406_gene
LmxM.01	MF_V1	SLAS	231942	231943	.	+	.	ID=LmxM.01_232406_SLAS_1;Promastigote=4221;Intracellular_Amastigote=2383;Axenic_Amastigote=4126;
LmxM.01	MF_V1	SLAS	231962	231963	.	+	.	ID=LmxM.01_232406_SLAS_2;Promastigote=76;Intracellular_Amastigote=61;Axenic_Amastigote=125;
LmxM.01	MF_V1	CDS	232089	232406	.	+	.	ID=LmxM.01_232406_cds
LmxM.01	MF_V1	PAS	232654	232654	.	+	.	ID=LmxM.01_232406_Poly(A)_1;Promastigote=8;Intracellular_Amastigote=1;Axenic_Amastigote=7;
LmxM.01	MF_V1	PAS	232655	232655	.	+	.	ID=LmxM.01_232406_Poly(A)_2;Promastigote=6;Intracellular_Amastigote=9;Axenic_Amastigote=3;
LmxM.01	MF_V1	PAS	232656	232656	.	+	.	ID=LmxM.01_232406_Poly(A)_3;Promastigote=18;Intracellular_Amastigote=8;Axenic_Amastigote=20;
LmxM.01	MF_V1	PAS	232657	232657	.	+	.	ID=LmxM.01_232406_Poly(A)_4;Promastigote=6;Intracellular_Amastigote=5;Axenic_Amastigote=11;
LmxM.01	MF_V1	PAS	232658	232658	.	+	.	ID=LmxM.01_232406_Poly(A)_5;Promastigote=11;Intracellular_Amastigote=6;Axenic_Amastigote=6;
LmxM.01	MF_V1	PAS	232659	232659	.	+	.	ID=LmxM.01_232406_Poly(A)_6;Promastigote=13;Intracellular_Amastigote=10;Axenic_Amastigote=18;
LmxM.01	MF_V1	PAS	232674	232674	.	+	.	ID=LmxM.01_232406_Poly(A)_7;Promastigote=6;Intracellular_Amastigote=2;Axenic_Amastigote=6;
LmxM.01	MF_V1	PAS	232677	232677	.	+	.	ID=LmxM.01_232406_Poly(A)_8;Promastigote=2;Intracellular_Amastigote=2;Axenic_Amastigote=2;
LmxM.01	MF_V1	PAS	232703	232703	.	+	.	ID=LmxM.01_232406_Poly(A)_9;Promastigote=0;Intracellular_Amastigote=5;Axenic_Amastigote=3;
LmxM.01	MF_V1	PAS	232803	232803	.	+	.	ID=LmxM.01_232406_Poly(A)_10;Promastigote=0;Intracellular_Amastigote=2;Axenic_Amastigote=4;
LmxM.01	MF_V1	gene	239855	240401	.	+	.	ID=LmxM.01_240110_gene
LmxM.01	MF_V1	SLAS	239855	239856	.	+	.	ID=LmxM.01_240110_SLAS_1;Promastigote=655;Intracellular_Amastigote=227;Axenic_Amastigote=716;
LmxM.01	MF_V1	SLAS	239860	239861	.	+	.	ID=LmxM.01_240110_SLAS_2;Promastigote=178;Intracellular_Amastigote=63;Axenic_Amastigote=269;
LmxM.01	MF_V1	SLAS	239866	239867	.	+	.	ID=LmxM.01_240110_SLAS_3;Promastigote=25;Intracellular_Amastigote=9;Axenic_Amastigote=48;
LmxM.01	MF_V1	CDS	239928	240110	.	+	.	ID=LmxM.01_240110_cds
LmxM.01	MF_V1	PAS	240385	240385	.	+	.	ID=LmxM.01_240110_Poly(A)_1;Promastigote=17;Intracellular_Amastigote=5;Axenic_Amastigote=12;
LmxM.01	MF_V1	PAS	240386	240386	.	+	.	ID=LmxM.01_240110_Poly(A)_2;Promastigote=3;Intracellular_Amastigote=1;Axenic_Amastigote=5;
LmxM.01	MF_V1	PAS	240387	240387	.	+	.	ID=LmxM.01_240110_Poly(A)_3;Promastigote=1;Intracellular_Amastigote=1;Axenic_Amastigote=4;
LmxM.01	MF_V1	PAS	240388	240388	.	+	.	ID=LmxM.01_240110_Poly(A)_4;Promastigote=3;Intracellular_Amastigote=0;Axenic_Amastigote=5;
LmxM.01	MF_V1	PAS	240389	240389	.	+	.	ID=LmxM.01_240110_Poly(A)_5;Promastigote=19;Intracellular_Amastigote=14;Axenic_Amastigote=12;
LmxM.01	MF_V1	PAS	240390	240390	.	+	.	ID=LmxM.01_240110_Poly(A)_6;Promastigote=3;Intracellular_Amastigote=1;Axenic_Amastigote=7;
LmxM.01	MF_V1	PAS	240391	240391	.	+	.	ID=LmxM.01_240110_Poly(A)_7;Promastigote=45;Intracellular_Amastigote=23;Axenic_Amastigote=47;
LmxM.01	MF_V1	PAS	240392	240392	.	+	.	ID=LmxM.01_240110_Poly(A)_8;Promastigote=19;Intracellular_Amastigote=11;Axenic_Amastigote=30;
LmxM.01	MF_V1	PAS	240393	240393	.	+	.	ID=LmxM.01_240110_Poly(A)_9;Promastigote=222;Intracellular_Amastigote=99;Axenic_Amastigote=193;
LmxM.01	MF_V1	PAS	240394	240394	.	+	.	ID=LmxM.01_240110_Poly(A)_10;Promastigote=33;Intracellular_Amastigote=13;Axenic_Amastigote=53;
LmxM.01	MF_V1	PAS	240395	240395	.	+	.	ID=LmxM.01_240110_Poly(A)_11;Promastigote=7;Intracellular_Amastigote=0;Axenic_Amastigote=10;
LmxM.01	MF_V1	PAS	240396	240396	.	+	.	ID=LmxM.01_240110_Poly(A)_12;Promastigote=6;Intracellular_Amastigote=0;Axenic_Amastigote=10;
LmxM.01	MF_V1	PAS	240397	240397	.	+	.	ID=LmxM.01_240110_Poly(A)_13;Promastigote=43;Intracellular_Amastigote=21;Axenic_Amastigote=50;
LmxM.01	MF_V1	PAS	240398	240398	.	+	.	ID=LmxM.01_240110_Poly(A)_14;Promastigote=7;Intracellular_Amastigote=2;Axenic_Amastigote=8;
LmxM.01	MF_V1	PAS	240399	240399	.	+	.	ID=LmxM.01_240110_Poly(A)_15;Promastigote=2;Intracellular_Amastigote=5;Axenic_Amastigote=20;
LmxM.01	MF_V1	PAS	240400	240400	.	+	.	ID=LmxM.01_240110_Poly(A)_16;Promastigote=4;Intracellular_Amastigote=2;Axenic_Amastigote=3;
LmxM.01	MF_V1	PAS	240401	240401	.	+	.	ID=LmxM.01_240110_Poly(A)_17;Promastigote=9;Intracellular_Amastigote=5;Axenic_Amastigote=9;
LmxM.02	MF_V1	gene	11136	12365	.	-	.	ID=LmxM.02_11936_gene
LmxM.02	MF_V1	PAS	11136	11136	.	-	.	ID=LmxM.02_11936_Poly(A)_9;Promastigote=3;Intracellular_Amastigote=3;Axenic_Amastigote=0;
LmxM.02	MF_V1	PAS	11137	11137	.	-	.	ID=LmxM.02_11936_Poly(A)_8;Promastigote=3;Intracellular_Amastigote=2;Axenic_Amastigote=5;
LmxM.02	MF_V1	PAS	11138	11138	.	-	.	ID=LmxM.02_11936_Poly(A)_7;Promastigote=23;Intracellular_Amastigote=16;Axenic_Amastigote=34;
LmxM.02	MF_V1	PAS	11139	11139	.	-	.	ID=LmxM.02_11936_Poly(A)_6;Promastigote=0;Intracellular_Amastigote=3;Axenic_Amastigote=5;
LmxM.02	MF_V1	PAS	11142	11142	.	-	.	ID=LmxM.02_11936_Poly(A)_5;Promastigote=2;Intracellular_Amastigote=1;Axenic_Amastigote=9;
LmxM.02	MF_V1	PAS	11149	11149	.	-	.	ID=LmxM.02_11936_Poly(A)_4;Promastigote=16;Intracellular_Amastigote=6;Axenic_Amastigote=9;
LmxM.02	MF_V1	PAS	11151	11151	.	-	.	ID=LmxM.02_11936_Poly(A)_3;Promastigote=7;Intracellular_Amastigote=2;Axenic_Amastigote=14;
LmxM.02	MF_V1	PAS	11155	11155	.	-	.	ID=LmxM.02_11936_Poly(A)_2;Promastigote=3;Intracellular_Amastigote=5;Axenic_Amastigote=6;
LmxM.02	MF_V1	PAS	11163	11163	.	-	.	ID=LmxM.02_11936_Poly(A)_1;Promastigote=2;Intracellular_Amastigote=0;Axenic_Amastigote=4;
LmxM.02	MF_V1	CDS	11936	12202	.	-	.	ID=LmxM.02_11936_cds
LmxM.02	MF_V1	SLAS	12317	12318	.	-	.	ID=LmxM.02_11936_SLAS_3;Promastigote=1;Intracellular_Amastigote=5;Axenic_Amastigote=3;
LmxM.02	MF_V1	SLAS	12322	12323	.	-	.	ID=LmxM.02_11936_SLAS_2;Promastigote=5;Intracellular_Amastigote=9;Axenic_Amastigote=10;
LmxM.02	MF_V1	SLAS	12365	12366	.	-	.	ID=LmxM.02_11936_SLAS_1;Promastigote=26;Intracellular_Amastigote=19;Axenic_Amastigote=29;
LmxM.02	MF_V1	gene	81748	84698	.	-	.	ID=LmxM.02_84177_gene
LmxM.02	MF_V1	PAS	81748	81748	.	-	.	ID=LmxM.02_84177_Poly(A)_18;Promastigote=3;Intracellular_Amastigote=1;Axenic_Amastigote=9;
LmxM.02	MF_V1	PAS	81749	81749	.	-	.	ID=LmxM.02_84177_Poly(A)_17;Promastigote=20;Intracellular_Amastigote=11;Axenic_Amastigote=21;
LmxM.02	MF_V1	PAS	81750	81750	.	-	.	ID=LmxM.02_84177_Poly(A)_16;Promastigote=25;Intracellular_Amastigote=9;Axenic_Amastigote=35;
LmxM.02	MF_V1	PAS	81751	81751	.	-	.	ID=LmxM.02_84177_Poly(A)_15;Promastigote=33;Intracellular_Amastigote=26;Axenic_Amastigote=34;
LmxM.02	MF_V1	PAS	81752	81752	.	-	.	ID=LmxM.02_84177_Poly(A)_14;Promastigote=10;Intracellular_Amastigote=4;Axenic_Amastigote=17;
LmxM.02	MF_V1	PAS	81753	81753	.	-	.	ID=LmxM.02_84177_Poly(A)_13;Promastigote=6;Intracellular_Amastigote=2;Axenic_Amastigote=8;
LmxM.02	MF_V1	PAS	81757	81757	.	-	.	ID=LmxM.02_84177_Poly(A)_12;Promastigote=2;Intracellular_Amastigote=1;Axenic_Amastigote=3;
LmxM.02	MF_V1	PAS	81759	81759	.	-	.	ID=LmxM.02_84177_Poly(A)_11;Promastigote=3;Intracellular_Amastigote=1;Axenic_Amastigote=5;
LmxM.02	MF_V1	PAS	81760	81760	.	-	.	ID=LmxM.02_84177_Poly(A)_10;Promastigote=14;Intracellular_Amastigote=2;Axenic_Amastigote=10;
LmxM.02	MF_V1	PAS	82987	82987	.	-	.	ID=LmxM.02_84177_Poly(A)_9;Promastigote=4;Intracellular_Amastigote=4;Axenic_Amastigote=8;
LmxM.02	MF_V1	PAS	82988	82988	.	-	.	ID=LmxM.02_84177_Poly(A)_8;Promastigote=10;Intracellular_Amastigote=3;Axenic_Amastigote=8;
LmxM.02	MF_V1	PAS	82989	82989	.	-	.	ID=LmxM.02_84177_Poly(A)_7;Promastigote=22;Intracellular_Amastigote=18;Axenic_Amastigote=21;
LmxM.02	MF_V1	PAS	82999	82999	.	-	.	ID=LmxM.02_84177_Poly(A)_6;Promastigote=0;Intracellular_Amastigote=4;Axenic_Amastigote=2;
LmxM.02	MF_V1	PAS	83019	83019	.	-	.	ID=LmxM.02_84177_Poly(A)_5;Promastigote=2;Intracellular_Amastigote=3;Axenic_Amastigote=8;
LmxM.02	MF_V1	PAS	83306	83306	.	-	.	ID=LmxM.02_84177_Poly(A)_4;Promastigote=4;Intracellular_Amastigote=4;Axenic_Amastigote=5;
LmxM.02	MF_V1	PAS	83313	83313	.	-	.	ID=LmxM.02_84177_Poly(A)_3;Promastigote=3;Intracellular_Amastigote=2;Axenic_Amastigote=9;
LmxM.02	MF_V1	PAS	83314	83314	.	-	.	ID=LmxM.02_84177_Poly(A)_2;Promastigote=6;Intracellular_Amastigote=7;Axenic_Amastigote=16;
LmxM.02	MF_V1	PAS	83315	83315	.	-	.	ID=LmxM.02_84177_Poly(A)_1;Promastigote=34;Intracellular_Amastigote=29;Axenic_Amastigote=50;
LmxM.02	MF_V1	CDS	84177	84572	.	-	.	ID=LmxM.02_84177_cds
LmxM.02	MF_V1	SLAS	84665	84666	.	-	.	ID=LmxM.02_84177_SLAS_2;Promastigote=10;Intracellular_Amastigote=6;Axenic_Amastigote=40;
LmxM.02	MF_V1	SLAS	84698	84699	.	-	.	ID=LmxM.02_84177_SLAS_1;Promastigote=70;Intracellular_Amastigote=81;Axenic_Amastigote=223;
LmxM.02	MF_V1	gene	159379	160235	.	-	.	ID=LmxM.02_159692_gene
LmxM.02	MF_V1	PAS	159379	159379	.	-	.	ID=LmxM.02_159692_Poly(A)_15;Promastigote=6;Intracellular_Amastigote=12;Axenic_Amastigote=5;
LmxM.02	MF_V1	PAS	159384	159384	.	-	.	ID=LmxM.02_159692_Poly(A)_14;Promastigote=5;Intracellular_Amastigote=9;Axenic_Amastigote=6;
LmxM.02	MF_V1	PAS	159393	159393	.	-	.	ID=LmxM.02_159692_Poly(A)_13;Promastigote=4;Intracellular_Amastigote=5;Axenic_Amastigote=7;
LmxM.02	MF_V1	PAS	159402	159402	.	-	.	ID=LmxM.02_159692_Poly(A)_12;Promastigote=1;Intracellular_Amastigote=3;Axenic_Amastigote=2;
LmxM.02	MF_V1	PAS	159494	159494	.	-	.	ID=LmxM.02_159692_Poly(A)_11;Promastigote=3;Intracellular_Amastigote=1;Axenic_Amastigote=3;
LmxM.02	MF_V1	PAS	159499	159499	.	-	.	ID=LmxM.02_159692_Poly(A)_10;Promastigote=1;Intracellular_Amastigote=3;Axenic_Amastigote=5;
LmxM.02	MF_V1	PAS	159500	159500	.	-	.	ID=LmxM.02_159692_Poly(A)_9;Promastigote=1;Intracellular_Amastigote=2;Axenic_Amastigote=4;
LmxM.02	MF_V1	PAS	159501	159501	.	-	.	ID=LmxM.02_159692_Poly(A)_8;Promastigote=4;Intracellular_Amastigote=7;Axenic_Amastigote=8;
LmxM.02	MF_V1	PAS	159502	159502	.	-	.	ID=LmxM.02_159692_Poly(A)_7;Promastigote=11;Intracellular_Amastigote=10;Axenic_Amastigote=20;
LmxM.02	MF_V1	PAS	159503	159503	.	-	.	ID=LmxM.02_159692_Poly(A)_6;Promastigote=17;Intracellular_Amastigote=10;Axenic_Amastigote=30;
LmxM.02	MF_V1	PAS	159504	159504	.	-	.	ID=LmxM.02_159692_Poly(A)_5;Promastigote=5;Intracellular_Amastigote=6;Axenic_Amastigote=10;
LmxM.02	MF_V1	PAS	159505	159505	.	-	.	ID=LmxM.02_159692_Poly(A)_4;Promastigote=1;Intracellular_Amastigote=2;Axenic_Amastigote=4;
LmxM.02	MF_V1	PAS	159506	159506	.	-	.	ID=LmxM.02_159692_Poly(A)_3;Promastigote=1;Intracellular_Amastigote=1;Axenic_Amastigote=5;
LmxM.02	MF_V1	PAS	159507	159507	.	-	.	ID=LmxM.02_159692_Poly(A)_2;Promastigote=1;Intracellular_Amastigote=2;Axenic_Amastigote=5;
LmxM.02	MF_V1	PAS	159509	159509	.	-	.	ID=LmxM.02_159692_Poly(A)_1;Promastigote=0;Intracellular_Amastigote=2;Axenic_Amastigote=5;
LmxM.02	MF_V1	CDS	159692	159847	.	-	.	ID=LmxM.02_159692_cds
LmxM.02	MF_V1	SLAS	160135	160136	.	-	.	ID=LmxM.02_159692_SLAS_2;Promastigote=4;Intracellular_Amastigote=37;Axenic_Amastigote=14;
LmxM.02	MF_V1	SLAS	160235	160236	.	-	.	ID=LmxM.02_159692_SLAS_1;Promastigote=73;Intracellular_Amastigote=637;Axenic_Amastigote=235;
LmxM.03	MF_V1	gene	77504	79229	.	+	.	ID=LmxM.03_78395_gene
LmxM.03	MF_V1	SLAS	77504	77505	.	+	.	ID=LmxM.03_78395_SLAS_1;Promastigote=136;Intracellular_Amastigote=21;Axenic_Amastigote=95;
LmxM.03	MF_V1	SLAS	77511	77512	.	+	.	ID=LmxM.03_78395_SLAS_2;Promastigote=25;Intracellular_Amastigote=13;Axenic_Amastigote=38;
LmxM.03	MF_V1	SLAS	77514	77515	.	+	.	ID=LmxM.03_78395_SLAS_3;Promastigote=14;Intracellular_Amastigote=8;Axenic_Amastigote=15;
LmxM.03	MF_V1	SLAS	77524	77525	.	+	.	ID=LmxM.03_78395_SLAS_4;Promastigote=2;Intracellular_Amastigote=1;Axenic_Amastigote=6;
LmxM.03	MF_V1	CDS	78174	78395	.	+	.	ID=LmxM.03_78395_cds
LmxM.03	MF_V1	PAS	79227	79227	.	+	.	ID=LmxM.03_78395_Poly(A)_1;Promastigote=12;Intracellular_Amastigote=10;Axenic_Amastigote=22;
LmxM.03	MF_V1	PAS	79228	79228	.	+	.	ID=LmxM.03_78395_Poly(A)_2;Promastigote=6;Intracellular_Amastigote=5;Axenic_Amastigote=2;
LmxM.03	MF_V1	PAS	79229	79229	.	+	.	ID=LmxM.03_78395_Poly(A)_3;Promastigote=6;Intracellular_Amastigote=0;Axenic_Amastigote=5;
LmxM.03	MF_V1	gene	101159	102199	.	+	.	ID=LmxM.03_101644_gene
LmxM.03	MF_V1	SLAS	101159	101160	.	+	.	ID=LmxM.03_101644_SLAS_1;Promastigote=31;Intracellular_Amastigote=0;Axenic_Amastigote=15;
LmxM.03	MF_V1	SLAS	101257	101258	.	+	.	ID=LmxM.03_101644_SLAS_2;Promastigote=14;Intracellular_Amastigote=6;Axenic_Amastigote=17;
LmxM.03	MF_V1	CDS	101531	101644	.	+	.	ID=LmxM.03_101644_cds
LmxM.03	MF_V1	PAS	102199	102199	.	+	.	ID=LmxM.03_101644_Poly(A)_1;Promastigote=3;Intracellular_Amastigote=2;Axenic_Amastigote=1;
LmxM.03	MF_V1	gene	153327	154692	.	+	.	ID=LmxM.03_153620_gene
LmxM.03	MF_V1	SLAS	153327	153328	.	+	.	ID=LmxM.03_153620_SLAS_1;Promastigote=221;Intracellular_Amastigote=32;Axenic_Amastigote=195;
LmxM.03	MF_V1	SLAS	153335	153336	.	+	.	ID=LmxM.03_153620_SLAS_2;Promastigote=189;Intracellular_Amastigote=25;Axenic_Amastigote=172;
LmxM.03	MF_V1	SLAS	153338	153339	.	+	.	ID=LmxM.03_153620_SLAS_3;Promastigote=2;Intracellular_Amastigote=0;Axenic_Amastigote=7;
LmxM.03	MF_V1	SLAS	153359	153360	.	+	.	ID=LmxM.03_153620_SLAS_4;Promastigote=123;Intracellular_Amastigote=37;Axenic_Amastigote=201;
LmxM.03	MF_V1	SLAS	153376	153377	.	+	.	ID=LmxM.03_153620_SLAS_5;Promastigote=54;Intracellular_Amastigote=59;Axenic_Amastigote=106;
LmxM.03	MF_V1	SLAS	153394	153395	.	+	.	ID=LmxM.03_153620_SLAS_6;Promastigote=13;Intracellular_Amastigote=8;Axenic_Amastigote=21;
LmxM.03	MF_V1	CDS	153414	153620	.	+	.	ID=LmxM.03_153620_cds
LmxM.03	MF_V1	PAS	154672	154672	.	+	.	ID=LmxM.03_153620_Poly(A)_1;Promastigote=2;Intracellular_Amastigote=3;Axenic_Amastigote=8;
LmxM.03	MF_V1	PAS	154677	154677	.	+	.	ID=LmxM.03_153620_Poly(A)_2;Promastigote=5;Intracellular_Amastigote=4;Axenic_Amastigote=13;
LmxM.03	MF_V1	PAS	154681	154681	.	+	.	ID=LmxM.03_153620_Poly(A)_3;Promastigote=3;Intracellular_Amastigote=2;Axenic_Amastigote=2;
LmxM.03	MF_V1	PAS	154682	154682	.	+	.	ID=LmxM.03_153620_Poly(A)_4;Promastigote=5;Intracellular_Amastigote=6;Axenic_Amastigote=13;
LmxM.03	MF_V1	PAS	154683	154683	.	+	.	ID=LmxM.03_153620_Poly(A)_5;Promastigote=8;Intracellular_Amastigote=3;Axenic_Amastigote=13;
LmxM.03	MF_V1	PAS	154684	154684	.	+	.	ID=LmxM.03_153620_Poly(A)_6;Promastigote=3;Intracellular_Amastigote=4;Axenic_Amastigote=3;
LmxM.03	MF_V1	PAS	154685	154685	.	+	.	ID=LmxM.03_153620_Poly(A)_7;Promastigote=6;Intracellular_Amastigote=1;Axenic_Amastigote=8;
LmxM.03	MF_V1	PAS	154686	154686	.	+	.	ID=LmxM.03_153620_Poly(A)_8;Promastigote=2;Intracellular_Amastigote=3;Axenic_Amastigote=4;
LmxM.03	MF_V1	PAS	154687	154687	.	+	.	ID=LmxM.03_153620_Poly(A)_9;Promastigote=1;Intracellular_Amastigote=2;Axenic_Amastigote=4;
LmxM.03	MF_V1	PAS	154688	154688	.	+	.	ID=LmxM.03_153620_Poly(A)_10;Promastigote=2;Intracellular_Amastigote=2;Axenic_Amastigote=3;
LmxM.03	MF_V1	PAS	154689	154689	.	+	.	ID=LmxM.03_153620_Poly(A)_11;Promastigote=26;Intracellular_Amastigote=18;Axenic_Amastigote=21;
LmxM.03	MF_V1	PAS	154690	154690	.	+	.	ID=LmxM.03_153620_Poly(A)_12;Promastigote=6;Intracellular_Amastigote=7;Axenic_Amastigote=19;
LmxM.03	MF_V1	PAS	154691	154691	.	+	.	ID=LmxM.03_153620_Poly(A)_13;Promastigote=3;Intracellular_Amastigote=0;Axenic_Amastigote=8;
LmxM.03	MF_V1	PAS	154692	154692	.	+	.	ID=LmxM.03_153620_Poly(A)_14;Promastigote=2;Intracellular_Amastigote=2;Axenic_Amastigote=2;
LmxM.03	MF_V1	gene	204097	205750	.	+	.	ID=LmxM.03_204918_gene
LmxM.03	MF_V1	SLAS	204097	204098	.	+	.	ID=LmxM.03_204918_SLAS_1;Promastigote=4;Intracellular_Amastigote=8;Axenic_Amastigote=6;
LmxM.03	MF_V1	SLAS	204410	204411	.	+	.	ID=LmxM.03_204918_SLAS_2;Promastigote=10;Intracellular_Amastigote=1;Axenic_Amastigote=3;
LmxM.03	MF_V1	SLAS	204574	204575	.	+	.	ID=LmxM.03_204918_SLAS_3;Promastigote=36;Intracellular_Amastigote=41;Axenic_Amastigote=62;
LmxM.03	MF_V1	SLAS	204656	204657	.	+	.	ID=LmxM.03_204918_SLAS_4;Promastigote=1;Intracellular_Amastigote=3;Axenic_Amastigote=8;
LmxM.03	MF_V1	CDS	204769	204918	.	+	.	ID=LmxM.03_204918_cds
LmxM.03	MF_V1	PAS	205745	205745	.	+	.	ID=LmxM.03_204918_Poly(A)_1;Promastigote=2;Intracellular_Amastigote=1;Axenic_Amastigote=3;
LmxM.03	MF_V1	PAS	205750	205750	.	+	.	ID=LmxM.03_204918_Poly(A)_2;Promastigote=2;Intracellular_Amastigote=2;Axenic_Amastigote=2;
LmxM.04	MF_V1	gene	50535	51368	.	+	.	ID=LmxM.04_50854_gene
LmxM.04	MF_V1	SLAS	50535	50536	.	+	.	ID=LmxM.04_50854_SLAS_1;Promastigote=146;Intracellular_Amastigote=207;Axenic_Amastigote=246;
LmxM.04	MF_V1	SLAS	50540	50541	.	+	.	ID=LmxM.04_50854_SLAS_2;Promastigote=42;Intracellular_Amastigote=83;Axenic_Amastigote=129;
LmxM.04	MF_V1	SLAS	50552	50553	.	+	.	ID=LmxM.04_50854_SLAS_3;Promastigote=7;Intracellular_Amastigote=2;Axenic_Amastigote=12;
LmxM.04	MF_V1	CDS	50678	50854	.	+	.	ID=LmxM.04_50854_cds
LmxM.04	MF_V1	PAS	51259	51259	.	+	.	ID=LmxM.04_50854_Poly(A)_1;Promastigote=20;Intracellular_Amastigote=32;Axenic_Amastigote=40;
LmxM.04	MF_V1	PAS	51260	51260	.	+	.	ID=LmxM.04_50854_Poly(A)_2;Promastigote=11;Intracellular_Amastigote=4;Axenic_Amastigote=19;
LmxM.04	MF_V1	PAS	51261	51261	.	+	.	ID=LmxM.04_50854_Poly(A)_3;Promastigote=4;Intracellular_Amastigote=7;Axenic_Amastigote=18;
LmxM.04	MF_V1	PAS	51262	51262	.	+	.	ID=LmxM.04_50854_Poly(A)_4;Promastigote=5;Intracellular_Amastigote=3;Axenic_Amastigote=1;
LmxM.04	MF_V1	PAS	51267	51267	.	+	.	ID=LmxM.04_50854_Poly(A)_5;Promastigote=3;Intracellular_Amastigote=5;Axenic_Amastigote=3;
LmxM.04	MF_V1	PAS	51368	51368	.	+	.	ID=LmxM.04_50854_Poly(A)_6;Promastigote=0;Intracellular_Amastigote=6;Axenic_Amastigote=3;
LmxM.04	MF_V1	gene	122101	123286	.	-	.	ID=LmxM.04_123059_gene
LmxM.04	MF_V1	PAS	122101	122101	.	-	.	ID=LmxM.04_123059_Poly(A)_9;Promastigote=2;Intracellular_Amastigote=6;Axenic_Amastigote=3;
LmxM.04	MF_V1	PAS	122152	122152	.	-	.	ID=LmxM.04_123059_Poly(A)_8;Promastigote=3;Intracellular_Amastigote=0;Axenic_Amastigote=6;
LmxM.04	MF_V1	PAS	122153	122153	.	-	.	ID=LmxM.04_123059_Poly(A)_7;Promastigote=17;Intracellular_Amastigote=3;Axenic_Amastigote=20;
LmxM.04	MF_V1	PAS	122154	122154	.	-	.	ID=LmxM.04_123059_Poly(A)_6;Promastigote=32;Intracellular_Amastigote=14;Axenic_Amastigote=26;
LmxM.04	MF_V1	PAS	122156	122156	.	-	.	ID=LmxM.04_123059_Poly(A)_5;Promastigote=1;Intracellular_Amastigote=2;Axenic_Amastigote=6;
LmxM.04	MF_V1	PAS	122162	122162	.	-	.	ID=LmxM.04_123059_Poly(A)_4;Promastigote=6;Intracellular_Amastigote=1;Axenic_Amastigote=5;
LmxM.04	MF_V1	PAS	122163	122163	.	-	.	ID=LmxM.04_123059_Poly(A)_3;Promastigote=9;Intracellular_Amastigote=3;Axenic_Amastigote=6;
LmxM.04	MF_V1	PAS	122164	122164	.	-	.	ID=LmxM.04_123059_Poly(A)_2;Promastigote=49;Intracellular_Amastigote=23;Axenic_Amastigote=60;
LmxM.04	MF_V1	PAS	122165	122165	.	-	.	ID=LmxM.04_123059_Poly(A)_1;Promastigote=6;Intracellular_Amastigote=6;Axenic_Amastigote=9;
LmxM.04	MF_V1	CDS	123059	123256	.	-	.	ID=LmxM.04_123059_cds
LmxM.04	MF_V1	SLAS	123286	123287	.	-	.	ID=LmxM.04_123059_SLAS_1;Promastigote=5;Intracellular_Amastigote=0;Axenic_Amastigote=4;
LmxM.04	MF_V1	gene	200147	201193	.	-	.	ID=LmxM.04_201044_gene
LmxM.04	MF_V1	PAS	200147	200147	.	-	.	ID=LmxM.04_201044_Poly(A)_9;Promastigote=4;Intracellular_Amastigote=5;Axenic_Amastigote=3;
LmxM.04	MF_V1	PAS	200148	200148	.	-	.	ID=LmxM.04_201044_Poly(A)_8;Promastigote=6;Intracellular_Amastigote=5;Axenic_Amastigote=6;
LmxM.04	MF_V1	PAS	200151	200151	.	-	.	ID=LmxM.04_201044_Poly(A)_7;Promastigote=0;Intracellular_Amastigote=7;Axenic_Amastigote=1;
LmxM.04	MF_V1	PAS	200157	200157	.	-	.	ID=LmxM.04_201044_Poly(A)_6;Promastigote=2;Intracellular_Amastigote=3;Axenic_Amastigote=2;
LmxM.04	MF_V1	PAS	200164	200164	.	-	.	ID=LmxM.04_201044_Poly(A)_5;Promastigote=3;Intracellular_Amastigote=6;Axenic_Amastigote=10;
LmxM.04	MF_V1	PAS	200170	200170	.	-	.	ID=LmxM.04_201044_Poly(A)_4;Promastigote=1;Intracellular_Amastigote=1;Axenic_Amastigote=4;
LmxM.04	MF_V1	PAS	200171	200171	.	-	.	ID=LmxM.04_201044_Poly(A)_3;Promastigote=6;Intracellular_Amastigote=7;Axenic_Amastigote=9;
LmxM.04	MF_V1	PAS	200288	200288	.	-	.	ID=LmxM.04_201044_Poly(A)_2;Promastigote=4;Intracellular_Amastigote=3;Axenic_Amastigote=7;
LmxM.04	MF_V1	PAS	200321	200321	.	-	.	ID=LmxM.04_201044_Poly(A)_1;Promastigote=2;Intracellular_Amastigote=1;Axenic_Amastigote=5;
LmxM.04	MF_V1	CDS	201044	201145	.	-	.	ID=LmxM.04_201044_cds
LmxM.04	MF_V1	SLAS	201180	201181	.	-	.	ID=LmxM.04_201044_SLAS_2;Promastigote=12;Intracellular_Amastigote=16;Axenic_Amastigote=15;
LmxM.04	MF_V1	SLAS	201193	201194	.	-	.	ID=LmxM.04_201044_SLAS_1;Promastigote=16;Intracellular_Amastigote=4;Axenic_Amastigote=14;
LmxM.04	MF_V1	gene	210519	212877	.	-	.	ID=LmxM.04_212255_gene
LmxM.04	MF_V1	PAS	210519	210519	.	-	.	ID=LmxM.04_212255_Poly(A)_7;Promastigote=4;Intracellular_Amastigote=1;Axenic_Amastigote=1;
LmxM.04	MF_V1	PAS	210520	210520	.	-	.	ID=LmxM.04_212255_Poly(A)_6;Promastigote=5;Intracellular_Amastigote=5;Axenic_Amastigote=7;
LmxM.04	MF_V1	PAS	210594	210594	.	-	.	ID=LmxM.04_212255_Poly(A)_5;Promastigote=4;Intracellular_Amastigote=0;Axenic_Amastigote=5;
LmxM.04	MF_V1	PAS	210612	210612	.	-	.	ID=LmxM.04_212255_Poly(A)_4;Promastigote=1;Intracellular_Amastigote=0;Axenic_Amastigote=5;
LmxM.04	MF_V1	PAS	211049	211049	.	-	.	ID=LmxM.04_212255_Poly(A)_3;Promastigote=6;Intracellular_Amastigote=0;Axenic_Amastigote=0;
LmxM.04	MF_V1	PAS	211601	211601	.	-	.	ID=LmxM.04_212255_Poly(A)_2;Promastigote=6;Intracellular_Amastigote=0;Axenic_Amastigote=0;
LmxM.04	MF_V1	PAS	212153	212153	.	-	.	ID=LmxM.04_212255_Poly(A)_1;Promastigote=14;Intracellular_Amastigote=0;Axenic_Amastigote=1;
LmxM.04	MF_V1	CDS	212255	212407	.	-	.	ID=LmxM.04_212255_cds
LmxM.04	MF_V1	SLAS	212614	212615	.	-	.	ID=LmxM.04_212255_SLAS_2;Promastigote=9;Intracellular_Amastigote=5;Axenic_Amastigote=1;
LmxM.04	MF_V1	SLAS	212877	212878	.	-	.	ID=LmxM.04_212255_SLAS_1;Promastigote=12;Intracellular_Amastigote=2;Axenic_Amastigote=3;
LmxM.04	MF_V1	gene	241971	243597	.	-	.	ID=LmxM.04_243246_gene
LmxM.04	MF_V1	PAS	241971	241971	.	-	.	ID=LmxM.04_243246_Poly(A)_13;Promastigote=5;Intracellular_Amastigote=2;Axenic_Amastigote=5;
LmxM.04	MF_V1	PAS	241974	241974	.	-	.	ID=LmxM.04_243246_Poly(A)_12;Promastigote=2;Intracellular_Amastigote=3;Axenic_Amastigote=4;
LmxM.04	MF_V1	PAS	242014	242014	.	-	.	ID=LmxM.04_243246_Poly(A)_11;Promastigote=0;Intracellular_Amastigote=5;Axenic_Amastigote=2;
LmxM.04	MF_V1	PAS	242089	242089	.	-	.	ID=LmxM.04_243246_Poly(A)_10;Promastigote=3;Intracellular_Amastigote=4;Axenic_Amastigote=8;
LmxM.04	MF_V1	PAS	242192	242192	.	-	.	ID=LmxM.04_243246_Poly(A)_9;Promastigote=0;Intracellular_Amastigote=2;Axenic_Amastigote=4;
LmxM.04	MF_V1	PAS	242193	242193	.	-	.	ID=LmxM.04_243246_Poly(A)_8;Promastigote=2;Intracellular_Amastigote=2;Axenic_Amastigote=4;
LmxM.04	MF_V1	PAS	242197	242197	.	-	.	ID=LmxM.04_243246_Poly(A)_7;Promastigote=7;Intracellular_Amastigote=4;Axenic_Amastigote=8;
LmxM.04	MF_V1	PAS	242199	242199	.	-	.	ID=LmxM.04_243246_Poly(A)_6;Promastigote=3;Intracellular_Amastigote=2;Axenic_Amastigote=3;
LmxM.04	MF_V1	PAS	242201	242201	.	-	.	ID=LmxM.04_243246_Poly(A)_5;Promastigote=23;Intracellular_Amastigote=23;Axenic_Amastigote=21;
LmxM.04	MF_V1	PAS	242202	242202	.	-	.	ID=LmxM.04_243246_Poly(A)_4;Promastigote=5;Intracellular_Amastigote=2;Axenic_Amastigote=10;
LmxM.04	MF_V1	PAS	242218	242218	.	-	.	ID=LmxM.04_243246_Poly(A)_3;Promastigote=24;Intracellular_Amastigote=3;Axenic_Amastigote=14;
LmxM.04	MF_V1	PAS	242331	242331	.	-	.	ID=LmxM.04_243246_Poly(A)_2;Promastigote=3;Intracellular_Amastigote=2;Axenic_Amastigote=5;
LmxM.04	MF_V1	PAS	242333	242333	.	-	.	ID=LmxM.04_243246_Poly(A)_1;Promastigote=9;Intracellular_Amastigote=1;Axenic_Amastigote=6;
LmxM.04	MF_V1	CDS	243246	243497	.	-	.	ID=LmxM.04_243246_cds
LmxM.04	MF_V1	SLAS	243597	243598	.	-	.	ID=LmxM.04_243246_SLAS_1;Promastigote=98;Intracellular_Amastigote=29;Axenic_Amastigote=145;
LmxM.04	MF_V1	gene	246786	247496	.	-	.	ID=LmxM.04_246981_gene
LmxM.04	MF_V1	PAS	246786	246786	.	-	.	ID=LmxM.04_246981_Poly(A)_3;Promastigote=3;Intracellular_Amastigote=3;Axenic_Amastigote=4;
LmxM.04	MF_V1	PAS	246794	246794	.	-	.	ID=LmxM.04_246981_Poly(A)_2;Promastigote=1;Intracellular_Amastigote=4;Axenic_Amastigote=5;
LmxM.04	MF_V1	PAS	246803	246803	.	-	.	ID=LmxM.04_246981_Poly(A)_1;Promastigote=5;Intracellular_Amastigote=3;Axenic_Amastigote=7;
LmxM.04	MF_V1	CDS	246981	247439	.	-	.	ID=LmxM.04_246981_cds
LmxM.04	MF_V1	SLAS	247496	247497	.	-	.	ID=LmxM.04_246981_SLAS_1;Promastigote=5;Intracellular_Amastigote=1;Axenic_Amastigote=4;
LmxM.04	MF_V1	gene	422385	423437	.	-	.	ID=LmxM.04_422972_gene
LmxM.04	MF_V1	PAS	422385	422385	.	-	.	ID=LmxM.04_422972_Poly(A)_22;Promastigote=18;Intracellular_Amastigote=16;Axenic_Amastigote=21;
LmxM.04	MF_V1	PAS	422386	422386	.	-	.	ID=LmxM.04_422972_Poly(A)_21;Promastigote=3;Intracellular_Amastigote=1;Axenic_Amastigote=5;
LmxM.04	MF_V1	PAS	422387	422387	.	-	.	ID=LmxM.04_422972_Poly(A)_20;Promastigote=3;Intracellular_Amastigote=3;Axenic_Amastigote=3;
LmxM.04	MF_V1	PAS	422415	422415	.	-	.	ID=LmxM.04_422972_Poly(A)_19;Promastigote=2;Intracellular_Amastigote=2;Axenic_Amastigote=2;
LmxM.04	MF_V1	PAS	422425	422425	.	-	.	ID=LmxM.04_422972_Poly(A)_18;Promastigote=4;Intracellular_Amastigote=1;Axenic_Amastigote=5;
LmxM.04	MF_V1	PAS	422563	422563	.	-	.	ID=LmxM.04_422972_Poly(A)_17;Promastigote=1;Intracellular_Amastigote=2;Axenic_Amastigote=3;
LmxM.04	MF_V1	PAS	422564	422564	.	-	.	ID=LmxM.04_422972_Poly(A)_16;Promastigote=5;Intracellular_Amastigote=1;Axenic_Amastigote=10;
LmxM.04	MF_V1	PAS	422565	422565	.	-	.	ID=LmxM.04_422972_Poly(A)_15;Promastigote=17;Intracellular_Amastigote=2;Axenic_Amastigote=16;
LmxM.04	MF_V1	PAS	422566	422566	.	-	.	ID=LmxM.04_422972_Poly(A)_14;Promastigote=35;Intracellular_Amastigote=7;Axenic_Amastigote=28;
LmxM.04	MF_V1	PAS	422568	422568	.	-	.	ID=LmxM.04_422972_Poly(A)_13;Promastigote=15;Intracellular_Amastigote=4;Axenic_Amastigote=11;
LmxM.04	MF_V1	PAS	422570	422570	.	-	.	ID=LmxM.04_422972_Poly(A)_12;Promastigote=6;Intracellular_Amastigote=0;Axenic_Amastigote=3;
LmxM.04	MF_V1	PAS	422571	422571	.	-	.	ID=LmxM.04_422972_Poly(A)_11;Promastigote=8;Intracellular_Amastigote=0;Axenic_Amastigote=14;
LmxM.04	MF_V1	PAS	422572	422572	.	-	.	ID=LmxM.04_422972_Poly(A)_10;Promastigote=26;Intracellular_Amastigote=5;Axenic_Amastigote=26;
LmxM.04	MF_V1	PAS	422573	422573	.	-	.	ID=LmxM.04_422972_Poly(A)_9;Promastigote=42;Intracellular_Amastigote=6;Axenic_Amastigote=50;
LmxM.04	MF_V1	PAS	422574	422574	.	-	.	ID=LmxM.04_422972_Poly(A)_8;Promastigote=199;Intracellular_Amastigote=50;Axenic_Amastigote=194;
LmxM.04	MF_V1	PAS	422575	422575	.	-	.	ID=LmxM.04_422972_Poly(A)_7;Promastigote=16;Intracellular_Amastigote=2;Axenic_Amastigote=22;
LmxM.04	MF_V1	PAS	422576	422576	.	-	.	ID=LmxM.04_422972_Poly(A)_6;Promastigote=30;Intracellular_Amastigote=9;Axenic_Amastigote=23;
LmxM.04	MF_V1	PAS	422577	422577	.	-	.	ID=LmxM.04_422972_Poly(A)_5;Promastigote=126;Intracellular_Amastigote=33;Axenic_Amastigote=119;
LmxM.04	MF_V1	PAS	422578	422578	.	-	.	ID=LmxM.04_422972_Poly(A)_4;Promastigote=9;Intracellular_Amastigote=1;Axenic_Amastigote=9;
LmxM.04	MF_V1	PAS	422579	422579	.	-	.	ID=LmxM.04_422972_Poly(A)_3;Promastigote=3;Intracellular_Amastigote=1;Axenic_Amastigote=6;
LmxM.04	MF_V1	PAS	422582	422582	.	-	.	ID=LmxM.04_422972_Poly(A)_2;Promastigote=11;Intracellular_Amastigote=1;Axenic_Amastigote=11;
LmxM.04	MF_V1	PAS	422585	422585	.	-	.	ID=LmxM.04_422972_Poly(A)_1;Promastigote=0;Intracellular_Amastigote=1;Axenic_Amastigote=5;
LmxM.04	MF_V1	CDS	422972	423232	.	-	.	ID=LmxM.04_422972_cds
LmxM.04	MF_V1	SLAS	423406	423407	.	-	.	ID=LmxM.04_422972_SLAS_2;Promastigote=191;Intracellular_Amastigote=61;Axenic_Amastigote=276;
LmxM.04	MF_V1	SLAS	423437	423438	.	-	.	ID=LmxM.04_422972_SLAS_1;Promastigote=25;Intracellular_Amastigote=41;Axenic_Amastigote=41;
LmxM.05	MF_V1	gene	111016	113201	.	+	.	ID=LmxM.05_111769_gene
LmxM.05	MF_V1	SLAS	111016	111017	.	+	.	ID=LmxM.05_111769_SLAS_1;Promastigote=50;Intracellular_Amastigote=76;Axenic_Amastigote=112;
LmxM.05	MF_V1	SLAS	111083	111084	.	+	.	ID=LmxM.05_111769_SLAS_2;Promastigote=2;Intracellular_Amastigote=7;Axenic_Amastigote=8;
LmxM.05	MF_V1	SLAS	111267	111268	.	+	.	ID=LmxM.05_111769_SLAS_3;Promastigote=3;Intracellular_Amastigote=12;Axenic_Amastigote=39;
LmxM.05	MF_V1	SLAS	111398	111399	.	+	.	ID=LmxM.05_111769_SLAS_4;Promastigote=1;Intracellular_Amastigote=1;Axenic_Amastigote=15;
LmxM.05	MF_V1	CDS	111464	111769	.	+	.	ID=LmxM.05_111769_cds
LmxM.05	MF_V1	PAS	112586	112586	.	+	.	ID=LmxM.05_111769_Poly(A)_1;Promastigote=2;Intracellular_Amastigote=2;Axenic_Amastigote=5;
LmxM.05	MF_V1	PAS	112925	112925	.	+	.	ID=LmxM.05_111769_Poly(A)_2;Promastigote=14;Intracellular_Amastigote=11;Axenic_Amastigote=10;
LmxM.05	MF_V1	PAS	112926	112926	.	+	.	ID=LmxM.05_111769_Poly(A)_3;Promastigote=7;Intracellular_Amastigote=3;Axenic_Amastigote=2;
LmxM.05	MF_V1	PAS	112935	112935	.	+	.	ID=LmxM.05_111769_Poly(A)_4;Promastigote=11;Intracellular_Amastigote=1;Axenic_Amastigote=14;
LmxM.05	MF_V1	PAS	113018	113018	.	+	.	ID=LmxM.05_111769_Poly(A)_5;Promastigote=3;Intracellular_Amastigote=3;Axenic_Amastigote=2;
LmxM.05	MF_V1	PAS	113021	113021	.	+	.	ID=LmxM.05_111769_Poly(A)_6;Promastigote=4;Intracellular_Amastigote=0;Axenic_Amastigote=2;
LmxM.05	MF_V1	PAS	113058	113058	.	+	.	ID=LmxM.05_111769_Poly(A)_7;Promastigote=9;Intracellular_Amastigote=5;Axenic_Amastigote=15;
LmxM.05	MF_V1	PAS	113064	113064	.	+	.	ID=LmxM.05_111769_Poly(A)_8;Promastigote=4;Intracellular_Amastigote=4;Axenic_Amastigote=6;
LmxM.05	MF_V1	PAS	113154	113154	.	+	.	ID=LmxM.05_111769_Poly(A)_9;Promastigote=13;Intracellular_Amastigote=2;Axenic_Amastigote=12;
LmxM.05	MF_V1	PAS	113155	113155	.	+	.	ID=LmxM.05_111769_Poly(A)_10;Promastigote=2;Intracellular_Amastigote=0;Axenic_Amastigote=5;
LmxM.05	MF_V1	PAS	113156	113156	.	+	.	ID=LmxM.05_111769_Poly(A)_11;Promastigote=7;Intracellular_Amastigote=3;Axenic_Amastigote=15;
LmxM.05	MF_V1	PAS	113157	113157	.	+	.	ID=LmxM.05_111769_Poly(A)_12;Promastigote=7;Intracellular_Amastigote=0;Axenic_Amastigote=5;
LmxM.05	MF_V1	PAS	113158	113158	.	+	.	ID=LmxM.05_111769_Poly(A)_13;Promastigote=1;Intracellular_Amastigote=2;Axenic_Amastigote=4;
LmxM.05	MF_V1	PAS	113159	113159	.	+	.	ID=LmxM.05_111769_Poly(A)_14;Promastigote=10;Intracellular_Amastigote=4;Axenic_Amastigote=4;
LmxM.05	MF_V1	PAS	113161	113161	.	+	.	ID=LmxM.05_111769_Poly(A)_15;Promastigote=8;Intracellular_Amastigote=10;Axenic_Amastigote=11;
LmxM.05	MF_V1	PAS	113162	113162	.	+	.	ID=LmxM.05_111769_Poly(A)_16;Promastigote=3;Intracellular_Amastigote=1;Axenic_Amastigote=3;
LmxM.05	MF_V1	PAS	113184	113184	.	+	.	ID=LmxM.05_111769_Poly(A)_17;Promastigote=3;Intracellular_Amastigote=5;Axenic_Amastigote=2;
LmxM.05	MF_V1	PAS	113185	113185	.	+	.	ID=LmxM.05_111769_Poly(A)_18;Promastigote=4;Intracellular_Amastigote=2;Axenic_Amastigote=5;
LmxM.05	MF_V1	PAS	113186	113186	.	+	.	ID=LmxM.05_111769_Poly(A)_19;Promastigote=7;Intracellular_Amastigote=7;Axenic_Amastigote=5;
LmxM.05	MF_V1	PAS	113198	113198	.	+	.	ID=LmxM.05_111769_Poly(A)_20;Promastigote=2;Intracellular_Amastigote=4;Axenic_Amastigote=3;
LmxM.05	MF_V1	PAS	113199	113199	.	+	.	ID=LmxM.05_111769_Poly(A)_21;Promastigote=16;Intracellular_Amastigote=16;Axenic_Amastigote=23;
LmxM.05	MF_V1	PAS	113200	113200	.	+	.	ID=LmxM.05_111769_Poly(A)_22;Promastigote=4;Intracellular_Amastigote=2;Axenic_Amastigote=4;
LmxM.05	MF_V1	PAS	113201	113201	.	+	.	ID=LmxM.05_111769_Poly(A)_23;Promastigote=4;Intracellular_Amastigote=1;Axenic_Amastigote=2;
LmxM.05	MF_V1	gene	145340	146809	.	+	.	ID=LmxM.05_145594_gene
LmxM.05	MF_V1	SLAS	145340	145341	.	+	.	ID=LmxM.05_145594_SLAS_1;Promastigote=151;Intracellular_Amastigote=26;Axenic_Amastigote=178;
LmxM.05	MF_V1	CDS	145505	145594	.	+	.	ID=LmxM.05_145594_cds
LmxM.05	MF_V1	PAS	146524	146524	.	+	.	ID=LmxM.05_145594_Poly(A)_1;Promastigote=16;Intracellular_Amastigote=1;Axenic_Amastigote=22;
LmxM.05	MF_V1	PAS	146525	146525	.	+	.	ID=LmxM.05_145594_Poly(A)_2;Promastigote=10;Intracellular_Amastigote=3;Axenic_Amastigote=4;
LmxM.05	MF_V1	PAS	146526	146526	.	+	.	ID=LmxM.05_145594_Poly(A)_3;Promastigote=4;Intracellular_Amastigote=0;Axenic_Amastigote=2;
LmxM.05	MF_V1	PAS	146628	146628	.	+	.	ID=LmxM.05_145594_Poly(A)_4;Promastigote=4;Intracellular_Amastigote=2;Axenic_Amastigote=2;
LmxM.05	MF_V1	PAS	146662	146662	.	+	.	ID=LmxM.05_145594_Poly(A)_5;Promastigote=9;Intracellular_Amastigote=3;Axenic_Amastigote=7;
LmxM.05	MF_V1	PAS	146693	146693	.	+	.	ID=LmxM.05_145594_Poly(A)_6;Promastigote=17;Intracellular_Amastigote=11;Axenic_Amastigote=19;
LmxM.05	MF_V1	PAS	146694	146694	.	+	.	ID=LmxM.05_145594_Poly(A)_7;Promastigote=3;Intracellular_Amastigote=1;Axenic_Amastigote=4;
LmxM.05	MF_V1	PAS	146695	146695	.	+	.	ID=LmxM.05_145594_Poly(A)_8;Promastigote=6;Intracellular_Amastigote=2;Axenic_Amastigote=5;
LmxM.05	MF_V1	PAS	146701	146701	.	+	.	ID=LmxM.05_145594_Poly(A)_9;Promastigote=8;Intracellular_Amastigote=2;Axenic_Amastigote=3;
LmxM.05	MF_V1	PAS	146715	146715	.	+	.	ID=LmxM.05_145594_Poly(A)_10;Promastigote=3;Intracellular_Amastigote=3;Axenic_Amastigote=0;
LmxM.05	MF_V1	PAS	146809	146809	.	+	.	ID=LmxM.05_145594_Poly(A)_11;Promastigote=2;Intracellular_Amastigote=3;Axenic_Amastigote=3;
LmxM.05	MF_V1	gene	253548	254487	.	+	.	ID=LmxM.05_253920_gene
LmxM.05	MF_V1	SLAS	253548	253549	.	+	.	ID=LmxM.05_253920_SLAS_1;Promastigote=70;Intracellular_Amastigote=26;Axenic_Amastigote=92;
LmxM.05	MF_V1	SLAS	253555	253556	.	+	.	ID=LmxM.05_253920_SLAS_2;Promastigote=2;Intracellular_Amastigote=1;Axenic_Amastigote=12;
LmxM.05	MF_V1	SLAS	253558	253559	.	+	.	ID=LmxM.05_253920_SLAS_3;Promastigote=4;Intracellular_Amastigote=2;Axenic_Amastigote=7;
LmxM.05	MF_V1	CDS	253705	253920	.	+	.	ID=LmxM.05_253920_cds
LmxM.05	MF_V1	PAS	253970	253970	.	+	.	ID=LmxM.05_253920_Poly(A)_1;Promastigote=2;Intracellular_Amastigote=0;Axenic_Amastigote=4;
LmxM.05	MF_V1	PAS	253971	253971	.	+	.	ID=LmxM.05_253920_Poly(A)_2;Promastigote=9;Intracellular_Amastigote=2;Axenic_Amastigote=3;
LmxM.05	MF_V1	PAS	253976	253976	.	+	.	ID=LmxM.05_253920_Poly(A)_3;Promastigote=6;Intracellular_Amastigote=2;Axenic_Amastigote=7;
LmxM.05	MF_V1	PAS	253988	253988	.	+	.	ID=LmxM.05_253920_Poly(A)_4;Promastigote=2;Intracellular_Amastigote=2;Axenic_Amastigote=7;
LmxM.05	MF_V1	PAS	254366	254366	.	+	.	ID=LmxM.05_253920_Poly(A)_5;Promastigote=2;Intracellular_Amastigote=0;Axenic_Amastigote=7;
LmxM.05	MF_V1	PAS	254487	254487	.	+	.	ID=LmxM.05_253920_Poly(A)_6;Promastigote=0;Intracellular_Amastigote=2;Axenic_Amastigote=9;
LmxM.05	MF_V1	gene	295712	297151	.	+	.	ID=LmxM.05_296301_gene
LmxM.05	MF_V1	SLAS	295712	295713	.	+	.	ID=LmxM.05_296301_SLAS_1;Promastigote=80;Intracellular_Amastigote=10;Axenic_Amastigote=51;
LmxM.05	MF_V1	SLAS	295847	295848	.	+	.	ID=LmxM.05_296301_SLAS_2;Promastigote=4;Intracellular_Amastigote=4;Axenic_Amastigote=6;
LmxM.05	MF_V1	CDS	296011	296301	.	+	.	ID=LmxM.05_296301_cds
LmxM.05	MF_V1	PAS	297089	297089	.	+	.	ID=LmxM.05_296301_Poly(A)_1;Promastigote=4;Intracellular_Amastigote=2;Axenic_Amastigote=5;
LmxM.05	MF_V1	PAS	297111	297111	.	+	.	ID=LmxM.05_296301_Poly(A)_2;Promastigote=6;Intracellular_Amastigote=4;Axenic_Amastigote=6;
LmxM.05	MF_V1	PAS	297126	297126	.	+	.	ID=LmxM.05_296301_Poly(A)_3;Promastigote=25;Intracellular_Amastigote=8;Axenic_Amastigote=45;
LmxM.05	MF_V1	PAS	297127	297127	.	+	.	ID=LmxM.05_296301_Poly(A)_4;Promastigote=40;Intracellular_Amastigote=6;Axenic_Amastigote=42;
LmxM.05	MF_V1	PAS	297128	297128	.	+	.	ID=LmxM.05_296301_Poly(A)_5;Promastigote=214;Intracellular_Amastigote=125;Axenic_Amastigote=196;
LmxM.05	MF_V1	PAS	297129	297129	.	+	.	ID=LmxM.05_296301_Poly(A)_6;Promastigote=9;Intracellular_Amastigote=3;Axenic_Amastigote=16;
LmxM.05	MF_V1	PAS	297130	297130	.	+	.	ID=LmxM.05_296301_Poly(A)_7;Promastigote=25;Intracellular_Amastigote=14;Axenic_Amastigote=28;
LmxM.05	MF_V1	PAS	297131	297131	.	+	.	ID=LmxM.05_296301_Poly(A)_8;Promastigote=14;Intracellular_Amastigote=8;Axenic_Amastigote=11;
LmxM.05	MF_V1	PAS	297132	297132	.	+	.	ID=LmxM.05_296301_Poly(A)_9;Promastigote=13;Intracellular_Amastigote=4;Axenic_Amastigote=11;
LmxM.05	MF_V1	PAS	297136	297136	.	+	.	ID=LmxM.05_296301_Poly(A)_10;Promastigote=21;Intracellular_Amastigote=2;Axenic_Amastigote=18;
LmxM.05	MF_V1	PAS	297137	297137	.	+	.	ID=LmxM.05_296301_Poly(A)_11;Promastigote=97;Intracellular_Amastigote=49;Axenic_Amastigote=91;
LmxM.05	MF_V1	PAS	297138	297138	.	+	.	ID=LmxM.05_296301_Poly(A)_12;Promastigote=11;Intracellular_Amastigote=2;Axenic_Amastigote=11;
LmxM.05	MF_V1	PAS	297139	297139	.	+	.	ID=LmxM.05_296301_Poly(A)_13;Promastigote=9;Intracellular_Amastigote=2;Axenic_Amastigote=13;
LmxM.05	MF_V1	PAS	297140	297140	.	+	.	ID=LmxM.05_296301_Poly(A)_14;Promastigote=37;Intracellular_Amastigote=13;Axenic_Amastigote=24;
LmxM.05	MF_V1	PAS	297141	297141	.	+	.	ID=LmxM.05_296301_Poly(A)_15;Promastigote=7;Intracellular_Amastigote=0;Axenic_Amastigote=5;
LmxM.05	MF_V1	PAS	297142	297142	.	+	.	ID=LmxM.05_296301_Poly(A)_16;Promastigote=11;Intracellular_Amastigote=4;Axenic_Amastigote=11;
LmxM.05	MF_V1	PAS	297143	297143	.	+	.	ID=LmxM.05_296301_Poly(A)_17;Promastigote=33;Intracellular_Amastigote=14;Axenic_Amastigote=32;
LmxM.05	MF_V1	PAS	297148	297148	.	+	.	ID=LmxM.05_296301_Poly(A)_18;Promastigote=6;Intracellular_Amastigote=1;Axenic_Amastigote=10;
LmxM.05	MF_V1	PAS	297149	297149	.	+	.	ID=LmxM.05_296301_Poly(A)_19;Promastigote=19;Intracellular_Amastigote=18;Axenic_Amastigote=22;
LmxM.05	MF_V1	PAS	297151	297151	.	+	.	ID=LmxM.05_296301_Poly(A)_20;Promastigote=6;Intracellular_Amastigote=6;Axenic_Amastigote=4;
LmxM.05	MF_V1	gene	361294	362113	.	+	.	ID=LmxM.05_361535_gene
LmxM.05	MF_V1	SLAS	361294	361295	.	+	.	ID=LmxM.05_361535_SLAS_1;Promastigote=3;Intracellular_Amastigote=1;Axenic_Amastigote=5;
LmxM.05	MF_V1	CDS	361410	361535	.	+	.	ID=LmxM.05_361535_cds
LmxM.05	MF_V1	PAS	362104	362104	.	+	.	ID=LmxM.05_361535_Poly(A)_1;Promastigote=1;Intracellular_Amastigote=6;Axenic_Amastigote=1;
LmxM.05	MF_V1	PAS	362105	362105	.	+	.	ID=LmxM.05_361535_Poly(A)_2;Promastigote=5;Intracellular_Amastigote=5;Axenic_Amastigote=3;
LmxM.05	MF_V1	PAS	362109	362109	.	+	.	ID=LmxM.05_361535_Poly(A)_3;Promastigote=4;Intracellular_Amastigote=1;Axenic_Amastigote=1;
LmxM.05	MF_V1	PAS	362110	362110	.	+	.	ID=LmxM.05_361535_Poly(A)_4;Promastigote=29;Intracellular_Amastigote=3;Axenic_Amastigote=5;
LmxM.05	MF_V1	PAS	362111	362111	.	+	.	ID=LmxM.05_361535_Poly(A)_5;Promastigote=10;Intracellular_Amastigote=3;Axenic_Amastigote=2;
LmxM.05	MF_V1	PAS	362112	362112	.	+	.	ID=LmxM.05_361535_Poly(A)_6;Promastigote=8;Intracellular_Amastigote=0;Axenic_Amastigote=1;
LmxM.05	MF_V1	PAS	362113	362113	.	+	.	ID=LmxM.05_361535_Poly(A)_7;Promastigote=4;Intracellular_Amastigote=0;Axenic_Amastigote=2;
LmxM.05	MF_V1	gene	398899	400185	.	+	.	ID=LmxM.05_399275_gene
LmxM.05	MF_V1	SLAS	398899	398900	.	+	.	ID=LmxM.05_399275_SLAS_1;Promastigote=83;Intracellular_Amastigote=34;Axenic_Amastigote=147;
LmxM.05	MF_V1	CDS	399138	399275	.	+	.	ID=LmxM.05_399275_cds
LmxM.05	MF_V1	PAS	400048	400048	.	+	.	ID=LmxM.05_399275_Poly(A)_1;Promastigote=15;Intracellular_Amastigote=11;Axenic_Amastigote=20;
LmxM.05	MF_V1	PAS	400057	400057	.	+	.	ID=LmxM.05_399275_Poly(A)_2;Promastigote=7;Intracellular_Amastigote=3;Axenic_Amastigote=6;
LmxM.05	MF_V1	PAS	400089	400089	.	+	.	ID=LmxM.05_399275_Poly(A)_3;Promastigote=8;Intracellular_Amastigote=10;Axenic_Amastigote=7;
LmxM.05	MF_V1	PAS	400185	400185	.	+	.	ID=LmxM.05_399275_Poly(A)_4;Promastigote=3;Intracellular_Amastigote=3;Axenic_Amastigote=4;
LmxM.05	MF_V1	gene	414145	415837	.	+	.	ID=LmxM.05_414407_gene
LmxM.05	MF_V1	SLAS	414145	414146	.	+	.	ID=LmxM.05_414407_SLAS_1;Promastigote=13;Intracellular_Amastigote=3;Axenic_Amastigote=12;
LmxM.05	MF_V1	CDS	414297	414407	.	+	.	ID=LmxM.05_414407_cds
LmxM.05	MF_V1	PAS	415680	415680	.	+	.	ID=LmxM.05_414407_Poly(A)_1;Promastigote=5;Intracellular_Amastigote=2;Axenic_Amastigote=7;
LmxM.05	MF_V1	PAS	415683	415683	.	+	.	ID=LmxM.05_414407_Poly(A)_2;Promastigote=2;Intracellular_Amastigote=3;Axenic_Amastigote=2;
LmxM.05	MF_V1	PAS	415684	415684	.	+	.	ID=LmxM.05_414407_Poly(A)_3;Promastigote=15;Intracellular_Amastigote=2;Axenic_Amastigote=14;
LmxM.05	MF_V1	PAS	415685	415685	.	+	.	ID=LmxM.05_414407_Poly(A)_4;Promastigote=1;Intracellular_Amastigote=1;Axenic_Amastigote=5;
LmxM.05	MF_V1	PAS	415690	415690	.	+	.	ID=LmxM.05_414407_Poly(A)_5;Promastigote=13;Intracellular_Amastigote=1;Axenic_Amastigote=11;
LmxM.05	MF_V1	PAS	415691	415691	.	+	.	ID=LmxM.05_414407_Poly(A)_6;Promastigote=1;Intracellular_Amastigote=1;Axenic_Amastigote=4;
LmxM.05	MF_V1	PAS	415694	415694	.	+	.	ID=LmxM.05_414407_Poly(A)_7;Promastigote=16;Intracellular_Amastigote=0;Axenic_Amastigote=10;
LmxM.05	MF_V1	PAS	415695	415695	.	+	.	ID=LmxM.05_414407_Poly(A)_8;Promastigote=57;Intracellular_Amastigote=21;Axenic_Amastigote=46;
LmxM.05	MF_V1	PAS	415696	415696	.	+	.	ID=LmxM.05_414407_Poly(A)_9;Promastigote=19;Intracellular_Amastigote=2;Axenic_Amastigote=18;
LmxM.05	MF_V1	PAS	415697	415697	.	+	.	ID=LmxM.05_414407_Poly(A)_10;Promastigote=7;Intracellular_Amastigote=4;Axenic_Amastigote=10;
LmxM.05	MF_V1	PAS	415698	415698	.	+	.	ID=LmxM.05_414407_Poly(A)_11;Promastigote=5;Intracellular_Amastigote=3;Axenic_Amastigote=3;
LmxM.05	MF_V1	PAS	415699	415699	.	+	.	ID=LmxM.05_414407_Poly(A)_12;Promastigote=3;Intracellular_Amastigote=2;Axenic_Amastigote=3;
LmxM.05	MF_V1	PAS	415795	415795	.	+	.	ID=LmxM.05_414407_Poly(A)_13;Promastigote=4;Intracellular_Amastigote=6;Axenic_Amastigote=9;
LmxM.05	MF_V1	PAS	415837	415837	.	+	.	ID=LmxM.05_414407_Poly(A)_14;Promastigote=3;Intracellular_Amastigote=2;Axenic_Amastigote=3;
LmxM.05	MF_V1	gene	426557	427541	.	-	.	ID=LmxM.05_426918_gene
LmxM.05	MF_V1	PAS	426557	426557	.	-	.	ID=LmxM.05_426918_Poly(A)_14;Promastigote=1;Intracellular_Amastigote=2;Axenic_Amastigote=3;
LmxM.05	MF_V1	PAS	426558	426558	.	-	.	ID=LmxM.05_426918_Poly(A)_13;Promastigote=1;Intracellular_Amastigote=1;Axenic_Amastigote=4;
LmxM.05	MF_V1	PAS	426563	426563	.	-	.	ID=LmxM.05_426918_Poly(A)_12;Promastigote=2;Intracellular_Amastigote=2;Axenic_Amastigote=4;
LmxM.05	MF_V1	PAS	426565	426565	.	-	.	ID=LmxM.05_426918_Poly(A)_11;Promastigote=0;Intracellular_Amastigote=2;Axenic_Amastigote=4;
LmxM.05	MF_V1	PAS	426567	426567	.	-	.	ID=LmxM.05_426918_Poly(A)_10;Promastigote=3;Intracellular_Amastigote=3;Axenic_Amastigote=4;
LmxM.05	MF_V1	PAS	426576	426576	.	-	.	ID=LmxM.05_426918_Poly(A)_9;Promastigote=0;Intracellular_Amastigote=3;Axenic_Amastigote=3;
LmxM.05	MF_V1	PAS	426588	426588	.	-	.	ID=LmxM.05_426918_Poly(A)_8;Promastigote=2;Intracellular_Amastigote=3;Axenic_Amastigote=1;
LmxM.05	MF_V1	PAS	426613	426613	.	-	.	ID=LmxM.05_426918_Poly(A)_7;Promastigote=3;Intracellular_Amastigote=0;Axenic_Amastigote=4;
LmxM.05	MF_V1	PAS	426614	426614	.	-	.	ID=LmxM.05_426918_Poly(A)_6;Promastigote=6;Intracellular_Amastigote=2;Axenic_Amastigote=14;
LmxM.05	MF_V1	PAS	426621	426621	.	-	.	ID=LmxM.05_426918_Poly(A)_5;Promastigote=3;Intracellular_Amastigote=1;Axenic_Amastigote=2;
LmxM.05	MF_V1	PAS	426622	426622	.	-	.	ID=LmxM.05_426918_Poly(A)_4;Promastigote=8;Intracellular_Amastigote=4;Axenic_Amastigote=7;
LmxM.05	MF_V1	PAS	426623	426623	.	-	.	ID=LmxM.05_426918_Poly(A)_3;Promastigote=5;Intracellular_Amastigote=6;Axenic_Amastigote=12;
LmxM.05	MF_V1	PAS	426624	426624	.	-	.	ID=LmxM.05_426918_Poly(A)_2;Promastigote=4;Intracellular_Amastigote=13;Axenic_Amastigote=20;
LmxM.05	MF_V1	PAS	426625	426625	.	-	.	ID=LmxM.05_426918_Poly(A)_1;Promastigote=3;Intracellular_Amastigote=9;Axenic_Amastigote=7;
LmxM.05	MF_V1	CDS	426918	427412	.	-	.	ID=LmxM.05_426918_cds
LmxM.05	MF_V1	SLAS	427417	427418	.	-	.	ID=LmxM.05_426918_SLAS_4;Promastigote=11;Intracellular_Amastigote=7;Axenic_Amastigote=13;
LmxM.05	MF_V1	SLAS	427429	427430	.	-	.	ID=LmxM.05_426918_SLAS_3;Promastigote=98;Intracellular_Amastigote=80;Axenic_Amastigote=139;
LmxM.05	MF_V1	SLAS	427530	427531	.	-	.	ID=LmxM.05_426918_SLAS_2;Promastigote=15;Intracellular_Amastigote=101;Axenic_Amastigote=53;
LmxM.05	MF_V1	SLAS	427541	427542	.	-	.	ID=LmxM.05_426918_SLAS_1;Promastigote=3;Intracellular_Amastigote=6;Axenic_Amastigote=2;
LmxM.06	MF_V1	gene	706	1552	.	-	.	ID=LmxM.06_1380_gene
LmxM.06	MF_V1	PAS	706	706	.	-	.	ID=LmxM.06_1380_Poly(A)_6;Promastigote=2;Intracellular_Amastigote=4;Axenic_Amastigote=0;
LmxM.06	MF_V1	PAS	718	718	.	-	.	ID=LmxM.06_1380_Poly(A)_5;Promastigote=2;Intracellular_Amastigote=10;Axenic_Amastigote=3;
LmxM.06	MF_V1	PAS	728	728	.	-	.	ID=LmxM.06_1380_Poly(A)_4;Promastigote=2;Intracellular_Amastigote=2;Axenic_Amastigote=4;
LmxM.06	MF_V1	PAS	729	729	.	-	.	ID=LmxM.06_1380_Poly(A)_3;Promastigote=3;Intracellular_Amastigote=21;Axenic_Amastigote=19;
LmxM.06	MF_V1	PAS	758	758	.	-	.	ID=LmxM.06_1380_Poly(A)_2;Promastigote=4;Intracellular_Amastigote=4;Axenic_Amastigote=3;
LmxM.06	MF_V1	PAS	761	761	.	-	.	ID=LmxM.06_1380_Poly(A)_1;Promastigote=2;Intracellular_Amastigote=4;Axenic_Amastigote=1;
LmxM.06	MF_V1	CDS	1380	1532	.	-	.	ID=LmxM.06_1380_cds
LmxM.06	MF_V1	SLAS	1552	1553	.	-	.	ID=LmxM.06_1380_SLAS_1;Promastigote=1;Intracellular_Amastigote=4;Axenic_Amastigote=7;
LmxM.06	MF_V1	gene	8342	9699	.	-	.	ID=LmxM.06_9341_gene
LmxM.06	MF_V1	PAS	8342	8342	.	-	.	ID=LmxM.06_9341_Poly(A)_21;Promastigote=4;Intracellular_Amastigote=2;Axenic_Amastigote=5;
LmxM.06	MF_V1	PAS	8343	8343	.	-	.	ID=LmxM.06_9341_Poly(A)_20;Promastigote=9;Intracellular_Amastigote=2;Axenic_Amastigote=13;
LmxM.06	MF_V1	PAS	8348	8348	.	-	.	ID=LmxM.06_9341_Poly(A)_19;Promastigote=8;Intracellular_Amastigote=5;Axenic_Amastigote=8;
LmxM.06	MF_V1	PAS	8358	8358	.	-	.	ID=LmxM.06_9341_Poly(A)_18;Promastigote=4;Intracellular_Amastigote=0;Axenic_Amastigote=2;
LmxM.06	MF_V1	PAS	8410	8410	.	-	.	ID=LmxM.06_9341_Poly(A)_17;Promastigote=0;Intracellular_Amastigote=1;Axenic_Amastigote=7;
LmxM.06	MF_V1	PAS	8412	8412	.	-	.	ID=LmxM.06_9341_Poly(A)_16;Promastigote=3;Intracellular_Amastigote=0;Axenic_Amastigote=6;
LmxM.06	MF_V1	PAS	8419	8419	.	-	.	ID=LmxM.06_9341_Poly(A)_15;Promastigote=22;Intracellular_Amastigote=6;Axenic_Amastigote=26;
LmxM.06	MF_V1	PAS	8428	8428	.	-	.	ID=LmxM.06_9341_Poly(A)_14;Promastigote=2;Intracellular_Amastigote=1;Axenic_Amastigote=6;
LmxM.06	MF_V1	PAS	8429	8429	.	-	.	ID=LmxM.06_9341_Poly(A)_13;Promastigote=5;Intracellular_Amastigote=1;Axenic_Amastigote=10;
LmxM.06	MF_V1	PAS	8430	8430	.	-	.	ID=LmxM.06_9341_Poly(A)_12;Promastigote=2;Intracellular_Amastigote=2;Axenic_Amastigote=5;
LmxM.06	MF_V1	PAS	8431	8431	.	-	.	ID=LmxM.06_9341_Poly(A)_11;Promastigote=33;Intracellular_Amastigote=7;Axenic_Amastigote=34;
LmxM.06	MF_V1	PAS	8432	8432	.	-	.	ID=LmxM.06_9341_Poly(A)_10;Promastigote=22;Intracellular_Amastigote=6;Axenic_Amastigote=13;
LmxM.06	MF_V1	PAS	8433	8433	.	-	.	ID=LmxM.06_9341_Poly(A)_9;Promastigote=2;Intracellular_Amastigote=1;Axenic_Amastigote=3;
LmxM.06	MF_V1	PAS	8509	8509	.	-	.	ID=LmxM.06_9341_Poly(A)_8;Promastigote=10;Intracellular_Amastigote=0;Axenic_Amastigote=5;
LmxM.06	MF_V1	PAS	8539	8539	.	-	.	ID=LmxM.06_9341_Poly(A)_7;Promastigote=6;Intracellular_Amastigote=2;Axenic_Amastigote=7;
LmxM.06	MF_V1	PAS	8540	8540	.	-	.	ID=LmxM.06_9341_Poly(A)_6;Promastigote=17;Intracellular_Amastigote=3;Axenic_Amastigote=24;
LmxM.06	MF_V1	PAS	8541	8541	.	-	.	ID=LmxM.06_9341_Poly(A)_5;Promastigote=2;Intracellular_Amastigote=2;Axenic_Amastigote=3;
LmxM.06	MF_V1	PAS	8547	8547	.	-	.	ID=LmxM.06_9341_Poly(A)_4;Promastigote=6;Intracellular_Amastigote=4;Axenic_Amastigote=5;
LmxM.06	MF_V1	PAS	8562	8562	.	-	.	ID=LmxM.06_9341_Poly(A)_3;Promastigote=5;Intracellular_Amastigote=0;Axenic_Amastigote=9;
LmxM.06	MF_V1	PAS	8564	8564	.	-	.	ID=LmxM.06_9341_Poly(A)_2;Promastigote=10;Intracellular_Amastigote=0;Axenic_Amastigote=10;
LmxM.06	MF_V1	PAS	8565	8565	.	-	.	ID=LmxM.06_9341_Poly(A)_1;Promastigote=26;Intracellular_Amastigote=4;Axenic_Amastigote=39;
LmxM.06	MF_V1	CDS	9341	9445	.	-	.	ID=LmxM.06_9341_cds
LmxM.06	MF_V1	SLAS	9663	9664	.	-	.	ID=LmxM.06_9341_SLAS_3;Promastigote=19;Intracellular_Amastigote=17;Axenic_Amastigote=36;
LmxM.06	MF_V1	SLAS	9697	9698	.	-	.	ID=LmxM.06_9341_SLAS_2;Promastigote=15;Intracellular_Amastigote=2;Axenic_Amastigote=19;
LmxM.06	MF_V1	SLAS	9699	9700	.	-	.	ID=LmxM.06_9341_SLAS_1;Promastigote=67;Intracellular_Amastigote=17;Axenic_Amastigote=101;
LmxM.06	MF_V1	gene	17716	22494	.	-	.	ID=LmxM.06_18579_gene
LmxM.06	MF_V1	PAS	17716	17716	.	-	.	ID=LmxM.06_18579_Poly(A)_7;Promastigote=3;Intracellular_Amastigote=1;Axenic_Amastigote=5;
LmxM.06	MF_V1	PAS	17718	17718	.	-	.	ID=LmxM.06_18579_Poly(A)_6;Promastigote=26;Intracellular_Amastigote=2;Axenic_Amastigote=3;
LmxM.06	MF_V1	PAS	17831	17831	.	-	.	ID=LmxM.06_18579_Poly(A)_5;Promastigote=3;Intracellular_Amastigote=3;Axenic_Amastigote=9;
LmxM.06	MF_V1	PAS	17834	17834	.	-	.	ID=LmxM.06_18579_Poly(A)_4;Promastigote=3;Intracellular_Amastigote=3;Axenic_Amastigote=3;
LmxM.06	MF_V1	PAS	17848	17848	.	-	.	ID=LmxM.06_18579_Poly(A)_3;Promastigote=1;Intracellular_Amastigote=1;Axenic_Amastigote=4;
LmxM.06	MF_V1	PAS	17849	17849	.	-	.	ID=LmxM.06_18579_Poly(A)_2;Promastigote=4;Intracellular_Amastigote=5;Axenic_Amastigote=8;
LmxM.06	MF_V1	PAS	17851	17851	.	-	.	ID=LmxM.06_18579_Poly(A)_1;Promastigote=5;Intracellular_Amastigote=4;Axenic_Amastigote=6;
LmxM.06	MF_V1	CDS	18579	18698	.	-	.	ID=LmxM.06_18579_cds
LmxM.06	MF_V1	SLAS	18887	18888	.	-	.	ID=LmxM.06_18579_SLAS_4;Promastigote=4;Intracellular_Amastigote=3;Axenic_Amastigote=9;
LmxM.06	MF_V1	SLAS	18917	18918	.	-	.	ID=LmxM.06_18579_SLAS_3;Promastigote=164;Intracellular_Amastigote=48;Axenic_Amastigote=149;
LmxM.06	MF_V1	SLAS	19928	19929	.	-	.	ID=LmxM.06_18579_SLAS_2;Promastigote=1;Intracellular_Amastigote=14;Axenic_Amastigote=5;
LmxM.06	MF_V1	SLAS	22494	22495	.	-	.	ID=LmxM.06_18579_SLAS_1;Promastigote=5;Intracellular_Amastigote=1;Axenic_Amastigote=3;
LmxM.06	MF_V1	gene	26013	27347	.	-	.	ID=LmxM.06_27195_gene
LmxM.06	MF_V1	PAS	26013	26013	.	-	.	ID=LmxM.06_27195_Poly(A)_3;Promastigote=6;Intracellular_Amastigote=3;Axenic_Amastigote=3;
LmxM.06	MF_V1	PAS	26016	26016	.	-	.	ID=LmxM.06_27195_Poly(A)_2;Promastigote=2;Intracellular_Amastigote=3;Axenic_Amastigote=2;
LmxM.06	MF_V1	PAS	26020	26020	.	-	.	ID=LmxM.06_27195_Poly(A)_1;Promastigote=15;Intracellular_Amastigote=18;Axenic_Amastigote=14;
LmxM.06	MF_V1	CDS	27195	27299	.	-	.	ID=LmxM.06_27195_cds
LmxM.06	MF_V1	SLAS	27344	27345	.	-	.	ID=LmxM.06_27195_SLAS_2;Promastigote=1;Intracellular_Amastigote=7;Axenic_Amastigote=8;
LmxM.06	MF_V1	SLAS	27347	27348	.	-	.	ID=LmxM.06_27195_SLAS_1;Promastigote=8;Intracellular_Amastigote=20;Axenic_Amastigote=37;
LmxM.06	MF_V1	gene	29710	30100	.	-	.	ID=LmxM.06_29862_gene
LmxM.06	MF_V1	PAS	29710	29710	.	-	.	ID=LmxM.06_29862_Poly(A)_6;Promastigote=2;Intracellular_Amastigote=6;Axenic_Amastigote=6;
LmxM.06	MF_V1	PAS	29711	29711	.	-	.	ID=LmxM.06_29862_Poly(A)_5;Promastigote=1;Intracellular_Amastigote=2;Axenic_Amastigote=4;
LmxM.06	MF_V1	PAS	29713	29713	.	-	.	ID=LmxM.06_29862_Poly(A)_4;Promastigote=2;Intracellular_Amastigote=5;Axenic_Amastigote=1;
LmxM.06	MF_V1	PAS	29848	29848	.	-	.	ID=LmxM.06_29862_Poly(A)_3;Promastigote=1;Intracellular_Amastigote=8;Axenic_Amastigote=5;
LmxM.06	MF_V1	PAS	29858	29858	.	-	.	ID=LmxM.06_29862_Poly(A)_2;Promastigote=0;Intracellular_Amastigote=3;Axenic_Amastigote=3;
LmxM.06	MF_V1	PAS	29861	29861	.	-	.	ID=LmxM.06_29862_Poly(A)_1;Promastigote=0;Intracellular_Amastigote=3;Axenic_Amastigote=3;
LmxM.06	MF_V1	CDS	29862	30029	.	-	.	ID=LmxM.06_29862_cds
LmxM.06	MF_V1	SLAS	30100	30101	.	-	.	ID=LmxM.06_29862_SLAS_1;Promastigote=20;Intracellular_Amastigote=96;Axenic_Amastigote=81;
LmxM.06	MF_V1	gene	68153	69057	.	-	.	ID=LmxM.06_68747_gene
LmxM.06	MF_V1	PAS	68153	68153	.	-	.	ID=LmxM.06_68747_Poly(A)_44;Promastigote=9;Intracellular_Amastigote=2;Axenic_Amastigote=5;
LmxM.06	MF_V1	PAS	68154	68154	.	-	.	ID=LmxM.06_68747_Poly(A)_43;Promastigote=8;Intracellular_Amastigote=2;Axenic_Amastigote=8;
LmxM.06	MF_V1	PAS	68155	68155	.	-	.	ID=LmxM.06_68747_Poly(A)_42;Promastigote=6;Intracellular_Amastigote=2;Axenic_Amastigote=5;
LmxM.06	MF_V1	PAS	68156	68156	.	-	.	ID=LmxM.06_68747_Poly(A)_41;Promastigote=30;Intracellular_Amastigote=15;Axenic_Amastigote=24;
LmxM.06	MF_V1	PAS	68157	68157	.	-	.	ID=LmxM.06_68747_Poly(A)_40;Promastigote=3;Intracellular_Amastigote=0;Axenic_Amastigote=3;
LmxM.06	MF_V1	PAS	68160	68160	.	-	.	ID=LmxM.06_68747_Poly(A)_39;Promastigote=5;Intracellular_Amastigote=1;Axenic_Amastigote=9;
LmxM.06	MF_V1	PAS	68161	68161	.	-	.	ID=LmxM.06_68747_Poly(A)_38;Promastigote=1;Intracellular_Amastigote=0;Axenic_Amastigote=6;
LmxM.06	MF_V1	PAS	68162	68162	.	-	.	ID=LmxM.06_68747_Poly(A)_37;Promastigote=5;Intracellular_Amastigote=0;Axenic_Amastigote=2;
LmxM.06	MF_V1	PAS	68163	68163	.	-	.	ID=LmxM.06_68747_Poly(A)_36;Promastigote=3;Intracellular_Amastigote=5;Axenic_Amastigote=8;
LmxM.06	MF_V1	PAS	68164	68164	.	-	.	ID=LmxM.06_68747_Poly(A)_35;Promastigote=5;Intracellular_Amastigote=4;Axenic_Amastigote=3;
LmxM.06	MF_V1	PAS	68165	68165	.	-	.	ID=LmxM.06_68747_Poly(A)_34;Promastigote=6;Intracellular_Amastigote=1;Axenic_Amastigote=5;
LmxM.06	MF_V1	PAS	68167	68167	.	-	.	ID=LmxM.06_68747_Poly(A)_33;Promastigote=2;Intracellular_Amastigote=2;Axenic_Amastigote=4;
LmxM.06	MF_V1	PAS	68168	68168	.	-	.	ID=LmxM.06_68747_Poly(A)_32;Promastigote=1;Intracellular_Amastigote=3;Axenic_Amastigote=9;
LmxM.06	MF_V1	PAS	68171	68171	.	-	.	ID=LmxM.06_68747_Poly(A)_31;Promastigote=5;Intracellular_Amastigote=0;Axenic_Amastigote=2;
LmxM.06	MF_V1	PAS	68173	68173	.	-	.	ID=LmxM.06_68747_Poly(A)_30;Promastigote=6;Intracellular_Amastigote=2;Axenic_Amastigote=1;
LmxM.06	MF_V1	PAS	68180	68180	.	-	.	ID=LmxM.06_68747_Poly(A)_29;Promastigote=2;Intracellular_Amastigote=0;Axenic_Amastigote=5;
LmxM.06	MF_V1	PAS	68183	68183	.	-	.	ID=LmxM.06_68747_Poly(A)_28;Promastigote=1;Intracellular_Amastigote=2;Axenic_Amastigote=7;
LmxM.06	MF_V1	PAS	68184	68184	.	-	.	ID=LmxM.06_68747_Poly(A)_27;Promastigote=26;Intracellular_Amastigote=9;Axenic_Amastigote=13;
LmxM.06	MF_V1	PAS	68188	68188	.	-	.	ID=LmxM.06_68747_Poly(A)_26;Promastigote=6;Intracellular_Amastigote=2;Axenic_Amastigote=7;
LmxM.06	MF_V1	PAS	68191	68191	.	-	.	ID=LmxM.06_68747_Poly(A)_25;Promastigote=1;Intracellular_Amastigote=0;Axenic_Amastigote=5;
LmxM.06	MF_V1	PAS	68192	68192	.	-	.	ID=LmxM.06_68747_Poly(A)_24;Promastigote=12;Intracellular_Amastigote=6;Axenic_Amastigote=42;
LmxM.06	MF_V1	PAS	68193	68193	.	-	.	ID=LmxM.06_68747_Poly(A)_23;Promastigote=6;Intracellular_Amastigote=0;Axenic_Amastigote=7;
LmxM.06	MF_V1	PAS	68194	68194	.	-	.	ID=LmxM.06_68747_Poly(A)_22;Promastigote=17;Intracellular_Amastigote=8;Axenic_Amastigote=19;
LmxM.06	MF_V1	PAS	68195	68195	.	-	.	ID=LmxM.06_68747_Poly(A)_21;Promastigote=11;Intracellular_Amastigote=3;Axenic_Amastigote=13;
LmxM.06	MF_V1	PAS	68196	68196	.	-	.	ID=LmxM.06_68747_Poly(A)_20;Promastigote=45;Intracellular_Amastigote=15;Axenic_Amastigote=50;
LmxM.06	MF_V1	PAS	68197	68197	.	-	.	ID=LmxM.06_68747_Poly(A)_19;Promastigote=13;Intracellular_Amastigote=3;Axenic_Amastigote=13;
LmxM.06	MF_V1	PAS	68198	68198	.	-	.	ID=LmxM.06_68747_Poly(A)_18;Promastigote=4;Intracellular_Amastigote=7;Axenic_Amastigote=5;
LmxM.06	MF_V1	PAS	68201	68201	.	-	.	ID=LmxM.06_68747_Poly(A)_17;Promastigote=2;Intracellular_Amastigote=1;Axenic_Amastigote=6;
LmxM.06	MF_V1	PAS	68212	68212	.	-	.	ID=LmxM.06_68747_Poly(A)_16;Promastigote=1;Intracellular_Amastigote=1;Axenic_Amastigote=4;
LmxM.06	MF_V1	PAS	68213	68213	.	-	.	ID=LmxM.06_68747_Poly(A)_15;Promastigote=2;Intracellular_Amastigote=2;Axenic_Amastigote=7;
LmxM.06	MF_V1	PAS	68214	68214	.	-	.	ID=LmxM.06_68747_Poly(A)_14;Promastigote=4;Intracellular_Amastigote=1;Axenic_Amastigote=4;
LmxM.06	MF_V1	PAS	68215	68215	.	-	.	ID=LmxM.06_68747_Poly(A)_13;Promastigote=21;Intracellular_Amastigote=13;Axenic_Amastigote=14;
LmxM.06	MF_V1	PAS	68268	68268	.	-	.	ID=LmxM.06_68747_Poly(A)_12;Promastigote=1;Intracellular_Amastigote=2;Axenic_Amastigote=4;
LmxM.06	MF_V1	PAS	68284	68284	.	-	.	ID=LmxM.06_68747_Poly(A)_11;Promastigote=3;Intracellular_Amastigote=1;Axenic_Amastigote=3;
LmxM.06	MF_V1	PAS	68285	68285	.	-	.	ID=LmxM.06_68747_Poly(A)_10;Promastigote=7;Intracellular_Amastigote=3;Axenic_Amastigote=9;
LmxM.06	MF_V1	PAS	68286	68286	.	-	.	ID=LmxM.06_68747_Poly(A)_9;Promastigote=4;Intracellular_Amastigote=0;Axenic_Amastigote=4;
LmxM.06	MF_V1	PAS	68288	68288	.	-	.	ID=LmxM.06_68747_Poly(A)_8;Promastigote=8;Intracellular_Amastigote=0;Axenic_Amastigote=1;
LmxM.06	MF_V1	PAS	68289	68289	.	-	.	ID=LmxM.06_68747_Poly(A)_7;Promastigote=24;Intracellular_Amastigote=8;Axenic_Amastigote=32;
LmxM.06	MF_V1	PAS	68290	68290	.	-	.	ID=LmxM.06_68747_Poly(A)_6;Promastigote=7;Intracellular_Amastigote=0;Axenic_Amastigote=10;
LmxM.06	MF_V1	PAS	68318	68318	.	-	.	ID=LmxM.06_68747_Poly(A)_5;Promastigote=3;Intracellular_Amastigote=1;Axenic_Amastigote=2;
LmxM.06	MF_V1	PAS	68470	68470	.	-	.	ID=LmxM.06_68747_Poly(A)_4;Promastigote=3;Intracellular_Amastigote=4;Axenic_Amastigote=7;
LmxM.06	MF_V1	PAS	68471	68471	.	-	.	ID=LmxM.06_68747_Poly(A)_3;Promastigote=2;Intracellular_Amastigote=2;Axenic_Amastigote=4;
LmxM.06	MF_V1	PAS	68481	68481	.	-	.	ID=LmxM.06_68747_Poly(A)_2;Promastigote=7;Intracellular_Amastigote=3;Axenic_Amastigote=4;
LmxM.06	MF_V1	PAS	68489	68489	.	-	.	ID=LmxM.06_68747_Poly(A)_1;Promastigote=7;Intracellular_Amastigote=1;Axenic_Amastigote=9;
LmxM.06	MF_V1	CDS	68747	68983	.	-	.	ID=LmxM.06_68747_cds
LmxM.06	MF_V1	SLAS	69000	69001	.	-	.	ID=LmxM.06_68747_SLAS_2;Promastigote=187;Intracellular_Amastigote=64;Axenic_Amastigote=193;
LmxM.06	MF_V1	SLAS	69057	69058	.	-	.	ID=LmxM.06_68747_SLAS_1;Promastigote=10;Intracellular_Amastigote=8;Axenic_Amastigote=38;
LmxM.06	MF_V1	gene	69316	69579	.	-	.	ID=LmxM.06_69456_gene
LmxM.06	MF_V1	PAS	69316	69316	.	-	.	ID=LmxM.06_69456_Poly(A)_19;Promastigote=2;Intracellular_Amastigote=2;Axenic_Amastigote=3;
LmxM.06	MF_V1	PAS	69317	69317	.	-	.	ID=LmxM.06_69456_Poly(A)_18;Promastigote=1;Intracellular_Amastigote=3;Axenic_Amastigote=2;
LmxM.06	MF_V1	PAS	69318	69318	.	-	.	ID=LmxM.06_69456_Poly(A)_17;Promastigote=3;Intracellular_Amastigote=7;Axenic_Amastigote=3;
LmxM.06	MF_V1	PAS	69319	69319	.	-	.	ID=LmxM.06_69456_Poly(A)_16;Promastigote=0;Intracellular_Amastigote=0;Axenic_Amastigote=6;
LmxM.06	MF_V1	PAS	69321	69321	.	-	.	ID=LmxM.06_69456_Poly(A)_15;Promastigote=5;Intracellular_Amastigote=6;Axenic_Amastigote=5;
LmxM.06	MF_V1	PAS	69323	69323	.	-	.	ID=LmxM.06_69456_Poly(A)_14;Promastigote=3;Intracellular_Amastigote=3;Axenic_Amastigote=2;
LmxM.06	MF_V1	PAS	69324	69324	.	-	.	ID=LmxM.06_69456_Poly(A)_13;Promastigote=3;Intracellular_Amastigote=8;Axenic_Amastigote=9;
LmxM.06	MF_V1	PAS	69325	69325	.	-	.	ID=LmxM.06_69456_Poly(A)_12;Promastigote=16;Intracellular_Amastigote=13;Axenic_Amastigote=9;
LmxM.06	MF_V1	PAS	69326	69326	.	-	.	ID=LmxM.06_69456_Poly(A)_11;Promastigote=6;Intracellular_Amastigote=7;Axenic_Amastigote=4;
LmxM.06	MF_V1	PAS	69327	69327	.	-	.	ID=LmxM.06_69456_Poly(A)_10;Promastigote=6;Intracellular_Amastigote=6;Axenic_Amastigote=7;
LmxM.06	MF_V1	PAS	69328	69328	.	-	.	ID=LmxM.06_69456_Poly(A)_9;Promastigote=4;Intracellular_Amastigote=1;Axenic_Amastigote=6;
LmxM.06	MF_V1	PAS	69344	69344	.	-	.	ID=LmxM.06_69456_Poly(A)_8;Promastigote=3;Intracellular_Amastigote=1;Axenic_Amastigote=2;
LmxM.06	MF_V1	PAS	69346	69346	.	-	.	ID=LmxM.06_69456_Poly(A)_7;Promastigote=5;Intracellular_Amastigote=1;Axenic_Amastigote=1;
LmxM.06	MF_V1	PAS	69437	69437	.	-	.	ID=LmxM.06_69456_Poly(A)_6;Promastigote=6;Intracellular_Amastigote=0;Axenic_Amastigote=0;
LmxM.06	MF_V1	PAS	69438	69438	.	-	.	ID=LmxM.06_69456_Poly(A)_5;Promastigote=23;Intracellular_Amastigote=1;Axenic_Amastigote=1;
LmxM.06	MF_V1	PAS	69439	69439	.	-	.	ID=LmxM.06_69456_Poly(A)_4;Promastigote=58;Intracellular_Amastigote=2;Axenic_Amastigote=4;
LmxM.06	MF_V1	PAS	69441	69441	.	-	.	ID=LmxM.06_69456_Poly(A)_3;Promastigote=47;Intracellular_Amastigote=0;Axenic_Amastigote=0;
LmxM.06	MF_V1	PAS	69442	69442	.	-	.	ID=LmxM.06_69456_Poly(A)_2;Promastigote=12;Intracellular_Amastigote=0;Axenic_Amastigote=1;
LmxM.06	MF_V1	PAS	69444	69444	.	-	.	ID=LmxM.06_69456_Poly(A)_1;Promastigote=10;Intracellular_Amastigote=0;Axenic_Amastigote=0;
LmxM.06	MF_V1	CDS	69456	69554	.	-	.	ID=LmxM.06_69456_cds
LmxM.06	MF_V1	SLAS	69579	69580	.	-	.	ID=LmxM.06_69456_SLAS_1;Promastigote=2;Intracellular_Amastigote=5;Axenic_Amastigote=6;
LmxM.06	MF_V1	gene	94676	95777	.	-	.	ID=LmxM.06_94775_gene
LmxM.06	MF_V1	PAS	94676	94676	.	-	.	ID=LmxM.06_94775_Poly(A)_16;Promastigote=3;Intracellular_Amastigote=0;Axenic_Amastigote=6;
LmxM.06	MF_V1	PAS	94678	94678	.	-	.	ID=LmxM.06_94775_Poly(A)_15;Promastigote=37;Intracellular_Amastigote=20;Axenic_Amastigote=38;
LmxM.06	MF_V1	PAS	94679	94679	.	-	.	ID=LmxM.06_94775_Poly(A)_14;Promastigote=11;Intracellular_Amastigote=2;Axenic_Amastigote=12;
LmxM.06	MF_V1	PAS	94682	94682	.	-	.	ID=LmxM.06_94775_Poly(A)_13;Promastigote=12;Intracellular_Amastigote=4;Axenic_Amastigote=14;
LmxM.06	MF_V1	PAS	94683	94683	.	-	.	ID=LmxM.06_94775_Poly(A)_12;Promastigote=8;Intracellular_Amastigote=6;Axenic_Amastigote=10;
LmxM.06	MF_V1	PAS	94684	94684	.	-	.	ID=LmxM.06_94775_Poly(A)_11;Promastigote=6;Intracellular_Amastigote=1;Axenic_Amastigote=6;
LmxM.06	MF_V1	PAS	94685	94685	.	-	.	ID=LmxM.06_94775_Poly(A)_10;Promastigote=17;Intracellular_Amastigote=6;Axenic_Amastigote=12;
LmxM.06	MF_V1	PAS	94686	94686	.	-	.	ID=LmxM.06_94775_Poly(A)_9;Promastigote=26;Intracellular_Amastigote=10;Axenic_Amastigote=27;
LmxM.06	MF_V1	PAS	94687	94687	.	-	.	ID=LmxM.06_94775_Poly(A)_8;Promastigote=41;Intracellular_Amastigote=14;Axenic_Amastigote=47;
LmxM.06	MF_V1	PAS	94688	94688	.	-	.	ID=LmxM.06_94775_Poly(A)_7;Promastigote=89;Intracellular_Amastigote=48;Axenic_Amastigote=90;
LmxM.06	MF_V1	PAS	94690	94690	.	-	.	ID=LmxM.06_94775_Poly(A)_6;Promastigote=4;Intracellular_Amastigote=1;Axenic_Amastigote=12;
LmxM.06	MF_V1	PAS	94699	94699	.	-	.	ID=LmxM.06_94775_Poly(A)_5;Promastigote=3;Intracellular_Amastigote=1;Axenic_Amastigote=7;
LmxM.06	MF_V1	PAS	94700	94700	.	-	.	ID=LmxM.06_94775_Poly(A)_4;Promastigote=3;Intracellular_Amastigote=0;Axenic_Amastigote=3;
LmxM.06	MF_V1	PAS	94701	94701	.	-	.	ID=LmxM.06_94775_Poly(A)_3;Promastigote=38;Intracellular_Amastigote=14;Axenic_Amastigote=38;
LmxM.06	MF_V1	PAS	94728	94728	.	-	.	ID=LmxM.06_94775_Poly(A)_2;Promastigote=3;Intracellular_Amastigote=1;Axenic_Amastigote=3;
LmxM.06	MF_V1	PAS	94736	94736	.	-	.	ID=LmxM.06_94775_Poly(A)_1;Promastigote=1;Intracellular_Amastigote=4;Axenic_Amastigote=4;
LmxM.06	MF_V1	CDS	94775	95581	.	-	.	ID=LmxM.06_94775_cds
LmxM.06	MF_V1	SLAS	95777	95778	.	-	.	ID=LmxM.06_94775_SLAS_1;Promastigote=15;Intracellular_Amastigote=15;Axenic_Amastigote=16;
LmxM.06	MF_V1	gene	100118	101850	.	-	.	ID=LmxM.06_101525_gene
LmxM.06	MF_V1	PAS	100118	100118	.	-	.	ID=LmxM.06_101525_Poly(A)_10;Promastigote=3;Intracellular_Amastigote=1;Axenic_Amastigote=2;
LmxM.06	MF_V1	PAS	100119	100119	.	-	.	ID=LmxM.06_101525_Poly(A)_9;Promastigote=4;Intracellular_Amastigote=7;Axenic_Amastigote=4;
LmxM.06	MF_V1	PAS	100120	100120	.	-	.	ID=LmxM.06_101525_Poly(A)_8;Promastigote=20;Intracellular_Amastigote=16;Axenic_Amastigote=12;
LmxM.06	MF_V1	PAS	100141	100141	.	-	.	ID=LmxM.06_101525_Poly(A)_7;Promastigote=2;Intracellular_Amastigote=1;Axenic_Amastigote=3;
LmxM.06	MF_V1	PAS	100376	100376	.	-	.	ID=LmxM.06_101525_Poly(A)_6;Promastigote=3;Intracellular_Amastigote=1;Axenic_Amastigote=2;
LmxM.06	MF_V1	PAS	100384	100384	.	-	.	ID=LmxM.06_101525_Poly(A)_5;Promastigote=3;Intracellular_Amastigote=0;Axenic_Amastigote=3;
LmxM.06	MF_V1	PAS	100385	100385	.	-	.	ID=LmxM.06_101525_Poly(A)_4;Promastigote=10;Intracellular_Amastigote=0;Axenic_Amastigote=3;
LmxM.06	MF_V1	PAS	100386	100386	.	-	.	ID=LmxM.06_101525_Poly(A)_3;Promastigote=6;Intracellular_Amastigote=1;Axenic_Amastigote=4;
LmxM.06	MF_V1	PAS	100387	100387	.	-	.	ID=LmxM.06_101525_Poly(A)_2;Promastigote=36;Intracellular_Amastigote=4;Axenic_Amastigote=28;
LmxM.06	MF_V1	PAS	100388	100388	.	-	.	ID=LmxM.06_101525_Poly(A)_1;Promastigote=5;Intracellular_Amastigote=0;Axenic_Amastigote=4;
LmxM.06	MF_V1	CDS	101525	101638	.	-	.	ID=LmxM.06_101525_cds
LmxM.06	MF_V1	SLAS	101850	101851	.	-	.	ID=LmxM.06_101525_SLAS_1;Promastigote=7;Intracellular_Amastigote=8;Axenic_Amastigote=6;
LmxM.06	MF_V1	gene	109394	109872	.	-	.	ID=LmxM.06_109552_gene
LmxM.06	MF_V1	PAS	109394	109394	.	-	.	ID=LmxM.06_109552_Poly(A)_1;Promastigote=4;Intracellular_Amastigote=1;Axenic_Amastigote=3;
LmxM.06	MF_V1	CDS	109552	109647	.	-	.	ID=LmxM.06_109552_cds
LmxM.06	MF_V1	SLAS	109853	109854	.	-	.	ID=LmxM.06_109552_SLAS_2;Promastigote=6;Intracellular_Amastigote=4;Axenic_Amastigote=8;
LmxM.06	MF_V1	SLAS	109872	109873	.	-	.	ID=LmxM.06_109552_SLAS_1;Promastigote=95;Intracellular_Amastigote=32;Axenic_Amastigote=113;
LmxM.06	MF_V1	gene	129321	129763	.	+	.	ID=LmxM.06_129660_gene
LmxM.06	MF_V1	SLAS	129321	129322	.	+	.	ID=LmxM.06_129660_SLAS_1;Promastigote=182;Intracellular_Amastigote=99;Axenic_Amastigote=259;
LmxM.06	MF_V1	SLAS	129330	129331	.	+	.	ID=LmxM.06_129660_SLAS_2;Promastigote=25;Intracellular_Amastigote=13;Axenic_Amastigote=55;
LmxM.06	MF_V1	CDS	129544	129660	.	+	.	ID=LmxM.06_129660_cds
LmxM.06	MF_V1	PAS	129618	129618	.	+	.	ID=LmxM.06_129660_Poly(A)_1;Promastigote=2;Intracellular_Amastigote=1;Axenic_Amastigote=4;
LmxM.06	MF_V1	PAS	129647	129647	.	+	.	ID=LmxM.06_129660_Poly(A)_2;Promastigote=1;Intracellular_Amastigote=4;Axenic_Amastigote=6;
LmxM.06	MF_V1	PAS	129697	129697	.	+	.	ID=LmxM.06_129660_Poly(A)_3;Promastigote=3;Intracellular_Amastigote=0;Axenic_Amastigote=6;
LmxM.06	MF_V1	PAS	129698	129698	.	+	.	ID=LmxM.06_129660_Poly(A)_4;Promastigote=30;Intracellular_Amastigote=8;Axenic_Amastigote=49;
LmxM.06	MF_V1	PAS	129708	129708	.	+	.	ID=LmxM.06_129660_Poly(A)_5;Promastigote=8;Intracellular_Amastigote=1;Axenic_Amastigote=1;
LmxM.06	MF_V1	PAS	129710	129710	.	+	.	ID=LmxM.06_129660_Poly(A)_6;Promastigote=12;Intracellular_Amastigote=3;Axenic_Amastigote=16;
LmxM.06	MF_V1	PAS	129718	129718	.	+	.	ID=LmxM.06_129660_Poly(A)_7;Promastigote=1;Intracellular_Amastigote=0;Axenic_Amastigote=5;
LmxM.06	MF_V1	PAS	129721	129721	.	+	.	ID=LmxM.06_129660_Poly(A)_8;Promastigote=3;Intracellular_Amastigote=2;Axenic_Amastigote=6;
LmxM.06	MF_V1	PAS	129724	129724	.	+	.	ID=LmxM.06_129660_Poly(A)_9;Promastigote=73;Intracellular_Amastigote=20;Axenic_Amastigote=90;
LmxM.06	MF_V1	PAS	129725	129725	.	+	.	ID=LmxM.06_129660_Poly(A)_10;Promastigote=16;Intracellular_Amastigote=4;Axenic_Amastigote=35;
LmxM.06	MF_V1	PAS	129726	129726	.	+	.	ID=LmxM.06_129660_Poly(A)_11;Promastigote=12;Intracellular_Amastigote=1;Axenic_Amastigote=12;
LmxM.06	MF_V1	PAS	129727	129727	.	+	.	ID=LmxM.06_129660_Poly(A)_12;Promastigote=7;Intracellular_Amastigote=2;Axenic_Amastigote=20;
LmxM.06	MF_V1	PAS	129728	129728	.	+	.	ID=LmxM.06_129660_Poly(A)_13;Promastigote=4;Intracellular_Amastigote=0;Axenic_Amastigote=3;
LmxM.06	MF_V1	PAS	129743	129743	.	+	.	ID=LmxM.06_129660_Poly(A)_14;Promastigote=4;Intracellular_Amastigote=1;Axenic_Amastigote=6;
LmxM.06	MF_V1	PAS	129763	129763	.	+	.	ID=LmxM.06_129660_Poly(A)_15;Promastigote=7;Intracellular_Amastigote=0;Axenic_Amastigote=4;
LmxM.06	MF_V1	gene	152559	153083	.	+	.	ID=LmxM.06_152779_gene
LmxM.06	MF_V1	SLAS	152559	152560	.	+	.	ID=LmxM.06_152779_SLAS_1;Promastigote=4;Intracellular_Amastigote=10;Axenic_Amastigote=3;
LmxM.06	MF_V1	CDS	152669	152779	.	+	.	ID=LmxM.06_152779_cds
LmxM.06	MF_V1	PAS	152786	152786	.	+	.	ID=LmxM.06_152779_Poly(A)_1;Promastigote=8;Intracellular_Amastigote=2;Axenic_Amastigote=0;
LmxM.06	MF_V1	PAS	152788	152788	.	+	.	ID=LmxM.06_152779_Poly(A)_2;Promastigote=10;Intracellular_Amastigote=0;Axenic_Amastigote=1;
LmxM.06	MF_V1	PAS	152792	152792	.	+	.	ID=LmxM.06_152779_Poly(A)_3;Promastigote=13;Intracellular_Amastigote=2;Axenic_Amastigote=5;
LmxM.06	MF_V1	PAS	152795	152795	.	+	.	ID=LmxM.06_152779_Poly(A)_4;Promastigote=4;Intracellular_Amastigote=2;Axenic_Amastigote=1;
LmxM.06	MF_V1	PAS	152796	152796	.	+	.	ID=LmxM.06_152779_Poly(A)_5;Promastigote=9;Intracellular_Amastigote=1;Axenic_Amastigote=5;
LmxM.06	MF_V1	PAS	152855	152855	.	+	.	ID=LmxM.06_152779_Poly(A)_6;Promastigote=13;Intracellular_Amastigote=1;Axenic_Amastigote=6;
LmxM.06	MF_V1	PAS	152856	152856	.	+	.	ID=LmxM.06_152779_Poly(A)_7;Promastigote=21;Intracellular_Amastigote=4;Axenic_Amastigote=11;
LmxM.06	MF_V1	PAS	152857	152857	.	+	.	ID=LmxM.06_152779_Poly(A)_8;Promastigote=5;Intracellular_Amastigote=0;Axenic_Amastigote=2;
LmxM.06	MF_V1	PAS	152858	152858	.	+	.	ID=LmxM.06_152779_Poly(A)_9;Promastigote=6;Intracellular_Amastigote=0;Axenic_Amastigote=3;
LmxM.06	MF_V1	PAS	152859	152859	.	+	.	ID=LmxM.06_152779_Poly(A)_10;Promastigote=4;Intracellular_Amastigote=0;Axenic_Amastigote=2;
LmxM.06	MF_V1	PAS	152869	152869	.	+	.	ID=LmxM.06_152779_Poly(A)_11;Promastigote=4;Intracellular_Amastigote=1;Axenic_Amastigote=1;
LmxM.06	MF_V1	PAS	152884	152884	.	+	.	ID=LmxM.06_152779_Poly(A)_12;Promastigote=4;Intracellular_Amastigote=1;Axenic_Amastigote=2;
LmxM.06	MF_V1	PAS	152895	152895	.	+	.	ID=LmxM.06_152779_Poly(A)_13;Promastigote=7;Intracellular_Amastigote=2;Axenic_Amastigote=3;
LmxM.06	MF_V1	PAS	153011	153011	.	+	.	ID=LmxM.06_152779_Poly(A)_14;Promastigote=5;Intracellular_Amastigote=0;Axenic_Amastigote=4;
LmxM.06	MF_V1	PAS	153072	153072	.	+	.	ID=LmxM.06_152779_Poly(A)_15;Promastigote=2;Intracellular_Amastigote=7;Axenic_Amastigote=1;
LmxM.06	MF_V1	PAS	153083	153083	.	+	.	ID=LmxM.06_152779_Poly(A)_16;Promastigote=3;Intracellular_Amastigote=4;Axenic_Amastigote=1;
LmxM.06	MF_V1	gene	264931	265372	.	+	.	ID=LmxM.06_265056_gene
LmxM.06	MF_V1	SLAS	264931	264932	.	+	.	ID=LmxM.06_265056_SLAS_1;Promastigote=6;Intracellular_Amastigote=26;Axenic_Amastigote=8;
LmxM.06	MF_V1	CDS	264961	265056	.	+	.	ID=LmxM.06_265056_cds
LmxM.06	MF_V1	PAS	265339	265339	.	+	.	ID=LmxM.06_265056_Poly(A)_1;Promastigote=9;Intracellular_Amastigote=4;Axenic_Amastigote=3;
LmxM.06	MF_V1	PAS	265340	265340	.	+	.	ID=LmxM.06_265056_Poly(A)_2;Promastigote=108;Intracellular_Amastigote=63;Axenic_Amastigote=91;
LmxM.06	MF_V1	PAS	265341	265341	.	+	.	ID=LmxM.06_265056_Poly(A)_3;Promastigote=25;Intracellular_Amastigote=12;Axenic_Amastigote=22;
LmxM.06	MF_V1	PAS	265342	265342	.	+	.	ID=LmxM.06_265056_Poly(A)_4;Promastigote=10;Intracellular_Amastigote=3;Axenic_Amastigote=6;
LmxM.06	MF_V1	PAS	265343	265343	.	+	.	ID=LmxM.06_265056_Poly(A)_5;Promastigote=5;Intracellular_Amastigote=1;Axenic_Amastigote=4;
LmxM.06	MF_V1	PAS	265344	265344	.	+	.	ID=LmxM.06_265056_Poly(A)_6;Promastigote=0;Intracellular_Amastigote=2;Axenic_Amastigote=4;
LmxM.06	MF_V1	PAS	265351	265351	.	+	.	ID=LmxM.06_265056_Poly(A)_7;Promastigote=13;Intracellular_Amastigote=7;Axenic_Amastigote=9;
LmxM.06	MF_V1	PAS	265355	265355	.	+	.	ID=LmxM.06_265056_Poly(A)_8;Promastigote=6;Intracellular_Amastigote=5;Axenic_Amastigote=9;
LmxM.06	MF_V1	PAS	265371	265371	.	+	.	ID=LmxM.06_265056_Poly(A)_9;Promastigote=5;Intracellular_Amastigote=1;Axenic_Amastigote=1;
LmxM.06	MF_V1	PAS	265372	265372	.	+	.	ID=LmxM.06_265056_Poly(A)_10;Promastigote=3;Intracellular_Amastigote=3;Axenic_Amastigote=2;
LmxM.06	MF_V1	gene	276922	278098	.	+	.	ID=LmxM.06_277328_gene
LmxM.06	MF_V1	SLAS	276922	276923	.	+	.	ID=LmxM.06_277328_SLAS_1;Promastigote=19;Intracellular_Amastigote=80;Axenic_Amastigote=34;
LmxM.06	MF_V1	SLAS	276925	276926	.	+	.	ID=LmxM.06_277328_SLAS_2;Promastigote=2;Intracellular_Amastigote=18;Axenic_Amastigote=8;
LmxM.06	MF_V1	CDS	277206	277328	.	+	.	ID=LmxM.06_277328_cds
LmxM.06	MF_V1	PAS	277359	277359	.	+	.	ID=LmxM.06_277328_Poly(A)_1;Promastigote=16;Intracellular_Amastigote=6;Axenic_Amastigote=27;
LmxM.06	MF_V1	PAS	277360	277360	.	+	.	ID=LmxM.06_277328_Poly(A)_2;Promastigote=2;Intracellular_Amastigote=1;Axenic_Amastigote=3;
LmxM.06	MF_V1	PAS	277361	277361	.	+	.	ID=LmxM.06_277328_Poly(A)_3;Promastigote=4;Intracellular_Amastigote=1;Axenic_Amastigote=2;
LmxM.06	MF_V1	PAS	277443	277443	.	+	.	ID=LmxM.06_277328_Poly(A)_4;Promastigote=6;Intracellular_Amastigote=1;Axenic_Amastigote=1;
LmxM.06	MF_V1	PAS	277445	277445	.	+	.	ID=LmxM.06_277328_Poly(A)_5;Promastigote=3;Intracellular_Amastigote=0;Axenic_Amastigote=6;
LmxM.06	MF_V1	PAS	277486	277486	.	+	.	ID=LmxM.06_277328_Poly(A)_6;Promastigote=2;Intracellular_Amastigote=0;Axenic_Amastigote=4;
LmxM.06	MF_V1	PAS	277533	277533	.	+	.	ID=LmxM.06_277328_Poly(A)_7;Promastigote=0;Intracellular_Amastigote=2;Axenic_Amastigote=5;
LmxM.06	MF_V1	PAS	277714	277714	.	+	.	ID=LmxM.06_277328_Poly(A)_8;Promastigote=5;Intracellular_Amastigote=1;Axenic_Amastigote=8;
LmxM.06	MF_V1	PAS	277716	277716	.	+	.	ID=LmxM.06_277328_Poly(A)_9;Promastigote=8;Intracellular_Amastigote=6;Axenic_Amastigote=6;
LmxM.06	MF_V1	PAS	277717	277717	.	+	.	ID=LmxM.06_277328_Poly(A)_10;Promastigote=9;Intracellular_Amastigote=7;Axenic_Amastigote=6;
LmxM.06	MF_V1	PAS	277731	277731	.	+	.	ID=LmxM.06_277328_Poly(A)_11;Promastigote=8;Intracellular_Amastigote=2;Axenic_Amastigote=5;
LmxM.06	MF_V1	PAS	277757	277757	.	+	.	ID=LmxM.06_277328_Poly(A)_12;Promastigote=0;Intracellular_Amastigote=1;Axenic_Amastigote=5;
LmxM.06	MF_V1	PAS	277758	277758	.	+	.	ID=LmxM.06_277328_Poly(A)_13;Promastigote=11;Intracellular_Amastigote=1;Axenic_Amastigote=7;
LmxM.06	MF_V1	PAS	277759	277759	.	+	.	ID=LmxM.06_277328_Poly(A)_14;Promastigote=7;Intracellular_Amastigote=2;Axenic_Amastigote=3;
LmxM.06	MF_V1	PAS	277767	277767	.	+	.	ID=LmxM.06_277328_Poly(A)_15;Promastigote=9;Intracellular_Amastigote=5;Axenic_Amastigote=12;
LmxM.06	MF_V1	PAS	277768	277768	.	+	.	ID=LmxM.06_277328_Poly(A)_16;Promastigote=3;Intracellular_Amastigote=0;Axenic_Amastigote=3;
LmxM.06	MF_V1	PAS	277976	277976	.	+	.	ID=LmxM.06_277328_Poly(A)_17;Promastigote=5;Intracellular_Amastigote=5;Axenic_Amastigote=4;
LmxM.06	MF_V1	PAS	277989	277989	.	+	.	ID=LmxM.06_277328_Poly(A)_18;Promastigote=18;Intracellular_Amastigote=8;Axenic_Amastigote=23;
LmxM.06	MF_V1	PAS	277990	277990	.	+	.	ID=LmxM.06_277328_Poly(A)_19;Promastigote=4;Intracellular_Amastigote=2;Axenic_Amastigote=6;
LmxM.06	MF_V1	PAS	277991	277991	.	+	.	ID=LmxM.06_277328_Poly(A)_20;Promastigote=3;Intracellular_Amastigote=1;Axenic_Amastigote=3;
LmxM.06	MF_V1	PAS	278037	278037	.	+	.	ID=LmxM.06_277328_Poly(A)_21;Promastigote=11;Intracellular_Amastigote=1;Axenic_Amastigote=4;
LmxM.06	MF_V1	PAS	278082	278082	.	+	.	ID=LmxM.06_277328_Poly(A)_22;Promastigote=11;Intracellular_Amastigote=6;Axenic_Amastigote=12;
LmxM.06	MF_V1	PAS	278083	278083	.	+	.	ID=LmxM.06_277328_Poly(A)_23;Promastigote=11;Intracellular_Amastigote=11;Axenic_Amastigote=12;
LmxM.06	MF_V1	PAS	278084	278084	.	+	.	ID=LmxM.06_277328_Poly(A)_24;Promastigote=6;Intracellular_Amastigote=4;Axenic_Amastigote=11;
LmxM.06	MF_V1	PAS	278098	278098	.	+	.	ID=LmxM.06_277328_Poly(A)_25;Promastigote=3;Intracellular_Amastigote=2;Axenic_Amastigote=2;
LmxM.06	MF_V1	gene	299459	302285	.	+	.	ID=LmxM.06_299794_gene
LmxM.06	MF_V1	SLAS	299459	299460	.	+	.	ID=LmxM.06_299794_SLAS_1;Promastigote=269;Intracellular_Amastigote=166;Axenic_Amastigote=465;
LmxM.06	MF_V1	SLAS	299468	299469	.	+	.	ID=LmxM.06_299794_SLAS_2;Promastigote=3;Intracellular_Amastigote=3;Axenic_Amastigote=7;
LmxM.06	MF_V1	CDS	299588	299794	.	+	.	ID=LmxM.06_299794_cds
LmxM.06	MF_V1	PAS	301708	301708	.	+	.	ID=LmxM.06_299794_Poly(A)_1;Promastigote=4;Intracellular_Amastigote=2;Axenic_Amastigote=5;
LmxM.06	MF_V1	PAS	301721	301721	.	+	.	ID=LmxM.06_299794_Poly(A)_2;Promastigote=4;Intracellular_Amastigote=0;Axenic_Amastigote=3;
LmxM.06	MF_V1	PAS	301737	301737	.	+	.	ID=LmxM.06_299794_Poly(A)_3;Promastigote=9;Intracellular_Amastigote=13;Axenic_Amastigote=12;
LmxM.06	MF_V1	PAS	301738	301738	.	+	.	ID=LmxM.06_299794_Poly(A)_4;Promastigote=2;Intracellular_Amastigote=4;Axenic_Amastigote=1;
LmxM.06	MF_V1	PAS	301739	301739	.	+	.	ID=LmxM.06_299794_Poly(A)_5;Promastigote=2;Intracellular_Amastigote=1;Axenic_Amastigote=4;
LmxM.06	MF_V1	PAS	301745	301745	.	+	.	ID=LmxM.06_299794_Poly(A)_6;Promastigote=5;Intracellular_Amastigote=2;Axenic_Amastigote=9;
LmxM.06	MF_V1	PAS	301957	301957	.	+	.	ID=LmxM.06_299794_Poly(A)_7;Promastigote=1;Intracellular_Amastigote=3;Axenic_Amastigote=3;
LmxM.06	MF_V1	PAS	301958	301958	.	+	.	ID=LmxM.06_299794_Poly(A)_8;Promastigote=4;Intracellular_Amastigote=7;Axenic_Amastigote=16;
LmxM.06	MF_V1	PAS	302184	302184	.	+	.	ID=LmxM.06_299794_Poly(A)_9;Promastigote=3;Intracellular_Amastigote=5;Axenic_Amastigote=3;
LmxM.06	MF_V1	PAS	302238	302238	.	+	.	ID=LmxM.06_299794_Poly(A)_10;Promastigote=5;Intracellular_Amastigote=6;Axenic_Amastigote=2;
LmxM.06	MF_V1	PAS	302239	302239	.	+	.	ID=LmxM.06_299794_Poly(A)_11;Promastigote=9;Intracellular_Amastigote=6;Axenic_Amastigote=11;
LmxM.06	MF_V1	PAS	302241	302241	.	+	.	ID=LmxM.06_299794_Poly(A)_12;Promastigote=44;Intracellular_Amastigote=57;Axenic_Amastigote=88;
LmxM.06	MF_V1	PAS	302242	302242	.	+	.	ID=LmxM.06_299794_Poly(A)_13;Promastigote=25;Intracellular_Amastigote=16;Axenic_Amastigote=33;
LmxM.06	MF_V1	PAS	302243	302243	.	+	.	ID=LmxM.06_299794_Poly(A)_14;Promastigote=7;Intracellular_Amastigote=6;Axenic_Amastigote=8;
LmxM.06	MF_V1	PAS	302244	302244	.	+	.	ID=LmxM.06_299794_Poly(A)_15;Promastigote=1;Intracellular_Amastigote=3;Axenic_Amastigote=3;
LmxM.06	MF_V1	PAS	302285	302285	.	+	.	ID=LmxM.06_299794_Poly(A)_16;Promastigote=3;Intracellular_Amastigote=2;Axenic_Amastigote=3;
LmxM.06	MF_V1	gene	390966	392018	.	+	.	ID=LmxM.06_391458_gene
LmxM.06	MF_V1	SLAS	390966	390967	.	+	.	ID=LmxM.06_391458_SLAS_1;Promastigote=5;Intracellular_Amastigote=21;Axenic_Amastigote=28;
LmxM.06	MF_V1	CDS	391219	391458	.	+	.	ID=LmxM.06_391458_cds
LmxM.06	MF_V1	PAS	391477	391477	.	+	.	ID=LmxM.06_391458_Poly(A)_1;Promastigote=2;Intracellular_Amastigote=4;Axenic_Amastigote=6;
LmxM.06	MF_V1	PAS	391982	391982	.	+	.	ID=LmxM.06_391458_Poly(A)_2;Promastigote=10;Intracellular_Amastigote=5;Axenic_Amastigote=2;
LmxM.06	MF_V1	PAS	391986	391986	.	+	.	ID=LmxM.06_391458_Poly(A)_3;Promastigote=6;Intracellular_Amastigote=1;Axenic_Amastigote=11;
LmxM.06	MF_V1	PAS	391992	391992	.	+	.	ID=LmxM.06_391458_Poly(A)_4;Promastigote=8;Intracellular_Amastigote=2;Axenic_Amastigote=6;
LmxM.06	MF_V1	PAS	391993	391993	.	+	.	ID=LmxM.06_391458_Poly(A)_5;Promastigote=11;Intracellular_Amastigote=3;Axenic_Amastigote=6;
LmxM.06	MF_V1	PAS	391994	391994	.	+	.	ID=LmxM.06_391458_Poly(A)_6;Promastigote=46;Intracellular_Amastigote=16;Axenic_Amastigote=39;
LmxM.06	MF_V1	PAS	391995	391995	.	+	.	ID=LmxM.06_391458_Poly(A)_7;Promastigote=11;Intracellular_Amastigote=2;Axenic_Amastigote=6;
LmxM.06	MF_V1	PAS	391996	391996	.	+	.	ID=LmxM.06_391458_Poly(A)_8;Promastigote=2;Intracellular_Amastigote=1;Axenic_Amastigote=3;
LmxM.06	MF_V1	PAS	391997	391997	.	+	.	ID=LmxM.06_391458_Poly(A)_9;Promastigote=10;Intracellular_Amastigote=3;Axenic_Amastigote=18;
LmxM.06	MF_V1	PAS	391998	391998	.	+	.	ID=LmxM.06_391458_Poly(A)_10;Promastigote=8;Intracellular_Amastigote=5;Axenic_Amastigote=4;
LmxM.06	MF_V1	PAS	391999	391999	.	+	.	ID=LmxM.06_391458_Poly(A)_11;Promastigote=7;Intracellular_Amastigote=6;Axenic_Amastigote=9;
LmxM.06	MF_V1	PAS	392000	392000	.	+	.	ID=LmxM.06_391458_Poly(A)_12;Promastigote=3;Intracellular_Amastigote=1;Axenic_Amastigote=5;
LmxM.06	MF_V1	PAS	392001	392001	.	+	.	ID=LmxM.06_391458_Poly(A)_13;Promastigote=15;Intracellular_Amastigote=2;Axenic_Amastigote=8;
LmxM.06	MF_V1	PAS	392002	392002	.	+	.	ID=LmxM.06_391458_Poly(A)_14;Promastigote=71;Intracellular_Amastigote=48;Axenic_Amastigote=103;
LmxM.06	MF_V1	PAS	392003	392003	.	+	.	ID=LmxM.06_391458_Poly(A)_15;Promastigote=19;Intracellular_Amastigote=7;Axenic_Amastigote=11;
LmxM.06	MF_V1	PAS	392004	392004	.	+	.	ID=LmxM.06_391458_Poly(A)_16;Promastigote=24;Intracellular_Amastigote=14;Axenic_Amastigote=11;
LmxM.06	MF_V1	PAS	392005	392005	.	+	.	ID=LmxM.06_391458_Poly(A)_17;Promastigote=0;Intracellular_Amastigote=2;Axenic_Amastigote=5;
LmxM.06	MF_V1	PAS	392006	392006	.	+	.	ID=LmxM.06_391458_Poly(A)_18;Promastigote=4;Intracellular_Amastigote=2;Axenic_Amastigote=6;
LmxM.06	MF_V1	PAS	392007	392007	.	+	.	ID=LmxM.06_391458_Poly(A)_19;Promastigote=3;Intracellular_Amastigote=0;Axenic_Amastigote=3;
LmxM.06	MF_V1	PAS	392015	392015	.	+	.	ID=LmxM.06_391458_Poly(A)_20;Promastigote=2;Intracellular_Amastigote=3;Axenic_Amastigote=3;
LmxM.06	MF_V1	PAS	392016	392016	.	+	.	ID=LmxM.06_391458_Poly(A)_21;Promastigote=3;Intracellular_Amastigote=0;Axenic_Amastigote=3;
LmxM.06	MF_V1	PAS	392018	392018	.	+	.	ID=LmxM.06_391458_Poly(A)_22;Promastigote=2;Intracellular_Amastigote=1;Axenic_Amastigote=4;
LmxM.06	MF_V1	gene	413192	414055	.	+	.	ID=LmxM.06_413612_gene
LmxM.06	MF_V1	SLAS	413192	413193	.	+	.	ID=LmxM.06_413612_SLAS_1;Promastigote=143;Intracellular_Amastigote=247;Axenic_Amastigote=414;
LmxM.06	MF_V1	SLAS	413196	413197	.	+	.	ID=LmxM.06_413612_SLAS_2;Promastigote=12;Intracellular_Amastigote=21;Axenic_Amastigote=31;
LmxM.06	MF_V1	SLAS	413229	413230	.	+	.	ID=LmxM.06_413612_SLAS_3;Promastigote=2;Intracellular_Amastigote=1;Axenic_Amastigote=7;
LmxM.06	MF_V1	CDS	413514	413612	.	+	.	ID=LmxM.06_413612_cds
LmxM.06	MF_V1	PAS	413746	413746	.	+	.	ID=LmxM.06_413612_Poly(A)_1;Promastigote=11;Intracellular_Amastigote=4;Axenic_Amastigote=17;
LmxM.06	MF_V1	PAS	413841	413841	.	+	.	ID=LmxM.06_413612_Poly(A)_2;Promastigote=6;Intracellular_Amastigote=5;Axenic_Amastigote=11;
LmxM.06	MF_V1	PAS	413842	413842	.	+	.	ID=LmxM.06_413612_Poly(A)_3;Promastigote=3;Intracellular_Amastigote=5;Axenic_Amastigote=7;
LmxM.06	MF_V1	PAS	413843	413843	.	+	.	ID=LmxM.06_413612_Poly(A)_4;Promastigote=21;Intracellular_Amastigote=20;Axenic_Amastigote=29;
LmxM.06	MF_V1	PAS	413844	413844	.	+	.	ID=LmxM.06_413612_Poly(A)_5;Promastigote=5;Intracellular_Amastigote=2;Axenic_Amastigote=15;
LmxM.06	MF_V1	PAS	413850	413850	.	+	.	ID=LmxM.06_413612_Poly(A)_6;Promastigote=0;Intracellular_Amastigote=5;Axenic_Amastigote=1;
LmxM.06	MF_V1	PAS	413851	413851	.	+	.	ID=LmxM.06_413612_Poly(A)_7;Promastigote=4;Intracellular_Amastigote=13;Axenic_Amastigote=18;
LmxM.06	MF_V1	PAS	413897	413897	.	+	.	ID=LmxM.06_413612_Poly(A)_8;Promastigote=112;Intracellular_Amastigote=84;Axenic_Amastigote=162;
LmxM.06	MF_V1	PAS	413898	413898	.	+	.	ID=LmxM.06_413612_Poly(A)_9;Promastigote=57;Intracellular_Amastigote=47;Axenic_Amastigote=62;
LmxM.06	MF_V1	PAS	413899	413899	.	+	.	ID=LmxM.06_413612_Poly(A)_10;Promastigote=30;Intracellular_Amastigote=32;Axenic_Amastigote=47;
LmxM.06	MF_V1	PAS	413900	413900	.	+	.	ID=LmxM.06_413612_Poly(A)_11;Promastigote=20;Intracellular_Amastigote=14;Axenic_Amastigote=23;
LmxM.06	MF_V1	PAS	413901	413901	.	+	.	ID=LmxM.06_413612_Poly(A)_12;Promastigote=11;Intracellular_Amastigote=5;Axenic_Amastigote=12;
LmxM.06	MF_V1	PAS	413902	413902	.	+	.	ID=LmxM.06_413612_Poly(A)_13;Promastigote=4;Intracellular_Amastigote=3;Axenic_Amastigote=10;
LmxM.06	MF_V1	PAS	413904	413904	.	+	.	ID=LmxM.06_413612_Poly(A)_14;Promastigote=3;Intracellular_Amastigote=3;Axenic_Amastigote=3;
LmxM.06	MF_V1	PAS	413908	413908	.	+	.	ID=LmxM.06_413612_Poly(A)_15;Promastigote=3;Intracellular_Amastigote=0;Axenic_Amastigote=3;
LmxM.06	MF_V1	PAS	413909	413909	.	+	.	ID=LmxM.06_413612_Poly(A)_16;Promastigote=2;Intracellular_Amastigote=1;Axenic_Amastigote=3;
LmxM.06	MF_V1	PAS	414055	414055	.	+	.	ID=LmxM.06_413612_Poly(A)_17;Promastigote=3;Intracellular_Amastigote=3;Axenic_Amastigote=1;
LmxM.06	MF_V1	gene	425641	426266	.	+	.	ID=LmxM.06_425823_gene
LmxM.06	MF_V1	SLAS	425641	425642	.	+	.	ID=LmxM.06_425823_SLAS_1;Promastigote=70;Intracellular_Amastigote=63;Axenic_Amastigote=166;
LmxM.06	MF_V1	SLAS	425653	425654	.	+	.	ID=LmxM.06_425823_SLAS_2;Promastigote=8;Intracellular_Amastigote=6;Axenic_Amastigote=25;
LmxM.06	MF_V1	SLAS	425662	425663	.	+	.	ID=LmxM.06_425823_SLAS_3;Promastigote=2;Intracellular_Amastigote=2;Axenic_Amastigote=9;
LmxM.06	MF_V1	SLAS	425708	425709	.	+	.	ID=LmxM.06_425823_SLAS_4;Promastigote=26;Intracellular_Amastigote=4;Axenic_Amastigote=27;
LmxM.06	MF_V1	CDS	425728	425823	.	+	.	ID=LmxM.06_425823_cds
LmxM.06	MF_V1	PAS	426003	426003	.	+	.	ID=LmxM.06_425823_Poly(A)_1;Promastigote=3;Intracellular_Amastigote=0;Axenic_Amastigote=5;
LmxM.06	MF_V1	PAS	426013	426013	.	+	.	ID=LmxM.06_425823_Poly(A)_2;Promastigote=0;Intracellular_Amastigote=1;Axenic_Amastigote=8;
LmxM.06	MF_V1	PAS	426015	426015	.	+	.	ID=LmxM.06_425823_Poly(A)_3;Promastigote=1;Intracellular_Amastigote=1;Axenic_Amastigote=4;
LmxM.06	MF_V1	PAS	426018	426018	.	+	.	ID=LmxM.06_425823_Poly(A)_4;Promastigote=7;Intracellular_Amastigote=4;Axenic_Amastigote=12;
LmxM.06	MF_V1	PAS	426102	426102	.	+	.	ID=LmxM.06_425823_Poly(A)_5;Promastigote=4;Intracellular_Amastigote=3;Axenic_Amastigote=6;
LmxM.06	MF_V1	PAS	426110	426110	.	+	.	ID=LmxM.06_425823_Poly(A)_6;Promastigote=0;Intracellular_Amastigote=3;Axenic_Amastigote=5;
LmxM.06	MF_V1	PAS	426112	426112	.	+	.	ID=LmxM.06_425823_Poly(A)_7;Promastigote=1;Intracellular_Amastigote=2;Axenic_Amastigote=5;
LmxM.06	MF_V1	PAS	426114	426114	.	+	.	ID=LmxM.06_425823_Poly(A)_8;Promastigote=1;Intracellular_Amastigote=2;Axenic_Amastigote=7;
LmxM.06	MF_V1	PAS	426243	426243	.	+	.	ID=LmxM.06_425823_Poly(A)_9;Promastigote=4;Intracellular_Amastigote=3;Axenic_Amastigote=4;
LmxM.06	MF_V1	PAS	426266	426266	.	+	.	ID=LmxM.06_425823_Poly(A)_10;Promastigote=2;Intracellular_Amastigote=6;Axenic_Amastigote=4;
LmxM.06	MF_V1	gene	449056	450951	.	+	.	ID=LmxM.06_449544_gene
LmxM.06	MF_V1	SLAS	449056	449057	.	+	.	ID=LmxM.06_449544_SLAS_1;Promastigote=260;Intracellular_Amastigote=91;Axenic_Amastigote=535;
LmxM.06	MF_V1	CDS	449203	449544	.	+	.	ID=LmxM.06_449544_cds
LmxM.06	MF_V1	PAS	450941	450941	.	+	.	ID=LmxM.06_449544_Poly(A)_1;Promastigote=2;Intracellular_Amastigote=2;Axenic_Amastigote=2;
LmxM.06	MF_V1	PAS	450945	450945	.	+	.	ID=LmxM.06_449544_Poly(A)_2;Promastigote=6;Intracellular_Amastigote=8;Axenic_Amastigote=10;
LmxM.06	MF_V1	PAS	450946	450946	.	+	.	ID=LmxM.06_449544_Poly(A)_3;Promastigote=26;Intracellular_Amastigote=23;Axenic_Amastigote=46;
LmxM.06	MF_V1	PAS	450947	450947	.	+	.	ID=LmxM.06_449544_Poly(A)_4;Promastigote=112;Intracellular_Amastigote=108;Axenic_Amastigote=183;
LmxM.06	MF_V1	PAS	450949	450949	.	+	.	ID=LmxM.06_449544_Poly(A)_5;Promastigote=6;Intracellular_Amastigote=10;Axenic_Amastigote=13;
LmxM.06	MF_V1	PAS	450950	450950	.	+	.	ID=LmxM.06_449544_Poly(A)_6;Promastigote=5;Intracellular_Amastigote=1;Axenic_Amastigote=3;
LmxM.06	MF_V1	PAS	450951	450951	.	+	.	ID=LmxM.06_449544_Poly(A)_7;Promastigote=2;Intracellular_Amastigote=4;Axenic_Amastigote=4;
LmxM.07	MF_V1	gene	38832	40264	.	+	.	ID=LmxM.07_39505_gene
LmxM.07	MF_V1	SLAS	38832	38833	.	+	.	ID=LmxM.07_39505_SLAS_1;Promastigote=21;Intracellular_Amastigote=3;Axenic_Amastigote=2;
LmxM.07	MF_V1	SLAS	38982	38983	.	+	.	ID=LmxM.07_39505_SLAS_2;Promastigote=26;Intracellular_Amastigote=36;Axenic_Amastigote=59;
LmxM.07	MF_V1	CDS	39233	39505	.	+	.	ID=LmxM.07_39505_cds
LmxM.07	MF_V1	PAS	40074	40074	.	+	.	ID=LmxM.07_39505_Poly(A)_1;Promastigote=5;Intracellular_Amastigote=7;Axenic_Amastigote=6;
LmxM.07	MF_V1	PAS	40260	40260	.	+	.	ID=LmxM.07_39505_Poly(A)_2;Promastigote=4;Intracellular_Amastigote=2;Axenic_Amastigote=3;
LmxM.07	MF_V1	PAS	40261	40261	.	+	.	ID=LmxM.07_39505_Poly(A)_3;Promastigote=6;Intracellular_Amastigote=6;Axenic_Amastigote=10;
LmxM.07	MF_V1	PAS	40262	40262	.	+	.	ID=LmxM.07_39505_Poly(A)_4;Promastigote=19;Intracellular_Amastigote=16;Axenic_Amastigote=27;
LmxM.07	MF_V1	PAS	40263	40263	.	+	.	ID=LmxM.07_39505_Poly(A)_5;Promastigote=4;Intracellular_Amastigote=0;Axenic_Amastigote=7;
LmxM.07	MF_V1	PAS	40264	40264	.	+	.	ID=LmxM.07_39505_Poly(A)_6;Promastigote=5;Intracellular_Amastigote=1;Axenic_Amastigote=5;
LmxM.07	MF_V1	gene	189655	190237	.	-	.	ID=LmxM.07_189754_gene
LmxM.07	MF_V1	PAS	189655	189655	.	-	.	ID=LmxM.07_189754_Poly(A)_10;Promastigote=5;Intracellular_Amastigote=5;Axenic_Amastigote=11;
LmxM.07	MF_V1	PAS	189694	189694	.	-	.	ID=LmxM.07_189754_Poly(A)_9;Promastigote=1;Intracellular_Amastigote=3;Axenic_Amastigote=3;
LmxM.07	MF_V1	PAS	189695	189695	.	-	.	ID=LmxM.07_189754_Poly(A)_8;Promastigote=3;Intracellular_Amastigote=8;Axenic_Amastigote=8;
LmxM.07	MF_V1	PAS	189696	189696	.	-	.	ID=LmxM.07_189754_Poly(A)_7;Promastigote=9;Intracellular_Amastigote=9;Axenic_Amastigote=17;
LmxM.07	MF_V1	PAS	189697	189697	.	-	.	ID=LmxM.07_189754_Poly(A)_6;Promastigote=10;Intracellular_Amastigote=17;Axenic_Amastigote=18;
LmxM.07	MF_V1	PAS	189698	189698	.	-	.	ID=LmxM.07_189754_Poly(A)_5;Promastigote=54;Intracellular_Amastigote=94;Axenic_Amastigote=109;
LmxM.07	MF_V1	PAS	189699	189699	.	-	.	ID=LmxM.07_189754_Poly(A)_4;Promastigote=8;Intracellular_Amastigote=14;Axenic_Amastigote=12;
LmxM.07	MF_V1	PAS	189725	189725	.	-	.	ID=LmxM.07_189754_Poly(A)_3;Promastigote=8;Intracellular_Amastigote=9;Axenic_Amastigote=13;
LmxM.07	MF_V1	PAS	189726	189726	.	-	.	ID=LmxM.07_189754_Poly(A)_2;Promastigote=0;Intracellular_Amastigote=1;Axenic_Amastigote=14;
LmxM.07	MF_V1	PAS	189737	189737	.	-	.	ID=LmxM.07_189754_Poly(A)_1;Promastigote=2;Intracellular_Amastigote=2;Axenic_Amastigote=7;
LmxM.07	MF_V1	CDS	189754	190005	.	-	.	ID=LmxM.07_189754_cds
LmxM.07	MF_V1	SLAS	190114	190115	.	-	.	ID=LmxM.07_189754_SLAS_2;Promastigote=9;Intracellular_Amastigote=9;Axenic_Amastigote=30;
LmxM.07	MF_V1	SLAS	190237	190238	.	-	.	ID=LmxM.07_189754_SLAS_1;Promastigote=165;Intracellular_Amastigote=196;Axenic_Amastigote=468;
LmxM.07	MF_V1	gene	339048	339459	.	+	.	ID=LmxM.07_339360_gene
LmxM.07	MF_V1	SLAS	339048	339049	.	+	.	ID=LmxM.07_339360_SLAS_1;Promastigote=6;Intracellular_Amastigote=7;Axenic_Amastigote=23;
LmxM.07	MF_V1	CDS	339274	339360	.	+	.	ID=LmxM.07_339360_cds
LmxM.07	MF_V1	PAS	339446	339446	.	+	.	ID=LmxM.07_339360_Poly(A)_1;Promastigote=8;Intracellular_Amastigote=7;Axenic_Amastigote=11;
LmxM.07	MF_V1	PAS	339447	339447	.	+	.	ID=LmxM.07_339360_Poly(A)_2;Promastigote=36;Intracellular_Amastigote=41;Axenic_Amastigote=49;
LmxM.07	MF_V1	PAS	339448	339448	.	+	.	ID=LmxM.07_339360_Poly(A)_3;Promastigote=5;Intracellular_Amastigote=3;Axenic_Amastigote=13;
LmxM.07	MF_V1	PAS	339449	339449	.	+	.	ID=LmxM.07_339360_Poly(A)_4;Promastigote=1;Intracellular_Amastigote=4;Axenic_Amastigote=4;
LmxM.07	MF_V1	PAS	339450	339450	.	+	.	ID=LmxM.07_339360_Poly(A)_5;Promastigote=3;Intracellular_Amastigote=2;Axenic_Amastigote=1;
LmxM.07	MF_V1	PAS	339451	339451	.	+	.	ID=LmxM.07_339360_Poly(A)_6;Promastigote=1;Intracellular_Amastigote=0;Axenic_Amastigote=6;
LmxM.07	MF_V1	PAS	339453	339453	.	+	.	ID=LmxM.07_339360_Poly(A)_7;Promastigote=2;Intracellular_Amastigote=2;Axenic_Amastigote=5;
LmxM.07	MF_V1	PAS	339459	339459	.	+	.	ID=LmxM.07_339360_Poly(A)_8;Promastigote=7;Intracellular_Amastigote=10;Axenic_Amastigote=8;
LmxM.07	MF_V1	gene	430809	432415	.	+	.	ID=LmxM.07_431674_gene
LmxM.07	MF_V1	SLAS	430809	430810	.	+	.	ID=LmxM.07_431674_SLAS_1;Promastigote=68;Intracellular_Amastigote=65;Axenic_Amastigote=129;
LmxM.07	MF_V1	SLAS	430947	430948	.	+	.	ID=LmxM.07_431674_SLAS_2;Promastigote=8;Intracellular_Amastigote=3;Axenic_Amastigote=4;
LmxM.07	MF_V1	SLAS	431107	431108	.	+	.	ID=LmxM.07_431674_SLAS_3;Promastigote=15;Intracellular_Amastigote=12;Axenic_Amastigote=17;
LmxM.07	MF_V1	CDS	431282	431674	.	+	.	ID=LmxM.07_431674_cds
LmxM.07	MF_V1	PAS	431711	431711	.	+	.	ID=LmxM.07_431674_Poly(A)_1;Promastigote=14;Intracellular_Amastigote=11;Axenic_Amastigote=15;
LmxM.07	MF_V1	PAS	431712	431712	.	+	.	ID=LmxM.07_431674_Poly(A)_2;Promastigote=1;Intracellular_Amastigote=6;Axenic_Amastigote=3;
LmxM.07	MF_V1	PAS	431713	431713	.	+	.	ID=LmxM.07_431674_Poly(A)_3;Promastigote=2;Intracellular_Amastigote=6;Axenic_Amastigote=2;
LmxM.07	MF_V1	PAS	431714	431714	.	+	.	ID=LmxM.07_431674_Poly(A)_4;Promastigote=6;Intracellular_Amastigote=9;Axenic_Amastigote=3;
LmxM.07	MF_V1	PAS	431715	431715	.	+	.	ID=LmxM.07_431674_Poly(A)_5;Promastigote=2;Intracellular_Amastigote=2;Axenic_Amastigote=3;
LmxM.07	MF_V1	PAS	432153	432153	.	+	.	ID=LmxM.07_431674_Poly(A)_6;Promastigote=4;Intracellular_Amastigote=1;Axenic_Amastigote=9;
LmxM.07	MF_V1	PAS	432155	432155	.	+	.	ID=LmxM.07_431674_Poly(A)_7;Promastigote=1;Intracellular_Amastigote=0;Axenic_Amastigote=5;
LmxM.07	MF_V1	PAS	432157	432157	.	+	.	ID=LmxM.07_431674_Poly(A)_8;Promastigote=4;Intracellular_Amastigote=4;Axenic_Amastigote=7;
LmxM.07	MF_V1	PAS	432232	432232	.	+	.	ID=LmxM.07_431674_Poly(A)_9;Promastigote=8;Intracellular_Amastigote=12;Axenic_Amastigote=18;
LmxM.07	MF_V1	PAS	432233	432233	.	+	.	ID=LmxM.07_431674_Poly(A)_10;Promastigote=8;Intracellular_Amastigote=0;Axenic_Amastigote=16;
LmxM.07	MF_V1	PAS	432234	432234	.	+	.	ID=LmxM.07_431674_Poly(A)_11;Promastigote=3;Intracellular_Amastigote=0;Axenic_Amastigote=5;
LmxM.07	MF_V1	PAS	432239	432239	.	+	.	ID=LmxM.07_431674_Poly(A)_12;Promastigote=15;Intracellular_Amastigote=6;Axenic_Amastigote=13;
LmxM.07	MF_V1	PAS	432259	432259	.	+	.	ID=LmxM.07_431674_Poly(A)_13;Promastigote=3;Intracellular_Amastigote=0;Axenic_Amastigote=3;
LmxM.07	MF_V1	PAS	432266	432266	.	+	.	ID=LmxM.07_431674_Poly(A)_14;Promastigote=4;Intracellular_Amastigote=0;Axenic_Amastigote=8;
LmxM.07	MF_V1	PAS	432267	432267	.	+	.	ID=LmxM.07_431674_Poly(A)_15;Promastigote=63;Intracellular_Amastigote=52;Axenic_Amastigote=123;
LmxM.07	MF_V1	PAS	432268	432268	.	+	.	ID=LmxM.07_431674_Poly(A)_16;Promastigote=24;Intracellular_Amastigote=15;Axenic_Amastigote=52;
LmxM.07	MF_V1	PAS	432269	432269	.	+	.	ID=LmxM.07_431674_Poly(A)_17;Promastigote=8;Intracellular_Amastigote=6;Axenic_Amastigote=22;
LmxM.07	MF_V1	PAS	432270	432270	.	+	.	ID=LmxM.07_431674_Poly(A)_18;Promastigote=7;Intracellular_Amastigote=0;Axenic_Amastigote=9;
LmxM.07	MF_V1	PAS	432271	432271	.	+	.	ID=LmxM.07_431674_Poly(A)_19;Promastigote=2;Intracellular_Amastigote=2;Axenic_Amastigote=6;
LmxM.07	MF_V1	PAS	432396	432396	.	+	.	ID=LmxM.07_431674_Poly(A)_20;Promastigote=1;Intracellular_Amastigote=4;Axenic_Amastigote=2;
LmxM.07	MF_V1	PAS	432398	432398	.	+	.	ID=LmxM.07_431674_Poly(A)_21;Promastigote=0;Intracellular_Amastigote=1;Axenic_Amastigote=6;
LmxM.07	MF_V1	PAS	432399	432399	.	+	.	ID=LmxM.07_431674_Poly(A)_22;Promastigote=6;Intracellular_Amastigote=5;Axenic_Amastigote=2;
LmxM.07	MF_V1	PAS	432405	432405	.	+	.	ID=LmxM.07_431674_Poly(A)_23;Promastigote=7;Intracellular_Amastigote=5;Axenic_Amastigote=6;
LmxM.07	MF_V1	PAS	432407	432407	.	+	.	ID=LmxM.07_431674_Poly(A)_24;Promastigote=3;Intracellular_Amastigote=5;Axenic_Amastigote=16;
LmxM.07	MF_V1	PAS	432408	432408	.	+	.	ID=LmxM.07_431674_Poly(A)_25;Promastigote=0;Intracellular_Amastigote=0;Axenic_Amastigote=7;
LmxM.07	MF_V1	PAS	432415	432415	.	+	.	ID=LmxM.07_431674_Poly(A)_26;Promastigote=1;Intracellular_Amastigote=4;Axenic_Amastigote=2;
LmxM.07	MF_V1	gene	439791	440906	.	+	.	ID=LmxM.07_440071_gene
LmxM.07	MF_V1	SLAS	439791	439792	.	+	.	ID=LmxM.07_440071_SLAS_1;Promastigote=26;Intracellular_Amastigote=45;Axenic_Amastigote=45;
LmxM.07	MF_V1	SLAS	439805	439806	.	+	.	ID=LmxM.07_440071_SLAS_2;Promastigote=5;Intracellular_Amastigote=11;Axenic_Amastigote=3;
LmxM.07	MF_V1	CDS	439955	440071	.	+	.	ID=LmxM.07_440071_cds
LmxM.07	MF_V1	PAS	440667	440667	.	+	.	ID=LmxM.07_440071_Poly(A)_1;Promastigote=3;Intracellular_Amastigote=1;Axenic_Amastigote=2;
LmxM.07	MF_V1	PAS	440727	440727	.	+	.	ID=LmxM.07_440071_Poly(A)_2;Promastigote=4;Intracellular_Amastigote=1;Axenic_Amastigote=2;
LmxM.07	MF_V1	PAS	440764	440764	.	+	.	ID=LmxM.07_440071_Poly(A)_3;Promastigote=8;Intracellular_Amastigote=3;Axenic_Amastigote=5;
LmxM.07	MF_V1	PAS	440765	440765	.	+	.	ID=LmxM.07_440071_Poly(A)_4;Promastigote=5;Intracellular_Amastigote=0;Axenic_Amastigote=3;
LmxM.07	MF_V1	PAS	440772	440772	.	+	.	ID=LmxM.07_440071_Poly(A)_5;Promastigote=2;Intracellular_Amastigote=3;Axenic_Amastigote=3;
LmxM.07	MF_V1	PAS	440773	440773	.	+	.	ID=LmxM.07_440071_Poly(A)_6;Promastigote=10;Intracellular_Amastigote=3;Axenic_Amastigote=17;
LmxM.07	MF_V1	PAS	440778	440778	.	+	.	ID=LmxM.07_440071_Poly(A)_7;Promastigote=3;Intracellular_Amastigote=2;Axenic_Amastigote=2;
LmxM.07	MF_V1	PAS	440779	440779	.	+	.	ID=LmxM.07_440071_Poly(A)_8;Promastigote=3;Intracellular_Amastigote=2;Axenic_Amastigote=4;
LmxM.07	MF_V1	PAS	440791	440791	.	+	.	ID=LmxM.07_440071_Poly(A)_9;Promastigote=4;Intracellular_Amastigote=3;Axenic_Amastigote=4;
LmxM.07	MF_V1	PAS	440794	440794	.	+	.	ID=LmxM.07_440071_Poly(A)_10;Promastigote=1;Intracellular_Amastigote=3;Axenic_Amastigote=5;
LmxM.07	MF_V1	PAS	440797	440797	.	+	.	ID=LmxM.07_440071_Poly(A)_11;Promastigote=1;Intracellular_Amastigote=3;Axenic_Amastigote=3;
LmxM.07	MF_V1	PAS	440800	440800	.	+	.	ID=LmxM.07_440071_Poly(A)_12;Promastigote=3;Intracellular_Amastigote=1;Axenic_Amastigote=2;
LmxM.07	MF_V1	PAS	440801	440801	.	+	.	ID=LmxM.07_440071_Poly(A)_13;Promastigote=3;Intracellular_Amastigote=3;Axenic_Amastigote=4;
LmxM.07	MF_V1	PAS	440802	440802	.	+	.	ID=LmxM.07_440071_Poly(A)_14;Promastigote=6;Intracellular_Amastigote=4;Axenic_Amastigote=12;
LmxM.07	MF_V1	PAS	440906	440906	.	+	.	ID=LmxM.07_440071_Poly(A)_15;Promastigote=17;Intracellular_Amastigote=5;Axenic_Amastigote=9;
LmxM.07	MF_V1	gene	451773	453244	.	+	.	ID=LmxM.07_452850_gene
LmxM.07	MF_V1	SLAS	451773	451774	.	+	.	ID=LmxM.07_452850_SLAS_1;Promastigote=370;Intracellular_Amastigote=241;Axenic_Amastigote=823;
LmxM.07	MF_V1	SLAS	451798	451799	.	+	.	ID=LmxM.07_452850_SLAS_2;Promastigote=4;Intracellular_Amastigote=1;Axenic_Amastigote=12;
LmxM.07	MF_V1	CDS	451837	452850	.	+	.	ID=LmxM.07_452850_cds
LmxM.07	MF_V1	PAS	453099	453099	.	+	.	ID=LmxM.07_452850_Poly(A)_1;Promastigote=1;Intracellular_Amastigote=0;Axenic_Amastigote=5;
LmxM.07	MF_V1	PAS	453196	453196	.	+	.	ID=LmxM.07_452850_Poly(A)_2;Promastigote=2;Intracellular_Amastigote=0;Axenic_Amastigote=8;
LmxM.07	MF_V1	PAS	453197	453197	.	+	.	ID=LmxM.07_452850_Poly(A)_3;Promastigote=20;Intracellular_Amastigote=9;Axenic_Amastigote=29;
LmxM.07	MF_V1	PAS	453198	453198	.	+	.	ID=LmxM.07_452850_Poly(A)_4;Promastigote=7;Intracellular_Amastigote=3;Axenic_Amastigote=6;
LmxM.07	MF_V1	PAS	453199	453199	.	+	.	ID=LmxM.07_452850_Poly(A)_5;Promastigote=4;Intracellular_Amastigote=2;Axenic_Amastigote=6;
LmxM.07	MF_V1	PAS	453219	453219	.	+	.	ID=LmxM.07_452850_Poly(A)_6;Promastigote=4;Intracellular_Amastigote=1;Axenic_Amastigote=2;
LmxM.07	MF_V1	PAS	453220	453220	.	+	.	ID=LmxM.07_452850_Poly(A)_7;Promastigote=6;Intracellular_Amastigote=1;Axenic_Amastigote=9;
LmxM.07	MF_V1	PAS	453231	453231	.	+	.	ID=LmxM.07_452850_Poly(A)_8;Promastigote=1;Intracellular_Amastigote=2;Axenic_Amastigote=6;
LmxM.07	MF_V1	PAS	453235	453235	.	+	.	ID=LmxM.07_452850_Poly(A)_9;Promastigote=1;Intracellular_Amastigote=3;Axenic_Amastigote=2;
LmxM.07	MF_V1	PAS	453236	453236	.	+	.	ID=LmxM.07_452850_Poly(A)_10;Promastigote=5;Intracellular_Amastigote=6;Axenic_Amastigote=18;
LmxM.07	MF_V1	PAS	453237	453237	.	+	.	ID=LmxM.07_452850_Poly(A)_11;Promastigote=1;Intracellular_Amastigote=0;Axenic_Amastigote=6;
LmxM.07	MF_V1	PAS	453238	453238	.	+	.	ID=LmxM.07_452850_Poly(A)_12;Promastigote=15;Intracellular_Amastigote=9;Axenic_Amastigote=20;
LmxM.07	MF_V1	PAS	453241	453241	.	+	.	ID=LmxM.07_452850_Poly(A)_13;Promastigote=1;Intracellular_Amastigote=2;Axenic_Amastigote=4;
LmxM.07	MF_V1	PAS	453242	453242	.	+	.	ID=LmxM.07_452850_Poly(A)_14;Promastigote=12;Intracellular_Amastigote=8;Axenic_Amastigote=17;
LmxM.07	MF_V1	PAS	453243	453243	.	+	.	ID=LmxM.07_452850_Poly(A)_15;Promastigote=4;Intracellular_Amastigote=3;Axenic_Amastigote=8;
LmxM.07	MF_V1	PAS	453244	453244	.	+	.	ID=LmxM.07_452850_Poly(A)_16;Promastigote=3;Intracellular_Amastigote=1;Axenic_Amastigote=3;
LmxM.07	MF_V1	gene	533264	533908	.	+	.	ID=LmxM.07_533696_gene
LmxM.07	MF_V1	SLAS	533264	533265	.	+	.	ID=LmxM.07_533696_SLAS_1;Promastigote=66;Intracellular_Amastigote=43;Axenic_Amastigote=106;
LmxM.07	MF_V1	SLAS	533319	533320	.	+	.	ID=LmxM.07_533696_SLAS_2;Promastigote=3;Intracellular_Amastigote=3;Axenic_Amastigote=4;
LmxM.07	MF_V1	CDS	533385	533696	.	+	.	ID=LmxM.07_533696_cds
LmxM.07	MF_V1	PAS	533755	533755	.	+	.	ID=LmxM.07_533696_Poly(A)_1;Promastigote=1;Intracellular_Amastigote=1;Axenic_Amastigote=4;
LmxM.07	MF_V1	PAS	533761	533761	.	+	.	ID=LmxM.07_533696_Poly(A)_2;Promastigote=9;Intracellular_Amastigote=6;Axenic_Amastigote=12;
LmxM.07	MF_V1	PAS	533762	533762	.	+	.	ID=LmxM.07_533696_Poly(A)_3;Promastigote=7;Intracellular_Amastigote=5;Axenic_Amastigote=13;
LmxM.07	MF_V1	PAS	533763	533763	.	+	.	ID=LmxM.07_533696_Poly(A)_4;Promastigote=3;Intracellular_Amastigote=1;Axenic_Amastigote=3;
LmxM.07	MF_V1	PAS	533765	533765	.	+	.	ID=LmxM.07_533696_Poly(A)_5;Promastigote=3;Intracellular_Amastigote=0;Axenic_Amastigote=3;
LmxM.07	MF_V1	PAS	533854	533854	.	+	.	ID=LmxM.07_533696_Poly(A)_6;Promastigote=0;Intracellular_Amastigote=1;Axenic_Amastigote=5;
LmxM.07	MF_V1	PAS	533859	533859	.	+	.	ID=LmxM.07_533696_Poly(A)_7;Promastigote=4;Intracellular_Amastigote=2;Axenic_Amastigote=2;
LmxM.07	MF_V1	PAS	533860	533860	.	+	.	ID=LmxM.07_533696_Poly(A)_8;Promastigote=52;Intracellular_Amastigote=23;Axenic_Amastigote=57;
LmxM.07	MF_V1	PAS	533861	533861	.	+	.	ID=LmxM.07_533696_Poly(A)_9;Promastigote=18;Intracellular_Amastigote=6;Axenic_Amastigote=16;
LmxM.07	MF_V1	PAS	533862	533862	.	+	.	ID=LmxM.07_533696_Poly(A)_10;Promastigote=8;Intracellular_Amastigote=6;Axenic_Amastigote=16;
LmxM.07	MF_V1	PAS	533863	533863	.	+	.	ID=LmxM.07_533696_Poly(A)_11;Promastigote=5;Intracellular_Amastigote=1;Axenic_Amastigote=5;
LmxM.07	MF_V1	PAS	533869	533869	.	+	.	ID=LmxM.07_533696_Poly(A)_12;Promastigote=2;Intracellular_Amastigote=6;Axenic_Amastigote=6;
LmxM.07	MF_V1	PAS	533872	533872	.	+	.	ID=LmxM.07_533696_Poly(A)_13;Promastigote=8;Intracellular_Amastigote=5;Axenic_Amastigote=7;
LmxM.07	MF_V1	PAS	533875	533875	.	+	.	ID=LmxM.07_533696_Poly(A)_14;Promastigote=3;Intracellular_Amastigote=3;Axenic_Amastigote=5;
LmxM.07	MF_V1	PAS	533879	533879	.	+	.	ID=LmxM.07_533696_Poly(A)_15;Promastigote=0;Intracellular_Amastigote=2;Axenic_Amastigote=4;
LmxM.07	MF_V1	PAS	533908	533908	.	+	.	ID=LmxM.07_533696_Poly(A)_16;Promastigote=5;Intracellular_Amastigote=1;Axenic_Amastigote=3;
LmxM.07	MF_V1	gene	534124	535531	.	+	.	ID=LmxM.07_534553_gene
LmxM.07	MF_V1	SLAS	534124	534125	.	+	.	ID=LmxM.07_534553_SLAS_1;Promastigote=589;Intracellular_Amastigote=261;Axenic_Amastigote=394;
LmxM.07	MF_V1	SLAS	534178	534179	.	+	.	ID=LmxM.07_534553_SLAS_2;Promastigote=235;Intracellular_Amastigote=36;Axenic_Amastigote=331;
LmxM.07	MF_V1	SLAS	534183	534184	.	+	.	ID=LmxM.07_534553_SLAS_3;Promastigote=1302;Intracellular_Amastigote=243;Axenic_Amastigote=1834;
LmxM.07	MF_V1	CDS	534233	534553	.	+	.	ID=LmxM.07_534553_cds
LmxM.07	MF_V1	PAS	535085	535085	.	+	.	ID=LmxM.07_534553_Poly(A)_1;Promastigote=13;Intracellular_Amastigote=2;Axenic_Amastigote=13;
LmxM.07	MF_V1	PAS	535087	535087	.	+	.	ID=LmxM.07_534553_Poly(A)_2;Promastigote=30;Intracellular_Amastigote=11;Axenic_Amastigote=46;
LmxM.07	MF_V1	PAS	535090	535090	.	+	.	ID=LmxM.07_534553_Poly(A)_3;Promastigote=2;Intracellular_Amastigote=1;Axenic_Amastigote=5;
LmxM.07	MF_V1	PAS	535097	535097	.	+	.	ID=LmxM.07_534553_Poly(A)_4;Promastigote=3;Intracellular_Amastigote=0;Axenic_Amastigote=4;
LmxM.07	MF_V1	PAS	535113	535113	.	+	.	ID=LmxM.07_534553_Poly(A)_5;Promastigote=8;Intracellular_Amastigote=3;Axenic_Amastigote=12;
LmxM.07	MF_V1	PAS	535357	535357	.	+	.	ID=LmxM.07_534553_Poly(A)_6;Promastigote=7;Intracellular_Amastigote=0;Axenic_Amastigote=1;
LmxM.07	MF_V1	PAS	535358	535358	.	+	.	ID=LmxM.07_534553_Poly(A)_7;Promastigote=4;Intracellular_Amastigote=1;Axenic_Amastigote=4;
LmxM.07	MF_V1	PAS	535359	535359	.	+	.	ID=LmxM.07_534553_Poly(A)_8;Promastigote=7;Intracellular_Amastigote=1;Axenic_Amastigote=4;
LmxM.07	MF_V1	PAS	535363	535363	.	+	.	ID=LmxM.07_534553_Poly(A)_9;Promastigote=20;Intracellular_Amastigote=4;Axenic_Amastigote=35;
LmxM.07	MF_V1	PAS	535369	535369	.	+	.	ID=LmxM.07_534553_Poly(A)_10;Promastigote=49;Intracellular_Amastigote=15;Axenic_Amastigote=48;
LmxM.07	MF_V1	PAS	535370	535370	.	+	.	ID=LmxM.07_534553_Poly(A)_11;Promastigote=1;Intracellular_Amastigote=1;Axenic_Amastigote=4;
LmxM.07	MF_V1	PAS	535371	535371	.	+	.	ID=LmxM.07_534553_Poly(A)_12;Promastigote=0;Intracellular_Amastigote=1;Axenic_Amastigote=6;
LmxM.07	MF_V1	PAS	535372	535372	.	+	.	ID=LmxM.07_534553_Poly(A)_13;Promastigote=16;Intracellular_Amastigote=0;Axenic_Amastigote=9;
LmxM.07	MF_V1	PAS	535373	535373	.	+	.	ID=LmxM.07_534553_Poly(A)_14;Promastigote=16;Intracellular_Amastigote=2;Axenic_Amastigote=14;
LmxM.07	MF_V1	PAS	535374	535374	.	+	.	ID=LmxM.07_534553_Poly(A)_15;Promastigote=11;Intracellular_Amastigote=3;Axenic_Amastigote=9;
LmxM.07	MF_V1	PAS	535375	535375	.	+	.	ID=LmxM.07_534553_Poly(A)_16;Promastigote=157;Intracellular_Amastigote=47;Axenic_Amastigote=102;
LmxM.07	MF_V1	PAS	535376	535376	.	+	.	ID=LmxM.07_534553_Poly(A)_17;Promastigote=23;Intracellular_Amastigote=8;Axenic_Amastigote=35;
LmxM.07	MF_V1	PAS	535377	535377	.	+	.	ID=LmxM.07_534553_Poly(A)_18;Promastigote=9;Intracellular_Amastigote=2;Axenic_Amastigote=7;
LmxM.07	MF_V1	PAS	535378	535378	.	+	.	ID=LmxM.07_534553_Poly(A)_19;Promastigote=2;Intracellular_Amastigote=0;Axenic_Amastigote=6;
LmxM.07	MF_V1	PAS	535379	535379	.	+	.	ID=LmxM.07_534553_Poly(A)_20;Promastigote=3;Intracellular_Amastigote=1;Axenic_Amastigote=8;
LmxM.07	MF_V1	PAS	535382	535382	.	+	.	ID=LmxM.07_534553_Poly(A)_21;Promastigote=9;Intracellular_Amastigote=4;Axenic_Amastigote=8;
LmxM.07	MF_V1	PAS	535383	535383	.	+	.	ID=LmxM.07_534553_Poly(A)_22;Promastigote=5;Intracellular_Amastigote=2;Axenic_Amastigote=1;
LmxM.07	MF_V1	PAS	535384	535384	.	+	.	ID=LmxM.07_534553_Poly(A)_23;Promastigote=4;Intracellular_Amastigote=1;Axenic_Amastigote=7;
LmxM.07	MF_V1	PAS	535385	535385	.	+	.	ID=LmxM.07_534553_Poly(A)_24;Promastigote=116;Intracellular_Amastigote=29;Axenic_Amastigote=88;
LmxM.07	MF_V1	PAS	535386	535386	.	+	.	ID=LmxM.07_534553_Poly(A)_25;Promastigote=18;Intracellular_Amastigote=2;Axenic_Amastigote=10;
LmxM.07	MF_V1	PAS	535388	535388	.	+	.	ID=LmxM.07_534553_Poly(A)_26;Promastigote=9;Intracellular_Amastigote=4;Axenic_Amastigote=4;
LmxM.07	MF_V1	PAS	535389	535389	.	+	.	ID=LmxM.07_534553_Poly(A)_27;Promastigote=19;Intracellular_Amastigote=7;Axenic_Amastigote=10;
LmxM.07	MF_V1	PAS	535414	535414	.	+	.	ID=LmxM.07_534553_Poly(A)_28;Promastigote=5;Intracellular_Amastigote=0;Axenic_Amastigote=2;
LmxM.07	MF_V1	PAS	535426	535426	.	+	.	ID=LmxM.07_534553_Poly(A)_29;Promastigote=5;Intracellular_Amastigote=0;Axenic_Amastigote=6;
LmxM.07	MF_V1	PAS	535433	535433	.	+	.	ID=LmxM.07_534553_Poly(A)_30;Promastigote=17;Intracellular_Amastigote=10;Axenic_Amastigote=24;
LmxM.07	MF_V1	PAS	535487	535487	.	+	.	ID=LmxM.07_534553_Poly(A)_31;Promastigote=11;Intracellular_Amastigote=2;Axenic_Amastigote=10;
LmxM.07	MF_V1	PAS	535488	535488	.	+	.	ID=LmxM.07_534553_Poly(A)_32;Promastigote=67;Intracellular_Amastigote=21;Axenic_Amastigote=52;
LmxM.07	MF_V1	PAS	535489	535489	.	+	.	ID=LmxM.07_534553_Poly(A)_33;Promastigote=6;Intracellular_Amastigote=0;Axenic_Amastigote=8;
LmxM.07	MF_V1	PAS	535490	535490	.	+	.	ID=LmxM.07_534553_Poly(A)_34;Promastigote=9;Intracellular_Amastigote=3;Axenic_Amastigote=8;
LmxM.07	MF_V1	PAS	535491	535491	.	+	.	ID=LmxM.07_534553_Poly(A)_35;Promastigote=7;Intracellular_Amastigote=1;Axenic_Amastigote=3;
LmxM.07	MF_V1	PAS	535503	535503	.	+	.	ID=LmxM.07_534553_Poly(A)_36;Promastigote=4;Intracellular_Amastigote=3;Axenic_Amastigote=1;
LmxM.07	MF_V1	PAS	535519	535519	.	+	.	ID=LmxM.07_534553_Poly(A)_37;Promastigote=11;Intracellular_Amastigote=1;Axenic_Amastigote=2;
LmxM.07	MF_V1	PAS	535520	535520	.	+	.	ID=LmxM.07_534553_Poly(A)_38;Promastigote=13;Intracellular_Amastigote=0;Axenic_Amastigote=5;
LmxM.07	MF_V1	PAS	535521	535521	.	+	.	ID=LmxM.07_534553_Poly(A)_39;Promastigote=15;Intracellular_Amastigote=5;Axenic_Amastigote=12;
LmxM.07	MF_V1	PAS	535531	535531	.	+	.	ID=LmxM.07_534553_Poly(A)_40;Promastigote=10;Intracellular_Amastigote=3;Axenic_Amastigote=4;
LmxM.07	MF_V1	gene	559999	562570	.	+	.	ID=LmxM.07_561159_gene
LmxM.07	MF_V1	SLAS	559999	560000	.	+	.	ID=LmxM.07_561159_SLAS_1;Promastigote=2;Intracellular_Amastigote=2;Axenic_Amastigote=5;
LmxM.07	MF_V1	SLAS	560932	560933	.	+	.	ID=LmxM.07_561159_SLAS_2;Promastigote=21;Intracellular_Amastigote=19;Axenic_Amastigote=44;
LmxM.07	MF_V1	SLAS	560966	560967	.	+	.	ID=LmxM.07_561159_SLAS_3;Promastigote=4;Intracellular_Amastigote=5;Axenic_Amastigote=8;
LmxM.07	MF_V1	CDS	561049	561159	.	+	.	ID=LmxM.07_561159_cds
LmxM.07	MF_V1	PAS	562428	562428	.	+	.	ID=LmxM.07_561159_Poly(A)_1;Promastigote=4;Intracellular_Amastigote=0;Axenic_Amastigote=2;
LmxM.07	MF_V1	PAS	562528	562528	.	+	.	ID=LmxM.07_561159_Poly(A)_2;Promastigote=1;Intracellular_Amastigote=0;Axenic_Amastigote=5;
LmxM.07	MF_V1	PAS	562548	562548	.	+	.	ID=LmxM.07_561159_Poly(A)_3;Promastigote=5;Intracellular_Amastigote=0;Axenic_Amastigote=7;
LmxM.07	MF_V1	PAS	562549	562549	.	+	.	ID=LmxM.07_561159_Poly(A)_4;Promastigote=6;Intracellular_Amastigote=0;Axenic_Amastigote=6;
LmxM.07	MF_V1	PAS	562550	562550	.	+	.	ID=LmxM.07_561159_Poly(A)_5;Promastigote=10;Intracellular_Amastigote=4;Axenic_Amastigote=11;
LmxM.07	MF_V1	PAS	562551	562551	.	+	.	ID=LmxM.07_561159_Poly(A)_6;Promastigote=6;Intracellular_Amastigote=0;Axenic_Amastigote=14;
LmxM.07	MF_V1	PAS	562552	562552	.	+	.	ID=LmxM.07_561159_Poly(A)_7;Promastigote=32;Intracellular_Amastigote=12;Axenic_Amastigote=40;
LmxM.07	MF_V1	PAS	562553	562553	.	+	.	ID=LmxM.07_561159_Poly(A)_8;Promastigote=12;Intracellular_Amastigote=4;Axenic_Amastigote=16;
LmxM.07	MF_V1	PAS	562554	562554	.	+	.	ID=LmxM.07_561159_Poly(A)_9;Promastigote=6;Intracellular_Amastigote=0;Axenic_Amastigote=4;
LmxM.07	MF_V1	PAS	562555	562555	.	+	.	ID=LmxM.07_561159_Poly(A)_10;Promastigote=6;Intracellular_Amastigote=3;Axenic_Amastigote=6;
LmxM.07	MF_V1	PAS	562558	562558	.	+	.	ID=LmxM.07_561159_Poly(A)_11;Promastigote=30;Intracellular_Amastigote=10;Axenic_Amastigote=40;
LmxM.07	MF_V1	PAS	562559	562559	.	+	.	ID=LmxM.07_561159_Poly(A)_12;Promastigote=7;Intracellular_Amastigote=6;Axenic_Amastigote=16;
LmxM.07	MF_V1	PAS	562560	562560	.	+	.	ID=LmxM.07_561159_Poly(A)_13;Promastigote=22;Intracellular_Amastigote=4;Axenic_Amastigote=33;
LmxM.07	MF_V1	PAS	562561	562561	.	+	.	ID=LmxM.07_561159_Poly(A)_14;Promastigote=7;Intracellular_Amastigote=6;Axenic_Amastigote=4;
LmxM.07	MF_V1	PAS	562562	562562	.	+	.	ID=LmxM.07_561159_Poly(A)_15;Promastigote=5;Intracellular_Amastigote=1;Axenic_Amastigote=6;
LmxM.07	MF_V1	PAS	562570	562570	.	+	.	ID=LmxM.07_561159_Poly(A)_16;Promastigote=4;Intracellular_Amastigote=2;Axenic_Amastigote=1;
LmxM.08	MF_V1	gene	23454	25877	.	-	.	ID=LmxM.08_24839_gene
LmxM.08	MF_V1	PAS	23454	23454	.	-	.	ID=LmxM.08_24839_Poly(A)_25;Promastigote=2;Intracellular_Amastigote=10;Axenic_Amastigote=5;
LmxM.08	MF_V1	PAS	23874	23874	.	-	.	ID=LmxM.08_24839_Poly(A)_24;Promastigote=3;Intracellular_Amastigote=2;Axenic_Amastigote=3;
LmxM.08	MF_V1	PAS	23876	23876	.	-	.	ID=LmxM.08_24839_Poly(A)_23;Promastigote=3;Intracellular_Amastigote=1;Axenic_Amastigote=2;
LmxM.08	MF_V1	PAS	23878	23878	.	-	.	ID=LmxM.08_24839_Poly(A)_22;Promastigote=7;Intracellular_Amastigote=11;Axenic_Amastigote=19;
LmxM.08	MF_V1	PAS	23883	23883	.	-	.	ID=LmxM.08_24839_Poly(A)_21;Promastigote=3;Intracellular_Amastigote=4;Axenic_Amastigote=8;
LmxM.08	MF_V1	PAS	23884	23884	.	-	.	ID=LmxM.08_24839_Poly(A)_20;Promastigote=1;Intracellular_Amastigote=1;Axenic_Amastigote=4;
LmxM.08	MF_V1	PAS	23886	23886	.	-	.	ID=LmxM.08_24839_Poly(A)_19;Promastigote=7;Intracellular_Amastigote=7;Axenic_Amastigote=15;
LmxM.08	MF_V1	PAS	23892	23892	.	-	.	ID=LmxM.08_24839_Poly(A)_18;Promastigote=5;Intracellular_Amastigote=5;Axenic_Amastigote=3;
LmxM.08	MF_V1	PAS	23893	23893	.	-	.	ID=LmxM.08_24839_Poly(A)_17;Promastigote=4;Intracellular_Amastigote=3;Axenic_Amastigote=12;
LmxM.08	MF_V1	PAS	23894	23894	.	-	.	ID=LmxM.08_24839_Poly(A)_16;Promastigote=16;Intracellular_Amastigote=15;Axenic_Amastigote=33;
LmxM.08	MF_V1	PAS	23904	23904	.	-	.	ID=LmxM.08_24839_Poly(A)_15;Promastigote=20;Intracellular_Amastigote=13;Axenic_Amastigote=17;
LmxM.08	MF_V1	PAS	23906	23906	.	-	.	ID=LmxM.08_24839_Poly(A)_14;Promastigote=2;Intracellular_Amastigote=6;Axenic_Amastigote=6;
LmxM.08	MF_V1	PAS	23910	23910	.	-	.	ID=LmxM.08_24839_Poly(A)_13;Promastigote=2;Intracellular_Amastigote=2;Axenic_Amastigote=5;
LmxM.08	MF_V1	PAS	23911	23911	.	-	.	ID=LmxM.08_24839_Poly(A)_12;Promastigote=1;Intracellular_Amastigote=2;Axenic_Amastigote=5;
LmxM.08	MF_V1	PAS	23912	23912	.	-	.	ID=LmxM.08_24839_Poly(A)_11;Promastigote=7;Intracellular_Amastigote=5;Axenic_Amastigote=17;
LmxM.08	MF_V1	PAS	23913	23913	.	-	.	ID=LmxM.08_24839_Poly(A)_10;Promastigote=34;Intracellular_Amastigote=10;Axenic_Amastigote=63;
LmxM.08	MF_V1	PAS	23914	23914	.	-	.	ID=LmxM.08_24839_Poly(A)_9;Promastigote=59;Intracellular_Amastigote=13;Axenic_Amastigote=58;
LmxM.08	MF_V1	PAS	23915	23915	.	-	.	ID=LmxM.08_24839_Poly(A)_8;Promastigote=193;Intracellular_Amastigote=101;Axenic_Amastigote=241;
LmxM.08	MF_V1	PAS	23916	23916	.	-	.	ID=LmxM.08_24839_Poly(A)_7;Promastigote=8;Intracellular_Amastigote=4;Axenic_Amastigote=16;
LmxM.08	MF_V1	PAS	23917	23917	.	-	.	ID=LmxM.08_24839_Poly(A)_6;Promastigote=5;Intracellular_Amastigote=4;Axenic_Amastigote=9;
LmxM.08	MF_V1	PAS	24082	24082	.	-	.	ID=LmxM.08_24839_Poly(A)_5;Promastigote=5;Intracellular_Amastigote=0;Axenic_Amastigote=1;
LmxM.08	MF_V1	PAS	24097	24097	.	-	.	ID=LmxM.08_24839_Poly(A)_4;Promastigote=5;Intracellular_Amastigote=0;Axenic_Amastigote=2;
LmxM.08	MF_V1	PAS	24098	24098	.	-	.	ID=LmxM.08_24839_Poly(A)_3;Promastigote=5;Intracellular_Amastigote=1;Axenic_Amastigote=4;
LmxM.08	MF_V1	PAS	24099	24099	.	-	.	ID=LmxM.08_24839_Poly(A)_2;Promastigote=9;Intracellular_Amastigote=3;Axenic_Amastigote=4;
LmxM.08	MF_V1	PAS	24306	24306	.	-	.	ID=LmxM.08_24839_Poly(A)_1;Promastigote=3;Intracellular_Amastigote=3;Axenic_Amastigote=10;
LmxM.08	MF_V1	CDS	24839	25114	.	-	.	ID=LmxM.08_24839_cds
LmxM.08	MF_V1	SLAS	25216	25217	.	-	.	ID=LmxM.08_24839_SLAS_3;Promastigote=7;Intracellular_Amastigote=7;Axenic_Amastigote=10;
LmxM.08	MF_V1	SLAS	25229	25230	.	-	.	ID=LmxM.08_24839_SLAS_2;Promastigote=10;Intracellular_Amastigote=3;Axenic_Amastigote=9;
LmxM.08	MF_V1	SLAS	25877	25878	.	-	.	ID=LmxM.08_24839_SLAS_1;Promastigote=19;Intracellular_Amastigote=4;Axenic_Amastigote=13;
LmxM.08	MF_V1	gene	36457	38300	.	-	.	ID=LmxM.08_37973_gene
LmxM.08	MF_V1	PAS	36457	36457	.	-	.	ID=LmxM.08_37973_Poly(A)_11;Promastigote=5;Intracellular_Amastigote=2;Axenic_Amastigote=2;
LmxM.08	MF_V1	PAS	36458	36458	.	-	.	ID=LmxM.08_37973_Poly(A)_10;Promastigote=1;Intracellular_Amastigote=0;Axenic_Amastigote=5;
LmxM.08	MF_V1	PAS	36459	36459	.	-	.	ID=LmxM.08_37973_Poly(A)_9;Promastigote=38;Intracellular_Amastigote=42;Axenic_Amastigote=61;
LmxM.08	MF_V1	PAS	36460	36460	.	-	.	ID=LmxM.08_37973_Poly(A)_8;Promastigote=7;Intracellular_Amastigote=8;Axenic_Amastigote=11;
LmxM.08	MF_V1	PAS	36462	36462	.	-	.	ID=LmxM.08_37973_Poly(A)_7;Promastigote=25;Intracellular_Amastigote=9;Axenic_Amastigote=22;
LmxM.08	MF_V1	PAS	36463	36463	.	-	.	ID=LmxM.08_37973_Poly(A)_6;Promastigote=1;Intracellular_Amastigote=1;Axenic_Amastigote=5;
LmxM.08	MF_V1	PAS	36475	36475	.	-	.	ID=LmxM.08_37973_Poly(A)_5;Promastigote=6;Intracellular_Amastigote=0;Axenic_Amastigote=4;
LmxM.08	MF_V1	PAS	36487	36487	.	-	.	ID=LmxM.08_37973_Poly(A)_4;Promastigote=6;Intracellular_Amastigote=3;Axenic_Amastigote=9;
LmxM.08	MF_V1	PAS	36601	36601	.	-	.	ID=LmxM.08_37973_Poly(A)_3;Promastigote=1;Intracellular_Amastigote=3;Axenic_Amastigote=2;
LmxM.08	MF_V1	PAS	36603	36603	.	-	.	ID=LmxM.08_37973_Poly(A)_2;Promastigote=10;Intracellular_Amastigote=0;Axenic_Amastigote=12;
LmxM.08	MF_V1	PAS	36605	36605	.	-	.	ID=LmxM.08_37973_Poly(A)_1;Promastigote=2;Intracellular_Amastigote=0;Axenic_Amastigote=5;
LmxM.08	MF_V1	CDS	37973	38143	.	-	.	ID=LmxM.08_37973_cds
LmxM.08	MF_V1	SLAS	38300	38301	.	-	.	ID=LmxM.08_37973_SLAS_1;Promastigote=4;Intracellular_Amastigote=11;Axenic_Amastigote=11;
LmxM.08	MF_V1	gene	51925	53313	.	-	.	ID=LmxM.08_52740_gene
LmxM.08	MF_V1	PAS	51925	51925	.	-	.	ID=LmxM.08_52740_Poly(A)_6;Promastigote=6;Intracellular_Amastigote=5;Axenic_Amastigote=2;
LmxM.08	MF_V1	PAS	51926	51926	.	-	.	ID=LmxM.08_52740_Poly(A)_5;Promastigote=5;Intracellular_Amastigote=3;Axenic_Amastigote=11;
LmxM.08	MF_V1	PAS	51927	51927	.	-	.	ID=LmxM.08_52740_Poly(A)_4;Promastigote=5;Intracellular_Amastigote=3;Axenic_Amastigote=13;
LmxM.08	MF_V1	PAS	51928	51928	.	-	.	ID=LmxM.08_52740_Poly(A)_3;Promastigote=5;Intracellular_Amastigote=1;Axenic_Amastigote=8;
LmxM.08	MF_V1	PAS	51934	51934	.	-	.	ID=LmxM.08_52740_Poly(A)_2;Promastigote=8;Intracellular_Amastigote=3;Axenic_Amastigote=5;
LmxM.08	MF_V1	PAS	51941	51941	.	-	.	ID=LmxM.08_52740_Poly(A)_1;Promastigote=5;Intracellular_Amastigote=1;Axenic_Amastigote=5;
LmxM.08	MF_V1	CDS	52740	53045	.	-	.	ID=LmxM.08_52740_cds
LmxM.08	MF_V1	SLAS	53259	53260	.	-	.	ID=LmxM.08_52740_SLAS_4;Promastigote=5;Intracellular_Amastigote=4;Axenic_Amastigote=9;
LmxM.08	MF_V1	SLAS	53270	53271	.	-	.	ID=LmxM.08_52740_SLAS_3;Promastigote=0;Intracellular_Amastigote=8;Axenic_Amastigote=2;
LmxM.08	MF_V1	SLAS	53275	53276	.	-	.	ID=LmxM.08_52740_SLAS_2;Promastigote=4;Intracellular_Amastigote=1;Axenic_Amastigote=5;
LmxM.08	MF_V1	SLAS	53313	53314	.	-	.	ID=LmxM.08_52740_SLAS_1;Promastigote=4;Intracellular_Amastigote=4;Axenic_Amastigote=12;
LmxM.08	MF_V1	gene	72477	73550	.	-	.	ID=LmxM.08_73062_gene
LmxM.08	MF_V1	PAS	72477	72477	.	-	.	ID=LmxM.08_73062_Poly(A)_1;Promastigote=16;Intracellular_Amastigote=3;Axenic_Amastigote=23;
LmxM.08	MF_V1	CDS	73062	73142	.	-	.	ID=LmxM.08_73062_cds
LmxM.08	MF_V1	SLAS	73171	73172	.	-	.	ID=LmxM.08_73062_SLAS_4;Promastigote=6;Intracellular_Amastigote=3;Axenic_Amastigote=16;
LmxM.08	MF_V1	SLAS	73179	73180	.	-	.	ID=LmxM.08_73062_SLAS_3;Promastigote=3;Intracellular_Amastigote=2;Axenic_Amastigote=5;
LmxM.08	MF_V1	SLAS	73522	73523	.	-	.	ID=LmxM.08_73062_SLAS_2;Promastigote=5;Intracellular_Amastigote=0;Axenic_Amastigote=4;
LmxM.08	MF_V1	SLAS	73550	73551	.	-	.	ID=LmxM.08_73062_SLAS_1;Promastigote=145;Intracellular_Amastigote=95;Axenic_Amastigote=140;
LmxM.08	MF_V1	gene	157548	160330	.	-	.	ID=LmxM.08_158460_gene
LmxM.08	MF_V1	PAS	157548	157548	.	-	.	ID=LmxM.08_158460_Poly(A)_1;Promastigote=5;Intracellular_Amastigote=0;Axenic_Amastigote=4;
LmxM.08	MF_V1	CDS	158460	158711	.	-	.	ID=LmxM.08_158460_cds
LmxM.08	MF_V1	SLAS	159285	159286	.	-	.	ID=LmxM.08_158460_SLAS_2;Promastigote=38;Intracellular_Amastigote=37;Axenic_Amastigote=58;
LmxM.08	MF_V1	SLAS	160330	160331	.	-	.	ID=LmxM.08_158460_SLAS_1;Promastigote=6;Intracellular_Amastigote=9;Axenic_Amastigote=21;
LmxM.08	MF_V1	gene	184814	186098	.	+	.	ID=LmxM.08_185075_gene
LmxM.08	MF_V1	SLAS	184814	184815	.	+	.	ID=LmxM.08_185075_SLAS_1;Promastigote=485;Intracellular_Amastigote=33;Axenic_Amastigote=264;
LmxM.08	MF_V1	SLAS	184817	184818	.	+	.	ID=LmxM.08_185075_SLAS_2;Promastigote=17;Intracellular_Amastigote=6;Axenic_Amastigote=31;
LmxM.08	MF_V1	CDS	184926	185075	.	+	.	ID=LmxM.08_185075_cds
LmxM.08	MF_V1	PAS	186011	186011	.	+	.	ID=LmxM.08_185075_Poly(A)_1;Promastigote=6;Intracellular_Amastigote=3;Axenic_Amastigote=2;
LmxM.08	MF_V1	PAS	186098	186098	.	+	.	ID=LmxM.08_185075_Poly(A)_2;Promastigote=10;Intracellular_Amastigote=2;Axenic_Amastigote=3;
LmxM.08	MF_V1	gene	208530	210139	.	+	.	ID=LmxM.08_208836_gene
LmxM.08	MF_V1	SLAS	208530	208531	.	+	.	ID=LmxM.08_208836_SLAS_1;Promastigote=10;Intracellular_Amastigote=7;Axenic_Amastigote=31;
LmxM.08	MF_V1	CDS	208681	208836	.	+	.	ID=LmxM.08_208836_cds
LmxM.08	MF_V1	PAS	210036	210036	.	+	.	ID=LmxM.08_208836_Poly(A)_1;Promastigote=5;Intracellular_Amastigote=0;Axenic_Amastigote=12;
LmxM.08	MF_V1	PAS	210037	210037	.	+	.	ID=LmxM.08_208836_Poly(A)_2;Promastigote=3;Intracellular_Amastigote=2;Axenic_Amastigote=4;
LmxM.08	MF_V1	PAS	210038	210038	.	+	.	ID=LmxM.08_208836_Poly(A)_3;Promastigote=5;Intracellular_Amastigote=2;Axenic_Amastigote=7;
LmxM.08	MF_V1	PAS	210039	210039	.	+	.	ID=LmxM.08_208836_Poly(A)_4;Promastigote=10;Intracellular_Amastigote=6;Axenic_Amastigote=12;
LmxM.08	MF_V1	PAS	210041	210041	.	+	.	ID=LmxM.08_208836_Poly(A)_5;Promastigote=2;Intracellular_Amastigote=0;Axenic_Amastigote=5;
LmxM.08	MF_V1	PAS	210133	210133	.	+	.	ID=LmxM.08_208836_Poly(A)_6;Promastigote=3;Intracellular_Amastigote=2;Axenic_Amastigote=2;
LmxM.08	MF_V1	PAS	210134	210134	.	+	.	ID=LmxM.08_208836_Poly(A)_7;Promastigote=5;Intracellular_Amastigote=2;Axenic_Amastigote=7;
LmxM.08	MF_V1	PAS	210136	210136	.	+	.	ID=LmxM.08_208836_Poly(A)_8;Promastigote=4;Intracellular_Amastigote=0;Axenic_Amastigote=2;
LmxM.08	MF_V1	PAS	210139	210139	.	+	.	ID=LmxM.08_208836_Poly(A)_9;Promastigote=4;Intracellular_Amastigote=0;Axenic_Amastigote=5;
LmxM.08	MF_V1	gene	237327	238692	.	+	.	ID=LmxM.08_237531_gene
LmxM.08	MF_V1	SLAS	237327	237328	.	+	.	ID=LmxM.08_237531_SLAS_1;Promastigote=11;Intracellular_Amastigote=19;Axenic_Amastigote=19;
LmxM.08	MF_V1	CDS	237439	237531	.	+	.	ID=LmxM.08_237531_cds
LmxM.08	MF_V1	PAS	238690	238690	.	+	.	ID=LmxM.08_237531_Poly(A)_1;Promastigote=10;Intracellular_Amastigote=3;Axenic_Amastigote=11;
LmxM.08	MF_V1	PAS	238691	238691	.	+	.	ID=LmxM.08_237531_Poly(A)_2;Promastigote=5;Intracellular_Amastigote=3;Axenic_Amastigote=12;
LmxM.08	MF_V1	PAS	238692	238692	.	+	.	ID=LmxM.08_237531_Poly(A)_3;Promastigote=0;Intracellular_Amastigote=5;Axenic_Amastigote=2;
LmxM.08	MF_V1	gene	344068	345314	.	+	.	ID=LmxM.08_344258_gene
LmxM.08	MF_V1	SLAS	344068	344069	.	+	.	ID=LmxM.08_344258_SLAS_1;Promastigote=21;Intracellular_Amastigote=29;Axenic_Amastigote=74;
LmxM.08	MF_V1	CDS	344082	344258	.	+	.	ID=LmxM.08_344258_cds
LmxM.08	MF_V1	PAS	345307	345307	.	+	.	ID=LmxM.08_344258_Poly(A)_1;Promastigote=4;Intracellular_Amastigote=13;Axenic_Amastigote=11;
LmxM.08	MF_V1	PAS	345314	345314	.	+	.	ID=LmxM.08_344258_Poly(A)_2;Promastigote=0;Intracellular_Amastigote=3;Axenic_Amastigote=5;
LmxM.08	MF_V1	gene	345576	346666	.	+	.	ID=LmxM.08_345792_gene
LmxM.08	MF_V1	SLAS	345576	345577	.	+	.	ID=LmxM.08_345792_SLAS_1;Promastigote=2;Intracellular_Amastigote=6;Axenic_Amastigote=29;
LmxM.08	MF_V1	CDS	345589	345792	.	+	.	ID=LmxM.08_345792_cds
LmxM.08	MF_V1	PAS	346666	346666	.	+	.	ID=LmxM.08_345792_Poly(A)_1;Promastigote=1;Intracellular_Amastigote=2;Axenic_Amastigote=4;
LmxM.08	MF_V1	gene	379288	380827	.	+	.	ID=LmxM.08_379547_gene
LmxM.08	MF_V1	SLAS	379288	379289	.	+	.	ID=LmxM.08_379547_SLAS_1;Promastigote=29;Intracellular_Amastigote=72;Axenic_Amastigote=63;
LmxM.08	MF_V1	SLAS	379318	379319	.	+	.	ID=LmxM.08_379547_SLAS_2;Promastigote=26;Intracellular_Amastigote=78;Axenic_Amastigote=102;
LmxM.08	MF_V1	CDS	379464	379547	.	+	.	ID=LmxM.08_379547_cds
LmxM.08	MF_V1	PAS	380651	380651	.	+	.	ID=LmxM.08_379547_Poly(A)_1;Promastigote=6;Intracellular_Amastigote=2;Axenic_Amastigote=3;
LmxM.08	MF_V1	PAS	380656	380656	.	+	.	ID=LmxM.08_379547_Poly(A)_2;Promastigote=19;Intracellular_Amastigote=11;Axenic_Amastigote=17;
LmxM.08	MF_V1	PAS	380657	380657	.	+	.	ID=LmxM.08_379547_Poly(A)_3;Promastigote=5;Intracellular_Amastigote=2;Axenic_Amastigote=9;
LmxM.08	MF_V1	PAS	380658	380658	.	+	.	ID=LmxM.08_379547_Poly(A)_4;Promastigote=6;Intracellular_Amastigote=0;Axenic_Amastigote=2;
LmxM.08	MF_V1	PAS	380665	380665	.	+	.	ID=LmxM.08_379547_Poly(A)_5;Promastigote=8;Intracellular_Amastigote=7;Axenic_Amastigote=12;
LmxM.08	MF_V1	PAS	380671	380671	.	+	.	ID=LmxM.08_379547_Poly(A)_6;Promastigote=10;Intracellular_Amastigote=10;Axenic_Amastigote=9;
LmxM.08	MF_V1	PAS	380672	380672	.	+	.	ID=LmxM.08_379547_Poly(A)_7;Promastigote=3;Intracellular_Amastigote=2;Axenic_Amastigote=4;
LmxM.08	MF_V1	PAS	380685	380685	.	+	.	ID=LmxM.08_379547_Poly(A)_8;Promastigote=2;Intracellular_Amastigote=1;Axenic_Amastigote=3;
LmxM.08	MF_V1	PAS	380827	380827	.	+	.	ID=LmxM.08_379547_Poly(A)_9;Promastigote=0;Intracellular_Amastigote=2;Axenic_Amastigote=5;
LmxM.08	MF_V1	gene	412947	414531	.	+	.	ID=LmxM.08_413798_gene
LmxM.08	MF_V1	SLAS	412947	412948	.	+	.	ID=LmxM.08_413798_SLAS_1;Promastigote=89;Intracellular_Amastigote=7;Axenic_Amastigote=82;
LmxM.08	MF_V1	SLAS	413156	413157	.	+	.	ID=LmxM.08_413798_SLAS_2;Promastigote=32;Intracellular_Amastigote=11;Axenic_Amastigote=46;
LmxM.08	MF_V1	CDS	413616	413798	.	+	.	ID=LmxM.08_413798_cds
LmxM.08	MF_V1	PAS	414370	414370	.	+	.	ID=LmxM.08_413798_Poly(A)_1;Promastigote=19;Intracellular_Amastigote=7;Axenic_Amastigote=9;
LmxM.08	MF_V1	PAS	414380	414380	.	+	.	ID=LmxM.08_413798_Poly(A)_2;Promastigote=4;Intracellular_Amastigote=0;Axenic_Amastigote=3;
LmxM.08	MF_V1	PAS	414382	414382	.	+	.	ID=LmxM.08_413798_Poly(A)_3;Promastigote=5;Intracellular_Amastigote=1;Axenic_Amastigote=2;
LmxM.08	MF_V1	PAS	414383	414383	.	+	.	ID=LmxM.08_413798_Poly(A)_4;Promastigote=8;Intracellular_Amastigote=0;Axenic_Amastigote=5;
LmxM.08	MF_V1	PAS	414392	414392	.	+	.	ID=LmxM.08_413798_Poly(A)_5;Promastigote=4;Intracellular_Amastigote=1;Axenic_Amastigote=1;
LmxM.08	MF_V1	PAS	414520	414520	.	+	.	ID=LmxM.08_413798_Poly(A)_6;Promastigote=35;Intracellular_Amastigote=12;Axenic_Amastigote=22;
LmxM.08	MF_V1	PAS	414521	414521	.	+	.	ID=LmxM.08_413798_Poly(A)_7;Promastigote=7;Intracellular_Amastigote=1;Axenic_Amastigote=2;
LmxM.08	MF_V1	PAS	414522	414522	.	+	.	ID=LmxM.08_413798_Poly(A)_8;Promastigote=7;Intracellular_Amastigote=1;Axenic_Amastigote=11;
LmxM.08	MF_V1	PAS	414527	414527	.	+	.	ID=LmxM.08_413798_Poly(A)_9;Promastigote=3;Intracellular_Amastigote=3;Axenic_Amastigote=7;
LmxM.08	MF_V1	PAS	414531	414531	.	+	.	ID=LmxM.08_413798_Poly(A)_10;Promastigote=8;Intracellular_Amastigote=1;Axenic_Amastigote=5;
LmxM.08	MF_V1	gene	422006	423840	.	+	.	ID=LmxM.08_422207_gene
LmxM.08	MF_V1	SLAS	422006	422007	.	+	.	ID=LmxM.08_422207_SLAS_1;Promastigote=30;Intracellular_Amastigote=29;Axenic_Amastigote=69;
LmxM.08	MF_V1	SLAS	422075	422076	.	+	.	ID=LmxM.08_422207_SLAS_2;Promastigote=35;Intracellular_Amastigote=33;Axenic_Amastigote=120;
LmxM.08	MF_V1	CDS	422109	422207	.	+	.	ID=LmxM.08_422207_cds
LmxM.08	MF_V1	PAS	423435	423435	.	+	.	ID=LmxM.08_422207_Poly(A)_1;Promastigote=2;Intracellular_Amastigote=1;Axenic_Amastigote=3;
LmxM.08	MF_V1	PAS	423449	423449	.	+	.	ID=LmxM.08_422207_Poly(A)_2;Promastigote=3;Intracellular_Amastigote=0;Axenic_Amastigote=4;
LmxM.08	MF_V1	PAS	423668	423668	.	+	.	ID=LmxM.08_422207_Poly(A)_3;Promastigote=2;Intracellular_Amastigote=7;Axenic_Amastigote=4;
LmxM.08	MF_V1	PAS	423682	423682	.	+	.	ID=LmxM.08_422207_Poly(A)_4;Promastigote=3;Intracellular_Amastigote=0;Axenic_Amastigote=6;
LmxM.08	MF_V1	PAS	423784	423784	.	+	.	ID=LmxM.08_422207_Poly(A)_5;Promastigote=2;Intracellular_Amastigote=1;Axenic_Amastigote=6;
LmxM.08	MF_V1	PAS	423790	423790	.	+	.	ID=LmxM.08_422207_Poly(A)_6;Promastigote=0;Intracellular_Amastigote=1;Axenic_Amastigote=6;
LmxM.08	MF_V1	PAS	423792	423792	.	+	.	ID=LmxM.08_422207_Poly(A)_7;Promastigote=3;Intracellular_Amastigote=14;Axenic_Amastigote=15;
LmxM.08	MF_V1	PAS	423793	423793	.	+	.	ID=LmxM.08_422207_Poly(A)_8;Promastigote=2;Intracellular_Amastigote=4;Axenic_Amastigote=1;
LmxM.08	MF_V1	PAS	423796	423796	.	+	.	ID=LmxM.08_422207_Poly(A)_9;Promastigote=1;Intracellular_Amastigote=6;Axenic_Amastigote=3;
LmxM.08	MF_V1	PAS	423800	423800	.	+	.	ID=LmxM.08_422207_Poly(A)_10;Promastigote=5;Intracellular_Amastigote=8;Axenic_Amastigote=17;
LmxM.08	MF_V1	PAS	423801	423801	.	+	.	ID=LmxM.08_422207_Poly(A)_11;Promastigote=4;Intracellular_Amastigote=0;Axenic_Amastigote=7;
LmxM.08	MF_V1	PAS	423813	423813	.	+	.	ID=LmxM.08_422207_Poly(A)_12;Promastigote=2;Intracellular_Amastigote=3;Axenic_Amastigote=12;
LmxM.08	MF_V1	PAS	423815	423815	.	+	.	ID=LmxM.08_422207_Poly(A)_13;Promastigote=3;Intracellular_Amastigote=5;Axenic_Amastigote=6;
LmxM.08	MF_V1	PAS	423825	423825	.	+	.	ID=LmxM.08_422207_Poly(A)_14;Promastigote=2;Intracellular_Amastigote=3;Axenic_Amastigote=8;
LmxM.08	MF_V1	PAS	423826	423826	.	+	.	ID=LmxM.08_422207_Poly(A)_15;Promastigote=11;Intracellular_Amastigote=5;Axenic_Amastigote=8;
LmxM.08	MF_V1	PAS	423829	423829	.	+	.	ID=LmxM.08_422207_Poly(A)_16;Promastigote=0;Intracellular_Amastigote=3;Axenic_Amastigote=4;
LmxM.08	MF_V1	PAS	423836	423836	.	+	.	ID=LmxM.08_422207_Poly(A)_17;Promastigote=6;Intracellular_Amastigote=1;Axenic_Amastigote=5;
LmxM.08	MF_V1	PAS	423838	423838	.	+	.	ID=LmxM.08_422207_Poly(A)_18;Promastigote=6;Intracellular_Amastigote=2;Axenic_Amastigote=5;
LmxM.08	MF_V1	PAS	423839	423839	.	+	.	ID=LmxM.08_422207_Poly(A)_19;Promastigote=6;Intracellular_Amastigote=6;Axenic_Amastigote=5;
LmxM.08	MF_V1	PAS	423840	423840	.	+	.	ID=LmxM.08_422207_Poly(A)_20;Promastigote=2;Intracellular_Amastigote=3;Axenic_Amastigote=4;
LmxM.08	MF_V1	gene	474338	475985	.	+	.	ID=LmxM.08_474959_gene
LmxM.08	MF_V1	SLAS	474338	474339	.	+	.	ID=LmxM.08_474959_SLAS_1;Promastigote=3;Intracellular_Amastigote=6;Axenic_Amastigote=14;
LmxM.08	MF_V1	CDS	474633	474959	.	+	.	ID=LmxM.08_474959_cds
LmxM.08	MF_V1	PAS	475657	475657	.	+	.	ID=LmxM.08_474959_Poly(A)_1;Promastigote=5;Intracellular_Amastigote=2;Axenic_Amastigote=6;
LmxM.08	MF_V1	PAS	475658	475658	.	+	.	ID=LmxM.08_474959_Poly(A)_2;Promastigote=8;Intracellular_Amastigote=0;Axenic_Amastigote=6;
LmxM.08	MF_V1	PAS	475660	475660	.	+	.	ID=LmxM.08_474959_Poly(A)_3;Promastigote=6;Intracellular_Amastigote=0;Axenic_Amastigote=1;
LmxM.08	MF_V1	PAS	475663	475663	.	+	.	ID=LmxM.08_474959_Poly(A)_4;Promastigote=4;Intracellular_Amastigote=1;Axenic_Amastigote=7;
LmxM.08	MF_V1	PAS	475671	475671	.	+	.	ID=LmxM.08_474959_Poly(A)_5;Promastigote=8;Intracellular_Amastigote=0;Axenic_Amastigote=9;
LmxM.08	MF_V1	PAS	475695	475695	.	+	.	ID=LmxM.08_474959_Poly(A)_6;Promastigote=8;Intracellular_Amastigote=1;Axenic_Amastigote=8;
LmxM.08	MF_V1	PAS	475806	475806	.	+	.	ID=LmxM.08_474959_Poly(A)_7;Promastigote=11;Intracellular_Amastigote=1;Axenic_Amastigote=11;
LmxM.08	MF_V1	PAS	475807	475807	.	+	.	ID=LmxM.08_474959_Poly(A)_8;Promastigote=4;Intracellular_Amastigote=0;Axenic_Amastigote=7;
LmxM.08	MF_V1	PAS	475808	475808	.	+	.	ID=LmxM.08_474959_Poly(A)_9;Promastigote=28;Intracellular_Amastigote=10;Axenic_Amastigote=20;
LmxM.08	MF_V1	PAS	475809	475809	.	+	.	ID=LmxM.08_474959_Poly(A)_10;Promastigote=4;Intracellular_Amastigote=1;Axenic_Amastigote=2;
LmxM.08	MF_V1	PAS	475814	475814	.	+	.	ID=LmxM.08_474959_Poly(A)_11;Promastigote=4;Intracellular_Amastigote=1;Axenic_Amastigote=2;
LmxM.08	MF_V1	PAS	475921	475921	.	+	.	ID=LmxM.08_474959_Poly(A)_12;Promastigote=5;Intracellular_Amastigote=3;Axenic_Amastigote=10;
LmxM.08	MF_V1	PAS	475922	475922	.	+	.	ID=LmxM.08_474959_Poly(A)_13;Promastigote=1;Intracellular_Amastigote=3;Axenic_Amastigote=4;
LmxM.08	MF_V1	PAS	475937	475937	.	+	.	ID=LmxM.08_474959_Poly(A)_14;Promastigote=2;Intracellular_Amastigote=3;Axenic_Amastigote=6;
LmxM.08	MF_V1	PAS	475969	475969	.	+	.	ID=LmxM.08_474959_Poly(A)_15;Promastigote=1;Intracellular_Amastigote=0;Axenic_Amastigote=6;
LmxM.08	MF_V1	PAS	475981	475981	.	+	.	ID=LmxM.08_474959_Poly(A)_16;Promastigote=1;Intracellular_Amastigote=0;Axenic_Amastigote=5;
LmxM.08	MF_V1	PAS	475982	475982	.	+	.	ID=LmxM.08_474959_Poly(A)_17;Promastigote=2;Intracellular_Amastigote=6;Axenic_Amastigote=8;
LmxM.08	MF_V1	PAS	475983	475983	.	+	.	ID=LmxM.08_474959_Poly(A)_18;Promastigote=11;Intracellular_Amastigote=17;Axenic_Amastigote=31;
LmxM.08	MF_V1	PAS	475985	475985	.	+	.	ID=LmxM.08_474959_Poly(A)_19;Promastigote=4;Intracellular_Amastigote=1;Axenic_Amastigote=3;
LmxM.08	MF_V1	gene	485829	487227	.	+	.	ID=LmxM.08_486417_gene
LmxM.08	MF_V1	SLAS	485829	485830	.	+	.	ID=LmxM.08_486417_SLAS_1;Promastigote=5;Intracellular_Amastigote=3;Axenic_Amastigote=29;
LmxM.08	MF_V1	SLAS	485850	485851	.	+	.	ID=LmxM.08_486417_SLAS_2;Promastigote=22;Intracellular_Amastigote=49;Axenic_Amastigote=69;
LmxM.08	MF_V1	CDS	486136	486417	.	+	.	ID=LmxM.08_486417_cds
LmxM.08	MF_V1	PAS	487103	487103	.	+	.	ID=LmxM.08_486417_Poly(A)_1;Promastigote=4;Intracellular_Amastigote=1;Axenic_Amastigote=7;
LmxM.08	MF_V1	PAS	487104	487104	.	+	.	ID=LmxM.08_486417_Poly(A)_2;Promastigote=1;Intracellular_Amastigote=3;Axenic_Amastigote=3;
LmxM.08	MF_V1	PAS	487108	487108	.	+	.	ID=LmxM.08_486417_Poly(A)_3;Promastigote=4;Intracellular_Amastigote=0;Axenic_Amastigote=5;
LmxM.08	MF_V1	PAS	487109	487109	.	+	.	ID=LmxM.08_486417_Poly(A)_4;Promastigote=16;Intracellular_Amastigote=7;Axenic_Amastigote=21;
LmxM.08	MF_V1	PAS	487111	487111	.	+	.	ID=LmxM.08_486417_Poly(A)_5;Promastigote=1;Intracellular_Amastigote=1;Axenic_Amastigote=5;
LmxM.08	MF_V1	PAS	487112	487112	.	+	.	ID=LmxM.08_486417_Poly(A)_6;Promastigote=1;Intracellular_Amastigote=0;Axenic_Amastigote=6;
LmxM.08	MF_V1	PAS	487113	487113	.	+	.	ID=LmxM.08_486417_Poly(A)_7;Promastigote=3;Intracellular_Amastigote=2;Axenic_Amastigote=3;
LmxM.08	MF_V1	PAS	487211	487211	.	+	.	ID=LmxM.08_486417_Poly(A)_8;Promastigote=2;Intracellular_Amastigote=2;Axenic_Amastigote=5;
LmxM.08	MF_V1	PAS	487216	487216	.	+	.	ID=LmxM.08_486417_Poly(A)_9;Promastigote=2;Intracellular_Amastigote=4;Axenic_Amastigote=9;
LmxM.08	MF_V1	PAS	487222	487222	.	+	.	ID=LmxM.08_486417_Poly(A)_10;Promastigote=5;Intracellular_Amastigote=15;Axenic_Amastigote=15;
LmxM.08	MF_V1	PAS	487227	487227	.	+	.	ID=LmxM.08_486417_Poly(A)_11;Promastigote=2;Intracellular_Amastigote=2;Axenic_Amastigote=2;
LmxM.08	MF_V1	gene	497938	499453	.	+	.	ID=LmxM.08_498113_gene
LmxM.08	MF_V1	SLAS	497938	497939	.	+	.	ID=LmxM.08_498113_SLAS_1;Promastigote=20;Intracellular_Amastigote=20;Axenic_Amastigote=21;
LmxM.08	MF_V1	SLAS	498012	498013	.	+	.	ID=LmxM.08_498113_SLAS_2;Promastigote=2;Intracellular_Amastigote=4;Axenic_Amastigote=9;
LmxM.08	MF_V1	CDS	498015	498113	.	+	.	ID=LmxM.08_498113_cds
LmxM.08	MF_V1	PAS	499349	499349	.	+	.	ID=LmxM.08_498113_Poly(A)_1;Promastigote=1;Intracellular_Amastigote=2;Axenic_Amastigote=4;
LmxM.08	MF_V1	PAS	499353	499353	.	+	.	ID=LmxM.08_498113_Poly(A)_2;Promastigote=3;Intracellular_Amastigote=3;Axenic_Amastigote=6;
LmxM.08	MF_V1	PAS	499362	499362	.	+	.	ID=LmxM.08_498113_Poly(A)_3;Promastigote=7;Intracellular_Amastigote=7;Axenic_Amastigote=3;
LmxM.08	MF_V1	PAS	499363	499363	.	+	.	ID=LmxM.08_498113_Poly(A)_4;Promastigote=0;Intracellular_Amastigote=2;Axenic_Amastigote=5;
LmxM.08	MF_V1	PAS	499365	499365	.	+	.	ID=LmxM.08_498113_Poly(A)_5;Promastigote=0;Intracellular_Amastigote=4;Axenic_Amastigote=4;
LmxM.08	MF_V1	PAS	499367	499367	.	+	.	ID=LmxM.08_498113_Poly(A)_6;Promastigote=8;Intracellular_Amastigote=3;Axenic_Amastigote=13;
LmxM.08	MF_V1	PAS	499453	499453	.	+	.	ID=LmxM.08_498113_Poly(A)_7;Promastigote=1;Intracellular_Amastigote=1;Axenic_Amastigote=4;
LmxM.08	MF_V1	gene	558507	560442	.	-	.	ID=LmxM.08_560271_gene
LmxM.08	MF_V1	PAS	558507	558507	.	-	.	ID=LmxM.08_560271_Poly(A)_11;Promastigote=4;Intracellular_Amastigote=3;Axenic_Amastigote=2;
LmxM.08	MF_V1	PAS	558635	558635	.	-	.	ID=LmxM.08_560271_Poly(A)_10;Promastigote=1;Intracellular_Amastigote=2;Axenic_Amastigote=4;
LmxM.08	MF_V1	PAS	558644	558644	.	-	.	ID=LmxM.08_560271_Poly(A)_9;Promastigote=3;Intracellular_Amastigote=1;Axenic_Amastigote=4;
LmxM.08	MF_V1	PAS	558645	558645	.	-	.	ID=LmxM.08_560271_Poly(A)_8;Promastigote=5;Intracellular_Amastigote=5;Axenic_Amastigote=10;
LmxM.08	MF_V1	PAS	558646	558646	.	-	.	ID=LmxM.08_560271_Poly(A)_7;Promastigote=26;Intracellular_Amastigote=42;Axenic_Amastigote=63;
LmxM.08	MF_V1	PAS	558648	558648	.	-	.	ID=LmxM.08_560271_Poly(A)_6;Promastigote=1;Intracellular_Amastigote=6;Axenic_Amastigote=11;
LmxM.08	MF_V1	PAS	558649	558649	.	-	.	ID=LmxM.08_560271_Poly(A)_5;Promastigote=3;Intracellular_Amastigote=0;Axenic_Amastigote=3;
LmxM.08	MF_V1	PAS	558653	558653	.	-	.	ID=LmxM.08_560271_Poly(A)_4;Promastigote=4;Intracellular_Amastigote=2;Axenic_Amastigote=3;
LmxM.08	MF_V1	PAS	558656	558656	.	-	.	ID=LmxM.08_560271_Poly(A)_3;Promastigote=2;Intracellular_Amastigote=2;Axenic_Amastigote=7;
LmxM.08	MF_V1	PAS	558678	558678	.	-	.	ID=LmxM.08_560271_Poly(A)_2;Promastigote=6;Intracellular_Amastigote=11;Axenic_Amastigote=10;
LmxM.08	MF_V1	PAS	558780	558780	.	-	.	ID=LmxM.08_560271_Poly(A)_1;Promastigote=5;Intracellular_Amastigote=8;Axenic_Amastigote=14;
LmxM.08	MF_V1	CDS	560271	560411	.	-	.	ID=LmxM.08_560271_cds
LmxM.08	MF_V1	SLAS	560435	560436	.	-	.	ID=LmxM.08_560271_SLAS_2;Promastigote=2;Intracellular_Amastigote=18;Axenic_Amastigote=8;
LmxM.08	MF_V1	SLAS	560442	560443	.	-	.	ID=LmxM.08_560271_SLAS_1;Promastigote=5;Intracellular_Amastigote=28;Axenic_Amastigote=16;
LmxM.08	MF_V1	gene	589460	590655	.	-	.	ID=LmxM.08_590248_gene
LmxM.08	MF_V1	PAS	589460	589460	.	-	.	ID=LmxM.08_590248_Poly(A)_5;Promastigote=1;Intracellular_Amastigote=2;Axenic_Amastigote=4;
LmxM.08	MF_V1	PAS	589461	589461	.	-	.	ID=LmxM.08_590248_Poly(A)_4;Promastigote=10;Intracellular_Amastigote=8;Axenic_Amastigote=12;
LmxM.08	MF_V1	PAS	589463	589463	.	-	.	ID=LmxM.08_590248_Poly(A)_3;Promastigote=2;Intracellular_Amastigote=2;Axenic_Amastigote=4;
LmxM.08	MF_V1	PAS	589471	589471	.	-	.	ID=LmxM.08_590248_Poly(A)_2;Promastigote=2;Intracellular_Amastigote=3;Axenic_Amastigote=2;
LmxM.08	MF_V1	PAS	589552	589552	.	-	.	ID=LmxM.08_590248_Poly(A)_1;Promastigote=0;Intracellular_Amastigote=3;Axenic_Amastigote=5;
LmxM.08	MF_V1	CDS	590248	590610	.	-	.	ID=LmxM.08_590248_cds
LmxM.08	MF_V1	SLAS	590619	590620	.	-	.	ID=LmxM.08_590248_SLAS_2;Promastigote=7;Intracellular_Amastigote=6;Axenic_Amastigote=12;
LmxM.08	MF_V1	SLAS	590655	590656	.	-	.	ID=LmxM.08_590248_SLAS_1;Promastigote=125;Intracellular_Amastigote=61;Axenic_Amastigote=201;
LmxM.08	MF_V1	gene	627006	627260	.	-	.	ID=LmxM.08_627089_gene
LmxM.08	MF_V1	PAS	627006	627006	.	-	.	ID=LmxM.08_627089_Poly(A)_2;Promastigote=0;Intracellular_Amastigote=2;Axenic_Amastigote=4;
LmxM.08	MF_V1	PAS	627031	627031	.	-	.	ID=LmxM.08_627089_Poly(A)_1;Promastigote=2;Intracellular_Amastigote=3;Axenic_Amastigote=2;
LmxM.08	MF_V1	CDS	627089	627181	.	-	.	ID=LmxM.08_627089_cds
LmxM.08	MF_V1	SLAS	627260	627261	.	-	.	ID=LmxM.08_627089_SLAS_1;Promastigote=30;Intracellular_Amastigote=41;Axenic_Amastigote=80;
LmxM.08	MF_V1	gene	632350	633510	.	-	.	ID=LmxM.08_632833_gene
LmxM.08	MF_V1	PAS	632350	632350	.	-	.	ID=LmxM.08_632833_Poly(A)_2;Promastigote=1;Intracellular_Amastigote=3;Axenic_Amastigote=4;
LmxM.08	MF_V1	PAS	632351	632351	.	-	.	ID=LmxM.08_632833_Poly(A)_1;Promastigote=3;Intracellular_Amastigote=3;Axenic_Amastigote=5;
LmxM.08	MF_V1	CDS	632833	632913	.	-	.	ID=LmxM.08_632833_cds
LmxM.08	MF_V1	SLAS	633356	633357	.	-	.	ID=LmxM.08_632833_SLAS_3;Promastigote=3;Intracellular_Amastigote=9;Axenic_Amastigote=6;
LmxM.08	MF_V1	SLAS	633363	633364	.	-	.	ID=LmxM.08_632833_SLAS_2;Promastigote=21;Intracellular_Amastigote=22;Axenic_Amastigote=39;
LmxM.08	MF_V1	SLAS	633510	633511	.	-	.	ID=LmxM.08_632833_SLAS_1;Promastigote=3;Intracellular_Amastigote=7;Axenic_Amastigote=14;
LmxM.08	MF_V1	gene	644499	645433	.	-	.	ID=LmxM.08_645231_gene
LmxM.08	MF_V1	PAS	644499	644499	.	-	.	ID=LmxM.08_645231_Poly(A)_9;Promastigote=10;Intracellular_Amastigote=10;Axenic_Amastigote=13;
LmxM.08	MF_V1	PAS	644500	644500	.	-	.	ID=LmxM.08_645231_Poly(A)_8;Promastigote=16;Intracellular_Amastigote=10;Axenic_Amastigote=15;
LmxM.08	MF_V1	PAS	644838	644838	.	-	.	ID=LmxM.08_645231_Poly(A)_7;Promastigote=7;Intracellular_Amastigote=0;Axenic_Amastigote=3;
LmxM.08	MF_V1	PAS	644902	644902	.	-	.	ID=LmxM.08_645231_Poly(A)_6;Promastigote=1;Intracellular_Amastigote=1;Axenic_Amastigote=4;
LmxM.08	MF_V1	PAS	644903	644903	.	-	.	ID=LmxM.08_645231_Poly(A)_5;Promastigote=2;Intracellular_Amastigote=9;Axenic_Amastigote=21;
LmxM.08	MF_V1	PAS	644904	644904	.	-	.	ID=LmxM.08_645231_Poly(A)_4;Promastigote=14;Intracellular_Amastigote=6;Axenic_Amastigote=32;
LmxM.08	MF_V1	PAS	644905	644905	.	-	.	ID=LmxM.08_645231_Poly(A)_3;Promastigote=54;Intracellular_Amastigote=50;Axenic_Amastigote=140;
LmxM.08	MF_V1	PAS	644906	644906	.	-	.	ID=LmxM.08_645231_Poly(A)_2;Promastigote=19;Intracellular_Amastigote=12;Axenic_Amastigote=40;
LmxM.08	MF_V1	PAS	644908	644908	.	-	.	ID=LmxM.08_645231_Poly(A)_1;Promastigote=3;Intracellular_Amastigote=1;Axenic_Amastigote=21;
LmxM.08	MF_V1	CDS	645231	645353	.	-	.	ID=LmxM.08_645231_cds
LmxM.08	MF_V1	SLAS	645423	645424	.	-	.	ID=LmxM.08_645231_SLAS_2;Promastigote=8;Intracellular_Amastigote=3;Axenic_Amastigote=21;
LmxM.08	MF_V1	SLAS	645433	645434	.	-	.	ID=LmxM.08_645231_SLAS_1;Promastigote=143;Intracellular_Amastigote=233;Axenic_Amastigote=535;
LmxM.08	MF_V1	gene	705286	708396	.	-	.	ID=LmxM.08_708030_gene
LmxM.08	MF_V1	PAS	705286	705286	.	-	.	ID=LmxM.08_708030_Poly(A)_3;Promastigote=1;Intracellular_Amastigote=6;Axenic_Amastigote=6;
LmxM.08	MF_V1	PAS	705287	705287	.	-	.	ID=LmxM.08_708030_Poly(A)_2;Promastigote=3;Intracellular_Amastigote=2;Axenic_Amastigote=5;
LmxM.08	MF_V1	PAS	705289	705289	.	-	.	ID=LmxM.08_708030_Poly(A)_1;Promastigote=4;Intracellular_Amastigote=10;Axenic_Amastigote=5;
LmxM.08	MF_V1	CDS	708030	708299	.	-	.	ID=LmxM.08_708030_cds
LmxM.08	MF_V1	SLAS	708396	708397	.	-	.	ID=LmxM.08_708030_SLAS_1;Promastigote=5;Intracellular_Amastigote=12;Axenic_Amastigote=23;
LmxM.08	MF_V1	gene	764272	766643	.	-	.	ID=LmxM.08_766410_gene
LmxM.08	MF_V1	PAS	764272	764272	.	-	.	ID=LmxM.08_766410_Poly(A)_14;Promastigote=2;Intracellular_Amastigote=1;Axenic_Amastigote=4;
LmxM.08	MF_V1	PAS	764275	764275	.	-	.	ID=LmxM.08_766410_Poly(A)_13;Promastigote=4;Intracellular_Amastigote=0;Axenic_Amastigote=6;
LmxM.08	MF_V1	PAS	764279	764279	.	-	.	ID=LmxM.08_766410_Poly(A)_12;Promastigote=2;Intracellular_Amastigote=2;Axenic_Amastigote=3;
LmxM.08	MF_V1	PAS	764282	764282	.	-	.	ID=LmxM.08_766410_Poly(A)_11;Promastigote=4;Intracellular_Amastigote=0;Axenic_Amastigote=2;
LmxM.08	MF_V1	PAS	764283	764283	.	-	.	ID=LmxM.08_766410_Poly(A)_10;Promastigote=5;Intracellular_Amastigote=0;Axenic_Amastigote=3;
LmxM.08	MF_V1	PAS	764284	764284	.	-	.	ID=LmxM.08_766410_Poly(A)_9;Promastigote=14;Intracellular_Amastigote=5;Axenic_Amastigote=18;
LmxM.08	MF_V1	PAS	764285	764285	.	-	.	ID=LmxM.08_766410_Poly(A)_8;Promastigote=7;Intracellular_Amastigote=0;Axenic_Amastigote=4;
LmxM.08	MF_V1	PAS	764286	764286	.	-	.	ID=LmxM.08_766410_Poly(A)_7;Promastigote=7;Intracellular_Amastigote=3;Axenic_Amastigote=4;
LmxM.08	MF_V1	PAS	764287	764287	.	-	.	ID=LmxM.08_766410_Poly(A)_6;Promastigote=18;Intracellular_Amastigote=13;Axenic_Amastigote=29;
LmxM.08	MF_V1	PAS	764288	764288	.	-	.	ID=LmxM.08_766410_Poly(A)_5;Promastigote=3;Intracellular_Amastigote=3;Axenic_Amastigote=1;
LmxM.08	MF_V1	PAS	764428	764428	.	-	.	ID=LmxM.08_766410_Poly(A)_4;Promastigote=4;Intracellular_Amastigote=0;Axenic_Amastigote=4;
LmxM.08	MF_V1	PAS	764429	764429	.	-	.	ID=LmxM.08_766410_Poly(A)_3;Promastigote=4;Intracellular_Amastigote=1;Axenic_Amastigote=1;
LmxM.08	MF_V1	PAS	764509	764509	.	-	.	ID=LmxM.08_766410_Poly(A)_2;Promastigote=4;Intracellular_Amastigote=0;Axenic_Amastigote=2;
LmxM.08	MF_V1	PAS	764549	764549	.	-	.	ID=LmxM.08_766410_Poly(A)_1;Promastigote=5;Intracellular_Amastigote=1;Axenic_Amastigote=5;
LmxM.08	MF_V1	CDS	766410	766550	.	-	.	ID=LmxM.08_766410_cds
LmxM.08	MF_V1	SLAS	766635	766636	.	-	.	ID=LmxM.08_766410_SLAS_2;Promastigote=11;Intracellular_Amastigote=8;Axenic_Amastigote=14;
LmxM.08	MF_V1	SLAS	766643	766644	.	-	.	ID=LmxM.08_766410_SLAS_1;Promastigote=426;Intracellular_Amastigote=376;Axenic_Amastigote=713;
LmxM.08	MF_V1	gene	766951	768035	.	-	.	ID=LmxM.08_767558_gene
LmxM.08	MF_V1	PAS	766951	766951	.	-	.	ID=LmxM.08_767558_Poly(A)_4;Promastigote=2;Intracellular_Amastigote=1;Axenic_Amastigote=3;
LmxM.08	MF_V1	PAS	766953	766953	.	-	.	ID=LmxM.08_767558_Poly(A)_3;Promastigote=18;Intracellular_Amastigote=6;Axenic_Amastigote=19;
LmxM.08	MF_V1	PAS	766954	766954	.	-	.	ID=LmxM.08_767558_Poly(A)_2;Promastigote=1;Intracellular_Amastigote=0;Axenic_Amastigote=11;
LmxM.08	MF_V1	PAS	766957	766957	.	-	.	ID=LmxM.08_767558_Poly(A)_1;Promastigote=0;Intracellular_Amastigote=1;Axenic_Amastigote=7;
LmxM.08	MF_V1	CDS	767558	767884	.	-	.	ID=LmxM.08_767558_cds
LmxM.08	MF_V1	SLAS	767908	767909	.	-	.	ID=LmxM.08_767558_SLAS_3;Promastigote=12;Intracellular_Amastigote=10;Axenic_Amastigote=28;
LmxM.08	MF_V1	SLAS	768033	768034	.	-	.	ID=LmxM.08_767558_SLAS_2;Promastigote=4;Intracellular_Amastigote=3;Axenic_Amastigote=7;
LmxM.08	MF_V1	SLAS	768035	768036	.	-	.	ID=LmxM.08_767558_SLAS_1;Promastigote=7;Intracellular_Amastigote=12;Axenic_Amastigote=23;
LmxM.08	MF_V1	gene	800325	801543	.	-	.	ID=LmxM.08_801135_gene
LmxM.08	MF_V1	PAS	800325	800325	.	-	.	ID=LmxM.08_801135_Poly(A)_19;Promastigote=6;Intracellular_Amastigote=11;Axenic_Amastigote=12;
LmxM.08	MF_V1	PAS	800344	800344	.	-	.	ID=LmxM.08_801135_Poly(A)_18;Promastigote=2;Intracellular_Amastigote=5;Axenic_Amastigote=13;
LmxM.08	MF_V1	PAS	800793	800793	.	-	.	ID=LmxM.08_801135_Poly(A)_17;Promastigote=1;Intracellular_Amastigote=2;Axenic_Amastigote=3;
LmxM.08	MF_V1	PAS	800796	800796	.	-	.	ID=LmxM.08_801135_Poly(A)_16;Promastigote=2;Intracellular_Amastigote=2;Axenic_Amastigote=5;
LmxM.08	MF_V1	PAS	800798	800798	.	-	.	ID=LmxM.08_801135_Poly(A)_15;Promastigote=1;Intracellular_Amastigote=3;Axenic_Amastigote=4;
LmxM.08	MF_V1	PAS	800799	800799	.	-	.	ID=LmxM.08_801135_Poly(A)_14;Promastigote=8;Intracellular_Amastigote=3;Axenic_Amastigote=3;
LmxM.08	MF_V1	PAS	800800	800800	.	-	.	ID=LmxM.08_801135_Poly(A)_13;Promastigote=3;Intracellular_Amastigote=1;Axenic_Amastigote=5;
LmxM.08	MF_V1	PAS	800804	800804	.	-	.	ID=LmxM.08_801135_Poly(A)_12;Promastigote=40;Intracellular_Amastigote=29;Axenic_Amastigote=30;
LmxM.08	MF_V1	PAS	800810	800810	.	-	.	ID=LmxM.08_801135_Poly(A)_11;Promastigote=8;Intracellular_Amastigote=4;Axenic_Amastigote=7;
LmxM.08	MF_V1	PAS	800950	800950	.	-	.	ID=LmxM.08_801135_Poly(A)_10;Promastigote=16;Intracellular_Amastigote=8;Axenic_Amastigote=14;
LmxM.08	MF_V1	PAS	800951	800951	.	-	.	ID=LmxM.08_801135_Poly(A)_9;Promastigote=2;Intracellular_Amastigote=2;Axenic_Amastigote=2;
LmxM.08	MF_V1	PAS	800961	800961	.	-	.	ID=LmxM.08_801135_Poly(A)_8;Promastigote=0;Intracellular_Amastigote=3;Axenic_Amastigote=5;
LmxM.08	MF_V1	PAS	800978	800978	.	-	.	ID=LmxM.08_801135_Poly(A)_7;Promastigote=6;Intracellular_Amastigote=1;Axenic_Amastigote=2;
LmxM.08	MF_V1	PAS	801002	801002	.	-	.	ID=LmxM.08_801135_Poly(A)_6;Promastigote=4;Intracellular_Amastigote=0;Axenic_Amastigote=3;
LmxM.08	MF_V1	PAS	801016	801016	.	-	.	ID=LmxM.08_801135_Poly(A)_5;Promastigote=4;Intracellular_Amastigote=1;Axenic_Amastigote=2;
LmxM.08	MF_V1	PAS	801018	801018	.	-	.	ID=LmxM.08_801135_Poly(A)_4;Promastigote=6;Intracellular_Amastigote=4;Axenic_Amastigote=13;
LmxM.08	MF_V1	PAS	801023	801023	.	-	.	ID=LmxM.08_801135_Poly(A)_3;Promastigote=3;Intracellular_Amastigote=2;Axenic_Amastigote=4;
LmxM.08	MF_V1	PAS	801038	801038	.	-	.	ID=LmxM.08_801135_Poly(A)_2;Promastigote=2;Intracellular_Amastigote=1;Axenic_Amastigote=6;
LmxM.08	MF_V1	PAS	801076	801076	.	-	.	ID=LmxM.08_801135_Poly(A)_1;Promastigote=2;Intracellular_Amastigote=0;Axenic_Amastigote=5;
LmxM.08	MF_V1	CDS	801135	801329	.	-	.	ID=LmxM.08_801135_cds
LmxM.08	MF_V1	SLAS	801404	801405	.	-	.	ID=LmxM.08_801135_SLAS_3;Promastigote=222;Intracellular_Amastigote=97;Axenic_Amastigote=146;
LmxM.08	MF_V1	SLAS	801446	801447	.	-	.	ID=LmxM.08_801135_SLAS_2;Promastigote=43;Intracellular_Amastigote=32;Axenic_Amastigote=52;
LmxM.08	MF_V1	SLAS	801543	801544	.	-	.	ID=LmxM.08_801135_SLAS_1;Promastigote=4;Intracellular_Amastigote=3;Axenic_Amastigote=5;
LmxM.08	MF_V1	gene	822689	824073	.	+	.	ID=LmxM.08_822992_gene
LmxM.08	MF_V1	SLAS	822689	822690	.	+	.	ID=LmxM.08_822992_SLAS_1;Promastigote=28;Intracellular_Amastigote=25;Axenic_Amastigote=56;
LmxM.08	MF_V1	SLAS	822692	822693	.	+	.	ID=LmxM.08_822992_SLAS_2;Promastigote=12;Intracellular_Amastigote=8;Axenic_Amastigote=7;
LmxM.08	MF_V1	SLAS	822759	822760	.	+	.	ID=LmxM.08_822992_SLAS_3;Promastigote=6;Intracellular_Amastigote=2;Axenic_Amastigote=3;
LmxM.08	MF_V1	CDS	822897	822992	.	+	.	ID=LmxM.08_822992_cds
LmxM.08	MF_V1	PAS	823947	823947	.	+	.	ID=LmxM.08_822992_Poly(A)_1;Promastigote=7;Intracellular_Amastigote=0;Axenic_Amastigote=2;
LmxM.08	MF_V1	PAS	824070	824070	.	+	.	ID=LmxM.08_822992_Poly(A)_2;Promastigote=4;Intracellular_Amastigote=1;Axenic_Amastigote=1;
LmxM.08	MF_V1	PAS	824073	824073	.	+	.	ID=LmxM.08_822992_Poly(A)_3;Promastigote=3;Intracellular_Amastigote=1;Axenic_Amastigote=2;
LmxM.08	MF_V1	gene	824281	826814	.	+	.	ID=LmxM.08_825120_gene
LmxM.08	MF_V1	SLAS	824281	824282	.	+	.	ID=LmxM.08_825120_SLAS_1;Promastigote=204;Intracellular_Amastigote=217;Axenic_Amastigote=368;
LmxM.08	MF_V1	SLAS	824291	824292	.	+	.	ID=LmxM.08_825120_SLAS_2;Promastigote=11;Intracellular_Amastigote=36;Axenic_Amastigote=29;
LmxM.08	MF_V1	CDS	824599	825120	.	+	.	ID=LmxM.08_825120_cds
LmxM.08	MF_V1	PAS	826800	826800	.	+	.	ID=LmxM.08_825120_Poly(A)_1;Promastigote=19;Intracellular_Amastigote=51;Axenic_Amastigote=32;
LmxM.08	MF_V1	PAS	826804	826804	.	+	.	ID=LmxM.08_825120_Poly(A)_2;Promastigote=6;Intracellular_Amastigote=18;Axenic_Amastigote=13;
LmxM.08	MF_V1	PAS	826808	826808	.	+	.	ID=LmxM.08_825120_Poly(A)_3;Promastigote=3;Intracellular_Amastigote=11;Axenic_Amastigote=5;
LmxM.08	MF_V1	PAS	826813	826813	.	+	.	ID=LmxM.08_825120_Poly(A)_4;Promastigote=8;Intracellular_Amastigote=8;Axenic_Amastigote=10;
LmxM.08	MF_V1	PAS	826814	826814	.	+	.	ID=LmxM.08_825120_Poly(A)_5;Promastigote=4;Intracellular_Amastigote=2;Axenic_Amastigote=4;
LmxM.08	MF_V1	gene	850284	851379	.	+	.	ID=LmxM.08_850472_gene
LmxM.08	MF_V1	SLAS	850284	850285	.	+	.	ID=LmxM.08_850472_SLAS_1;Promastigote=5;Intracellular_Amastigote=8;Axenic_Amastigote=8;
LmxM.08	MF_V1	CDS	850392	850472	.	+	.	ID=LmxM.08_850472_cds
LmxM.08	MF_V1	PAS	850599	850599	.	+	.	ID=LmxM.08_850472_Poly(A)_1;Promastigote=0;Intracellular_Amastigote=2;Axenic_Amastigote=6;
LmxM.08	MF_V1	PAS	851107	851107	.	+	.	ID=LmxM.08_850472_Poly(A)_2;Promastigote=4;Intracellular_Amastigote=10;Axenic_Amastigote=4;
LmxM.08	MF_V1	PAS	851116	851116	.	+	.	ID=LmxM.08_850472_Poly(A)_3;Promastigote=0;Intracellular_Amastigote=5;Axenic_Amastigote=2;
LmxM.08	MF_V1	PAS	851117	851117	.	+	.	ID=LmxM.08_850472_Poly(A)_4;Promastigote=5;Intracellular_Amastigote=13;Axenic_Amastigote=12;
LmxM.08	MF_V1	PAS	851119	851119	.	+	.	ID=LmxM.08_850472_Poly(A)_5;Promastigote=121;Intracellular_Amastigote=224;Axenic_Amastigote=147;
LmxM.08	MF_V1	PAS	851120	851120	.	+	.	ID=LmxM.08_850472_Poly(A)_6;Promastigote=31;Intracellular_Amastigote=39;Axenic_Amastigote=48;
LmxM.08	MF_V1	PAS	851121	851121	.	+	.	ID=LmxM.08_850472_Poly(A)_7;Promastigote=6;Intracellular_Amastigote=12;Axenic_Amastigote=16;
LmxM.08	MF_V1	PAS	851122	851122	.	+	.	ID=LmxM.08_850472_Poly(A)_8;Promastigote=5;Intracellular_Amastigote=9;Axenic_Amastigote=10;
LmxM.08	MF_V1	PAS	851123	851123	.	+	.	ID=LmxM.08_850472_Poly(A)_9;Promastigote=6;Intracellular_Amastigote=7;Axenic_Amastigote=10;
LmxM.08	MF_V1	PAS	851126	851126	.	+	.	ID=LmxM.08_850472_Poly(A)_10;Promastigote=20;Intracellular_Amastigote=38;Axenic_Amastigote=25;
LmxM.08	MF_V1	PAS	851127	851127	.	+	.	ID=LmxM.08_850472_Poly(A)_11;Promastigote=1;Intracellular_Amastigote=4;Axenic_Amastigote=3;
LmxM.08	MF_V1	PAS	851129	851129	.	+	.	ID=LmxM.08_850472_Poly(A)_12;Promastigote=167;Intracellular_Amastigote=317;Axenic_Amastigote=222;
LmxM.08	MF_V1	PAS	851130	851130	.	+	.	ID=LmxM.08_850472_Poly(A)_13;Promastigote=35;Intracellular_Amastigote=76;Axenic_Amastigote=59;
LmxM.08	MF_V1	PAS	851131	851131	.	+	.	ID=LmxM.08_850472_Poly(A)_14;Promastigote=14;Intracellular_Amastigote=43;Axenic_Amastigote=19;
LmxM.08	MF_V1	PAS	851132	851132	.	+	.	ID=LmxM.08_850472_Poly(A)_15;Promastigote=8;Intracellular_Amastigote=24;Axenic_Amastigote=16;
LmxM.08	MF_V1	PAS	851133	851133	.	+	.	ID=LmxM.08_850472_Poly(A)_16;Promastigote=8;Intracellular_Amastigote=2;Axenic_Amastigote=6;
LmxM.08	MF_V1	PAS	851137	851137	.	+	.	ID=LmxM.08_850472_Poly(A)_17;Promastigote=13;Intracellular_Amastigote=46;Axenic_Amastigote=31;
LmxM.08	MF_V1	PAS	851138	851138	.	+	.	ID=LmxM.08_850472_Poly(A)_18;Promastigote=0;Intracellular_Amastigote=9;Axenic_Amastigote=4;
LmxM.08	MF_V1	PAS	851139	851139	.	+	.	ID=LmxM.08_850472_Poly(A)_19;Promastigote=4;Intracellular_Amastigote=10;Axenic_Amastigote=7;
LmxM.08	MF_V1	PAS	851140	851140	.	+	.	ID=LmxM.08_850472_Poly(A)_20;Promastigote=0;Intracellular_Amastigote=5;Axenic_Amastigote=2;
LmxM.08	MF_V1	PAS	851201	851201	.	+	.	ID=LmxM.08_850472_Poly(A)_21;Promastigote=3;Intracellular_Amastigote=5;Axenic_Amastigote=11;
LmxM.08	MF_V1	PAS	851206	851206	.	+	.	ID=LmxM.08_850472_Poly(A)_22;Promastigote=5;Intracellular_Amastigote=6;Axenic_Amastigote=7;
LmxM.08	MF_V1	PAS	851207	851207	.	+	.	ID=LmxM.08_850472_Poly(A)_23;Promastigote=11;Intracellular_Amastigote=17;Axenic_Amastigote=20;
LmxM.08	MF_V1	PAS	851209	851209	.	+	.	ID=LmxM.08_850472_Poly(A)_24;Promastigote=2;Intracellular_Amastigote=1;Axenic_Amastigote=7;
LmxM.08	MF_V1	PAS	851212	851212	.	+	.	ID=LmxM.08_850472_Poly(A)_25;Promastigote=4;Intracellular_Amastigote=1;Axenic_Amastigote=1;
LmxM.08	MF_V1	PAS	851214	851214	.	+	.	ID=LmxM.08_850472_Poly(A)_26;Promastigote=7;Intracellular_Amastigote=9;Axenic_Amastigote=12;
LmxM.08	MF_V1	PAS	851216	851216	.	+	.	ID=LmxM.08_850472_Poly(A)_27;Promastigote=2;Intracellular_Amastigote=2;Axenic_Amastigote=6;
LmxM.08	MF_V1	PAS	851217	851217	.	+	.	ID=LmxM.08_850472_Poly(A)_28;Promastigote=1;Intracellular_Amastigote=0;Axenic_Amastigote=5;
LmxM.08	MF_V1	PAS	851221	851221	.	+	.	ID=LmxM.08_850472_Poly(A)_29;Promastigote=5;Intracellular_Amastigote=5;Axenic_Amastigote=5;
LmxM.08	MF_V1	PAS	851222	851222	.	+	.	ID=LmxM.08_850472_Poly(A)_30;Promastigote=7;Intracellular_Amastigote=6;Axenic_Amastigote=10;
LmxM.08	MF_V1	PAS	851223	851223	.	+	.	ID=LmxM.08_850472_Poly(A)_31;Promastigote=7;Intracellular_Amastigote=12;Axenic_Amastigote=23;
LmxM.08	MF_V1	PAS	851224	851224	.	+	.	ID=LmxM.08_850472_Poly(A)_32;Promastigote=57;Intracellular_Amastigote=70;Axenic_Amastigote=129;
LmxM.08	MF_V1	PAS	851225	851225	.	+	.	ID=LmxM.08_850472_Poly(A)_33;Promastigote=13;Intracellular_Amastigote=9;Axenic_Amastigote=20;
LmxM.08	MF_V1	PAS	851226	851226	.	+	.	ID=LmxM.08_850472_Poly(A)_34;Promastigote=15;Intracellular_Amastigote=9;Axenic_Amastigote=26;
LmxM.08	MF_V1	PAS	851227	851227	.	+	.	ID=LmxM.08_850472_Poly(A)_35;Promastigote=7;Intracellular_Amastigote=7;Axenic_Amastigote=11;
LmxM.08	MF_V1	PAS	851228	851228	.	+	.	ID=LmxM.08_850472_Poly(A)_36;Promastigote=2;Intracellular_Amastigote=5;Axenic_Amastigote=3;
LmxM.08	MF_V1	PAS	851242	851242	.	+	.	ID=LmxM.08_850472_Poly(A)_37;Promastigote=2;Intracellular_Amastigote=4;Axenic_Amastigote=7;
LmxM.08	MF_V1	PAS	851247	851247	.	+	.	ID=LmxM.08_850472_Poly(A)_38;Promastigote=5;Intracellular_Amastigote=7;Axenic_Amastigote=18;
LmxM.08	MF_V1	PAS	851249	851249	.	+	.	ID=LmxM.08_850472_Poly(A)_39;Promastigote=19;Intracellular_Amastigote=45;Axenic_Amastigote=45;
LmxM.08	MF_V1	PAS	851250	851250	.	+	.	ID=LmxM.08_850472_Poly(A)_40;Promastigote=2;Intracellular_Amastigote=6;Axenic_Amastigote=8;
LmxM.08	MF_V1	PAS	851255	851255	.	+	.	ID=LmxM.08_850472_Poly(A)_41;Promastigote=1;Intracellular_Amastigote=6;Axenic_Amastigote=5;
LmxM.08	MF_V1	PAS	851256	851256	.	+	.	ID=LmxM.08_850472_Poly(A)_42;Promastigote=11;Intracellular_Amastigote=16;Axenic_Amastigote=21;
LmxM.08	MF_V1	PAS	851257	851257	.	+	.	ID=LmxM.08_850472_Poly(A)_43;Promastigote=3;Intracellular_Amastigote=4;Axenic_Amastigote=8;
LmxM.08	MF_V1	PAS	851258	851258	.	+	.	ID=LmxM.08_850472_Poly(A)_44;Promastigote=1;Intracellular_Amastigote=2;Axenic_Amastigote=4;
LmxM.08	MF_V1	PAS	851268	851268	.	+	.	ID=LmxM.08_850472_Poly(A)_45;Promastigote=2;Intracellular_Amastigote=4;Axenic_Amastigote=2;
LmxM.08	MF_V1	PAS	851269	851269	.	+	.	ID=LmxM.08_850472_Poly(A)_46;Promastigote=1;Intracellular_Amastigote=0;Axenic_Amastigote=5;
LmxM.08	MF_V1	PAS	851276	851276	.	+	.	ID=LmxM.08_850472_Poly(A)_47;Promastigote=2;Intracellular_Amastigote=4;Axenic_Amastigote=8;
LmxM.08	MF_V1	PAS	851277	851277	.	+	.	ID=LmxM.08_850472_Poly(A)_48;Promastigote=1;Intracellular_Amastigote=4;Axenic_Amastigote=1;
LmxM.08	MF_V1	PAS	851278	851278	.	+	.	ID=LmxM.08_850472_Poly(A)_49;Promastigote=16;Intracellular_Amastigote=34;Axenic_Amastigote=33;
LmxM.08	MF_V1	PAS	851279	851279	.	+	.	ID=LmxM.08_850472_Poly(A)_50;Promastigote=1;Intracellular_Amastigote=4;Axenic_Amastigote=6;
LmxM.08	MF_V1	PAS	851280	851280	.	+	.	ID=LmxM.08_850472_Poly(A)_51;Promastigote=1;Intracellular_Amastigote=3;Axenic_Amastigote=6;
LmxM.08	MF_V1	PAS	851287	851287	.	+	.	ID=LmxM.08_850472_Poly(A)_52;Promastigote=3;Intracellular_Amastigote=2;Axenic_Amastigote=2;
LmxM.08	MF_V1	PAS	851293	851293	.	+	.	ID=LmxM.08_850472_Poly(A)_53;Promastigote=14;Intracellular_Amastigote=12;Axenic_Amastigote=15;
LmxM.08	MF_V1	PAS	851294	851294	.	+	.	ID=LmxM.08_850472_Poly(A)_54;Promastigote=2;Intracellular_Amastigote=6;Axenic_Amastigote=8;
LmxM.08	MF_V1	PAS	851300	851300	.	+	.	ID=LmxM.08_850472_Poly(A)_55;Promastigote=1;Intracellular_Amastigote=4;Axenic_Amastigote=2;
LmxM.08	MF_V1	PAS	851310	851310	.	+	.	ID=LmxM.08_850472_Poly(A)_56;Promastigote=4;Intracellular_Amastigote=10;Axenic_Amastigote=8;
LmxM.08	MF_V1	PAS	851311	851311	.	+	.	ID=LmxM.08_850472_Poly(A)_57;Promastigote=1;Intracellular_Amastigote=4;Axenic_Amastigote=5;
LmxM.08	MF_V1	PAS	851379	851379	.	+	.	ID=LmxM.08_850472_Poly(A)_58;Promastigote=4;Intracellular_Amastigote=3;Axenic_Amastigote=3;
LmxM.08	MF_V1	gene	851525	852491	.	+	.	ID=LmxM.08_851909_gene
LmxM.08	MF_V1	SLAS	851525	851526	.	+	.	ID=LmxM.08_851909_SLAS_1;Promastigote=306;Intracellular_Amastigote=181;Axenic_Amastigote=418;
LmxM.08	MF_V1	SLAS	851533	851534	.	+	.	ID=LmxM.08_851909_SLAS_2;Promastigote=27;Intracellular_Amastigote=16;Axenic_Amastigote=31;
LmxM.08	MF_V1	CDS	851820	851909	.	+	.	ID=LmxM.08_851909_cds
LmxM.08	MF_V1	PAS	852406	852406	.	+	.	ID=LmxM.08_851909_Poly(A)_1;Promastigote=8;Intracellular_Amastigote=0;Axenic_Amastigote=9;
LmxM.08	MF_V1	PAS	852491	852491	.	+	.	ID=LmxM.08_851909_Poly(A)_2;Promastigote=0;Intracellular_Amastigote=4;Axenic_Amastigote=2;
LmxM.08	MF_V1	gene	883051	884957	.	+	.	ID=LmxM.08_884211_gene
LmxM.08	MF_V1	SLAS	883051	883052	.	+	.	ID=LmxM.08_884211_SLAS_1;Promastigote=568;Intracellular_Amastigote=299;Axenic_Amastigote=474;
LmxM.08	MF_V1	SLAS	883167	883168	.	+	.	ID=LmxM.08_884211_SLAS_2;Promastigote=5;Intracellular_Amastigote=0;Axenic_Amastigote=12;
LmxM.08	MF_V1	SLAS	883225	883226	.	+	.	ID=LmxM.08_884211_SLAS_3;Promastigote=5;Intracellular_Amastigote=2;Axenic_Amastigote=10;
LmxM.08	MF_V1	CDS	883450	884211	.	+	.	ID=LmxM.08_884211_cds
LmxM.08	MF_V1	PAS	884552	884552	.	+	.	ID=LmxM.08_884211_Poly(A)_1;Promastigote=7;Intracellular_Amastigote=1;Axenic_Amastigote=8;
LmxM.08	MF_V1	PAS	884556	884556	.	+	.	ID=LmxM.08_884211_Poly(A)_2;Promastigote=4;Intracellular_Amastigote=3;Axenic_Amastigote=4;
LmxM.08	MF_V1	PAS	884557	884557	.	+	.	ID=LmxM.08_884211_Poly(A)_3;Promastigote=27;Intracellular_Amastigote=26;Axenic_Amastigote=32;
LmxM.08	MF_V1	PAS	884558	884558	.	+	.	ID=LmxM.08_884211_Poly(A)_4;Promastigote=6;Intracellular_Amastigote=2;Axenic_Amastigote=4;
LmxM.08	MF_V1	PAS	884957	884957	.	+	.	ID=LmxM.08_884211_Poly(A)_5;Promastigote=5;Intracellular_Amastigote=3;Axenic_Amastigote=4;
LmxM.08	MF_V1	gene	889629	890514	.	+	.	ID=LmxM.08_889917_gene
LmxM.08	MF_V1	SLAS	889629	889630	.	+	.	ID=LmxM.08_889917_SLAS_1;Promastigote=17;Intracellular_Amastigote=61;Axenic_Amastigote=46;
LmxM.08	MF_V1	CDS	889837	889917	.	+	.	ID=LmxM.08_889917_cds
LmxM.08	MF_V1	PAS	890436	890436	.	+	.	ID=LmxM.08_889917_Poly(A)_1;Promastigote=4;Intracellular_Amastigote=1;Axenic_Amastigote=1;
LmxM.08	MF_V1	PAS	890488	890488	.	+	.	ID=LmxM.08_889917_Poly(A)_2;Promastigote=2;Intracellular_Amastigote=6;Axenic_Amastigote=2;
LmxM.08	MF_V1	PAS	890490	890490	.	+	.	ID=LmxM.08_889917_Poly(A)_3;Promastigote=2;Intracellular_Amastigote=2;Axenic_Amastigote=6;
LmxM.08	MF_V1	PAS	890491	890491	.	+	.	ID=LmxM.08_889917_Poly(A)_4;Promastigote=7;Intracellular_Amastigote=5;Axenic_Amastigote=14;
LmxM.08	MF_V1	PAS	890505	890505	.	+	.	ID=LmxM.08_889917_Poly(A)_5;Promastigote=13;Intracellular_Amastigote=19;Axenic_Amastigote=29;
LmxM.08	MF_V1	PAS	890507	890507	.	+	.	ID=LmxM.08_889917_Poly(A)_6;Promastigote=3;Intracellular_Amastigote=3;Axenic_Amastigote=3;
LmxM.08	MF_V1	PAS	890508	890508	.	+	.	ID=LmxM.08_889917_Poly(A)_7;Promastigote=2;Intracellular_Amastigote=4;Axenic_Amastigote=3;
LmxM.08	MF_V1	PAS	890509	890509	.	+	.	ID=LmxM.08_889917_Poly(A)_8;Promastigote=3;Intracellular_Amastigote=3;Axenic_Amastigote=4;
LmxM.08	MF_V1	PAS	890514	890514	.	+	.	ID=LmxM.08_889917_Poly(A)_9;Promastigote=2;Intracellular_Amastigote=4;Axenic_Amastigote=3;
LmxM.08	MF_V1	gene	999168	1000775	.	+	.	ID=LmxM.08_1000447_gene
LmxM.08	MF_V1	SLAS	999168	999169	.	+	.	ID=LmxM.08_1000447_SLAS_1;Promastigote=83;Intracellular_Amastigote=20;Axenic_Amastigote=99;
LmxM.08	MF_V1	SLAS	999188	999189	.	+	.	ID=LmxM.08_1000447_SLAS_2;Promastigote=23;Intracellular_Amastigote=7;Axenic_Amastigote=48;
LmxM.08	MF_V1	SLAS	999691	999692	.	+	.	ID=LmxM.08_1000447_SLAS_3;Promastigote=5;Intracellular_Amastigote=21;Axenic_Amastigote=13;
LmxM.08	MF_V1	SLAS	999739	999740	.	+	.	ID=LmxM.08_1000447_SLAS_4;Promastigote=4;Intracellular_Amastigote=3;Axenic_Amastigote=10;
LmxM.08	MF_V1	CDS	1000283	1000447	.	+	.	ID=LmxM.08_1000447_cds
LmxM.08	MF_V1	PAS	1000733	1000733	.	+	.	ID=LmxM.08_1000447_Poly(A)_1;Promastigote=0;Intracellular_Amastigote=7;Axenic_Amastigote=2;
LmxM.08	MF_V1	PAS	1000741	1000741	.	+	.	ID=LmxM.08_1000447_Poly(A)_2;Promastigote=5;Intracellular_Amastigote=9;Axenic_Amastigote=8;
LmxM.08	MF_V1	PAS	1000742	1000742	.	+	.	ID=LmxM.08_1000447_Poly(A)_3;Promastigote=2;Intracellular_Amastigote=1;Axenic_Amastigote=8;
LmxM.08	MF_V1	PAS	1000743	1000743	.	+	.	ID=LmxM.08_1000447_Poly(A)_4;Promastigote=0;Intracellular_Amastigote=3;Axenic_Amastigote=4;
LmxM.08	MF_V1	PAS	1000758	1000758	.	+	.	ID=LmxM.08_1000447_Poly(A)_5;Promastigote=5;Intracellular_Amastigote=11;Axenic_Amastigote=6;
LmxM.08	MF_V1	PAS	1000771	1000771	.	+	.	ID=LmxM.08_1000447_Poly(A)_6;Promastigote=8;Intracellular_Amastigote=7;Axenic_Amastigote=7;
LmxM.08	MF_V1	PAS	1000775	1000775	.	+	.	ID=LmxM.08_1000447_Poly(A)_7;Promastigote=0;Intracellular_Amastigote=4;Axenic_Amastigote=5;
LmxM.08	MF_V1	gene	1008503	1010112	.	+	.	ID=LmxM.08_1008719_gene
LmxM.08	MF_V1	SLAS	1008503	1008504	.	+	.	ID=LmxM.08_1008719_SLAS_1;Promastigote=26;Intracellular_Amastigote=17;Axenic_Amastigote=17;
LmxM.08	MF_V1	SLAS	1008551	1008552	.	+	.	ID=LmxM.08_1008719_SLAS_2;Promastigote=3;Intracellular_Amastigote=1;Axenic_Amastigote=8;
LmxM.08	MF_V1	CDS	1008609	1008719	.	+	.	ID=LmxM.08_1008719_cds
LmxM.08	MF_V1	PAS	1009795	1009795	.	+	.	ID=LmxM.08_1008719_Poly(A)_1;Promastigote=7;Intracellular_Amastigote=1;Axenic_Amastigote=2;
LmxM.08	MF_V1	PAS	1009922	1009922	.	+	.	ID=LmxM.08_1008719_Poly(A)_2;Promastigote=3;Intracellular_Amastigote=0;Axenic_Amastigote=3;
LmxM.08	MF_V1	PAS	1009924	1009924	.	+	.	ID=LmxM.08_1008719_Poly(A)_3;Promastigote=3;Intracellular_Amastigote=0;Axenic_Amastigote=3;
LmxM.08	MF_V1	PAS	1009967	1009967	.	+	.	ID=LmxM.08_1008719_Poly(A)_4;Promastigote=4;Intracellular_Amastigote=2;Axenic_Amastigote=2;
LmxM.08	MF_V1	PAS	1009984	1009984	.	+	.	ID=LmxM.08_1008719_Poly(A)_5;Promastigote=10;Intracellular_Amastigote=3;Axenic_Amastigote=10;
LmxM.08	MF_V1	PAS	1010057	1010057	.	+	.	ID=LmxM.08_1008719_Poly(A)_6;Promastigote=3;Intracellular_Amastigote=2;Axenic_Amastigote=3;
LmxM.08	MF_V1	PAS	1010066	1010066	.	+	.	ID=LmxM.08_1008719_Poly(A)_7;Promastigote=5;Intracellular_Amastigote=2;Axenic_Amastigote=1;
LmxM.08	MF_V1	PAS	1010076	1010076	.	+	.	ID=LmxM.08_1008719_Poly(A)_8;Promastigote=4;Intracellular_Amastigote=2;Axenic_Amastigote=0;
LmxM.08	MF_V1	PAS	1010112	1010112	.	+	.	ID=LmxM.08_1008719_Poly(A)_9;Promastigote=1;Intracellular_Amastigote=3;Axenic_Amastigote=3;
LmxM.08	MF_V1	gene	1040413	1041005	.	+	.	ID=LmxM.08_1040671_gene
LmxM.08	MF_V1	SLAS	1040413	1040414	.	+	.	ID=LmxM.08_1040671_SLAS_1;Promastigote=1;Intracellular_Amastigote=11;Axenic_Amastigote=7;
LmxM.08	MF_V1	SLAS	1040423	1040424	.	+	.	ID=LmxM.08_1040671_SLAS_2;Promastigote=15;Intracellular_Amastigote=28;Axenic_Amastigote=60;
LmxM.08	MF_V1	CDS	1040543	1040671	.	+	.	ID=LmxM.08_1040671_cds
LmxM.08	MF_V1	PAS	1040776	1040776	.	+	.	ID=LmxM.08_1040671_Poly(A)_1;Promastigote=7;Intracellular_Amastigote=0;Axenic_Amastigote=1;
LmxM.08	MF_V1	PAS	1040778	1040778	.	+	.	ID=LmxM.08_1040671_Poly(A)_2;Promastigote=10;Intracellular_Amastigote=0;Axenic_Amastigote=1;
LmxM.08	MF_V1	PAS	1040780	1040780	.	+	.	ID=LmxM.08_1040671_Poly(A)_3;Promastigote=9;Intracellular_Amastigote=0;Axenic_Amastigote=2;
LmxM.08	MF_V1	PAS	1040782	1040782	.	+	.	ID=LmxM.08_1040671_Poly(A)_4;Promastigote=6;Intracellular_Amastigote=0;Axenic_Amastigote=3;
LmxM.08	MF_V1	PAS	1040851	1040851	.	+	.	ID=LmxM.08_1040671_Poly(A)_5;Promastigote=4;Intracellular_Amastigote=1;Axenic_Amastigote=2;
LmxM.08	MF_V1	PAS	1040852	1040852	.	+	.	ID=LmxM.08_1040671_Poly(A)_6;Promastigote=20;Intracellular_Amastigote=6;Axenic_Amastigote=8;
LmxM.08	MF_V1	PAS	1040853	1040853	.	+	.	ID=LmxM.08_1040671_Poly(A)_7;Promastigote=24;Intracellular_Amastigote=3;Axenic_Amastigote=3;
LmxM.08	MF_V1	PAS	1040854	1040854	.	+	.	ID=LmxM.08_1040671_Poly(A)_8;Promastigote=6;Intracellular_Amastigote=0;Axenic_Amastigote=3;
LmxM.08	MF_V1	PAS	1040995	1040995	.	+	.	ID=LmxM.08_1040671_Poly(A)_9;Promastigote=2;Intracellular_Amastigote=3;Axenic_Amastigote=3;
LmxM.08	MF_V1	PAS	1040996	1040996	.	+	.	ID=LmxM.08_1040671_Poly(A)_10;Promastigote=13;Intracellular_Amastigote=9;Axenic_Amastigote=13;
LmxM.08	MF_V1	PAS	1040998	1040998	.	+	.	ID=LmxM.08_1040671_Poly(A)_11;Promastigote=2;Intracellular_Amastigote=3;Axenic_Amastigote=2;
LmxM.08	MF_V1	PAS	1041004	1041004	.	+	.	ID=LmxM.08_1040671_Poly(A)_12;Promastigote=17;Intracellular_Amastigote=4;Axenic_Amastigote=7;
LmxM.08	MF_V1	PAS	1041005	1041005	.	+	.	ID=LmxM.08_1040671_Poly(A)_13;Promastigote=5;Intracellular_Amastigote=3;Axenic_Amastigote=1;
LmxM.08	MF_V1	gene	1047237	1051232	.	+	.	ID=LmxM.08_1048727_gene
LmxM.08	MF_V1	SLAS	1047237	1047238	.	+	.	ID=LmxM.08_1048727_SLAS_1;Promastigote=3;Intracellular_Amastigote=12;Axenic_Amastigote=6;
LmxM.08	MF_V1	SLAS	1048175	1048176	.	+	.	ID=LmxM.08_1048727_SLAS_2;Promastigote=867;Intracellular_Amastigote=75;Axenic_Amastigote=474;
LmxM.08	MF_V1	CDS	1048356	1048727	.	+	.	ID=LmxM.08_1048727_cds
LmxM.08	MF_V1	PAS	1050257	1050257	.	+	.	ID=LmxM.08_1048727_Poly(A)_1;Promastigote=11;Intracellular_Amastigote=0;Axenic_Amastigote=3;
LmxM.08	MF_V1	PAS	1050840	1050840	.	+	.	ID=LmxM.08_1048727_Poly(A)_2;Promastigote=6;Intracellular_Amastigote=1;Axenic_Amastigote=4;
LmxM.08	MF_V1	PAS	1050841	1050841	.	+	.	ID=LmxM.08_1048727_Poly(A)_3;Promastigote=7;Intracellular_Amastigote=3;Axenic_Amastigote=7;
LmxM.08	MF_V1	PAS	1050842	1050842	.	+	.	ID=LmxM.08_1048727_Poly(A)_4;Promastigote=19;Intracellular_Amastigote=7;Axenic_Amastigote=16;
LmxM.08	MF_V1	PAS	1050843	1050843	.	+	.	ID=LmxM.08_1048727_Poly(A)_5;Promastigote=20;Intracellular_Amastigote=8;Axenic_Amastigote=21;
LmxM.08	MF_V1	PAS	1050844	1050844	.	+	.	ID=LmxM.08_1048727_Poly(A)_6;Promastigote=4;Intracellular_Amastigote=1;Axenic_Amastigote=6;
LmxM.08	MF_V1	PAS	1050845	1050845	.	+	.	ID=LmxM.08_1048727_Poly(A)_7;Promastigote=4;Intracellular_Amastigote=0;Axenic_Amastigote=2;
LmxM.08	MF_V1	PAS	1050849	1050849	.	+	.	ID=LmxM.08_1048727_Poly(A)_8;Promastigote=3;Intracellular_Amastigote=2;Axenic_Amastigote=1;
LmxM.08	MF_V1	PAS	1050855	1050855	.	+	.	ID=LmxM.08_1048727_Poly(A)_9;Promastigote=6;Intracellular_Amastigote=1;Axenic_Amastigote=4;
LmxM.08	MF_V1	PAS	1050920	1050920	.	+	.	ID=LmxM.08_1048727_Poly(A)_10;Promastigote=3;Intracellular_Amastigote=1;Axenic_Amastigote=2;
LmxM.08	MF_V1	PAS	1051084	1051084	.	+	.	ID=LmxM.08_1048727_Poly(A)_11;Promastigote=2;Intracellular_Amastigote=3;Axenic_Amastigote=3;
LmxM.08	MF_V1	PAS	1051232	1051232	.	+	.	ID=LmxM.08_1048727_Poly(A)_12;Promastigote=0;Intracellular_Amastigote=3;Axenic_Amastigote=3;
LmxM.08	MF_V1	gene	1059523	1060577	.	+	.	ID=LmxM.08_1059897_gene
LmxM.08	MF_V1	SLAS	1059523	1059524	.	+	.	ID=LmxM.08_1059897_SLAS_1;Promastigote=16;Intracellular_Amastigote=20;Axenic_Amastigote=35;
LmxM.08	MF_V1	SLAS	1059747	1059748	.	+	.	ID=LmxM.08_1059897_SLAS_2;Promastigote=50;Intracellular_Amastigote=4;Axenic_Amastigote=116;
LmxM.08	MF_V1	CDS	1059760	1059897	.	+	.	ID=LmxM.08_1059897_cds
LmxM.08	MF_V1	PAS	1060416	1060416	.	+	.	ID=LmxM.08_1059897_Poly(A)_1;Promastigote=4;Intracellular_Amastigote=4;Axenic_Amastigote=2;
LmxM.08	MF_V1	PAS	1060577	1060577	.	+	.	ID=LmxM.08_1059897_Poly(A)_2;Promastigote=2;Intracellular_Amastigote=1;Axenic_Amastigote=3;
LmxM.08	MF_V1	gene	1074042	1076433	.	+	.	ID=LmxM.08_1074274_gene
LmxM.08	MF_V1	SLAS	1074042	1074043	.	+	.	ID=LmxM.08_1074274_SLAS_1;Promastigote=36;Intracellular_Amastigote=43;Axenic_Amastigote=60;
LmxM.08	MF_V1	SLAS	1074047	1074048	.	+	.	ID=LmxM.08_1074274_SLAS_2;Promastigote=9;Intracellular_Amastigote=17;Axenic_Amastigote=29;
LmxM.08	MF_V1	CDS	1074137	1074274	.	+	.	ID=LmxM.08_1074274_cds
LmxM.08	MF_V1	PAS	1076156	1076156	.	+	.	ID=LmxM.08_1074274_Poly(A)_1;Promastigote=7;Intracellular_Amastigote=1;Axenic_Amastigote=10;
LmxM.08	MF_V1	PAS	1076248	1076248	.	+	.	ID=LmxM.08_1074274_Poly(A)_2;Promastigote=6;Intracellular_Amastigote=1;Axenic_Amastigote=4;
LmxM.08	MF_V1	PAS	1076282	1076282	.	+	.	ID=LmxM.08_1074274_Poly(A)_3;Promastigote=2;Intracellular_Amastigote=1;Axenic_Amastigote=3;
LmxM.08	MF_V1	PAS	1076284	1076284	.	+	.	ID=LmxM.08_1074274_Poly(A)_4;Promastigote=4;Intracellular_Amastigote=2;Axenic_Amastigote=11;
LmxM.08	MF_V1	PAS	1076285	1076285	.	+	.	ID=LmxM.08_1074274_Poly(A)_5;Promastigote=3;Intracellular_Amastigote=1;Axenic_Amastigote=6;
LmxM.08	MF_V1	PAS	1076286	1076286	.	+	.	ID=LmxM.08_1074274_Poly(A)_6;Promastigote=3;Intracellular_Amastigote=1;Axenic_Amastigote=2;
LmxM.08	MF_V1	PAS	1076288	1076288	.	+	.	ID=LmxM.08_1074274_Poly(A)_7;Promastigote=12;Intracellular_Amastigote=3;Axenic_Amastigote=9;
LmxM.08	MF_V1	PAS	1076298	1076298	.	+	.	ID=LmxM.08_1074274_Poly(A)_8;Promastigote=4;Intracellular_Amastigote=3;Axenic_Amastigote=1;
LmxM.08	MF_V1	PAS	1076301	1076301	.	+	.	ID=LmxM.08_1074274_Poly(A)_9;Promastigote=3;Intracellular_Amastigote=0;Axenic_Amastigote=6;
LmxM.08	MF_V1	PAS	1076302	1076302	.	+	.	ID=LmxM.08_1074274_Poly(A)_10;Promastigote=85;Intracellular_Amastigote=28;Axenic_Amastigote=81;
LmxM.08	MF_V1	PAS	1076303	1076303	.	+	.	ID=LmxM.08_1074274_Poly(A)_11;Promastigote=13;Intracellular_Amastigote=3;Axenic_Amastigote=26;
LmxM.08	MF_V1	PAS	1076304	1076304	.	+	.	ID=LmxM.08_1074274_Poly(A)_12;Promastigote=8;Intracellular_Amastigote=3;Axenic_Amastigote=11;
LmxM.08	MF_V1	PAS	1076389	1076389	.	+	.	ID=LmxM.08_1074274_Poly(A)_13;Promastigote=14;Intracellular_Amastigote=7;Axenic_Amastigote=11;
LmxM.08	MF_V1	PAS	1076390	1076390	.	+	.	ID=LmxM.08_1074274_Poly(A)_14;Promastigote=8;Intracellular_Amastigote=3;Axenic_Amastigote=8;
LmxM.08	MF_V1	PAS	1076391	1076391	.	+	.	ID=LmxM.08_1074274_Poly(A)_15;Promastigote=4;Intracellular_Amastigote=1;Axenic_Amastigote=3;
LmxM.08	MF_V1	PAS	1076392	1076392	.	+	.	ID=LmxM.08_1074274_Poly(A)_16;Promastigote=4;Intracellular_Amastigote=2;Axenic_Amastigote=4;
LmxM.08	MF_V1	PAS	1076408	1076408	.	+	.	ID=LmxM.08_1074274_Poly(A)_17;Promastigote=1;Intracellular_Amastigote=3;Axenic_Amastigote=7;
LmxM.08	MF_V1	PAS	1076409	1076409	.	+	.	ID=LmxM.08_1074274_Poly(A)_18;Promastigote=27;Intracellular_Amastigote=28;Axenic_Amastigote=37;
LmxM.08	MF_V1	PAS	1076410	1076410	.	+	.	ID=LmxM.08_1074274_Poly(A)_19;Promastigote=8;Intracellular_Amastigote=6;Axenic_Amastigote=7;
LmxM.08	MF_V1	PAS	1076411	1076411	.	+	.	ID=LmxM.08_1074274_Poly(A)_20;Promastigote=1;Intracellular_Amastigote=3;Axenic_Amastigote=8;
LmxM.08	MF_V1	PAS	1076422	1076422	.	+	.	ID=LmxM.08_1074274_Poly(A)_21;Promastigote=26;Intracellular_Amastigote=30;Axenic_Amastigote=53;
LmxM.08	MF_V1	PAS	1076423	1076423	.	+	.	ID=LmxM.08_1074274_Poly(A)_22;Promastigote=2;Intracellular_Amastigote=1;Axenic_Amastigote=3;
LmxM.08	MF_V1	PAS	1076433	1076433	.	+	.	ID=LmxM.08_1074274_Poly(A)_23;Promastigote=1;Intracellular_Amastigote=4;Axenic_Amastigote=5;
LmxM.08	MF_V1	gene	1101014	1101272	.	+	.	ID=LmxM.08_1101248_gene
LmxM.08	MF_V1	SLAS	1101014	1101015	.	+	.	ID=LmxM.08_1101248_SLAS_1;Promastigote=0;Intracellular_Amastigote=3;Axenic_Amastigote=11;
LmxM.08	MF_V1	CDS	1101054	1101248	.	+	.	ID=LmxM.08_1101248_cds
LmxM.08	MF_V1	PAS	1101195	1101195	.	+	.	ID=LmxM.08_1101248_Poly(A)_1;Promastigote=2;Intracellular_Amastigote=4;Axenic_Amastigote=5;
LmxM.08	MF_V1	PAS	1101254	1101254	.	+	.	ID=LmxM.08_1101248_Poly(A)_2;Promastigote=5;Intracellular_Amastigote=2;Axenic_Amastigote=1;
LmxM.08	MF_V1	PAS	1101256	1101256	.	+	.	ID=LmxM.08_1101248_Poly(A)_3;Promastigote=7;Intracellular_Amastigote=4;Axenic_Amastigote=7;
LmxM.08	MF_V1	PAS	1101257	1101257	.	+	.	ID=LmxM.08_1101248_Poly(A)_4;Promastigote=3;Intracellular_Amastigote=2;Axenic_Amastigote=2;
LmxM.08	MF_V1	PAS	1101258	1101258	.	+	.	ID=LmxM.08_1101248_Poly(A)_5;Promastigote=9;Intracellular_Amastigote=3;Axenic_Amastigote=7;
LmxM.08	MF_V1	PAS	1101259	1101259	.	+	.	ID=LmxM.08_1101248_Poly(A)_6;Promastigote=4;Intracellular_Amastigote=0;Axenic_Amastigote=2;
LmxM.08	MF_V1	PAS	1101260	1101260	.	+	.	ID=LmxM.08_1101248_Poly(A)_7;Promastigote=2;Intracellular_Amastigote=1;Axenic_Amastigote=4;
LmxM.08	MF_V1	PAS	1101265	1101265	.	+	.	ID=LmxM.08_1101248_Poly(A)_8;Promastigote=9;Intracellular_Amastigote=5;Axenic_Amastigote=3;
LmxM.08	MF_V1	PAS	1101269	1101269	.	+	.	ID=LmxM.08_1101248_Poly(A)_9;Promastigote=20;Intracellular_Amastigote=16;Axenic_Amastigote=19;
LmxM.08	MF_V1	PAS	1101272	1101272	.	+	.	ID=LmxM.08_1101248_Poly(A)_10;Promastigote=5;Intracellular_Amastigote=0;Axenic_Amastigote=2;
LmxM.08	MF_V1	gene	1101558	1105332	.	+	.	ID=LmxM.08_1102071_gene
LmxM.08	MF_V1	SLAS	1101558	1101559	.	+	.	ID=LmxM.08_1102071_SLAS_1;Promastigote=10;Intracellular_Amastigote=12;Axenic_Amastigote=29;
LmxM.08	MF_V1	SLAS	1101636	1101637	.	+	.	ID=LmxM.08_1102071_SLAS_2;Promastigote=51;Intracellular_Amastigote=24;Axenic_Amastigote=75;
LmxM.08	MF_V1	SLAS	1101644	1101645	.	+	.	ID=LmxM.08_1102071_SLAS_3;Promastigote=4;Intracellular_Amastigote=1;Axenic_Amastigote=6;
LmxM.08	MF_V1	CDS	1101931	1102071	.	+	.	ID=LmxM.08_1102071_cds
LmxM.08	MF_V1	PAS	1104582	1104582	.	+	.	ID=LmxM.08_1102071_Poly(A)_1;Promastigote=5;Intracellular_Amastigote=2;Axenic_Amastigote=6;
LmxM.08	MF_V1	PAS	1104592	1104592	.	+	.	ID=LmxM.08_1102071_Poly(A)_2;Promastigote=4;Intracellular_Amastigote=0;Axenic_Amastigote=4;
LmxM.08	MF_V1	PAS	1104674	1104674	.	+	.	ID=LmxM.08_1102071_Poly(A)_3;Promastigote=2;Intracellular_Amastigote=7;Axenic_Amastigote=12;
LmxM.08	MF_V1	PAS	1104675	1104675	.	+	.	ID=LmxM.08_1102071_Poly(A)_4;Promastigote=3;Intracellular_Amastigote=5;Axenic_Amastigote=3;
LmxM.08	MF_V1	PAS	1104676	1104676	.	+	.	ID=LmxM.08_1102071_Poly(A)_5;Promastigote=0;Intracellular_Amastigote=4;Axenic_Amastigote=3;
LmxM.08	MF_V1	PAS	1104683	1104683	.	+	.	ID=LmxM.08_1102071_Poly(A)_6;Promastigote=0;Intracellular_Amastigote=6;Axenic_Amastigote=3;
LmxM.08	MF_V1	PAS	1104685	1104685	.	+	.	ID=LmxM.08_1102071_Poly(A)_7;Promastigote=2;Intracellular_Amastigote=6;Axenic_Amastigote=4;
LmxM.08	MF_V1	PAS	1104686	1104686	.	+	.	ID=LmxM.08_1102071_Poly(A)_8;Promastigote=3;Intracellular_Amastigote=4;Axenic_Amastigote=2;
LmxM.08	MF_V1	PAS	1104687	1104687	.	+	.	ID=LmxM.08_1102071_Poly(A)_9;Promastigote=1;Intracellular_Amastigote=5;Axenic_Amastigote=2;
LmxM.08	MF_V1	PAS	1104741	1104741	.	+	.	ID=LmxM.08_1102071_Poly(A)_10;Promastigote=17;Intracellular_Amastigote=22;Axenic_Amastigote=30;
LmxM.08	MF_V1	PAS	1104742	1104742	.	+	.	ID=LmxM.08_1102071_Poly(A)_11;Promastigote=6;Intracellular_Amastigote=4;Axenic_Amastigote=6;
LmxM.08	MF_V1	PAS	1105332	1105332	.	+	.	ID=LmxM.08_1102071_Poly(A)_12;Promastigote=3;Intracellular_Amastigote=3;Axenic_Amastigote=5;
LmxM.08	MF_V1	gene	1120985	1121656	.	+	.	ID=LmxM.08_1121173_gene
LmxM.08	MF_V1	SLAS	1120985	1120986	.	+	.	ID=LmxM.08_1121173_SLAS_1;Promastigote=24;Intracellular_Amastigote=59;Axenic_Amastigote=64;
LmxM.08	MF_V1	SLAS	1120995	1120996	.	+	.	ID=LmxM.08_1121173_SLAS_2;Promastigote=2;Intracellular_Amastigote=6;Axenic_Amastigote=2;
LmxM.08	MF_V1	CDS	1121051	1121173	.	+	.	ID=LmxM.08_1121173_cds
LmxM.08	MF_V1	PAS	1121656	1121656	.	+	.	ID=LmxM.08_1121173_Poly(A)_1;Promastigote=1;Intracellular_Amastigote=2;Axenic_Amastigote=3;
LmxM.08	MF_V1	gene	1139290	1139954	.	+	.	ID=LmxM.08_1139529_gene
LmxM.08	MF_V1	SLAS	1139290	1139291	.	+	.	ID=LmxM.08_1139529_SLAS_1;Promastigote=6;Intracellular_Amastigote=3;Axenic_Amastigote=3;
LmxM.08	MF_V1	SLAS	1139302	1139303	.	+	.	ID=LmxM.08_1139529_SLAS_2;Promastigote=12;Intracellular_Amastigote=14;Axenic_Amastigote=25;
LmxM.08	MF_V1	SLAS	1139309	1139310	.	+	.	ID=LmxM.08_1139529_SLAS_3;Promastigote=1;Intracellular_Amastigote=1;Axenic_Amastigote=7;
LmxM.08	MF_V1	SLAS	1139312	1139313	.	+	.	ID=LmxM.08_1139529_SLAS_4;Promastigote=1;Intracellular_Amastigote=4;Axenic_Amastigote=6;
LmxM.08	MF_V1	CDS	1139350	1139529	.	+	.	ID=LmxM.08_1139529_cds
LmxM.08	MF_V1	PAS	1139746	1139746	.	+	.	ID=LmxM.08_1139529_Poly(A)_1;Promastigote=5;Intracellular_Amastigote=5;Axenic_Amastigote=3;
LmxM.08	MF_V1	PAS	1139776	1139776	.	+	.	ID=LmxM.08_1139529_Poly(A)_2;Promastigote=3;Intracellular_Amastigote=2;Axenic_Amastigote=4;
LmxM.08	MF_V1	PAS	1139888	1139888	.	+	.	ID=LmxM.08_1139529_Poly(A)_3;Promastigote=14;Intracellular_Amastigote=15;Axenic_Amastigote=27;
LmxM.08	MF_V1	PAS	1139892	1139892	.	+	.	ID=LmxM.08_1139529_Poly(A)_4;Promastigote=2;Intracellular_Amastigote=0;Axenic_Amastigote=4;
LmxM.08	MF_V1	PAS	1139940	1139940	.	+	.	ID=LmxM.08_1139529_Poly(A)_5;Promastigote=2;Intracellular_Amastigote=2;Axenic_Amastigote=3;
LmxM.08	MF_V1	PAS	1139948	1139948	.	+	.	ID=LmxM.08_1139529_Poly(A)_6;Promastigote=5;Intracellular_Amastigote=3;Axenic_Amastigote=6;
LmxM.08	MF_V1	PAS	1139952	1139952	.	+	.	ID=LmxM.08_1139529_Poly(A)_7;Promastigote=21;Intracellular_Amastigote=13;Axenic_Amastigote=12;
LmxM.08	MF_V1	PAS	1139953	1139953	.	+	.	ID=LmxM.08_1139529_Poly(A)_8;Promastigote=3;Intracellular_Amastigote=2;Axenic_Amastigote=3;
LmxM.08	MF_V1	PAS	1139954	1139954	.	+	.	ID=LmxM.08_1139529_Poly(A)_9;Promastigote=0;Intracellular_Amastigote=2;Axenic_Amastigote=6;
LmxM.08	MF_V1	gene	1144755	1145217	.	+	.	ID=LmxM.08_1144994_gene
LmxM.08	MF_V1	SLAS	1144755	1144756	.	+	.	ID=LmxM.08_1144994_SLAS_1;Promastigote=2;Intracellular_Amastigote=4;Axenic_Amastigote=7;
LmxM.08	MF_V1	SLAS	1144767	1144768	.	+	.	ID=LmxM.08_1144994_SLAS_2;Promastigote=14;Intracellular_Amastigote=18;Axenic_Amastigote=21;
LmxM.08	MF_V1	CDS	1144815	1144994	.	+	.	ID=LmxM.08_1144994_cds
LmxM.08	MF_V1	PAS	1145209	1145209	.	+	.	ID=LmxM.08_1144994_Poly(A)_1;Promastigote=10;Intracellular_Amastigote=1;Axenic_Amastigote=12;
LmxM.08	MF_V1	PAS	1145210	1145210	.	+	.	ID=LmxM.08_1144994_Poly(A)_2;Promastigote=8;Intracellular_Amastigote=6;Axenic_Amastigote=12;
LmxM.08	MF_V1	PAS	1145213	1145213	.	+	.	ID=LmxM.08_1144994_Poly(A)_3;Promastigote=4;Intracellular_Amastigote=5;Axenic_Amastigote=13;
LmxM.08	MF_V1	PAS	1145217	1145217	.	+	.	ID=LmxM.08_1144994_Poly(A)_4;Promastigote=4;Intracellular_Amastigote=2;Axenic_Amastigote=6;
LmxM.08	MF_V1	gene	1153709	1154938	.	+	.	ID=LmxM.08_1153879_gene
LmxM.08	MF_V1	SLAS	1153709	1153710	.	+	.	ID=LmxM.08_1153879_SLAS_1;Promastigote=39;Intracellular_Amastigote=21;Axenic_Amastigote=41;
LmxM.08	MF_V1	SLAS	1153722	1153723	.	+	.	ID=LmxM.08_1153879_SLAS_2;Promastigote=4;Intracellular_Amastigote=8;Axenic_Amastigote=19;
LmxM.08	MF_V1	CDS	1153790	1153879	.	+	.	ID=LmxM.08_1153879_cds
LmxM.08	MF_V1	PAS	1154916	1154916	.	+	.	ID=LmxM.08_1153879_Poly(A)_1;Promastigote=4;Intracellular_Amastigote=2;Axenic_Amastigote=1;
LmxM.08	MF_V1	PAS	1154927	1154927	.	+	.	ID=LmxM.08_1153879_Poly(A)_2;Promastigote=21;Intracellular_Amastigote=8;Axenic_Amastigote=27;
LmxM.08	MF_V1	PAS	1154928	1154928	.	+	.	ID=LmxM.08_1153879_Poly(A)_3;Promastigote=7;Intracellular_Amastigote=4;Axenic_Amastigote=6;
LmxM.08	MF_V1	PAS	1154929	1154929	.	+	.	ID=LmxM.08_1153879_Poly(A)_4;Promastigote=5;Intracellular_Amastigote=1;Axenic_Amastigote=6;
LmxM.08	MF_V1	PAS	1154930	1154930	.	+	.	ID=LmxM.08_1153879_Poly(A)_5;Promastigote=5;Intracellular_Amastigote=0;Axenic_Amastigote=5;
LmxM.08	MF_V1	PAS	1154935	1154935	.	+	.	ID=LmxM.08_1153879_Poly(A)_6;Promastigote=32;Intracellular_Amastigote=12;Axenic_Amastigote=27;
LmxM.08	MF_V1	PAS	1154936	1154936	.	+	.	ID=LmxM.08_1153879_Poly(A)_7;Promastigote=7;Intracellular_Amastigote=1;Axenic_Amastigote=4;
LmxM.08	MF_V1	PAS	1154938	1154938	.	+	.	ID=LmxM.08_1153879_Poly(A)_8;Promastigote=2;Intracellular_Amastigote=1;Axenic_Amastigote=3;
LmxM.08	MF_V1	gene	1156515	1159686	.	+	.	ID=LmxM.08_1157406_gene
LmxM.08	MF_V1	SLAS	1156515	1156516	.	+	.	ID=LmxM.08_1157406_SLAS_1;Promastigote=59;Intracellular_Amastigote=10;Axenic_Amastigote=62;
LmxM.08	MF_V1	SLAS	1156518	1156519	.	+	.	ID=LmxM.08_1157406_SLAS_2;Promastigote=18;Intracellular_Amastigote=7;Axenic_Amastigote=15;
LmxM.08	MF_V1	CDS	1157179	1157406	.	+	.	ID=LmxM.08_1157406_cds
LmxM.08	MF_V1	PAS	1159642	1159642	.	+	.	ID=LmxM.08_1157406_Poly(A)_1;Promastigote=4;Intracellular_Amastigote=0;Axenic_Amastigote=4;
LmxM.08	MF_V1	PAS	1159643	1159643	.	+	.	ID=LmxM.08_1157406_Poly(A)_2;Promastigote=5;Intracellular_Amastigote=1;Axenic_Amastigote=7;
LmxM.08	MF_V1	PAS	1159660	1159660	.	+	.	ID=LmxM.08_1157406_Poly(A)_3;Promastigote=5;Intracellular_Amastigote=0;Axenic_Amastigote=2;
LmxM.08	MF_V1	PAS	1159684	1159684	.	+	.	ID=LmxM.08_1157406_Poly(A)_4;Promastigote=1;Intracellular_Amastigote=0;Axenic_Amastigote=5;
LmxM.08	MF_V1	PAS	1159685	1159685	.	+	.	ID=LmxM.08_1157406_Poly(A)_5;Promastigote=6;Intracellular_Amastigote=0;Axenic_Amastigote=4;
LmxM.08	MF_V1	PAS	1159686	1159686	.	+	.	ID=LmxM.08_1157406_Poly(A)_6;Promastigote=0;Intracellular_Amastigote=1;Axenic_Amastigote=6;
LmxM.08	MF_V1	gene	1172094	1172404	.	+	.	ID=LmxM.08_1172187_gene
LmxM.08	MF_V1	SLAS	1172094	1172095	.	+	.	ID=LmxM.08_1172187_SLAS_1;Promastigote=4;Intracellular_Amastigote=25;Axenic_Amastigote=24;
LmxM.08	MF_V1	CDS	1172101	1172187	.	+	.	ID=LmxM.08_1172187_cds
LmxM.08	MF_V1	PAS	1172394	1172394	.	+	.	ID=LmxM.08_1172187_Poly(A)_1;Promastigote=2;Intracellular_Amastigote=3;Axenic_Amastigote=2;
LmxM.08	MF_V1	PAS	1172403	1172403	.	+	.	ID=LmxM.08_1172187_Poly(A)_2;Promastigote=4;Intracellular_Amastigote=7;Axenic_Amastigote=5;
LmxM.08	MF_V1	PAS	1172404	1172404	.	+	.	ID=LmxM.08_1172187_Poly(A)_3;Promastigote=2;Intracellular_Amastigote=3;Axenic_Amastigote=3;
LmxM.08	MF_V1	gene	1423949	1425488	.	+	.	ID=LmxM.08_1424150_gene
LmxM.08	MF_V1	SLAS	1423949	1423950	.	+	.	ID=LmxM.08_1424150_SLAS_1;Promastigote=13;Intracellular_Amastigote=28;Axenic_Amastigote=50;
LmxM.08	MF_V1	SLAS	1423969	1423970	.	+	.	ID=LmxM.08_1424150_SLAS_2;Promastigote=4;Intracellular_Amastigote=11;Axenic_Amastigote=4;
LmxM.08	MF_V1	CDS	1423995	1424150	.	+	.	ID=LmxM.08_1424150_cds
LmxM.08	MF_V1	PAS	1425464	1425464	.	+	.	ID=LmxM.08_1424150_Poly(A)_1;Promastigote=2;Intracellular_Amastigote=2;Axenic_Amastigote=4;
LmxM.08	MF_V1	PAS	1425466	1425466	.	+	.	ID=LmxM.08_1424150_Poly(A)_2;Promastigote=15;Intracellular_Amastigote=20;Axenic_Amastigote=35;
LmxM.08	MF_V1	PAS	1425467	1425467	.	+	.	ID=LmxM.08_1424150_Poly(A)_3;Promastigote=3;Intracellular_Amastigote=2;Axenic_Amastigote=5;
LmxM.08	MF_V1	PAS	1425476	1425476	.	+	.	ID=LmxM.08_1424150_Poly(A)_4;Promastigote=2;Intracellular_Amastigote=5;Axenic_Amastigote=7;
LmxM.08	MF_V1	PAS	1425488	1425488	.	+	.	ID=LmxM.08_1424150_Poly(A)_5;Promastigote=3;Intracellular_Amastigote=3;Axenic_Amastigote=9;
LmxM.08	MF_V1	gene	1435229	1438730	.	+	.	ID=LmxM.08_1437036_gene
LmxM.08	MF_V1	SLAS	1435229	1435230	.	+	.	ID=LmxM.08_1437036_SLAS_1;Promastigote=0;Intracellular_Amastigote=17;Axenic_Amastigote=7;
LmxM.08	MF_V1	SLAS	1436609	1436610	.	+	.	ID=LmxM.08_1437036_SLAS_2;Promastigote=4;Intracellular_Amastigote=6;Axenic_Amastigote=7;
LmxM.08	MF_V1	CDS	1436740	1437036	.	+	.	ID=LmxM.08_1437036_cds
LmxM.08	MF_V1	PAS	1438408	1438408	.	+	.	ID=LmxM.08_1437036_Poly(A)_1;Promastigote=0;Intracellular_Amastigote=2;Axenic_Amastigote=8;
LmxM.08	MF_V1	PAS	1438409	1438409	.	+	.	ID=LmxM.08_1437036_Poly(A)_2;Promastigote=2;Intracellular_Amastigote=2;Axenic_Amastigote=2;
LmxM.08	MF_V1	PAS	1438465	1438465	.	+	.	ID=LmxM.08_1437036_Poly(A)_3;Promastigote=3;Intracellular_Amastigote=1;Axenic_Amastigote=5;
LmxM.08	MF_V1	PAS	1438480	1438480	.	+	.	ID=LmxM.08_1437036_Poly(A)_4;Promastigote=23;Intracellular_Amastigote=11;Axenic_Amastigote=32;
LmxM.08	MF_V1	PAS	1438481	1438481	.	+	.	ID=LmxM.08_1437036_Poly(A)_5;Promastigote=6;Intracellular_Amastigote=6;Axenic_Amastigote=9;
LmxM.08	MF_V1	PAS	1438482	1438482	.	+	.	ID=LmxM.08_1437036_Poly(A)_6;Promastigote=2;Intracellular_Amastigote=2;Axenic_Amastigote=6;
LmxM.08	MF_V1	PAS	1438483	1438483	.	+	.	ID=LmxM.08_1437036_Poly(A)_7;Promastigote=6;Intracellular_Amastigote=0;Axenic_Amastigote=3;
LmxM.08	MF_V1	PAS	1438484	1438484	.	+	.	ID=LmxM.08_1437036_Poly(A)_8;Promastigote=0;Intracellular_Amastigote=3;Axenic_Amastigote=3;
LmxM.08	MF_V1	PAS	1438491	1438491	.	+	.	ID=LmxM.08_1437036_Poly(A)_9;Promastigote=1;Intracellular_Amastigote=1;Axenic_Amastigote=5;
LmxM.08	MF_V1	PAS	1438492	1438492	.	+	.	ID=LmxM.08_1437036_Poly(A)_10;Promastigote=2;Intracellular_Amastigote=1;Axenic_Amastigote=7;
LmxM.08	MF_V1	PAS	1438573	1438573	.	+	.	ID=LmxM.08_1437036_Poly(A)_11;Promastigote=3;Intracellular_Amastigote=2;Axenic_Amastigote=3;
LmxM.08	MF_V1	PAS	1438591	1438591	.	+	.	ID=LmxM.08_1437036_Poly(A)_12;Promastigote=5;Intracellular_Amastigote=3;Axenic_Amastigote=1;
LmxM.08	MF_V1	PAS	1438614	1438614	.	+	.	ID=LmxM.08_1437036_Poly(A)_13;Promastigote=7;Intracellular_Amastigote=1;Axenic_Amastigote=4;
LmxM.08	MF_V1	PAS	1438730	1438730	.	+	.	ID=LmxM.08_1437036_Poly(A)_14;Promastigote=7;Intracellular_Amastigote=3;Axenic_Amastigote=4;
LmxM.08	MF_V1	gene	1446304	1447070	.	+	.	ID=LmxM.08_1446422_gene
LmxM.08	MF_V1	SLAS	1446304	1446305	.	+	.	ID=LmxM.08_1446422_SLAS_1;Promastigote=10;Intracellular_Amastigote=9;Axenic_Amastigote=30;
LmxM.08	MF_V1	CDS	1446342	1446422	.	+	.	ID=LmxM.08_1446422_cds
LmxM.08	MF_V1	PAS	1447032	1447032	.	+	.	ID=LmxM.08_1446422_Poly(A)_1;Promastigote=0;Intracellular_Amastigote=1;Axenic_Amastigote=5;
LmxM.08	MF_V1	PAS	1447033	1447033	.	+	.	ID=LmxM.08_1446422_Poly(A)_2;Promastigote=6;Intracellular_Amastigote=7;Axenic_Amastigote=14;
LmxM.08	MF_V1	PAS	1447038	1447038	.	+	.	ID=LmxM.08_1446422_Poly(A)_3;Promastigote=7;Intracellular_Amastigote=3;Axenic_Amastigote=9;
LmxM.08	MF_V1	PAS	1447039	1447039	.	+	.	ID=LmxM.08_1446422_Poly(A)_4;Promastigote=15;Intracellular_Amastigote=13;Axenic_Amastigote=34;
LmxM.08	MF_V1	PAS	1447040	1447040	.	+	.	ID=LmxM.08_1446422_Poly(A)_5;Promastigote=58;Intracellular_Amastigote=71;Axenic_Amastigote=94;
LmxM.08	MF_V1	PAS	1447042	1447042	.	+	.	ID=LmxM.08_1446422_Poly(A)_6;Promastigote=14;Intracellular_Amastigote=11;Axenic_Amastigote=28;
LmxM.08	MF_V1	PAS	1447043	1447043	.	+	.	ID=LmxM.08_1446422_Poly(A)_7;Promastigote=4;Intracellular_Amastigote=5;Axenic_Amastigote=4;
LmxM.08	MF_V1	PAS	1447044	1447044	.	+	.	ID=LmxM.08_1446422_Poly(A)_8;Promastigote=3;Intracellular_Amastigote=1;Axenic_Amastigote=3;
LmxM.08	MF_V1	PAS	1447046	1447046	.	+	.	ID=LmxM.08_1446422_Poly(A)_9;Promastigote=6;Intracellular_Amastigote=7;Axenic_Amastigote=6;
LmxM.08	MF_V1	PAS	1447047	1447047	.	+	.	ID=LmxM.08_1446422_Poly(A)_10;Promastigote=9;Intracellular_Amastigote=12;Axenic_Amastigote=10;
LmxM.08	MF_V1	PAS	1447048	1447048	.	+	.	ID=LmxM.08_1446422_Poly(A)_11;Promastigote=6;Intracellular_Amastigote=1;Axenic_Amastigote=12;
LmxM.08	MF_V1	PAS	1447049	1447049	.	+	.	ID=LmxM.08_1446422_Poly(A)_12;Promastigote=4;Intracellular_Amastigote=2;Axenic_Amastigote=6;
LmxM.08	MF_V1	PAS	1447050	1447050	.	+	.	ID=LmxM.08_1446422_Poly(A)_13;Promastigote=1;Intracellular_Amastigote=6;Axenic_Amastigote=6;
LmxM.08	MF_V1	PAS	1447051	1447051	.	+	.	ID=LmxM.08_1446422_Poly(A)_14;Promastigote=8;Intracellular_Amastigote=6;Axenic_Amastigote=8;
LmxM.08	MF_V1	PAS	1447052	1447052	.	+	.	ID=LmxM.08_1446422_Poly(A)_15;Promastigote=4;Intracellular_Amastigote=4;Axenic_Amastigote=2;
LmxM.08	MF_V1	PAS	1447054	1447054	.	+	.	ID=LmxM.08_1446422_Poly(A)_16;Promastigote=2;Intracellular_Amastigote=2;Axenic_Amastigote=4;
LmxM.08	MF_V1	PAS	1447056	1447056	.	+	.	ID=LmxM.08_1446422_Poly(A)_17;Promastigote=1;Intracellular_Amastigote=3;Axenic_Amastigote=3;
LmxM.08	MF_V1	PAS	1447066	1447066	.	+	.	ID=LmxM.08_1446422_Poly(A)_18;Promastigote=10;Intracellular_Amastigote=5;Axenic_Amastigote=22;
LmxM.08	MF_V1	PAS	1447067	1447067	.	+	.	ID=LmxM.08_1446422_Poly(A)_19;Promastigote=35;Intracellular_Amastigote=35;Axenic_Amastigote=52;
LmxM.08	MF_V1	PAS	1447068	1447068	.	+	.	ID=LmxM.08_1446422_Poly(A)_20;Promastigote=1;Intracellular_Amastigote=3;Axenic_Amastigote=2;
LmxM.08	MF_V1	PAS	1447070	1447070	.	+	.	ID=LmxM.08_1446422_Poly(A)_21;Promastigote=3;Intracellular_Amastigote=2;Axenic_Amastigote=3;
LmxM.08	MF_V1	gene	1449649	1450354	.	+	.	ID=LmxM.08_1449783_gene
LmxM.08	MF_V1	SLAS	1449649	1449650	.	+	.	ID=LmxM.08_1449783_SLAS_1;Promastigote=21;Intracellular_Amastigote=22;Axenic_Amastigote=25;
LmxM.08	MF_V1	CDS	1449682	1449783	.	+	.	ID=LmxM.08_1449783_cds
LmxM.08	MF_V1	PAS	1450351	1450351	.	+	.	ID=LmxM.08_1449783_Poly(A)_1;Promastigote=1;Intracellular_Amastigote=7;Axenic_Amastigote=10;
LmxM.08	MF_V1	PAS	1450352	1450352	.	+	.	ID=LmxM.08_1449783_Poly(A)_2;Promastigote=10;Intracellular_Amastigote=85;Axenic_Amastigote=43;
LmxM.08	MF_V1	PAS	1450353	1450353	.	+	.	ID=LmxM.08_1449783_Poly(A)_3;Promastigote=0;Intracellular_Amastigote=7;Axenic_Amastigote=3;
LmxM.08	MF_V1	PAS	1450354	1450354	.	+	.	ID=LmxM.08_1449783_Poly(A)_4;Promastigote=0;Intracellular_Amastigote=5;Axenic_Amastigote=9;
LmxM.08	MF_V1	gene	1454473	1458663	.	+	.	ID=LmxM.08_1455604_gene
LmxM.08	MF_V1	SLAS	1454473	1454474	.	+	.	ID=LmxM.08_1455604_SLAS_1;Promastigote=2;Intracellular_Amastigote=9;Axenic_Amastigote=14;
LmxM.08	MF_V1	CDS	1454483	1455604	.	+	.	ID=LmxM.08_1455604_cds
LmxM.08	MF_V1	PAS	1458197	1458197	.	+	.	ID=LmxM.08_1455604_Poly(A)_1;Promastigote=4;Intracellular_Amastigote=1;Axenic_Amastigote=1;
LmxM.08	MF_V1	PAS	1458550	1458550	.	+	.	ID=LmxM.08_1455604_Poly(A)_2;Promastigote=3;Intracellular_Amastigote=9;Axenic_Amastigote=6;
LmxM.08	MF_V1	PAS	1458655	1458655	.	+	.	ID=LmxM.08_1455604_Poly(A)_3;Promastigote=0;Intracellular_Amastigote=5;Axenic_Amastigote=1;
LmxM.08	MF_V1	PAS	1458659	1458659	.	+	.	ID=LmxM.08_1455604_Poly(A)_4;Promastigote=0;Intracellular_Amastigote=2;Axenic_Amastigote=5;
LmxM.08	MF_V1	PAS	1458660	1458660	.	+	.	ID=LmxM.08_1455604_Poly(A)_5;Promastigote=1;Intracellular_Amastigote=7;Axenic_Amastigote=6;
LmxM.08	MF_V1	PAS	1458661	1458661	.	+	.	ID=LmxM.08_1455604_Poly(A)_6;Promastigote=1;Intracellular_Amastigote=13;Axenic_Amastigote=10;
LmxM.08	MF_V1	PAS	1458663	1458663	.	+	.	ID=LmxM.08_1455604_Poly(A)_7;Promastigote=0;Intracellular_Amastigote=7;Axenic_Amastigote=2;
LmxM.08	MF_V1	gene	1462420	1465619	.	+	.	ID=LmxM.08_1463383_gene
LmxM.08	MF_V1	SLAS	1462420	1462421	.	+	.	ID=LmxM.08_1463383_SLAS_1;Promastigote=1;Intracellular_Amastigote=4;Axenic_Amastigote=11;
LmxM.08	MF_V1	CDS	1462430	1463383	.	+	.	ID=LmxM.08_1463383_cds
LmxM.08	MF_V1	PAS	1463953	1463953	.	+	.	ID=LmxM.08_1463383_Poly(A)_1;Promastigote=4;Intracellular_Amastigote=3;Axenic_Amastigote=2;
LmxM.08	MF_V1	PAS	1464001	1464001	.	+	.	ID=LmxM.08_1463383_Poly(A)_2;Promastigote=1;Intracellular_Amastigote=15;Axenic_Amastigote=11;
LmxM.08	MF_V1	PAS	1464002	1464002	.	+	.	ID=LmxM.08_1463383_Poly(A)_3;Promastigote=1;Intracellular_Amastigote=1;Axenic_Amastigote=6;
LmxM.08	MF_V1	PAS	1465553	1465553	.	+	.	ID=LmxM.08_1463383_Poly(A)_4;Promastigote=2;Intracellular_Amastigote=5;Axenic_Amastigote=8;
LmxM.08	MF_V1	PAS	1465558	1465558	.	+	.	ID=LmxM.08_1463383_Poly(A)_5;Promastigote=3;Intracellular_Amastigote=3;Axenic_Amastigote=6;
LmxM.08	MF_V1	PAS	1465559	1465559	.	+	.	ID=LmxM.08_1463383_Poly(A)_6;Promastigote=9;Intracellular_Amastigote=14;Axenic_Amastigote=11;
LmxM.08	MF_V1	PAS	1465561	1465561	.	+	.	ID=LmxM.08_1463383_Poly(A)_7;Promastigote=4;Intracellular_Amastigote=6;Axenic_Amastigote=8;
LmxM.08	MF_V1	PAS	1465566	1465566	.	+	.	ID=LmxM.08_1463383_Poly(A)_8;Promastigote=2;Intracellular_Amastigote=3;Axenic_Amastigote=1;
LmxM.08	MF_V1	PAS	1465619	1465619	.	+	.	ID=LmxM.08_1463383_Poly(A)_9;Promastigote=1;Intracellular_Amastigote=5;Axenic_Amastigote=2;
LmxM.08	MF_V1	gene	1469235	1471443	.	+	.	ID=LmxM.08_1469531_gene
LmxM.08	MF_V1	SLAS	1469235	1469236	.	+	.	ID=LmxM.08_1469531_SLAS_1;Promastigote=3;Intracellular_Amastigote=7;Axenic_Amastigote=6;
LmxM.08	MF_V1	SLAS	1469315	1469316	.	+	.	ID=LmxM.08_1469531_SLAS_2;Promastigote=0;Intracellular_Amastigote=4;Axenic_Amastigote=5;
LmxM.08	MF_V1	CDS	1469349	1469531	.	+	.	ID=LmxM.08_1469531_cds
LmxM.08	MF_V1	PAS	1471430	1471430	.	+	.	ID=LmxM.08_1469531_Poly(A)_1;Promastigote=2;Intracellular_Amastigote=6;Axenic_Amastigote=4;
LmxM.08	MF_V1	PAS	1471434	1471434	.	+	.	ID=LmxM.08_1469531_Poly(A)_2;Promastigote=1;Intracellular_Amastigote=1;Axenic_Amastigote=6;
LmxM.08	MF_V1	PAS	1471435	1471435	.	+	.	ID=LmxM.08_1469531_Poly(A)_3;Promastigote=4;Intracellular_Amastigote=2;Axenic_Amastigote=9;
LmxM.08	MF_V1	PAS	1471436	1471436	.	+	.	ID=LmxM.08_1469531_Poly(A)_4;Promastigote=4;Intracellular_Amastigote=19;Axenic_Amastigote=13;
LmxM.08	MF_V1	PAS	1471438	1471438	.	+	.	ID=LmxM.08_1469531_Poly(A)_5;Promastigote=2;Intracellular_Amastigote=4;Axenic_Amastigote=2;
LmxM.08	MF_V1	PAS	1471443	1471443	.	+	.	ID=LmxM.08_1469531_Poly(A)_6;Promastigote=1;Intracellular_Amastigote=3;Axenic_Amastigote=4;
LmxM.08	MF_V1	gene	1475155	1477868	.	+	.	ID=LmxM.08_1476073_gene
LmxM.08	MF_V1	SLAS	1475155	1475156	.	+	.	ID=LmxM.08_1476073_SLAS_1;Promastigote=2;Intracellular_Amastigote=4;Axenic_Amastigote=15;
LmxM.08	MF_V1	CDS	1475165	1476073	.	+	.	ID=LmxM.08_1476073_cds
LmxM.08	MF_V1	PAS	1477145	1477145	.	+	.	ID=LmxM.08_1476073_Poly(A)_1;Promastigote=4;Intracellular_Amastigote=2;Axenic_Amastigote=4;
LmxM.08	MF_V1	PAS	1477657	1477657	.	+	.	ID=LmxM.08_1476073_Poly(A)_2;Promastigote=7;Intracellular_Amastigote=37;Axenic_Amastigote=34;
LmxM.08	MF_V1	PAS	1477658	1477658	.	+	.	ID=LmxM.08_1476073_Poly(A)_3;Promastigote=5;Intracellular_Amastigote=3;Axenic_Amastigote=3;
LmxM.08	MF_V1	PAS	1477659	1477659	.	+	.	ID=LmxM.08_1476073_Poly(A)_4;Promastigote=0;Intracellular_Amastigote=4;Axenic_Amastigote=2;
LmxM.08	MF_V1	PAS	1477822	1477822	.	+	.	ID=LmxM.08_1476073_Poly(A)_5;Promastigote=3;Intracellular_Amastigote=3;Axenic_Amastigote=9;
LmxM.08	MF_V1	PAS	1477823	1477823	.	+	.	ID=LmxM.08_1476073_Poly(A)_6;Promastigote=6;Intracellular_Amastigote=11;Axenic_Amastigote=26;
LmxM.08	MF_V1	PAS	1477844	1477844	.	+	.	ID=LmxM.08_1476073_Poly(A)_7;Promastigote=0;Intracellular_Amastigote=4;Axenic_Amastigote=4;
LmxM.08	MF_V1	PAS	1477845	1477845	.	+	.	ID=LmxM.08_1476073_Poly(A)_8;Promastigote=2;Intracellular_Amastigote=4;Axenic_Amastigote=8;
LmxM.08	MF_V1	PAS	1477846	1477846	.	+	.	ID=LmxM.08_1476073_Poly(A)_9;Promastigote=2;Intracellular_Amastigote=7;Axenic_Amastigote=4;
LmxM.08	MF_V1	PAS	1477847	1477847	.	+	.	ID=LmxM.08_1476073_Poly(A)_10;Promastigote=3;Intracellular_Amastigote=5;Axenic_Amastigote=14;
LmxM.08	MF_V1	PAS	1477848	1477848	.	+	.	ID=LmxM.08_1476073_Poly(A)_11;Promastigote=2;Intracellular_Amastigote=14;Axenic_Amastigote=16;
LmxM.08	MF_V1	PAS	1477849	1477849	.	+	.	ID=LmxM.08_1476073_Poly(A)_12;Promastigote=17;Intracellular_Amastigote=50;Axenic_Amastigote=60;
LmxM.08	MF_V1	PAS	1477850	1477850	.	+	.	ID=LmxM.08_1476073_Poly(A)_13;Promastigote=5;Intracellular_Amastigote=21;Axenic_Amastigote=29;
LmxM.08	MF_V1	PAS	1477851	1477851	.	+	.	ID=LmxM.08_1476073_Poly(A)_14;Promastigote=1;Intracellular_Amastigote=26;Axenic_Amastigote=28;
LmxM.08	MF_V1	PAS	1477852	1477852	.	+	.	ID=LmxM.08_1476073_Poly(A)_15;Promastigote=13;Intracellular_Amastigote=75;Axenic_Amastigote=74;
LmxM.08	MF_V1	PAS	1477853	1477853	.	+	.	ID=LmxM.08_1476073_Poly(A)_16;Promastigote=0;Intracellular_Amastigote=4;Axenic_Amastigote=6;
LmxM.08	MF_V1	PAS	1477854	1477854	.	+	.	ID=LmxM.08_1476073_Poly(A)_17;Promastigote=1;Intracellular_Amastigote=3;Axenic_Amastigote=10;
LmxM.08	MF_V1	PAS	1477855	1477855	.	+	.	ID=LmxM.08_1476073_Poly(A)_18;Promastigote=1;Intracellular_Amastigote=2;Axenic_Amastigote=3;
LmxM.08	MF_V1	PAS	1477860	1477860	.	+	.	ID=LmxM.08_1476073_Poly(A)_19;Promastigote=0;Intracellular_Amastigote=6;Axenic_Amastigote=3;
LmxM.08	MF_V1	PAS	1477864	1477864	.	+	.	ID=LmxM.08_1476073_Poly(A)_20;Promastigote=1;Intracellular_Amastigote=6;Axenic_Amastigote=6;
LmxM.08	MF_V1	PAS	1477865	1477865	.	+	.	ID=LmxM.08_1476073_Poly(A)_21;Promastigote=16;Intracellular_Amastigote=121;Axenic_Amastigote=70;
LmxM.08	MF_V1	PAS	1477866	1477866	.	+	.	ID=LmxM.08_1476073_Poly(A)_22;Promastigote=8;Intracellular_Amastigote=20;Axenic_Amastigote=20;
LmxM.08	MF_V1	PAS	1477867	1477867	.	+	.	ID=LmxM.08_1476073_Poly(A)_23;Promastigote=3;Intracellular_Amastigote=17;Axenic_Amastigote=13;
LmxM.08	MF_V1	PAS	1477868	1477868	.	+	.	ID=LmxM.08_1476073_Poly(A)_24;Promastigote=0;Intracellular_Amastigote=6;Axenic_Amastigote=2;
LmxM.08	MF_V1	gene	1478119	1479999	.	+	.	ID=LmxM.08_1479331_gene
LmxM.08	MF_V1	SLAS	1478119	1478120	.	+	.	ID=LmxM.08_1479331_SLAS_1;Promastigote=1;Intracellular_Amastigote=7;Axenic_Amastigote=14;
LmxM.08	MF_V1	CDS	1478129	1479331	.	+	.	ID=LmxM.08_1479331_cds
LmxM.08	MF_V1	PAS	1479986	1479986	.	+	.	ID=LmxM.08_1479331_Poly(A)_1;Promastigote=1;Intracellular_Amastigote=7;Axenic_Amastigote=4;
LmxM.08	MF_V1	PAS	1479991	1479991	.	+	.	ID=LmxM.08_1479331_Poly(A)_2;Promastigote=1;Intracellular_Amastigote=8;Axenic_Amastigote=8;
LmxM.08	MF_V1	PAS	1479992	1479992	.	+	.	ID=LmxM.08_1479331_Poly(A)_3;Promastigote=7;Intracellular_Amastigote=17;Axenic_Amastigote=9;
LmxM.08	MF_V1	PAS	1479993	1479993	.	+	.	ID=LmxM.08_1479331_Poly(A)_4;Promastigote=0;Intracellular_Amastigote=1;Axenic_Amastigote=6;
LmxM.08	MF_V1	PAS	1479994	1479994	.	+	.	ID=LmxM.08_1479331_Poly(A)_5;Promastigote=4;Intracellular_Amastigote=8;Axenic_Amastigote=3;
LmxM.08	MF_V1	PAS	1479999	1479999	.	+	.	ID=LmxM.08_1479331_Poly(A)_6;Promastigote=0;Intracellular_Amastigote=3;Axenic_Amastigote=3;
LmxM.08	MF_V1	gene	1483689	1485647	.	+	.	ID=LmxM.08_1484979_gene
LmxM.08	MF_V1	SLAS	1483689	1483690	.	+	.	ID=LmxM.08_1484979_SLAS_1;Promastigote=1;Intracellular_Amastigote=4;Axenic_Amastigote=7;
LmxM.08	MF_V1	SLAS	1483770	1483771	.	+	.	ID=LmxM.08_1484979_SLAS_2;Promastigote=2;Intracellular_Amastigote=4;Axenic_Amastigote=6;
LmxM.08	MF_V1	CDS	1483804	1484979	.	+	.	ID=LmxM.08_1484979_cds
LmxM.08	MF_V1	PAS	1485488	1485488	.	+	.	ID=LmxM.08_1484979_Poly(A)_1;Promastigote=2;Intracellular_Amastigote=2;Axenic_Amastigote=2;
LmxM.08	MF_V1	PAS	1485491	1485491	.	+	.	ID=LmxM.08_1484979_Poly(A)_2;Promastigote=1;Intracellular_Amastigote=5;Axenic_Amastigote=2;
LmxM.08	MF_V1	PAS	1485634	1485634	.	+	.	ID=LmxM.08_1484979_Poly(A)_3;Promastigote=2;Intracellular_Amastigote=8;Axenic_Amastigote=5;
LmxM.08	MF_V1	PAS	1485638	1485638	.	+	.	ID=LmxM.08_1484979_Poly(A)_4;Promastigote=1;Intracellular_Amastigote=3;Axenic_Amastigote=3;
LmxM.08	MF_V1	PAS	1485639	1485639	.	+	.	ID=LmxM.08_1484979_Poly(A)_5;Promastigote=3;Intracellular_Amastigote=6;Axenic_Amastigote=5;
LmxM.08	MF_V1	PAS	1485640	1485640	.	+	.	ID=LmxM.08_1484979_Poly(A)_6;Promastigote=7;Intracellular_Amastigote=18;Axenic_Amastigote=19;
LmxM.08	MF_V1	PAS	1485642	1485642	.	+	.	ID=LmxM.08_1484979_Poly(A)_7;Promastigote=1;Intracellular_Amastigote=8;Axenic_Amastigote=6;
LmxM.08	MF_V1	PAS	1485647	1485647	.	+	.	ID=LmxM.08_1484979_Poly(A)_8;Promastigote=0;Intracellular_Amastigote=6;Axenic_Amastigote=0;
LmxM.08	MF_V1	gene	1489385	1496786	.	+	.	ID=LmxM.08_1491863_gene
LmxM.08	MF_V1	SLAS	1489385	1489386	.	+	.	ID=LmxM.08_1491863_SLAS_1;Promastigote=1;Intracellular_Amastigote=8;Axenic_Amastigote=15;
LmxM.08	MF_V1	SLAS	1490443	1490444	.	+	.	ID=LmxM.08_1491863_SLAS_2;Promastigote=2;Intracellular_Amastigote=2;Axenic_Amastigote=6;
LmxM.08	MF_V1	SLAS	1490493	1490494	.	+	.	ID=LmxM.08_1491863_SLAS_3;Promastigote=2;Intracellular_Amastigote=1;Axenic_Amastigote=11;
LmxM.08	MF_V1	SLAS	1490649	1490650	.	+	.	ID=LmxM.08_1491863_SLAS_4;Promastigote=5;Intracellular_Amastigote=0;Axenic_Amastigote=7;
LmxM.08	MF_V1	SLAS	1491478	1491479	.	+	.	ID=LmxM.08_1491863_SLAS_5;Promastigote=27;Intracellular_Amastigote=3;Axenic_Amastigote=31;
LmxM.08	MF_V1	SLAS	1491554	1491555	.	+	.	ID=LmxM.08_1491863_SLAS_6;Promastigote=68;Intracellular_Amastigote=9;Axenic_Amastigote=45;
LmxM.08	MF_V1	CDS	1491570	1491863	.	+	.	ID=LmxM.08_1491863_cds
LmxM.08	MF_V1	PAS	1496242	1496242	.	+	.	ID=LmxM.08_1491863_Poly(A)_1;Promastigote=7;Intracellular_Amastigote=1;Axenic_Amastigote=3;
LmxM.08	MF_V1	PAS	1496259	1496259	.	+	.	ID=LmxM.08_1491863_Poly(A)_2;Promastigote=5;Intracellular_Amastigote=2;Axenic_Amastigote=5;
LmxM.08	MF_V1	PAS	1496265	1496265	.	+	.	ID=LmxM.08_1491863_Poly(A)_3;Promastigote=5;Intracellular_Amastigote=1;Axenic_Amastigote=4;
LmxM.08	MF_V1	PAS	1496271	1496271	.	+	.	ID=LmxM.08_1491863_Poly(A)_4;Promastigote=4;Intracellular_Amastigote=3;Axenic_Amastigote=0;
LmxM.08	MF_V1	PAS	1496390	1496390	.	+	.	ID=LmxM.08_1491863_Poly(A)_5;Promastigote=3;Intracellular_Amastigote=2;Axenic_Amastigote=1;
LmxM.08	MF_V1	PAS	1496636	1496636	.	+	.	ID=LmxM.08_1491863_Poly(A)_6;Promastigote=5;Intracellular_Amastigote=3;Axenic_Amastigote=2;
LmxM.08	MF_V1	PAS	1496641	1496641	.	+	.	ID=LmxM.08_1491863_Poly(A)_7;Promastigote=5;Intracellular_Amastigote=2;Axenic_Amastigote=1;
LmxM.08	MF_V1	PAS	1496654	1496654	.	+	.	ID=LmxM.08_1491863_Poly(A)_8;Promastigote=4;Intracellular_Amastigote=0;Axenic_Amastigote=2;
LmxM.08	MF_V1	PAS	1496786	1496786	.	+	.	ID=LmxM.08_1491863_Poly(A)_9;Promastigote=9;Intracellular_Amastigote=2;Axenic_Amastigote=5;
LmxM.08	MF_V1	gene	1504064	1506643	.	+	.	ID=LmxM.08_1505806_gene
LmxM.08	MF_V1	SLAS	1504064	1504065	.	+	.	ID=LmxM.08_1505806_SLAS_1;Promastigote=21;Intracellular_Amastigote=18;Axenic_Amastigote=29;
LmxM.08	MF_V1	SLAS	1504105	1504106	.	+	.	ID=LmxM.08_1505806_SLAS_2;Promastigote=6;Intracellular_Amastigote=11;Axenic_Amastigote=14;
LmxM.08	MF_V1	SLAS	1505590	1505591	.	+	.	ID=LmxM.08_1505806_SLAS_3;Promastigote=1127;Intracellular_Amastigote=230;Axenic_Amastigote=2375;
LmxM.08	MF_V1	SLAS	1505612	1505613	.	+	.	ID=LmxM.08_1505806_SLAS_4;Promastigote=2;Intracellular_Amastigote=1;Axenic_Amastigote=15;
LmxM.08	MF_V1	CDS	1505645	1505806	.	+	.	ID=LmxM.08_1505806_cds
LmxM.08	MF_V1	PAS	1506606	1506606	.	+	.	ID=LmxM.08_1505806_Poly(A)_1;Promastigote=4;Intracellular_Amastigote=7;Axenic_Amastigote=15;
LmxM.08	MF_V1	PAS	1506607	1506607	.	+	.	ID=LmxM.08_1505806_Poly(A)_2;Promastigote=0;Intracellular_Amastigote=4;Axenic_Amastigote=4;
LmxM.08	MF_V1	PAS	1506608	1506608	.	+	.	ID=LmxM.08_1505806_Poly(A)_3;Promastigote=1;Intracellular_Amastigote=3;Axenic_Amastigote=2;
LmxM.08	MF_V1	PAS	1506611	1506611	.	+	.	ID=LmxM.08_1505806_Poly(A)_4;Promastigote=5;Intracellular_Amastigote=5;Axenic_Amastigote=11;
LmxM.08	MF_V1	PAS	1506612	1506612	.	+	.	ID=LmxM.08_1505806_Poly(A)_5;Promastigote=24;Intracellular_Amastigote=13;Axenic_Amastigote=27;
LmxM.08	MF_V1	PAS	1506613	1506613	.	+	.	ID=LmxM.08_1505806_Poly(A)_6;Promastigote=70;Intracellular_Amastigote=55;Axenic_Amastigote=95;
LmxM.08	MF_V1	PAS	1506615	1506615	.	+	.	ID=LmxM.08_1505806_Poly(A)_7;Promastigote=13;Intracellular_Amastigote=11;Axenic_Amastigote=13;
LmxM.08	MF_V1	PAS	1506617	1506617	.	+	.	ID=LmxM.08_1505806_Poly(A)_8;Promastigote=4;Intracellular_Amastigote=2;Axenic_Amastigote=4;
LmxM.08	MF_V1	PAS	1506619	1506619	.	+	.	ID=LmxM.08_1505806_Poly(A)_9;Promastigote=6;Intracellular_Amastigote=3;Axenic_Amastigote=7;
LmxM.08	MF_V1	PAS	1506620	1506620	.	+	.	ID=LmxM.08_1505806_Poly(A)_10;Promastigote=12;Intracellular_Amastigote=8;Axenic_Amastigote=15;
LmxM.08	MF_V1	PAS	1506621	1506621	.	+	.	ID=LmxM.08_1505806_Poly(A)_11;Promastigote=8;Intracellular_Amastigote=6;Axenic_Amastigote=15;
LmxM.08	MF_V1	PAS	1506622	1506622	.	+	.	ID=LmxM.08_1505806_Poly(A)_12;Promastigote=3;Intracellular_Amastigote=3;Axenic_Amastigote=6;
LmxM.08	MF_V1	PAS	1506623	1506623	.	+	.	ID=LmxM.08_1505806_Poly(A)_13;Promastigote=1;Intracellular_Amastigote=6;Axenic_Amastigote=7;
LmxM.08	MF_V1	PAS	1506624	1506624	.	+	.	ID=LmxM.08_1505806_Poly(A)_14;Promastigote=2;Intracellular_Amastigote=2;Axenic_Amastigote=12;
LmxM.08	MF_V1	PAS	1506625	1506625	.	+	.	ID=LmxM.08_1505806_Poly(A)_15;Promastigote=4;Intracellular_Amastigote=7;Axenic_Amastigote=1;
LmxM.08	MF_V1	PAS	1506627	1506627	.	+	.	ID=LmxM.08_1505806_Poly(A)_16;Promastigote=2;Intracellular_Amastigote=3;Axenic_Amastigote=1;
LmxM.08	MF_V1	PAS	1506639	1506639	.	+	.	ID=LmxM.08_1505806_Poly(A)_17;Promastigote=7;Intracellular_Amastigote=7;Axenic_Amastigote=13;
LmxM.08	MF_V1	PAS	1506640	1506640	.	+	.	ID=LmxM.08_1505806_Poly(A)_18;Promastigote=46;Intracellular_Amastigote=32;Axenic_Amastigote=56;
LmxM.08	MF_V1	PAS	1506641	1506641	.	+	.	ID=LmxM.08_1505806_Poly(A)_19;Promastigote=3;Intracellular_Amastigote=3;Axenic_Amastigote=6;
LmxM.08	MF_V1	PAS	1506643	1506643	.	+	.	ID=LmxM.08_1505806_Poly(A)_20;Promastigote=3;Intracellular_Amastigote=2;Axenic_Amastigote=4;
LmxM.08	MF_V1	gene	1509235	1511591	.	+	.	ID=LmxM.08_1509453_gene
LmxM.08	MF_V1	SLAS	1509235	1509236	.	+	.	ID=LmxM.08_1509453_SLAS_1;Promastigote=334;Intracellular_Amastigote=271;Axenic_Amastigote=594;
LmxM.08	MF_V1	SLAS	1509249	1509250	.	+	.	ID=LmxM.08_1509453_SLAS_2;Promastigote=4;Intracellular_Amastigote=24;Axenic_Amastigote=19;
LmxM.08	MF_V1	CDS	1509268	1509453	.	+	.	ID=LmxM.08_1509453_cds
LmxM.08	MF_V1	PAS	1509880	1509880	.	+	.	ID=LmxM.08_1509453_Poly(A)_1;Promastigote=2;Intracellular_Amastigote=2;Axenic_Amastigote=2;
LmxM.08	MF_V1	PAS	1509882	1509882	.	+	.	ID=LmxM.08_1509453_Poly(A)_2;Promastigote=0;Intracellular_Amastigote=1;Axenic_Amastigote=6;
LmxM.08	MF_V1	PAS	1509938	1509938	.	+	.	ID=LmxM.08_1509453_Poly(A)_3;Promastigote=4;Intracellular_Amastigote=9;Axenic_Amastigote=9;
LmxM.08	MF_V1	PAS	1509939	1509939	.	+	.	ID=LmxM.08_1509453_Poly(A)_4;Promastigote=7;Intracellular_Amastigote=81;Axenic_Amastigote=61;
LmxM.08	MF_V1	PAS	1509940	1509940	.	+	.	ID=LmxM.08_1509453_Poly(A)_5;Promastigote=63;Intracellular_Amastigote=447;Axenic_Amastigote=300;
LmxM.08	MF_V1	PAS	1509941	1509941	.	+	.	ID=LmxM.08_1509453_Poly(A)_6;Promastigote=8;Intracellular_Amastigote=45;Axenic_Amastigote=54;
LmxM.08	MF_V1	PAS	1509942	1509942	.	+	.	ID=LmxM.08_1509453_Poly(A)_7;Promastigote=7;Intracellular_Amastigote=50;Axenic_Amastigote=37;
LmxM.08	MF_V1	PAS	1509943	1509943	.	+	.	ID=LmxM.08_1509453_Poly(A)_8;Promastigote=1;Intracellular_Amastigote=13;Axenic_Amastigote=13;
LmxM.08	MF_V1	PAS	1509944	1509944	.	+	.	ID=LmxM.08_1509453_Poly(A)_9;Promastigote=1;Intracellular_Amastigote=17;Axenic_Amastigote=6;
LmxM.08	MF_V1	PAS	1509948	1509948	.	+	.	ID=LmxM.08_1509453_Poly(A)_10;Promastigote=1;Intracellular_Amastigote=7;Axenic_Amastigote=0;
LmxM.08	MF_V1	PAS	1509953	1509953	.	+	.	ID=LmxM.08_1509453_Poly(A)_11;Promastigote=2;Intracellular_Amastigote=10;Axenic_Amastigote=5;
LmxM.08	MF_V1	PAS	1509956	1509956	.	+	.	ID=LmxM.08_1509453_Poly(A)_12;Promastigote=1;Intracellular_Amastigote=8;Axenic_Amastigote=0;
LmxM.08	MF_V1	PAS	1511309	1511309	.	+	.	ID=LmxM.08_1509453_Poly(A)_13;Promastigote=1;Intracellular_Amastigote=5;Axenic_Amastigote=7;
LmxM.08	MF_V1	PAS	1511310	1511310	.	+	.	ID=LmxM.08_1509453_Poly(A)_14;Promastigote=18;Intracellular_Amastigote=23;Axenic_Amastigote=34;
LmxM.08	MF_V1	PAS	1511311	1511311	.	+	.	ID=LmxM.08_1509453_Poly(A)_15;Promastigote=5;Intracellular_Amastigote=9;Axenic_Amastigote=10;
LmxM.08	MF_V1	PAS	1511312	1511312	.	+	.	ID=LmxM.08_1509453_Poly(A)_16;Promastigote=2;Intracellular_Amastigote=2;Axenic_Amastigote=8;
LmxM.08	MF_V1	PAS	1511314	1511314	.	+	.	ID=LmxM.08_1509453_Poly(A)_17;Promastigote=1;Intracellular_Amastigote=4;Axenic_Amastigote=2;
LmxM.08	MF_V1	PAS	1511315	1511315	.	+	.	ID=LmxM.08_1509453_Poly(A)_18;Promastigote=12;Intracellular_Amastigote=6;Axenic_Amastigote=17;
LmxM.08	MF_V1	PAS	1511316	1511316	.	+	.	ID=LmxM.08_1509453_Poly(A)_19;Promastigote=18;Intracellular_Amastigote=23;Axenic_Amastigote=46;
LmxM.08	MF_V1	PAS	1511317	1511317	.	+	.	ID=LmxM.08_1509453_Poly(A)_20;Promastigote=106;Intracellular_Amastigote=109;Axenic_Amastigote=136;
LmxM.08	MF_V1	PAS	1511318	1511318	.	+	.	ID=LmxM.08_1509453_Poly(A)_21;Promastigote=2;Intracellular_Amastigote=2;Axenic_Amastigote=2;
LmxM.08	MF_V1	PAS	1511319	1511319	.	+	.	ID=LmxM.08_1509453_Poly(A)_22;Promastigote=19;Intracellular_Amastigote=21;Axenic_Amastigote=34;
LmxM.08	MF_V1	PAS	1511320	1511320	.	+	.	ID=LmxM.08_1509453_Poly(A)_23;Promastigote=9;Intracellular_Amastigote=5;Axenic_Amastigote=10;
LmxM.08	MF_V1	PAS	1511321	1511321	.	+	.	ID=LmxM.08_1509453_Poly(A)_24;Promastigote=8;Intracellular_Amastigote=4;Axenic_Amastigote=7;
LmxM.08	MF_V1	PAS	1511322	1511322	.	+	.	ID=LmxM.08_1509453_Poly(A)_25;Promastigote=1;Intracellular_Amastigote=3;Axenic_Amastigote=6;
LmxM.08	MF_V1	PAS	1511323	1511323	.	+	.	ID=LmxM.08_1509453_Poly(A)_26;Promastigote=7;Intracellular_Amastigote=6;Axenic_Amastigote=12;
LmxM.08	MF_V1	PAS	1511324	1511324	.	+	.	ID=LmxM.08_1509453_Poly(A)_27;Promastigote=14;Intracellular_Amastigote=28;Axenic_Amastigote=27;
LmxM.08	MF_V1	PAS	1511325	1511325	.	+	.	ID=LmxM.08_1509453_Poly(A)_28;Promastigote=10;Intracellular_Amastigote=7;Axenic_Amastigote=12;
LmxM.08	MF_V1	PAS	1511326	1511326	.	+	.	ID=LmxM.08_1509453_Poly(A)_29;Promastigote=7;Intracellular_Amastigote=4;Axenic_Amastigote=11;
LmxM.08	MF_V1	PAS	1511327	1511327	.	+	.	ID=LmxM.08_1509453_Poly(A)_30;Promastigote=9;Intracellular_Amastigote=12;Axenic_Amastigote=11;
LmxM.08	MF_V1	PAS	1511328	1511328	.	+	.	ID=LmxM.08_1509453_Poly(A)_31;Promastigote=14;Intracellular_Amastigote=11;Axenic_Amastigote=10;
LmxM.08	MF_V1	PAS	1511329	1511329	.	+	.	ID=LmxM.08_1509453_Poly(A)_32;Promastigote=3;Intracellular_Amastigote=5;Axenic_Amastigote=2;
LmxM.08	MF_V1	PAS	1511335	1511335	.	+	.	ID=LmxM.08_1509453_Poly(A)_33;Promastigote=1;Intracellular_Amastigote=10;Axenic_Amastigote=1;
LmxM.08	MF_V1	PAS	1511343	1511343	.	+	.	ID=LmxM.08_1509453_Poly(A)_34;Promastigote=14;Intracellular_Amastigote=14;Axenic_Amastigote=20;
LmxM.08	MF_V1	PAS	1511344	1511344	.	+	.	ID=LmxM.08_1509453_Poly(A)_35;Promastigote=48;Intracellular_Amastigote=68;Axenic_Amastigote=60;
LmxM.08	MF_V1	PAS	1511345	1511345	.	+	.	ID=LmxM.08_1509453_Poly(A)_36;Promastigote=7;Intracellular_Amastigote=2;Axenic_Amastigote=3;
LmxM.08	MF_V1	PAS	1511346	1511346	.	+	.	ID=LmxM.08_1509453_Poly(A)_37;Promastigote=6;Intracellular_Amastigote=4;Axenic_Amastigote=5;
LmxM.08	MF_V1	PAS	1511347	1511347	.	+	.	ID=LmxM.08_1509453_Poly(A)_38;Promastigote=4;Intracellular_Amastigote=3;Axenic_Amastigote=5;
LmxM.08	MF_V1	PAS	1511581	1511581	.	+	.	ID=LmxM.08_1509453_Poly(A)_39;Promastigote=3;Intracellular_Amastigote=2;Axenic_Amastigote=1;
LmxM.08	MF_V1	PAS	1511583	1511583	.	+	.	ID=LmxM.08_1509453_Poly(A)_40;Promastigote=2;Intracellular_Amastigote=5;Axenic_Amastigote=0;
LmxM.08	MF_V1	PAS	1511590	1511590	.	+	.	ID=LmxM.08_1509453_Poly(A)_41;Promastigote=2;Intracellular_Amastigote=1;Axenic_Amastigote=4;
LmxM.08	MF_V1	PAS	1511591	1511591	.	+	.	ID=LmxM.08_1509453_Poly(A)_42;Promastigote=2;Intracellular_Amastigote=4;Axenic_Amastigote=5;
LmxM.08	MF_V1	gene	1514250	1515750	.	+	.	ID=LmxM.08_1514466_gene
LmxM.08	MF_V1	SLAS	1514250	1514251	.	+	.	ID=LmxM.08_1514466_SLAS_1;Promastigote=1107;Intracellular_Amastigote=258;Axenic_Amastigote=2365;
LmxM.08	MF_V1	SLAS	1514272	1514273	.	+	.	ID=LmxM.08_1514466_SLAS_2;Promastigote=3;Intracellular_Amastigote=5;Axenic_Amastigote=7;
LmxM.08	MF_V1	CDS	1514305	1514466	.	+	.	ID=LmxM.08_1514466_cds
LmxM.08	MF_V1	PAS	1515266	1515266	.	+	.	ID=LmxM.08_1514466_Poly(A)_1;Promastigote=6;Intracellular_Amastigote=9;Axenic_Amastigote=17;
LmxM.08	MF_V1	PAS	1515267	1515267	.	+	.	ID=LmxM.08_1514466_Poly(A)_2;Promastigote=2;Intracellular_Amastigote=0;Axenic_Amastigote=6;
LmxM.08	MF_V1	PAS	1515271	1515271	.	+	.	ID=LmxM.08_1514466_Poly(A)_3;Promastigote=5;Intracellular_Amastigote=9;Axenic_Amastigote=9;
LmxM.08	MF_V1	PAS	1515272	1515272	.	+	.	ID=LmxM.08_1514466_Poly(A)_4;Promastigote=18;Intracellular_Amastigote=20;Axenic_Amastigote=31;
LmxM.08	MF_V1	PAS	1515273	1515273	.	+	.	ID=LmxM.08_1514466_Poly(A)_5;Promastigote=59;Intracellular_Amastigote=71;Axenic_Amastigote=131;
LmxM.08	MF_V1	PAS	1515275	1515275	.	+	.	ID=LmxM.08_1514466_Poly(A)_6;Promastigote=12;Intracellular_Amastigote=4;Axenic_Amastigote=20;
LmxM.08	MF_V1	PAS	1515276	1515276	.	+	.	ID=LmxM.08_1514466_Poly(A)_7;Promastigote=3;Intracellular_Amastigote=4;Axenic_Amastigote=6;
LmxM.08	MF_V1	PAS	1515277	1515277	.	+	.	ID=LmxM.08_1514466_Poly(A)_8;Promastigote=5;Intracellular_Amastigote=4;Axenic_Amastigote=5;
LmxM.08	MF_V1	PAS	1515279	1515279	.	+	.	ID=LmxM.08_1514466_Poly(A)_9;Promastigote=2;Intracellular_Amastigote=5;Axenic_Amastigote=10;
LmxM.08	MF_V1	PAS	1515280	1515280	.	+	.	ID=LmxM.08_1514466_Poly(A)_10;Promastigote=16;Intracellular_Amastigote=4;Axenic_Amastigote=15;
LmxM.08	MF_V1	PAS	1515281	1515281	.	+	.	ID=LmxM.08_1514466_Poly(A)_11;Promastigote=3;Intracellular_Amastigote=5;Axenic_Amastigote=12;
LmxM.08	MF_V1	PAS	1515282	1515282	.	+	.	ID=LmxM.08_1514466_Poly(A)_12;Promastigote=6;Intracellular_Amastigote=3;Axenic_Amastigote=5;
LmxM.08	MF_V1	PAS	1515283	1515283	.	+	.	ID=LmxM.08_1514466_Poly(A)_13;Promastigote=5;Intracellular_Amastigote=5;Axenic_Amastigote=9;
LmxM.08	MF_V1	PAS	1515284	1515284	.	+	.	ID=LmxM.08_1514466_Poly(A)_14;Promastigote=3;Intracellular_Amastigote=2;Axenic_Amastigote=5;
LmxM.08	MF_V1	PAS	1515285	1515285	.	+	.	ID=LmxM.08_1514466_Poly(A)_15;Promastigote=2;Intracellular_Amastigote=5;Axenic_Amastigote=7;
LmxM.08	MF_V1	PAS	1515287	1515287	.	+	.	ID=LmxM.08_1514466_Poly(A)_16;Promastigote=2;Intracellular_Amastigote=1;Axenic_Amastigote=3;
LmxM.08	MF_V1	PAS	1515299	1515299	.	+	.	ID=LmxM.08_1514466_Poly(A)_17;Promastigote=11;Intracellular_Amastigote=8;Axenic_Amastigote=13;
LmxM.08	MF_V1	PAS	1515300	1515300	.	+	.	ID=LmxM.08_1514466_Poly(A)_18;Promastigote=38;Intracellular_Amastigote=41;Axenic_Amastigote=40;
LmxM.08	MF_V1	PAS	1515301	1515301	.	+	.	ID=LmxM.08_1514466_Poly(A)_19;Promastigote=1;Intracellular_Amastigote=3;Axenic_Amastigote=2;
LmxM.08	MF_V1	PAS	1515302	1515302	.	+	.	ID=LmxM.08_1514466_Poly(A)_20;Promastigote=3;Intracellular_Amastigote=0;Axenic_Amastigote=4;
LmxM.08	MF_V1	PAS	1515418	1515418	.	+	.	ID=LmxM.08_1514466_Poly(A)_21;Promastigote=5;Intracellular_Amastigote=0;Axenic_Amastigote=1;
LmxM.08	MF_V1	PAS	1515440	1515440	.	+	.	ID=LmxM.08_1514466_Poly(A)_22;Promastigote=3;Intracellular_Amastigote=0;Axenic_Amastigote=5;
LmxM.08	MF_V1	PAS	1515442	1515442	.	+	.	ID=LmxM.08_1514466_Poly(A)_23;Promastigote=0;Intracellular_Amastigote=2;Axenic_Amastigote=9;
LmxM.08	MF_V1	PAS	1515443	1515443	.	+	.	ID=LmxM.08_1514466_Poly(A)_24;Promastigote=9;Intracellular_Amastigote=4;Axenic_Amastigote=17;
LmxM.08	MF_V1	PAS	1515455	1515455	.	+	.	ID=LmxM.08_1514466_Poly(A)_25;Promastigote=4;Intracellular_Amastigote=2;Axenic_Amastigote=2;
LmxM.08	MF_V1	PAS	1515458	1515458	.	+	.	ID=LmxM.08_1514466_Poly(A)_26;Promastigote=9;Intracellular_Amastigote=0;Axenic_Amastigote=2;
LmxM.08	MF_V1	PAS	1515459	1515459	.	+	.	ID=LmxM.08_1514466_Poly(A)_27;Promastigote=23;Intracellular_Amastigote=4;Axenic_Amastigote=15;
LmxM.08	MF_V1	PAS	1515461	1515461	.	+	.	ID=LmxM.08_1514466_Poly(A)_28;Promastigote=9;Intracellular_Amastigote=5;Axenic_Amastigote=1;
LmxM.08	MF_V1	PAS	1515462	1515462	.	+	.	ID=LmxM.08_1514466_Poly(A)_29;Promastigote=8;Intracellular_Amastigote=10;Axenic_Amastigote=13;
LmxM.08	MF_V1	PAS	1515463	1515463	.	+	.	ID=LmxM.08_1514466_Poly(A)_30;Promastigote=1;Intracellular_Amastigote=3;Axenic_Amastigote=2;
LmxM.08	MF_V1	PAS	1515469	1515469	.	+	.	ID=LmxM.08_1514466_Poly(A)_31;Promastigote=3;Intracellular_Amastigote=2;Axenic_Amastigote=4;
LmxM.08	MF_V1	PAS	1515470	1515470	.	+	.	ID=LmxM.08_1514466_Poly(A)_32;Promastigote=19;Intracellular_Amastigote=18;Axenic_Amastigote=17;
LmxM.08	MF_V1	PAS	1515471	1515471	.	+	.	ID=LmxM.08_1514466_Poly(A)_33;Promastigote=5;Intracellular_Amastigote=4;Axenic_Amastigote=4;
LmxM.08	MF_V1	PAS	1515472	1515472	.	+	.	ID=LmxM.08_1514466_Poly(A)_34;Promastigote=14;Intracellular_Amastigote=15;Axenic_Amastigote=29;
LmxM.08	MF_V1	PAS	1515473	1515473	.	+	.	ID=LmxM.08_1514466_Poly(A)_35;Promastigote=8;Intracellular_Amastigote=7;Axenic_Amastigote=10;
LmxM.08	MF_V1	PAS	1515474	1515474	.	+	.	ID=LmxM.08_1514466_Poly(A)_36;Promastigote=2;Intracellular_Amastigote=4;Axenic_Amastigote=5;
LmxM.08	MF_V1	PAS	1515484	1515484	.	+	.	ID=LmxM.08_1514466_Poly(A)_37;Promastigote=8;Intracellular_Amastigote=3;Axenic_Amastigote=7;
LmxM.08	MF_V1	PAS	1515485	1515485	.	+	.	ID=LmxM.08_1514466_Poly(A)_38;Promastigote=2;Intracellular_Amastigote=0;Axenic_Amastigote=6;
LmxM.08	MF_V1	PAS	1515486	1515486	.	+	.	ID=LmxM.08_1514466_Poly(A)_39;Promastigote=2;Intracellular_Amastigote=2;Axenic_Amastigote=2;
LmxM.08	MF_V1	PAS	1515490	1515490	.	+	.	ID=LmxM.08_1514466_Poly(A)_40;Promastigote=5;Intracellular_Amastigote=5;Axenic_Amastigote=5;
LmxM.08	MF_V1	PAS	1515531	1515531	.	+	.	ID=LmxM.08_1514466_Poly(A)_41;Promastigote=4;Intracellular_Amastigote=0;Axenic_Amastigote=2;
LmxM.08	MF_V1	PAS	1515532	1515532	.	+	.	ID=LmxM.08_1514466_Poly(A)_42;Promastigote=6;Intracellular_Amastigote=7;Axenic_Amastigote=7;
LmxM.08	MF_V1	PAS	1515533	1515533	.	+	.	ID=LmxM.08_1514466_Poly(A)_43;Promastigote=51;Intracellular_Amastigote=42;Axenic_Amastigote=39;
LmxM.08	MF_V1	PAS	1515534	1515534	.	+	.	ID=LmxM.08_1514466_Poly(A)_44;Promastigote=12;Intracellular_Amastigote=6;Axenic_Amastigote=12;
LmxM.08	MF_V1	PAS	1515535	1515535	.	+	.	ID=LmxM.08_1514466_Poly(A)_45;Promastigote=7;Intracellular_Amastigote=3;Axenic_Amastigote=5;
LmxM.08	MF_V1	PAS	1515537	1515537	.	+	.	ID=LmxM.08_1514466_Poly(A)_46;Promastigote=0;Intracellular_Amastigote=1;Axenic_Amastigote=6;
LmxM.08	MF_V1	PAS	1515539	1515539	.	+	.	ID=LmxM.08_1514466_Poly(A)_47;Promastigote=1;Intracellular_Amastigote=3;Axenic_Amastigote=4;
LmxM.08	MF_V1	PAS	1515666	1515666	.	+	.	ID=LmxM.08_1514466_Poly(A)_48;Promastigote=7;Intracellular_Amastigote=3;Axenic_Amastigote=5;
LmxM.08	MF_V1	PAS	1515668	1515668	.	+	.	ID=LmxM.08_1514466_Poly(A)_49;Promastigote=2;Intracellular_Amastigote=0;Axenic_Amastigote=7;
LmxM.08	MF_V1	PAS	1515670	1515670	.	+	.	ID=LmxM.08_1514466_Poly(A)_50;Promastigote=11;Intracellular_Amastigote=6;Axenic_Amastigote=12;
LmxM.08	MF_V1	PAS	1515671	1515671	.	+	.	ID=LmxM.08_1514466_Poly(A)_51;Promastigote=3;Intracellular_Amastigote=1;Axenic_Amastigote=2;
LmxM.08	MF_V1	PAS	1515673	1515673	.	+	.	ID=LmxM.08_1514466_Poly(A)_52;Promastigote=3;Intracellular_Amastigote=1;Axenic_Amastigote=2;
LmxM.08	MF_V1	PAS	1515675	1515675	.	+	.	ID=LmxM.08_1514466_Poly(A)_53;Promastigote=2;Intracellular_Amastigote=1;Axenic_Amastigote=3;
LmxM.08	MF_V1	PAS	1515679	1515679	.	+	.	ID=LmxM.08_1514466_Poly(A)_54;Promastigote=4;Intracellular_Amastigote=1;Axenic_Amastigote=3;
LmxM.08	MF_V1	PAS	1515681	1515681	.	+	.	ID=LmxM.08_1514466_Poly(A)_55;Promastigote=3;Intracellular_Amastigote=0;Axenic_Amastigote=4;
LmxM.08	MF_V1	PAS	1515682	1515682	.	+	.	ID=LmxM.08_1514466_Poly(A)_56;Promastigote=15;Intracellular_Amastigote=4;Axenic_Amastigote=23;
LmxM.08	MF_V1	PAS	1515683	1515683	.	+	.	ID=LmxM.08_1514466_Poly(A)_57;Promastigote=6;Intracellular_Amastigote=2;Axenic_Amastigote=4;
LmxM.08	MF_V1	PAS	1515684	1515684	.	+	.	ID=LmxM.08_1514466_Poly(A)_58;Promastigote=7;Intracellular_Amastigote=5;Axenic_Amastigote=8;
LmxM.08	MF_V1	PAS	1515685	1515685	.	+	.	ID=LmxM.08_1514466_Poly(A)_59;Promastigote=6;Intracellular_Amastigote=0;Axenic_Amastigote=6;
LmxM.08	MF_V1	PAS	1515686	1515686	.	+	.	ID=LmxM.08_1514466_Poly(A)_60;Promastigote=5;Intracellular_Amastigote=1;Axenic_Amastigote=0;
LmxM.08	MF_V1	PAS	1515691	1515691	.	+	.	ID=LmxM.08_1514466_Poly(A)_61;Promastigote=1;Intracellular_Amastigote=1;Axenic_Amastigote=4;
LmxM.08	MF_V1	PAS	1515747	1515747	.	+	.	ID=LmxM.08_1514466_Poly(A)_62;Promastigote=4;Intracellular_Amastigote=4;Axenic_Amastigote=4;
LmxM.08	MF_V1	PAS	1515749	1515749	.	+	.	ID=LmxM.08_1514466_Poly(A)_63;Promastigote=10;Intracellular_Amastigote=6;Axenic_Amastigote=11;
LmxM.08	MF_V1	PAS	1515750	1515750	.	+	.	ID=LmxM.08_1514466_Poly(A)_64;Promastigote=6;Intracellular_Amastigote=0;Axenic_Amastigote=3;
LmxM.08	MF_V1	gene	1544344	1547520	.	-	.	ID=LmxM.08_1545655_gene
LmxM.08	MF_V1	PAS	1544344	1544344	.	-	.	ID=LmxM.08_1545655_Poly(A)_19;Promastigote=0;Intracellular_Amastigote=6;Axenic_Amastigote=0;
LmxM.08	MF_V1	PAS	1544351	1544351	.	-	.	ID=LmxM.08_1545655_Poly(A)_18;Promastigote=1;Intracellular_Amastigote=1;Axenic_Amastigote=5;
LmxM.08	MF_V1	PAS	1544352	1544352	.	-	.	ID=LmxM.08_1545655_Poly(A)_17;Promastigote=8;Intracellular_Amastigote=14;Axenic_Amastigote=10;
LmxM.08	MF_V1	PAS	1544387	1544387	.	-	.	ID=LmxM.08_1545655_Poly(A)_16;Promastigote=2;Intracellular_Amastigote=3;Axenic_Amastigote=1;
LmxM.08	MF_V1	PAS	1544388	1544388	.	-	.	ID=LmxM.08_1545655_Poly(A)_15;Promastigote=19;Intracellular_Amastigote=20;Axenic_Amastigote=19;
LmxM.08	MF_V1	PAS	1544462	1544462	.	-	.	ID=LmxM.08_1545655_Poly(A)_14;Promastigote=2;Intracellular_Amastigote=1;Axenic_Amastigote=5;
LmxM.08	MF_V1	PAS	1544477	1544477	.	-	.	ID=LmxM.08_1545655_Poly(A)_13;Promastigote=6;Intracellular_Amastigote=0;Axenic_Amastigote=0;
LmxM.08	MF_V1	PAS	1544479	1544479	.	-	.	ID=LmxM.08_1545655_Poly(A)_12;Promastigote=4;Intracellular_Amastigote=4;Axenic_Amastigote=8;
LmxM.08	MF_V1	PAS	1544491	1544491	.	-	.	ID=LmxM.08_1545655_Poly(A)_11;Promastigote=4;Intracellular_Amastigote=3;Axenic_Amastigote=4;
LmxM.08	MF_V1	PAS	1544529	1544529	.	-	.	ID=LmxM.08_1545655_Poly(A)_10;Promastigote=2;Intracellular_Amastigote=1;Axenic_Amastigote=3;
LmxM.08	MF_V1	PAS	1544538	1544538	.	-	.	ID=LmxM.08_1545655_Poly(A)_9;Promastigote=3;Intracellular_Amastigote=2;Axenic_Amastigote=6;
LmxM.08	MF_V1	PAS	1544544	1544544	.	-	.	ID=LmxM.08_1545655_Poly(A)_8;Promastigote=39;Intracellular_Amastigote=21;Axenic_Amastigote=41;
LmxM.08	MF_V1	PAS	1544545	1544545	.	-	.	ID=LmxM.08_1545655_Poly(A)_7;Promastigote=4;Intracellular_Amastigote=1;Axenic_Amastigote=7;
LmxM.08	MF_V1	PAS	1544574	1544574	.	-	.	ID=LmxM.08_1545655_Poly(A)_6;Promastigote=3;Intracellular_Amastigote=2;Axenic_Amastigote=1;
LmxM.08	MF_V1	PAS	1544575	1544575	.	-	.	ID=LmxM.08_1545655_Poly(A)_5;Promastigote=6;Intracellular_Amastigote=0;Axenic_Amastigote=11;
LmxM.08	MF_V1	PAS	1544576	1544576	.	-	.	ID=LmxM.08_1545655_Poly(A)_4;Promastigote=7;Intracellular_Amastigote=4;Axenic_Amastigote=13;
LmxM.08	MF_V1	PAS	1544577	1544577	.	-	.	ID=LmxM.08_1545655_Poly(A)_3;Promastigote=15;Intracellular_Amastigote=0;Axenic_Amastigote=14;
LmxM.08	MF_V1	PAS	1544578	1544578	.	-	.	ID=LmxM.08_1545655_Poly(A)_2;Promastigote=18;Intracellular_Amastigote=7;Axenic_Amastigote=17;
LmxM.08	MF_V1	PAS	1544579	1544579	.	-	.	ID=LmxM.08_1545655_Poly(A)_1;Promastigote=66;Intracellular_Amastigote=18;Axenic_Amastigote=58;
LmxM.08	MF_V1	CDS	1545655	1545741	.	-	.	ID=LmxM.08_1545655_cds
LmxM.08	MF_V1	SLAS	1545794	1545795	.	-	.	ID=LmxM.08_1545655_SLAS_7;Promastigote=50;Intracellular_Amastigote=70;Axenic_Amastigote=104;
LmxM.08	MF_V1	SLAS	1545806	1545807	.	-	.	ID=LmxM.08_1545655_SLAS_6;Promastigote=2;Intracellular_Amastigote=8;Axenic_Amastigote=5;
LmxM.08	MF_V1	SLAS	1545818	1545819	.	-	.	ID=LmxM.08_1545655_SLAS_5;Promastigote=21;Intracellular_Amastigote=33;Axenic_Amastigote=67;
LmxM.08	MF_V1	SLAS	1545919	1545920	.	-	.	ID=LmxM.08_1545655_SLAS_4;Promastigote=245;Intracellular_Amastigote=98;Axenic_Amastigote=311;
LmxM.08	MF_V1	SLAS	1545968	1545969	.	-	.	ID=LmxM.08_1545655_SLAS_3;Promastigote=50;Intracellular_Amastigote=38;Axenic_Amastigote=39;
LmxM.08	MF_V1	SLAS	1547432	1547433	.	-	.	ID=LmxM.08_1545655_SLAS_2;Promastigote=1;Intracellular_Amastigote=2;Axenic_Amastigote=22;
LmxM.08	MF_V1	SLAS	1547520	1547521	.	-	.	ID=LmxM.08_1545655_SLAS_1;Promastigote=2;Intracellular_Amastigote=1;Axenic_Amastigote=9;
LmxM.08	MF_V1	gene	1603314	1603912	.	+	.	ID=LmxM.08_1603858_gene
LmxM.08	MF_V1	SLAS	1603314	1603315	.	+	.	ID=LmxM.08_1603858_SLAS_1;Promastigote=9;Intracellular_Amastigote=9;Axenic_Amastigote=13;
LmxM.08	MF_V1	CDS	1603379	1603858	.	+	.	ID=LmxM.08_1603858_cds
LmxM.08	MF_V1	PAS	1603912	1603912	.	+	.	ID=LmxM.08_1603858_Poly(A)_1;Promastigote=2;Intracellular_Amastigote=1;Axenic_Amastigote=3;
LmxM.08	MF_V1	gene	1615681	1616254	.	+	.	ID=LmxM.08_1616063_gene
LmxM.08	MF_V1	SLAS	1615681	1615682	.	+	.	ID=LmxM.08_1616063_SLAS_1;Promastigote=27;Intracellular_Amastigote=23;Axenic_Amastigote=63;
LmxM.08	MF_V1	SLAS	1615714	1615715	.	+	.	ID=LmxM.08_1616063_SLAS_2;Promastigote=2;Intracellular_Amastigote=3;Axenic_Amastigote=5;
LmxM.08	MF_V1	CDS	1615818	1616063	.	+	.	ID=LmxM.08_1616063_cds
LmxM.08	MF_V1	PAS	1616252	1616252	.	+	.	ID=LmxM.08_1616063_Poly(A)_1;Promastigote=1;Intracellular_Amastigote=3;Axenic_Amastigote=3;
LmxM.08	MF_V1	PAS	1616254	1616254	.	+	.	ID=LmxM.08_1616063_Poly(A)_2;Promastigote=3;Intracellular_Amastigote=1;Axenic_Amastigote=2;
LmxM.08	MF_V1	gene	1640535	1643463	.	+	.	ID=LmxM.08_1640715_gene
LmxM.08	MF_V1	SLAS	1640535	1640536	.	+	.	ID=LmxM.08_1640715_SLAS_1;Promastigote=10;Intracellular_Amastigote=10;Axenic_Amastigote=16;
LmxM.08	MF_V1	CDS	1640545	1640715	.	+	.	ID=LmxM.08_1640715_cds
LmxM.08	MF_V1	PAS	1643121	1643121	.	+	.	ID=LmxM.08_1640715_Poly(A)_1;Promastigote=3;Intracellular_Amastigote=2;Axenic_Amastigote=1;
LmxM.08	MF_V1	PAS	1643226	1643226	.	+	.	ID=LmxM.08_1640715_Poly(A)_2;Promastigote=2;Intracellular_Amastigote=2;Axenic_Amastigote=6;
LmxM.08	MF_V1	PAS	1643323	1643323	.	+	.	ID=LmxM.08_1640715_Poly(A)_3;Promastigote=7;Intracellular_Amastigote=4;Axenic_Amastigote=8;
LmxM.08	MF_V1	PAS	1643331	1643331	.	+	.	ID=LmxM.08_1640715_Poly(A)_4;Promastigote=2;Intracellular_Amastigote=1;Axenic_Amastigote=6;
LmxM.08	MF_V1	PAS	1643336	1643336	.	+	.	ID=LmxM.08_1640715_Poly(A)_5;Promastigote=7;Intracellular_Amastigote=6;Axenic_Amastigote=13;
LmxM.08	MF_V1	PAS	1643337	1643337	.	+	.	ID=LmxM.08_1640715_Poly(A)_6;Promastigote=2;Intracellular_Amastigote=3;Axenic_Amastigote=1;
LmxM.08	MF_V1	PAS	1643338	1643338	.	+	.	ID=LmxM.08_1640715_Poly(A)_7;Promastigote=5;Intracellular_Amastigote=0;Axenic_Amastigote=3;
LmxM.08	MF_V1	PAS	1643339	1643339	.	+	.	ID=LmxM.08_1640715_Poly(A)_8;Promastigote=3;Intracellular_Amastigote=0;Axenic_Amastigote=3;
LmxM.08	MF_V1	PAS	1643367	1643367	.	+	.	ID=LmxM.08_1640715_Poly(A)_9;Promastigote=29;Intracellular_Amastigote=10;Axenic_Amastigote=26;
LmxM.08	MF_V1	PAS	1643368	1643368	.	+	.	ID=LmxM.08_1640715_Poly(A)_10;Promastigote=7;Intracellular_Amastigote=1;Axenic_Amastigote=6;
LmxM.08	MF_V1	PAS	1643369	1643369	.	+	.	ID=LmxM.08_1640715_Poly(A)_11;Promastigote=3;Intracellular_Amastigote=0;Axenic_Amastigote=3;
LmxM.08	MF_V1	PAS	1643446	1643446	.	+	.	ID=LmxM.08_1640715_Poly(A)_12;Promastigote=3;Intracellular_Amastigote=2;Axenic_Amastigote=2;
LmxM.08	MF_V1	PAS	1643461	1643461	.	+	.	ID=LmxM.08_1640715_Poly(A)_13;Promastigote=15;Intracellular_Amastigote=13;Axenic_Amastigote=16;
LmxM.08	MF_V1	PAS	1643462	1643462	.	+	.	ID=LmxM.08_1640715_Poly(A)_14;Promastigote=1;Intracellular_Amastigote=2;Axenic_Amastigote=5;
LmxM.08	MF_V1	PAS	1643463	1643463	.	+	.	ID=LmxM.08_1640715_Poly(A)_15;Promastigote=1;Intracellular_Amastigote=3;Axenic_Amastigote=3;
LmxM.09	MF_V1	gene	5814	6271	.	+	.	ID=LmxM.09_6143_gene
LmxM.09	MF_V1	SLAS	5814	5815	.	+	.	ID=LmxM.09_6143_SLAS_1;Promastigote=70;Intracellular_Amastigote=116;Axenic_Amastigote=120;
LmxM.09	MF_V1	SLAS	5832	5833	.	+	.	ID=LmxM.09_6143_SLAS_2;Promastigote=9;Intracellular_Amastigote=7;Axenic_Amastigote=18;
LmxM.09	MF_V1	CDS	5958	6143	.	+	.	ID=LmxM.09_6143_cds
LmxM.09	MF_V1	PAS	6271	6271	.	+	.	ID=LmxM.09_6143_Poly(A)_1;Promastigote=2;Intracellular_Amastigote=4;Axenic_Amastigote=2;
LmxM.09	MF_V1	gene	73383	74210	.	+	.	ID=LmxM.09_73559_gene
LmxM.09	MF_V1	SLAS	73383	73384	.	+	.	ID=LmxM.09_73559_SLAS_1;Promastigote=59;Intracellular_Amastigote=101;Axenic_Amastigote=69;
LmxM.09	MF_V1	SLAS	73389	73390	.	+	.	ID=LmxM.09_73559_SLAS_2;Promastigote=4;Intracellular_Amastigote=5;Axenic_Amastigote=5;
LmxM.09	MF_V1	CDS	73455	73559	.	+	.	ID=LmxM.09_73559_cds
LmxM.09	MF_V1	PAS	74059	74059	.	+	.	ID=LmxM.09_73559_Poly(A)_1;Promastigote=17;Intracellular_Amastigote=12;Axenic_Amastigote=2;
LmxM.09	MF_V1	PAS	74074	74074	.	+	.	ID=LmxM.09_73559_Poly(A)_2;Promastigote=11;Intracellular_Amastigote=6;Axenic_Amastigote=3;
LmxM.09	MF_V1	PAS	74075	74075	.	+	.	ID=LmxM.09_73559_Poly(A)_3;Promastigote=4;Intracellular_Amastigote=1;Axenic_Amastigote=3;
LmxM.09	MF_V1	PAS	74210	74210	.	+	.	ID=LmxM.09_73559_Poly(A)_4;Promastigote=4;Intracellular_Amastigote=2;Axenic_Amastigote=0;
LmxM.09	MF_V1	gene	94543	95432	.	+	.	ID=LmxM.09_94875_gene
LmxM.09	MF_V1	SLAS	94543	94544	.	+	.	ID=LmxM.09_94875_SLAS_1;Promastigote=3;Intracellular_Amastigote=15;Axenic_Amastigote=5;
LmxM.09	MF_V1	CDS	94588	94875	.	+	.	ID=LmxM.09_94875_cds
LmxM.09	MF_V1	PAS	94877	94877	.	+	.	ID=LmxM.09_94875_Poly(A)_1;Promastigote=17;Intracellular_Amastigote=6;Axenic_Amastigote=12;
LmxM.09	MF_V1	PAS	94878	94878	.	+	.	ID=LmxM.09_94875_Poly(A)_2;Promastigote=7;Intracellular_Amastigote=3;Axenic_Amastigote=5;
LmxM.09	MF_V1	PAS	94879	94879	.	+	.	ID=LmxM.09_94875_Poly(A)_3;Promastigote=2;Intracellular_Amastigote=2;Axenic_Amastigote=2;
LmxM.09	MF_V1	PAS	94892	94892	.	+	.	ID=LmxM.09_94875_Poly(A)_4;Promastigote=19;Intracellular_Amastigote=9;Axenic_Amastigote=4;
LmxM.09	MF_V1	PAS	94893	94893	.	+	.	ID=LmxM.09_94875_Poly(A)_5;Promastigote=7;Intracellular_Amastigote=2;Axenic_Amastigote=3;
LmxM.09	MF_V1	PAS	95237	95237	.	+	.	ID=LmxM.09_94875_Poly(A)_6;Promastigote=1;Intracellular_Amastigote=1;Axenic_Amastigote=5;
LmxM.09	MF_V1	PAS	95302	95302	.	+	.	ID=LmxM.09_94875_Poly(A)_7;Promastigote=4;Intracellular_Amastigote=6;Axenic_Amastigote=6;
LmxM.09	MF_V1	PAS	95429	95429	.	+	.	ID=LmxM.09_94875_Poly(A)_8;Promastigote=9;Intracellular_Amastigote=9;Axenic_Amastigote=8;
LmxM.09	MF_V1	PAS	95432	95432	.	+	.	ID=LmxM.09_94875_Poly(A)_9;Promastigote=2;Intracellular_Amastigote=10;Axenic_Amastigote=3;
LmxM.09	MF_V1	gene	137849	138431	.	+	.	ID=LmxM.09_138074_gene
LmxM.09	MF_V1	SLAS	137849	137850	.	+	.	ID=LmxM.09_138074_SLAS_1;Promastigote=41;Intracellular_Amastigote=45;Axenic_Amastigote=75;
LmxM.09	MF_V1	SLAS	137853	137854	.	+	.	ID=LmxM.09_138074_SLAS_2;Promastigote=123;Intracellular_Amastigote=117;Axenic_Amastigote=343;
LmxM.09	MF_V1	CDS	137940	138074	.	+	.	ID=LmxM.09_138074_cds
LmxM.09	MF_V1	PAS	138430	138430	.	+	.	ID=LmxM.09_138074_Poly(A)_1;Promastigote=3;Intracellular_Amastigote=5;Axenic_Amastigote=3;
LmxM.09	MF_V1	PAS	138431	138431	.	+	.	ID=LmxM.09_138074_Poly(A)_2;Promastigote=3;Intracellular_Amastigote=0;Axenic_Amastigote=4;
LmxM.09	MF_V1	gene	206756	207029	.	+	.	ID=LmxM.09_206921_gene
LmxM.09	MF_V1	SLAS	206756	206757	.	+	.	ID=LmxM.09_206921_SLAS_1;Promastigote=0;Intracellular_Amastigote=7;Axenic_Amastigote=11;
LmxM.09	MF_V1	CDS	206766	206921	.	+	.	ID=LmxM.09_206921_cds
LmxM.09	MF_V1	PAS	206970	206970	.	+	.	ID=LmxM.09_206921_Poly(A)_1;Promastigote=6;Intracellular_Amastigote=1;Axenic_Amastigote=2;
LmxM.09	MF_V1	PAS	206984	206984	.	+	.	ID=LmxM.09_206921_Poly(A)_2;Promastigote=16;Intracellular_Amastigote=7;Axenic_Amastigote=5;
LmxM.09	MF_V1	PAS	206985	206985	.	+	.	ID=LmxM.09_206921_Poly(A)_3;Promastigote=3;Intracellular_Amastigote=0;Axenic_Amastigote=4;
LmxM.09	MF_V1	PAS	207024	207024	.	+	.	ID=LmxM.09_206921_Poly(A)_4;Promastigote=11;Intracellular_Amastigote=7;Axenic_Amastigote=9;
LmxM.09	MF_V1	PAS	207025	207025	.	+	.	ID=LmxM.09_206921_Poly(A)_5;Promastigote=31;Intracellular_Amastigote=20;Axenic_Amastigote=13;
LmxM.09	MF_V1	PAS	207026	207026	.	+	.	ID=LmxM.09_206921_Poly(A)_6;Promastigote=4;Intracellular_Amastigote=1;Axenic_Amastigote=2;
LmxM.09	MF_V1	PAS	207029	207029	.	+	.	ID=LmxM.09_206921_Poly(A)_7;Promastigote=2;Intracellular_Amastigote=3;Axenic_Amastigote=3;
LmxM.09	MF_V1	gene	382384	383556	.	+	.	ID=LmxM.09_382995_gene
LmxM.09	MF_V1	SLAS	382384	382385	.	+	.	ID=LmxM.09_382995_SLAS_1;Promastigote=137;Intracellular_Amastigote=63;Axenic_Amastigote=108;
LmxM.09	MF_V1	SLAS	382701	382702	.	+	.	ID=LmxM.09_382995_SLAS_2;Promastigote=4;Intracellular_Amastigote=1;Axenic_Amastigote=10;
LmxM.09	MF_V1	CDS	382858	382995	.	+	.	ID=LmxM.09_382995_cds
LmxM.09	MF_V1	PAS	383479	383479	.	+	.	ID=LmxM.09_382995_Poly(A)_1;Promastigote=0;Intracellular_Amastigote=2;Axenic_Amastigote=8;
LmxM.09	MF_V1	PAS	383556	383556	.	+	.	ID=LmxM.09_382995_Poly(A)_2;Promastigote=2;Intracellular_Amastigote=1;Axenic_Amastigote=3;
LmxM.09	MF_V1	gene	413250	414130	.	-	.	ID=LmxM.09_413310_gene
LmxM.09	MF_V1	PAS	413250	413250	.	-	.	ID=LmxM.09_413310_Poly(A)_1;Promastigote=15;Intracellular_Amastigote=7;Axenic_Amastigote=12;
LmxM.09	MF_V1	CDS	413310	413987	.	-	.	ID=LmxM.09_413310_cds
LmxM.09	MF_V1	SLAS	414130	414131	.	-	.	ID=LmxM.09_413310_SLAS_1;Promastigote=372;Intracellular_Amastigote=127;Axenic_Amastigote=318;
LmxM.09	MF_V1	gene	416524	418198	.	-	.	ID=LmxM.09_417796_gene
LmxM.09	MF_V1	PAS	416524	416524	.	-	.	ID=LmxM.09_417796_Poly(A)_11;Promastigote=2;Intracellular_Amastigote=1;Axenic_Amastigote=3;
LmxM.09	MF_V1	PAS	416535	416535	.	-	.	ID=LmxM.09_417796_Poly(A)_10;Promastigote=1;Intracellular_Amastigote=6;Axenic_Amastigote=3;
LmxM.09	MF_V1	PAS	416554	416554	.	-	.	ID=LmxM.09_417796_Poly(A)_9;Promastigote=3;Intracellular_Amastigote=5;Axenic_Amastigote=2;
LmxM.09	MF_V1	PAS	416555	416555	.	-	.	ID=LmxM.09_417796_Poly(A)_8;Promastigote=13;Intracellular_Amastigote=33;Axenic_Amastigote=10;
LmxM.09	MF_V1	PAS	416591	416591	.	-	.	ID=LmxM.09_417796_Poly(A)_7;Promastigote=3;Intracellular_Amastigote=1;Axenic_Amastigote=2;
LmxM.09	MF_V1	PAS	416668	416668	.	-	.	ID=LmxM.09_417796_Poly(A)_6;Promastigote=6;Intracellular_Amastigote=13;Axenic_Amastigote=7;
LmxM.09	MF_V1	PAS	416671	416671	.	-	.	ID=LmxM.09_417796_Poly(A)_5;Promastigote=2;Intracellular_Amastigote=7;Axenic_Amastigote=6;
LmxM.09	MF_V1	PAS	416956	416956	.	-	.	ID=LmxM.09_417796_Poly(A)_4;Promastigote=1;Intracellular_Amastigote=5;Axenic_Amastigote=1;
LmxM.09	MF_V1	PAS	416957	416957	.	-	.	ID=LmxM.09_417796_Poly(A)_3;Promastigote=7;Intracellular_Amastigote=16;Axenic_Amastigote=14;
LmxM.09	MF_V1	PAS	417105	417105	.	-	.	ID=LmxM.09_417796_Poly(A)_2;Promastigote=0;Intracellular_Amastigote=10;Axenic_Amastigote=9;
LmxM.09	MF_V1	PAS	417127	417127	.	-	.	ID=LmxM.09_417796_Poly(A)_1;Promastigote=3;Intracellular_Amastigote=4;Axenic_Amastigote=4;
LmxM.09	MF_V1	CDS	417796	418011	.	-	.	ID=LmxM.09_417796_cds
LmxM.09	MF_V1	SLAS	418198	418199	.	-	.	ID=LmxM.09_417796_SLAS_1;Promastigote=0;Intracellular_Amastigote=3;Axenic_Amastigote=7;
LmxM.09	MF_V1	gene	507174	508111	.	-	.	ID=LmxM.09_507449_gene
LmxM.09	MF_V1	PAS	507174	507174	.	-	.	ID=LmxM.09_507449_Poly(A)_18;Promastigote=2;Intracellular_Amastigote=5;Axenic_Amastigote=0;
LmxM.09	MF_V1	PAS	507175	507175	.	-	.	ID=LmxM.09_507449_Poly(A)_17;Promastigote=11;Intracellular_Amastigote=9;Axenic_Amastigote=16;
LmxM.09	MF_V1	PAS	507178	507178	.	-	.	ID=LmxM.09_507449_Poly(A)_16;Promastigote=3;Intracellular_Amastigote=2;Axenic_Amastigote=4;
LmxM.09	MF_V1	PAS	507179	507179	.	-	.	ID=LmxM.09_507449_Poly(A)_15;Promastigote=12;Intracellular_Amastigote=12;Axenic_Amastigote=7;
LmxM.09	MF_V1	PAS	507181	507181	.	-	.	ID=LmxM.09_507449_Poly(A)_14;Promastigote=3;Intracellular_Amastigote=3;Axenic_Amastigote=3;
[truncated: 11,927 more rows]
