# Supplementary material for: Comparative Life Cycle Transcriptomics Revises Leishmania mexicana Genome Annotation and Links a Chromosome Duplication with Parasitism of Vertebrates
Source: PLoS Pathog. 2015 Oct 9;11(10):e1005186. doi: 10.1371/journal.ppat.1005186 (PMC4599935; doi:10.1371/journal.ppat.1005186)
Supplement: S7 Table — (XLSX) [file ppat.1005186.s011.xlsx]

## Sheet: Sheet1
Table S7. Mass-spectrometric evidence for novel proteins obtained proteomic analysis of AXA and PRO. Table showing mass-spectrometric evidence for novel proteins from PRO and AXA; data exported from MASCOT. Results are divided into evidence on the protein level (blue) and peptide level (red). PSMs = Peptide Spectral Matches.
PROTEIN IDENTIFICATION DATA								PEPTIDE IDENTIFICATION DATA
Probability	Transcript ID	ORF, genomic coordinates	Indistinguishable Proteins	Contributing PSMs	Unique Peptide Sequences	Coverage	Protein Length	Weight	Probability	Instances	Peptide	Contributing	Unique
0.842	LmxM.01_240110	LmxM.01_240110_239930_240110_+		2	1	15	60	1	0.842	2	VGLVLFVAK	Y	Y
1	LmxM.04_422972	LmxM.04_422972_423229_422971_-		23	4	37.2	86	1	0.999	4	EPMGHEETTFSR	Y	Y
1	LmxM.04_422972	LmxM.04_422972_423229_422971_-		23	4	37.2	86	1	0.999	7	GHQLIKEPMGHEETTFSR	Y	Y
1	LmxM.04_422972	LmxM.04_422972_423229_422971_-		23	4	37.2	86	1	0.999	9	VQTTITADGTITK	Y	Y
1	LmxM.04_422972	LmxM.04_422972_423229_422971_-		23	4	37.2	86	1	0.995	3	RVQTTITADGTITK	Y	Y
0.9774	LmxM.05_426918	LmxM.05_426918_427409_426917_-		1	1	12.8	164	1	0.9774	1	FAEHLVDMASGYGDGTIQGLK	Y	Y
0.8376	LmxM.06_68747	LmxM.06_68747_68980_68746_-		1	1	42.3	78	1	0.8376	1	PSAPASSFPASPPQHVVLEDDGEYFDEDPTVGR	Y	Y
0.9355	LmxM.07_533696	LmxM.07_533696_533387_533696_+		2	1	16.5	103	1	0.9355	2	MAPKPTAKPKPPTQSEK	Y	Y
1	LmxM.08_1048727	LmxM.08_1048727_1048004_1048727_+		8	4	13.7	241	1	0.9961	5	SSDSTPPPQEVR	Y	Y
1	LmxM.08_1048727	LmxM.08_1048727_1048004_1048727_+		8	4	13.7	241	1	0.9872	1	ESPAISMWEADAK	Y	Y
1	LmxM.08_1048727	LmxM.08_1048727_1048004_1048727_+		8	4	13.7	241	1	0.9564	1	RSSDSTPPPQEVR	Y	Y
1	LmxM.08_1048727	LmxM.08_1048727_1048004_1048727_+		8	4	13.7	241	1	0.7027	1	LMAAMNR	Y	Y
0.9101	LmxM.09_94875	LmxM.09_94875_94940_95057_+		42	1	20.5	39	1	0.9101	42	AAPLSLPR	Y	Y
1	LmxM.10_478397	LmxM.10_478397_478798_478396_-		5	2	18.7	134	1	0.9973	2	SMDFGSASLAQFLQR	Y	Y
1	LmxM.10_478397	LmxM.10_478397_478798_478396_-		5	2	18.7	134	1	0.9862	3	TFIIDVLDAR	Y	Y
1	LmxM.15_314945	LmxM.15_314945_316063_314944_-		4	3	16.6	373	1	0.9934	2	SGGAGGGVFHPSPTTATTVATDFAGPAADGIAR	Y	Y
1	LmxM.15_314945	LmxM.15_314945_316063_314944_-		4	3	16.6	373	1	0.9934	1	SSIHGFFAPPATTTTPTPTVAVAAAGGSR	Y	Y
1	LmxM.15_314945	LmxM.15_314945_316063_314944_-		4	3	16.6	373	1	0.8705	1	TTPTPTVAVAAAGGSR	Y	Y
0.9994	LmxM.16_270128	LmxM.16_270128_270325_270127_-		11	2	34.8	66	1	0.9973	10	PLAPLTAAPCDVAGTPPALFEPR	Y	Y
0.9994	LmxM.16_270128	LmxM.16_270128_270325_270127_-		11	2	34.8	66	1	0.7582	1	LAPLTAAPCDVAGTPPALFEPR	Y	Y
1	LmxM.17_574236	LmxM.17_574236_573903_574236_+		70	56	92.8	111	1	0.9991	2	SSCKPTHSHKPHR	Y	Y
1	LmxM.19_375604	LmxM.19_375604_375436_375604_+		4	3	58.9	56	1	0.999	1	NSGKSPTDVSEPKEDLNR	Y	Y
1	LmxM.19_375604	LmxM.19_375604_375436_375604_+		4	3	58.9	56	1	0.999	2	TKGEHETPVRLPFCL	Y	Y
1	LmxM.19_375604	LmxM.19_375604_375436_375604_+		4	3	58.9	56	1	0.9976	1	KSPTDVSEPKEDLNR	Y	Y
1	LmxM.20_2177943	LmxM.20_2177943_2178083_2177942_-		26	5	76.6	47	1	0.9993	4	IVSKQTAKPAGAASTGL	Y	Y
1	LmxM.20_2177943	LmxM.20_2177943_2178083_2177942_-		26	5	76.6	47	1	0.9993	15	MIYDTNSAQYQQFLR	Y	Y
1	LmxM.20_2177943	LmxM.20_2177943_2178083_2177942_-		26	5	76.6	47	1	0.9993	5	SAIVSKQTAKPAGAASTGL	Y	Y
1	LmxM.20_2177943	LmxM.20_2177943_2178083_2177942_-		26	5	76.6	47	1	0.9932	1	IYDTNSAQYQQFLR	Y	Y
1	LmxM.20_2177943	LmxM.20_2177943_2178083_2177942_-		26	5	76.6	47	1	0.9913	1	SKSAIVSKQTAKPAGAASTGL	Y	Y
0.9933	LmxM.20_344708	LmxM.20_344708_344619_345015_+		1	2	28	132	1	0.9933	1	INSGPVESILIGNIVFDQDTVGDVIKR	Y	Y
0.9933	LmxM.20_344708	LmxM.20_344708_344619_345015_+		1	2	28	132	1	0.0293	1	LCGNMGSCIR	N	Y
1	LmxM.21_369741	LmxM.21_369741_369345_369741_+		108	44	84.8	132	1	0.9994	3	HDSDISSLLKNVTLSHSGVVPSASK	Y	Y
1	LmxM.21_369741	LmxM.21_369741_369345_369741_+		108	44	84.8	132	1	0.9994	5	LLKNVTLSHSGVVPSASK	Y	Y
1	LmxM.21_369741	LmxM.21_369741_369345_369741_+		108	44	84.8	132	1	0.9994	30	NVTLSHSGVVPSASK	Y	Y
1	LmxM.21_369741	LmxM.21_369741_369345_369741_+		108	44	84.8	132	1	0.9994	1	TVMLAARHDSDISSLLKNVTLSHSGVVPSA	Y	Y
1	LmxM.21_369741	LmxM.21_369741_369345_369741_+		108	44	84.8	132	1	0.9994	7	TVMLAARHDSDISSLLKNVTLSHSGVVPSASK	Y	Y
1	LmxM.21_369741	LmxM.21_369741_369345_369741_+		108	44	84.8	132	1	0.9992	1	NVTLSHSGVVPSASKAVSK	Y	Y
1	LmxM.21_369741	LmxM.21_369741_369345_369741_+		108	44	84.8	132	1	0.9973	1	NVTLSHSGVVPSASKA	Y	Y
1	LmxM.21_369741	LmxM.21_369741_369345_369741_+		108	44	84.8	132	1	0.9967	5	NVTLSHSGVVPSA	Y	Y
1	LmxM.21_369741	LmxM.21_369741_369345_369741_+		108	44	84.8	132	1	0.925	1	HDSDISSLLKNVTLSHSGVVPSA	Y	Y
1	LmxM.21_369741	LmxM.21_369741_369345_369741_+		108	44	84.8	132	1	0.9014	1	TVMLAARHDSDISSLLKNVTLSHSGVVPSASKAV	Y	Y
1	LmxM.22_389830	LmxM.22_389830_389632_389830_+		14	5	37.9	66	1	0.9993	7	KAEAEVAAAAASVR	Y	Y
1	LmxM.22_389830	LmxM.22_389830_389632_389830_+		14	5	37.9	66	1	0.9993	2	KAEAEVAAAAASVRDGESN	Y	Y
1	LmxM.22_389830	LmxM.22_389830_389632_389830_+		14	5	37.9	66	1	0.9993	2	KAEAEVAAAAASVRDGESNAMG	Y	Y
1	LmxM.22_389830	LmxM.22_389830_389632_389830_+		14	5	37.9	66	1	0.9993	1	KAEAEVAAAAASVRDGESNAMGSTR	Y	Y
1	LmxM.22_389830	LmxM.22_389830_389632_389830_+		14	5	37.9	66	1	0.9986	2	DGESNAMGSTR	Y	Y
1	LmxM.23_177418	LmxM.23_177418_176818_177418_+		9	5	36	200	1	0.9986	2	EEVATKPFTAEER	Y	Y
1	LmxM.23_177418	LmxM.23_177418_176818_177418_+		9	5	36	200	1	0.9928	1	MAEGSASPPLPESTTSK	Y	Y
1	LmxM.23_177418	LmxM.23_177418_176818_177418_+		9	5	36	200	1	0.9701	4	TASSVELEQVKR	Y	Y
1	LmxM.23_177418	LmxM.23_177418_176818_177418_+		9	5	36	200	1	0.8936	1	QCAALSPSVDDATAALGAREEVATKPFTAEER	Y	Y
1	LmxM.23_177418	LmxM.23_177418_176818_177418_+		9	5	36	200	1	0.3831	1	LLAGCTAAMAR	Y	Y
0.9631	LmxM.23_565432	LmxM.23_565432_564406_565432_+		1	1	8.8	342	1	0.9631	1	ESAGAPAEDEAPTGLTSSASHVAAGSLAPR	Y	Y
1	LmxM.23_701025	LmxM.23_701025_700578_701025_+		10	6	43	149	1	0.999	1	MSPVLQCSEDFSLVCTGSTSTR	Y	Y
1	LmxM.23_701025	LmxM.23_701025_700578_701025_+		10	6	43	149	1	0.9988	4	TIPEDKISEECR	Y	Y
1	LmxM.23_701025	LmxM.23_701025_700578_701025_+		10	6	43	149	1	0.9986	1	FYSPIAELIAAKR	Y	Y
1	LmxM.23_701025	LmxM.23_701025_700578_701025_+		10	6	43	149	1	0.9901	1	FYSPIAELIAAK	Y	Y
1	LmxM.23_701025	LmxM.23_701025_700578_701025_+		10	6	43	149	1	0.941	2	GSCVYPAADYATSVR	Y	Y
1	LmxM.23_701025	LmxM.23_701025_700578_701025_+		10	6	43	149	1	0.8056	1	FYSPIAELIAAKRRY	Y	Y
1	LmxM.25_253118	LmxM.25_253118_253302_252840_-		22	6	40.3	154	1	0.9986	6	AIAPLLENLASR	Y	Y
1	LmxM.25_253118	LmxM.25_253118_253302_252840_-		22	6	40.3	154	1	0.9986	12	VISTLAELQALTR	Y	Y
1	LmxM.25_253118	LmxM.25_253118_253302_252840_-		22	6	40.3	154	1	0.9986	1	VISTLAELQALTRQPK	Y	Y
1	LmxM.25_253118	LmxM.25_253118_253302_252840_-		22	6	40.3	154	1	0.5684	3	DLLSLMR	Y	Y
1	LmxM.25_253118	LmxM.25_253118_253302_252840_-		22	6	40.3	154	1	0.1213	1	AMPTFYFFK	N	Y
1	LmxM.25_253118	LmxM.25_253118_253302_252840_-		22	6	40.3	154	1	0.0593	1	ISTTGLMEKNELIEEIRK	N	Y
1	LmxM.26_512878	LmxM.26_512878_512416_512878_+		9	5	41.6	154	1	0.9986	2	TVAGHQMPPSGQEDQQAVGER	Y	Y
1	LmxM.26_512878	LmxM.26_512878_512416_512878_+		9	5	41.6	154	1	0.9951	4	MRAESDEIWR	Y	Y
1	LmxM.26_512878	LmxM.26_512878_512416_512878_+		9	5	41.6	154	1	0.9932	1	KPMTLSDLER	Y	Y
1	LmxM.26_512878	LmxM.26_512878_512416_512878_+		9	5	41.6	154	1	0.9501	2	IHVQREAEKR	Y	Y
1	LmxM.26_512878	LmxM.26_512878_512416_512878_+		9	5	41.6	154	1	0.137	1	KAEEQQREQNKEL	N	Y
0	LmxM.26_815658	LmxM.26_815658_820928_825659_+		0	5		1577	1	0.0294	1	KPTLPLRR	N	Y
0.9933	LmxM.26_835753	LmxM.26_835753_835730_836168_+		1	1	24.7	146	1	0.9933	1	IVHLIEGTAPESGAAGAAPEGPSSPGSSLDATPSPR	Y	Y
0.9932	LmxM.26_971146	LmxM.26_971146_970888_971146_+		2	1	26.7	86	1	0.9932	2	IIRPTHQSPEGVMDAQDGGEAVR	Y	Y
0.9996	LmxM.27_626028	LmxM.27_626028_625860_626028_+		4	2	62.5	56	1	0.996	1	ITTATVAVAVAVR	Y	Y
0.9996	LmxM.27_626028	LmxM.27_626028_625860_626028_+		4	2	62.5	56	1	0.9099	3	MFPGMQGPQALPDQEAYPMLWR	Y	Y
0.9999	LmxM.27_628647	LmxM.27_628647_628461_628647_+		17	3	43.5	62	1	0.9868	3	YVWSHLDDHH	Y	Y
0.9999	LmxM.27_628647	LmxM.27_628647_628461_628647_+		17	3	43.5	62	1	0.971	12	MFLGGFVPR	Y	Y
0.9999	LmxM.27_628647	LmxM.27_628647_628461_628647_+		17	3	43.5	62	1	0.8219	2	DLVLDPHR	Y	Y
0.9934	LmxM.28_347210	LmxM.28_347210_346766_347210_+		7	1	9.5	148	1	0.9934	7	AVLPQNSVEQVSTR	Y	Y
0.9933	LmxM.28_601219	LmxM.28_601219_601539_601218_-		2	1	18.7	107	1	0.9933	2	APADATAADEAAAITAGYAR	Y	Y
0.9723	LmxM.29_1311888	LmxM.29_1311888_1311645_1311888_+		3	2	34.6	81	1	0.9723	3	APEVTSNAGAFANSGDTVMDK	Y	Y
0.8983	LmxM.30_873749	LmxM.30_873749_874648_873748_-		2	1	6.3	300	1	0.8983	2	VASRPAAESPYGEADYVLR	Y	Y
0.9489	LmxM.31_1168386	LmxM.31_1168386_1167831_1168386_+		3	2	10.3	185	1	0.8704	2	SNAGYAILLR	Y	Y
0.9489	LmxM.31_1168386	LmxM.31_1168386_1167831_1168386_+		3	2	10.3	185	1	0.6059	1	SEDFLTALR	Y	Y
1	LmxM.31_1377213	LmxM.31_1377213_1376787_1377213_+		20	3	28.9	142	1	0.9973	9	SAPGHTILESFGELPK	Y	Y
1	LmxM.31_1377213	LmxM.31_1377213_1376787_1377213_+		20	3	28.9	142	1	0.9973	8	SCGSAGGAGATPTPSAAK	Y	Y
1	LmxM.31_1377213	LmxM.31_1377213_1376787_1377213_+		20	3	28.9	142	1	0.8845	3	FTYALAK	Y	Y
1	LmxM.31_340171	LmxM.31_340171_339799_340171_+		5	4	31.5	124	1	0.9986	1	MSIAEISKR	Y	Y
1	LmxM.31_340171	LmxM.31_340171_339799_340171_+		5	4	31.5	124	1	0.9986	3	SNVPGMTPQELLAAHR	Y	Y
1	LmxM.31_340171	LmxM.31_340171_339799_340171_+		5	4	31.5	124	1	0.9201	1	PAMTELR	Y	Y
0.9933	LmxM.31_492479	LmxM.31_492479_492197_492479_+		2	1	18.1	94	1	0.9933	2	TSDMSHDAAASPSPSPR	Y	Y
1	LmxM.31_833519	LmxM.31_833519_833893_833518_-		6	4	49.6	125	1	0.9986	1	AQADPVMWLAQYLLR	Y	Y
1	LmxM.31_833519	LmxM.31_833519_833893_833518_-		6	4	49.6	125	1	0.9591	2	ITQDGTASGAVNK	Y	Y
1	LmxM.31_833519	LmxM.31_833519_833893_833518_-		6	4	49.6	125	1	0.9508	1	YLIENVFPTLVPALQDLIK	Y	Y
1	LmxM.31_833519	LmxM.31_833519_833893_833518_-		6	4	49.6	125	1	0.93	2	SISPQPEDDSALLVR	Y	Y
0.94	LmxM.31_961883	LmxM.31_961883_962104_961882_-		3	1	25.7	74	1	0.94	3	AAPAELHVVAQTTVPSSSE	Y	Y
0.9953	LmxM.32_787928	LmxM.32_787928_787376_787928_+		2	2	21.7	184	1	0.9471	1	IAGGASAADEDADQDAVTLTPDR	Y	Y
0.9953	LmxM.32_787928	LmxM.32_787928_787376_787928_+		2	2	21.7	184	1	0.9121	1	TYADHGAASSASPLASR	Y	Y
0.9211	LmxM.32_947772	LmxM.32_947772_946884_947772_+		1	1	5.4	296	1	0.9211	1	PPTSLPPGGAGEGASR	Y	Y
1	LmxM.33_497824	LmxM.33_497824_498357_497823_-		46	12	46.6	178	1	0.9993	5	GALGGDNGNGGFGR	Y	Y
1	LmxM.33_497824	LmxM.33_497824_498357_497823_-		46	12	46.6	178	1	0.9993	8	GGNAVSTGSGSFGASR	Y	Y
1	LmxM.33_497824	LmxM.33_497824_498357_497823_-		46	12	46.6	178	1	0.999	4	HRGNQSGGNNDKK	Y	Y
1	LmxM.33_497824	LmxM.33_497824_498357_497823_-		46	12	46.6	178	1	0.9933	3	MEIADRPLSEIIKEQKIDK	Y	Y
1	LmxM.33_497824	LmxM.33_497824_498357_497823_-		46	12	46.6	178	1	0.9903	7	MEIADRPLSEIIKEQK	Y	Y
1	LmxM.33_497824	LmxM.33_497824_498357_497823_-		46	12	46.6	178	1	0.9899	6	RGGNAVSTGSGSFGASR	Y	Y
1	LmxM.33_497824	LmxM.33_497824_498357_497823_-		46	12	46.6	178	1	0.9861	2	RLANPEGR	Y	Y
1	LmxM.33_497824	LmxM.33_497824_498357_497823_-		46	12	46.6	178	1	0.9769	3	RGALGGDNGNGGFGR	Y	Y
1	LmxM.33_497824	LmxM.33_497824_498357_497823_-		46	12	46.6	178	1	0.8866	4	MEIADRPLSEIIK	Y	Y
1	LmxM.33_497824	LmxM.33_497824_498357_497823_-		46	12	46.6	178	1	0.7411	1	EQKIDKELR	Y	Y
1	LmxM.33_497824	LmxM.33_497824_498357_497823_-		46	12	46.6	178	1	0.4458	2	FRTDGGR	Y	Y
1	LmxM.33_497824	LmxM.33_497824_498357_497823_-		46	12	46.6	178	1	0.3432	1	RRGGNAVSTGSGSFGASR	Y	Y
0.9999	LmxM.34_103118	LmxM.34_103118_102197_103118_+		3	3	15.6	307	1	0.9942	1	AAIGADAATVSDTSGSAR	Y	Y
0.9999	LmxM.34_103118	LmxM.34_103118_102197_103118_+		3	3	15.6	307	1	0.9506	1	AAFAPLPSLSVSAAGQR	Y	Y
0.9999	LmxM.34_103118	LmxM.34_103118_102197_103118_+		3	3	15.6	307	1	0.5043	1	SPTPQPSSLPCGR	Y	Y
0.8081	LmxM.34_1814992	LmxM.34_1814992_1814680_1814992_+		1	1	8.7	104	1	0.8081	1	LKANAVLLR	Y	Y
0.9933	LmxM.34_473668	LmxM.34_473668_473113_473668_+		1	1	8.1	185	1	0.9933	1	TPATTAAAQSSVSGR	Y	Y
