# Supplementary material for: Comparative Life Cycle Transcriptomics Revises Leishmania mexicana Genome Annotation and Links a Chromosome Duplication with Parasitism of Vertebrates
Source: PLoS Pathog. 2015 Oct 9;11(10):e1005186. doi: 10.1371/journal.ppat.1005186 (PMC4599935; doi:10.1371/journal.ppat.1005186)
Supplement: S8 Table — (XLSX) [file ppat.1005186.s012.xlsx]

## Sheet: Sheet1
Table S8. Mass-spectrometric evidence for novel proteins obtained proteomic analysis of intracellular amastigotes. Table showing mass-spectrometric evidence for novel proteins obtained through re-analysis of the proteome of intracellular amastigotes published by Paape et al. (2010). Data exported from MASCOT. Results are divided into evidence on the protein level (blue) and peptide level (red). T…
PROTEIN IDENTIFICATION DATA								PEPTIDE IDENTIFICATION DATA
Probability	Transcript ID	ORF, genomic coordinates	Indistinguishable Proteins	Contributing PSMs	Unique Peptide Sequences	Coverage	Protein Length	Weight	Probability	Instances	Peptide	Contributing	Unique
0.9977	LmxM.01_53687	LmxM.01_53687_1104221_1104593_+	LmxM.08_1102071_1104221_1104593_+	5	1	10.5	124	1	0.9718	2	CAHLYACVSICMR	Y	Y
0.9977	LmxM.01_53687	LmxM.01_53687_1104221_1104593_+	LmxM.08_1102071_1104221_1104593_+	5	1	10.5	124	1	0.9168	3	CAHLYACVSICMR	Y	Y
1	LmxM.04_422972	LmxM.04_422972_423229_422971_-		9	2	29.1	86	1	0.9999	5	VQTTITADGTITK	Y	Y
1	LmxM.04_422972	LmxM.04_422972_423229_422971_-		9	2	29.1	86	1	0.9777	4	EPMGHEETTFSR	Y	Y
0.9982	LmxM.08_1048727	LmxM.08_1048727_1048004_1048727_+		11	2	8.7	241	1	0.9982	11	SSDSTPPPQEVR	Y	Y
0.9982	LmxM.08_1048727	LmxM.08_1048727_1048004_1048727_+		11	2	8.7	241	1	0.1354	1	LSTALPTSR	N	Y
0.9902	LmxM.10_478397	LmxM.10_478397_478798_478396_-		2	1	7.5	134	1	0.9902	2	TFIIDVLDAR	Y	Y
1	LmxM.18_241026	LmxM.18_241026_240768_241026_+	LmxM.36.3750;	3	2	37.2	86	1	0.9998	2	LVQGPNSYFMDVSCPR	Y	Y
1	LmxM.18_241026	LmxM.18_241026_240768_241026_+	LmxM.36.3750;	3	2	37.2	86	1	0.9011	1	QVTVVYSHATTSVECK	Y	Y
0.9959	LmxM.20_344708	LmxM.20_344708_344619_345015_+		3	1	7.6	132	1	0.9959	3	LCGNMGSCIR	Y	Y
1	LmxM.21_369741	LmxM.21_369741_369345_369741_+		46	3	25.8	132	1	0.9999	20	NVTLSHSGVVPSASK	Y	Y
1	LmxM.21_369741	LmxM.21_369741_369345_369741_+		46	3	25.8	132	1	0.9997	3	NVTLSHSGVVPSASK	Y	Y
0.9998	LmxM.22_389830	LmxM.22_389830_389632_389830_+		2	2	37.9	66	1	0.9969	1	DGESNAMGSTR	Y	Y
0.9998	LmxM.22_389830	LmxM.22_389830_389632_389830_+		2	2	37.9	66	1	0.9444	1	KAEAEVAAAAASVR	Y	Y
1	LmxM.25_253118	LmxM.25_253118_253302_252840_-		15	3	23.4	154	1	0.9999	3	AIAPLLENLASR	Y	Y
1	LmxM.25_253118	LmxM.25_253118_253302_252840_-		15	3	23.4	154	1	0.9999	5	VISTLAELQALTR	Y	Y
1	LmxM.25_253118	LmxM.25_253118_253302_252840_-		15	3	23.4	154	1	0.9999	7	VISTLAELQALTR	Y	Y
1	LmxM.25_253118	LmxM.25_253118_253302_252840_-		15	3	23.4	154	1	0.1912	1	VDVDRTPDVMR	N	Y
0.9969	LmxM.26_512878	LmxM.26_512878_512416_512878_+		2	1	7.1	154	1	0.9969	2	LPNGGVSSGVR	Y	Y
1	LmxM.27_628647	LmxM.27_628647_628461_628647_+		11	3	43.5	62	1	0.9999	3	MFLGGFVPR	Y	Y
1	LmxM.27_628647	LmxM.27_628647_628461_628647_+		11	3	43.5	62	1	0.9999	3	MFLGGFVPR	Y	Y
1	LmxM.27_628647	LmxM.27_628647_628461_628647_+		11	3	43.5	62	1	0.9989	4	DLVLDPHR	Y	Y
1	LmxM.27_628647	LmxM.27_628647_628461_628647_+		11	3	43.5	62	1	0.9949	1	YVWSHLDDHH	Y	Y
0.9969	LmxM.28_347210	LmxM.28_347210_346766_347210_+		7	1	9.5	148	1	0.9969	7	AVLPQNSVEQVSTR	Y	Y
0.9971	LmxM.30_838002	LmxM.30_838002_836588_836270_-		2	1	32.1	106	1	0.9496	1	GGWMSGWMGGWMSGWMGGWMGGWVGGCTCLCPMR	Y	Y
0.9971	LmxM.30_838002	LmxM.30_838002_836588_836270_-		2	1	32.1	106	1	0.9423	1	GGWMSGWMGGWMSGWMGGWMGGWVGGCTCLCPMR	Y	Y
1	LmxM.31_1377213	LmxM.31_1377213_1376787_1377213_+		11	2	23.9	142	1	0.9999	3	SAPGHTILESFGELPK	Y	Y
1	LmxM.31_1377213	LmxM.31_1377213_1376787_1377213_+		11	2	23.9	142	1	0.9999	7	SCGSAGGAGATPTPSAAK	Y	Y
1	LmxM.31_1377213	LmxM.31_1377213_1376787_1377213_+		11	2	23.9	142	1	0.9995	1	SAPGHTILESFGELPK	Y	Y
1	LmxM.31_961883	LmxM.31_961883_962104_961882_-		4	2	10.8	74	1	0.9994	3	YEDIEQR	Y	Y
1	LmxM.31_961883	LmxM.31_961883_962104_961882_-		4	2	10.8	74	1	0.9575	1	RYEDIEQR	Y	Y
0.9937	LmxM.31_974729	LmxM.31_974729_975526_974728_-		3	3	9.4	266	1	0.969	2	LLDLVPSR	Y	Y
0.9937	LmxM.31_974729	LmxM.31_974729_975526_974728_-		3	3	9.4	266	1	0.7962	1	FSLLYQLR	Y	Y
0.9937	LmxM.31_974729	LmxM.31_974729_975526_974728_-		3	3	9.4	266	1	0.1716	1	VGELVMDAR	N	Y
0.9953	LmxM.32_1391485	LmxM.32_1391485_1390573_1391485_+		4	1	4.3	304	1	0.9953	4	ATADSSSLSTVSK	Y	Y
1	LmxM.33_1091802	LmxM.33_1091802_1091082_1091802_+		2	2	10	240	1	0.9989	1	NQFDERPCVTLWGTK	Y	Y
1	LmxM.33_1091802	LmxM.33_1091802_1091082_1091802_+		2	2	10	240	1	0.9969	1	NCDTIVYAR	Y	Y
0.9878	LmxM.33_497824	LmxM.33_497824_498357_497823_-		2	2	12.9	178	1	0.9878	2	NNNSNTSGSR	Y	Y
0.9878	LmxM.33_497824	LmxM.33_497824_498357_497823_-		2	2	12.9	178	1	0.0376	1	RHRGNQSGGNNDK	N	Y
0.9836	LmxM.34_473668	LmxM.34_473668_473113_473668_+		1	1	8.1	185	1	0.9836	1	TPATTAAAQSSVSGR	Y	Y
