# Supplementary material for: Comparative Life Cycle Transcriptomics Revises Leishmania mexicana Genome Annotation and Links a Chromosome Duplication with Parasitism of Vertebrates
Source: PLoS Pathog. 2015 Oct 9;11(10):e1005186. doi: 10.1371/journal.ppat.1005186 (PMC4599935; doi:10.1371/journal.ppat.1005186)
Supplement: S9 Table — (XLSX) [file ppat.1005186.s013.xlsx]

## Sheet: Sheet1
Table S9. Identification of Pfam domains in predicted novel proteins. Three-frame translations of all novel transcripts were generated using the SeqinR R-package. All translations were batch-submitted to the Pfam server (pfam.sanger.ac.uk) and all Pfam domains recorded, with the Gathering Threshold used for Pfam-A domains (Domain, Family, Motif).
Sequence ID	Pfam Accession	Name	Type	Bit score	E-value	Comments
LmxM.08_1640715_frame_1	PF02877.9	PARP_reg	Domain	53.6	1.7e-14
LmxM.08_825120_frame_1	PF00173.23	Cyt-b5	Domain	43.5	2e-11
LmxM.09_382995_frame_2	PF05743.8	UEV	Domain	35.7	5.6e-09
LmxM.09_382995_frame_2	PF13920.1	zf-C3HC4_3	Domain	41.5	7.6e-11
LmxM.09_413310_frame_3	PF00009.22	GTP_EFTU	Domain	25.6	6.6e-06	mass spec evidence (not unique)
LmxM.09_507449_frame_1	PF00226.26	DnaJ	Domain	21.5	0.00014
LmxM.12_279523_frame_1	PF09360.5	zf-CDGSH	Domain	36.8	2.5e-09
LmxM.12_279523_frame_1	PF09360.5	zf-CDGSH	Domain	22.3	8.3e-05
LmxM.17_574236_frame_3	PF00125.19	Histone	Domain	54.4	9.5e-15
LmxM.20_1199406_frame_2	PF00251.15	Glyco_hydro_32N	Domain	21.2	0.00015
LmxM.20_774588_frame_1	PF02219.12	MTHFR	Domain	44.6	8.8e-12
LmxM.20_774588_frame_3	PF02219.12	MTHFR	Domain	21.6	9.3e-05
LmxM.21_369741_frame_1	PF00125.19	Histone	Domain	59	3.7e-16	mass spec evidence (unique) in PRO, AXA and AMA
LmxM.22_48680_frame_2	PF00076.17	RRM_1	Domain	22.3	7.4e-05
LmxM.24_486376_frame_1	PF13923.1	zf-C3HC4_2	Domain	29.4	5.6e-07
LmxM.25_253118_frame_2	PF00085.15	Thioredoxin	Domain	93.1	7.2e-27
LmxM.26_15433_frame_2	PF01363.16	FYVE	Domain	62.9	1.8e-17
LmxM.31_1169024_frame_1	PF02297.12	COX6B	Domain	53.5	1.7e-14
LmxM.31_1519800_frame_2	PF13472.1	Lipase_GDSL_2	Domain	62.6	4.8e-17
LmxM.32_1391485_frame_2	PF00641.13	zf-RanBP	Domain	26.2	3e-06	mass spec evidence (unique) in AMA
LmxM.34_3476_frame_3	PF02887.11	PK_C	Domain	83.2	9.5e-24
LmxM.07_534553_frame_2	PF00137.16	ATP-synt_C	Family	56.2	2.2e-15
LmxM.10_305390_frame_3	PF01490.13	Aa_trans	Family	21.5	6.7e-05
LmxM.10_305390_frame_3	PF01490.13	Aa_trans	Family	64.2	7.4e-18
LmxM.16_152992_frame_1	PF01764.20	Lipase_3	Family	94.1	5.5e-27
LmxM.16_224429_frame_3	PF12678.2	zf-rbx1	Family	35.3	8.7e-09
LmxM.16_224429_frame_3	PF12678.2	zf-rbx1	Family	45.9	4.3e-12
LmxM.18_241026_frame_1	PF01667.12	Ribosomal_S27e	Family	72	2e-20	mass spec evidence (unique) in PRO, AXA and AMA
LmxM.20_1210756_frame_1	PF07061.6	Swi5	Family	33	3.7e-08
LmxM.24_804446_frame_2	PF05162.8	Ribosomal_L41	Family	22.4	6.7e-05
LmxM.24_805244_frame_3	PF05162.8	Ribosomal_L41	Family	22.7	5.6e-05
LmxM.25_878347_frame_2	PF00294.19	PfkB	Family	23.6	2.4e-05
LmxM.26_815658_frame_1	PF02389.10	Cornifin	Family	29.8	4.4e-07
LmxM.26_815658_frame_1	PF02389.10	Cornifin	Family	37.1	2.5e-09
LmxM.26_815658_frame_1	PF02389.10	Cornifin	Family	38.7	8.6e-10
LmxM.26_815658_frame_1	PF02389.10	Cornifin	Family	37.6	1.8e-09
LmxM.26_815658_frame_1	PF02389.10	Cornifin	Family	41.1	1.6e-10
LmxM.26_815658_frame_3	PF02389.10	Cornifin	Family	33.7	2.8e-08
LmxM.26_815658_frame_3	PF02389.10	Cornifin	Family	44.3	1.7e-11
LmxM.26_815658_frame_3	PF02389.10	Cornifin	Family	34.9	1.2e-08
LmxM.26_815658_frame_3	PF02389.10	Cornifin	Family	40.4	2.4e-10
LmxM.26_815658_frame_3	PF02389.10	Cornifin	Family	36	5.7e-09
LmxM.26_815658_frame_3	PF02389.10	Cornifin	Family	39.6	4.6e-10
LmxM.26_815658_frame_3	PF02389.10	Cornifin	Family	41.4	1.2e-10
LmxM.26_815658_frame_3	PF02389.10	Cornifin	Family	42	8e-11
LmxM.26_815658_frame_3	PF02389.10	Cornifin	Family	38.4	1e-09
LmxM.27_355733_frame_2	PF05608.7	DUF778	Family	32.5	6.7e-08
LmxM.28_65129_frame_1	PF01529.15	zf-DHHC	Family	25.5	6.9e-06
LmxM.28_738754_frame_3	PF02535.17	Zip	Family	100.9	6.6e-29
LmxM.30_952239_frame_2	PF01457.11	Peptidase_M8	Family	44.5	6.5e-12
LmxM.30_952239_frame_3	PF01546.23	Peptidase_M20	Family	24.3	1.8e-05
LmxM.33_1087628_frame_3	PF07344.6	Amastin	Family	170.7	1.6e-50
LmxM.33_1091802_frame_3	PF07344.6	Amastin	Family	172.1	5.8e-51
LmxM.34_3476_frame_1	PF00388.14	PI-PLC-X	Family	185.1	4.3e-55	mass spec evidence (not unique)
LmxM.34_3476_frame_1	PF00387.14	PI-PLC-Y	Family	113.8	4.1e-33
LmxM.34_3476_frame_1	PF00224.16	PK	Family	227.1	2.1e-67
LmxM.34_3476_frame_3	PF00224.16	PK	Family	282.3	3.6e-84
LmxM.18_242830_frame_2	PF05186.8	Dpy-30	Motif	40.9	9.9e-11
LmxM.03_78395_frame_1	PB009129	Pfam-B_9129	Pfam-B	19.6	0.0006
LmxM.03_78395_frame_1	PB011478	Pfam-B_11478	Pfam-B	23.7	5.5e-05
LmxM.03_78395_frame_1	PB011478	Pfam-B_11478	Pfam-B	26.2	9.9e-06
LmxM.03_78395_frame_1	PB009129	Pfam-B_9129	Pfam-B	24.7	1.5e-05
LmxM.03_78395_frame_2	PB009129	Pfam-B_9129	Pfam-B	26.2	5.4e-06
LmxM.03_78395_frame_2	PB011478	Pfam-B_11478	Pfam-B	23.4	7.1e-05
LmxM.03_78395_frame_2	PB009129	Pfam-B_9129	Pfam-B	24.5	1.8e-05
LmxM.03_78395_frame_2	PB011478	Pfam-B_11478	Pfam-B	25.5	1.6e-05
LmxM.03_78395_frame_3	PB009129	Pfam-B_9129	Pfam-B	26.6	4.1e-06
LmxM.03_78395_frame_3	PB011478	Pfam-B_11478	Pfam-B	21.7	0.00023
LmxM.08_708030_frame_2	PB011478	Pfam-B_11478	Pfam-B	22.3	0.00015
LmxM.10_313308_frame_2	PB009129	Pfam-B_9129	Pfam-B	20.3	0.00034
LmxM.14_93810_frame_2	PB011478	Pfam-B_11478	Pfam-B	22.5	0.00013
LmxM.14_93810_frame_3	PB011478	Pfam-B_11478	Pfam-B	22.8	0.00011
LmxM.15_253700_frame_2	PB011478	Pfam-B_11478	Pfam-B	20.5	0.00056
LmxM.15_462642_frame_1	PB011478	Pfam-B_11478	Pfam-B	20.4	0.00057
LmxM.16_70247_frame_3	PB009129	Pfam-B_9129	Pfam-B	21.3	0.00017
LmxM.17_574236_frame_3	PB008980	Pfam-B_8980	Pfam-B	64.1	2.5e-17	mass spec evidence (unique) in PRO, AXA
LmxM.18_177636_frame_2	PB013555	Pfam-B_13555	Pfam-B	19.9	0.00073
LmxM.19_504972_frame_1	PB011478	Pfam-B_11478	Pfam-B	23.6	6e-05
LmxM.19_504972_frame_1	PB009129	Pfam-B_9129	Pfam-B	24.3	2e-05
LmxM.20_2600780_frame_1	PB012267	Pfam-B_12267	Pfam-B	25.8	9e-06
LmxM.20_3337971_frame_1	PB009785	Pfam-B_9785	Pfam-B	25.2	1.5e-05
LmxM.20_3337971_frame_1	PB009493	Pfam-B_9493	Pfam-B	30	2.1e-07
LmxM.20_3337971_frame_1	PB015947	Pfam-B_15947	Pfam-B	48.3	1.2e-12
LmxM.20_3337971_frame_1	PB003222	Pfam-B_3222	Pfam-B	31	1.9e-07
LmxM.20_3337971_frame_1	PB009785	Pfam-B_9785	Pfam-B	25.2	1.5e-05
LmxM.20_3337971_frame_2	PB002325	Pfam-B_2325	Pfam-B	79.3	2.9e-22
LmxM.20_3337971_frame_2	PB004006	Pfam-B_4006	Pfam-B	37.2	1.1e-09
LmxM.20_3339389_frame_1	PB010946	Pfam-B_10946	Pfam-B	635.3	1.3e-190
LmxM.20_3339389_frame_1	PB011345	Pfam-B_11345	Pfam-B	37.4	2e-09
LmxM.20_3339389_frame_1	PB011345	Pfam-B_11345	Pfam-B	68.6	6.1e-19
LmxM.20_774588_frame_1	PB006006	Pfam-B_6006	Pfam-B	28.7	8.1e-07
LmxM.23_166383_frame_1	PB011478	Pfam-B_11478	Pfam-B	23	9.3e-05
LmxM.23_166383_frame_2	PB011478	Pfam-B_11478	Pfam-B	27.8	3.1e-06
LmxM.23_166383_frame_2	PB009129	Pfam-B_9129	Pfam-B	30.9	1.9e-07
LmxM.23_166383_frame_3	PB011478	Pfam-B_11478	Pfam-B	25.8	1.3e-05
LmxM.23_279558_frame_1	PB002892	Pfam-B_2892	Pfam-B	29	6e-07
LmxM.23_279558_frame_2	PB002732	Pfam-B_2732	Pfam-B	44.4	1.3e-11
LmxM.23_279558_frame_2	PB002892	Pfam-B_2892	Pfam-B	42.8	4.2e-11
LmxM.23_279558_frame_2	PB005022	Pfam-B_5022	Pfam-B	55.3	8.8e-15
LmxM.23_279558_frame_2	PB001555	Pfam-B_1555	Pfam-B	27.4	1.1e-06
LmxM.23_279558_frame_3	PB002892	Pfam-B_2892	Pfam-B	42.7	4.5e-11
LmxM.23_513609_frame_2	PB003660	Pfam-B_3660	Pfam-B	26.7	1.7e-06
LmxM.25_305725_frame_3	PB011478	Pfam-B_11478	Pfam-B	20.5	0.00054
LmxM.26_815658_frame_1	PB006627	Pfam-B_6627	Pfam-B	19.5	0.00038
LmxM.26_815658_frame_1	PB002892	Pfam-B_2892	Pfam-B	28.1	1.1e-06
LmxM.26_815658_frame_2	PB002892	Pfam-B_2892	Pfam-B	24	2e-05
LmxM.26_815658_frame_3	PB002892	Pfam-B_2892	Pfam-B	35.8	5.3e-09
LmxM.27_640533_frame_1	PB011478	Pfam-B_11478	Pfam-B	30.6	4.3e-07
LmxM.27_640533_frame_3	PB011478	Pfam-B_11478	Pfam-B	30.5	4.8e-07
LmxM.28_738754_frame_3	PB005979	Pfam-B_5979	Pfam-B	24.2	2e-05	mass spec evidence (unique) in PRO, AXA
LmxM.28_738754_frame_3	PB003674	Pfam-B_3674	Pfam-B	20.1	0.0006
LmxM.28_738754_frame_3	PB013374	Pfam-B_13374	Pfam-B	21.6	0.00011
LmxM.29_481116_frame_3	PB019692	Pfam-B_19692	Pfam-B	19.6	0.00084
LmxM.30_1394210_frame_2	PB009129	Pfam-B_9129	Pfam-B	20.1	0.0004
LmxM.30_1394210_frame_2	PB011478	Pfam-B_11478	Pfam-B	21.4	0.00029
LmxM.30_1394210_frame_3	PB009129	Pfam-B_9129	Pfam-B	27.8	1.7e-06
LmxM.30_168821_frame_1	PB002614	Pfam-B_2614	Pfam-B	71.8	6.7e-20	mass spec evidence (not unique)
LmxM.30_168821_frame_3	PB002614	Pfam-B_2614	Pfam-B	64.8	8.8e-18
LmxM.30_254565_frame_3	PB016095	Pfam-B_16095	Pfam-B	19.5	0.00085
LmxM.30_881575_frame_1	PB011478	Pfam-B_11478	Pfam-B	31.3	2.7e-07
LmxM.30_881575_frame_1	PB009129	Pfam-B_9129	Pfam-B	46.8	2.3e-12
LmxM.30_881575_frame_2	PB009129	Pfam-B_9129	Pfam-B	38.4	9.4e-10
LmxM.30_881575_frame_3	PB011478	Pfam-B_11478	Pfam-B	32.7	1e-07
LmxM.30_881575_frame_3	PB009129	Pfam-B_9129	Pfam-B	31.1	1.6e-07
LmxM.32_1178325_frame_3	PB009129	Pfam-B_9129	Pfam-B	22.8	6e-05
