# Supplementary material for: Comparative Life Cycle Transcriptomics Revises Leishmania mexicana Genome Annotation and Links a Chromosome Duplication with Parasitism of Vertebrates
Source: PLoS Pathog. 2015 Oct 9;11(10):e1005186. doi: 10.1371/journal.ppat.1005186 (PMC4599935; doi:10.1371/journal.ppat.1005186)
Supplement: S11 Table — GFF feature record Columns are <seqname>, <source>, <feature>, <start>, <end>, <score> (“.” denotes no score), <strand> (“.” denotes not relevant), <frame>, [attribute] (XLS) [file ppat.1005186.s015.xls]

## Sheet: non_overlapping_uORFs_final
Chromosome	Source	Type	GFF_start	GFF_end	Dot1	Strand	Dot2	Associated_CDS
LmxM.01	RNA_seq_guided_annotation	non_overlapping_uORF	11452	11676	.	-	.	LmxM.01.0030
LmxM.01	RNA_seq_guided_annotation	non_overlapping_uORF	37042	37134	.	-	.	LmxM.01.0150
LmxM.01	RNA_seq_guided_annotation	non_overlapping_uORF	41708	41998	.	-	.	LmxM.01.0170
LmxM.01	RNA_seq_guided_annotation	non_overlapping_uORF	84482	84595	.	+	.	LmxM.01.0350
LmxM.01	RNA_seq_guided_annotation	non_overlapping_uORF	135605	135706	.	+	.	LmxM.01.0510
LmxM.01	RNA_seq_guided_annotation	non_overlapping_uORF	176075	176272	.	+	.	LmxM.01.0630
LmxM.01	RNA_seq_guided_annotation	non_overlapping_uORF	196413	196517	.	+	.	LmxM.01.0680
LmxM.01	RNA_seq_guided_annotation	non_overlapping_uORF	214541	214693	.	+	.	LmxM.01.0730
LmxM.01	RNA_seq_guided_annotation	non_overlapping_uORF	242992	243147	.	+	.	LmxM.01.0810
LmxM.02	RNA_seq_guided_annotation	non_overlapping_uORF	23357	23455	.	-	.	LmxM.02.0100
LmxM.02	RNA_seq_guided_annotation	non_overlapping_uORF	57931	58353	.	-	.	LmxM.02.0150
LmxM.02	RNA_seq_guided_annotation	non_overlapping_uORF	68738	68875	.	-	.	LmxM.02.0160
LmxM.02	RNA_seq_guided_annotation	non_overlapping_uORF	74104	74223	.	-	.	LmxM.02.0170
LmxM.02	RNA_seq_guided_annotation	non_overlapping_uORF	81221	81340	.	-	.	LmxM.02.0200
LmxM.02	RNA_seq_guided_annotation	non_overlapping_uORF	120490	120582	.	-	.	LmxM.02.0300
LmxM.02	RNA_seq_guided_annotation	non_overlapping_uORF	129449	129802	.	-	.	LmxM.02.0330
LmxM.02	RNA_seq_guided_annotation	non_overlapping_uORF	208673	208786	.	-	.	LmxM.02.0520
LmxM.02	RNA_seq_guided_annotation	non_overlapping_uORF	216810	216923	.	-	.	LmxM.02.0540
LmxM.02	RNA_seq_guided_annotation	non_overlapping_uORF	277725	277814	.	+	.	LmxM.02.0680
LmxM.03	RNA_seq_guided_annotation	non_overlapping_uORF	31269	31361	.	+	.	LmxM.03.0120
LmxM.03	RNA_seq_guided_annotation	non_overlapping_uORF	128860	128973	.	+	.	LmxM.03.0420
LmxM.03	RNA_seq_guided_annotation	non_overlapping_uORF	144618	144989	.	+	.	LmxM.03.0460
LmxM.03	RNA_seq_guided_annotation	non_overlapping_uORF	184921	185274	.	+	.	LmxM.03.0530
LmxM.03	RNA_seq_guided_annotation	non_overlapping_uORF	317587	317676	.	-	.	LmxM.03.0820
LmxM.03	RNA_seq_guided_annotation	non_overlapping_uORF	351292	351411	.	-	.	LmxM.03.0880
LmxM.04	RNA_seq_guided_annotation	non_overlapping_uORF	86395	86517	.	+	.	LmxM.04.0290
LmxM.04	RNA_seq_guided_annotation	non_overlapping_uORF	101412	101618	.	+	.	LmxM.04.0350
LmxM.04	RNA_seq_guided_annotation	non_overlapping_uORF	121453	121563	.	-	.	LmxM.04.0390
LmxM.04	RNA_seq_guided_annotation	non_overlapping_uORF	130497	130700	.	-	.	LmxM.04.0410
LmxM.04	RNA_seq_guided_annotation	non_overlapping_uORF	161973	162056	.	-	.	LmxM.04.0450
LmxM.04	RNA_seq_guided_annotation	non_overlapping_uORF	184860	185105	.	-	.	LmxM.04.0500
LmxM.04	RNA_seq_guided_annotation	non_overlapping_uORF	197460	197666	.	-	.	LmxM.04.0520
LmxM.04	RNA_seq_guided_annotation	non_overlapping_uORF	276026	276235	.	-	.	LmxM.04.0720
LmxM.04	RNA_seq_guided_annotation	non_overlapping_uORF	306879	307235	.	-	.	LmxM.04.0830
LmxM.04	RNA_seq_guided_annotation	non_overlapping_uORF	328111	328299	.	-	.	LmxM.04.0890
LmxM.04	RNA_seq_guided_annotation	non_overlapping_uORF	333818	334351	.	-	.	LmxM.04.0920
LmxM.04	RNA_seq_guided_annotation	non_overlapping_uORF	364861	365049	.	-	.	LmxM.04.1040
LmxM.04	RNA_seq_guided_annotation	non_overlapping_uORF	399743	399838	.	-	.	LmxM.04.1165
LmxM.05	RNA_seq_guided_annotation	non_overlapping_uORF	34774	34965	.	+	.	LmxM.05.0120
LmxM.05	RNA_seq_guided_annotation	non_overlapping_uORF	37414	37560	.	+	.	LmxM.05.0130
LmxM.05	RNA_seq_guided_annotation	non_overlapping_uORF	47158	47295	.	+	.	LmxM.05.0160
LmxM.05	RNA_seq_guided_annotation	non_overlapping_uORF	61677	61766	.	+	.	LmxM.05.0210
LmxM.05	RNA_seq_guided_annotation	non_overlapping_uORF	66765	66941	.	+	.	LmxM.05.0220
LmxM.05	RNA_seq_guided_annotation	non_overlapping_uORF	77313	77435	.	+	.	LmxM.05.0240
LmxM.05	RNA_seq_guided_annotation	non_overlapping_uORF	82224	82418	.	+	.	LmxM.05.0241
LmxM.05	RNA_seq_guided_annotation	non_overlapping_uORF	98172	98324	.	+	.	LmxM.05.0290
LmxM.05	RNA_seq_guided_annotation	non_overlapping_uORF	113547	113633	.	+	.	LmxM.05.0350
LmxM.05	RNA_seq_guided_annotation	non_overlapping_uORF	176256	176336	.	+	.	LmxM.05.0520
LmxM.05	RNA_seq_guided_annotation	non_overlapping_uORF	267888	268358	.	+	.	LmxM.05.0720
LmxM.05	RNA_seq_guided_annotation	non_overlapping_uORF	309335	309574	.	+	.	LmxM.05.0840
LmxM.05	RNA_seq_guided_annotation	non_overlapping_uORF	388170	388250	.	+	.	LmxM.05.1060
LmxM.05	RNA_seq_guided_annotation	non_overlapping_uORF	408246	408365	.	+	.	LmxM.05.1110
LmxM.06	RNA_seq_guided_annotation	non_overlapping_uORF	25049	25438	.	-	.	LmxM.06.0050
LmxM.06	RNA_seq_guided_annotation	non_overlapping_uORF	45302	45472	.	-	.	LmxM.06.0100
LmxM.06	RNA_seq_guided_annotation	non_overlapping_uORF	48337	48444	.	-	.	LmxM.06.0110
LmxM.06	RNA_seq_guided_annotation	non_overlapping_uORF	87853	87954	.	-	.	LmxM.06.0260
LmxM.06	RNA_seq_guided_annotation	non_overlapping_uORF	133057	133182	.	+	.	LmxM.06.0400
LmxM.06	RNA_seq_guided_annotation	non_overlapping_uORF	141411	141617	.	+	.	LmxM.06.0420
LmxM.06	RNA_seq_guided_annotation	non_overlapping_uORF	145300	145380	.	+	.	LmxM.06.0430
LmxM.06	RNA_seq_guided_annotation	non_overlapping_uORF	156923	157060	.	+	.	LmxM.06.0460
LmxM.06	RNA_seq_guided_annotation	non_overlapping_uORF	176617	176889	.	+	.	LmxM.06.0520
LmxM.06	RNA_seq_guided_annotation	non_overlapping_uORF	199795	200559	.	+	.	LmxM.06.0590
LmxM.06	RNA_seq_guided_annotation	non_overlapping_uORF	274889	275005	.	+	.	LmxM.06.0730
LmxM.06	RNA_seq_guided_annotation	non_overlapping_uORF	327613	327747	.	+	.	LmxM.06.0830
LmxM.06	RNA_seq_guided_annotation	non_overlapping_uORF	356013	356249	.	+	.	LmxM.06.0890
LmxM.06	RNA_seq_guided_annotation	non_overlapping_uORF	375909	375998	.	+	.	LmxM.06.0950
LmxM.06	RNA_seq_guided_annotation	non_overlapping_uORF	473166	473246	.	-	.	LmxM.06.1270
LmxM.07	RNA_seq_guided_annotation	non_overlapping_uORF	13572	13727	.	+	.	LmxM.07.0030
LmxM.07	RNA_seq_guided_annotation	non_overlapping_uORF	43072	43263	.	+	.	LmxM.07.0120
LmxM.07	RNA_seq_guided_annotation	non_overlapping_uORF	77413	77589	.	-	.	LmxM.07.0180
LmxM.07	RNA_seq_guided_annotation	non_overlapping_uORF	98335	98520	.	-	.	LmxM.07.0250
LmxM.07	RNA_seq_guided_annotation	non_overlapping_uORF	143771	143866	.	-	.	LmxM.07.0330
LmxM.07	RNA_seq_guided_annotation	non_overlapping_uORF	184603	184773	.	-	.	LmxM.07.0400
LmxM.07	RNA_seq_guided_annotation	non_overlapping_uORF	189057	189146	.	-	.	LmxM.07.0410
LmxM.07	RNA_seq_guided_annotation	non_overlapping_uORF	243316	243630	.	+	.	LmxM.07.0550
LmxM.07	RNA_seq_guided_annotation	non_overlapping_uORF	300100	300261	.	+	.	LmxM.07.0690
LmxM.07	RNA_seq_guided_annotation	non_overlapping_uORF	342391	342507	.	+	.	LmxM.07.0760
LmxM.07	RNA_seq_guided_annotation	non_overlapping_uORF	367483	367659	.	+	.	LmxM.07.0810
LmxM.07	RNA_seq_guided_annotation	non_overlapping_uORF	370177	370611	.	+	.	LmxM.07.0830
LmxM.07	RNA_seq_guided_annotation	non_overlapping_uORF	380706	380792	.	+	.	LmxM.07.0831
LmxM.07	RNA_seq_guided_annotation	non_overlapping_uORF	392097	392252	.	+	.	LmxM.07.0840
LmxM.07	RNA_seq_guided_annotation	non_overlapping_uORF	406075	406296	.	+	.	LmxM.07.0860
LmxM.07	RNA_seq_guided_annotation	non_overlapping_uORF	424467	424751	.	+	.	LmxM.07.0880
LmxM.07	RNA_seq_guided_annotation	non_overlapping_uORF	433621	433797	.	+	.	LmxM.07.0890
LmxM.07	RNA_seq_guided_annotation	non_overlapping_uORF	474844	475101	.	+	.	LmxM.07.0950
LmxM.07	RNA_seq_guided_annotation	non_overlapping_uORF	547545	547634	.	+	.	LmxM.07.1150
LmxM.07	RNA_seq_guided_annotation	non_overlapping_uORF	563156	563260	.	+	.	LmxM.07.1170
LmxM.08	RNA_seq_guided_annotation	non_overlapping_uORF	33815	33907	.	-	.	LmxM.08_29.2740
LmxM.08	RNA_seq_guided_annotation	non_overlapping_uORF	39844	39930	.	-	.	LmxM.08_29.2720
LmxM.08	RNA_seq_guided_annotation	non_overlapping_uORF	55972	56115	.	-	.	LmxM.08_29.2670
LmxM.08	RNA_seq_guided_annotation	non_overlapping_uORF	110237	110326	.	-	.	LmxM.08_29.2520
LmxM.08	RNA_seq_guided_annotation	non_overlapping_uORF	123413	123631	.	-	.	LmxM.08_29.2490
LmxM.08	RNA_seq_guided_annotation	non_overlapping_uORF	127443	127964	.	-	.	LmxM.08_29.2480
LmxM.08	RNA_seq_guided_annotation	non_overlapping_uORF	142585	142674	.	-	.	LmxM.08_29.2440
LmxM.08	RNA_seq_guided_annotation	non_overlapping_uORF	186352	186447	.	+	.	LmxM.08_29.2290
LmxM.08	RNA_seq_guided_annotation	non_overlapping_uORF	242125	242202	.	+	.	LmxM.08_29.2170
LmxM.08	RNA_seq_guided_annotation	non_overlapping_uORF	262126	262275	.	+	.	LmxM.08_29.2130
LmxM.08	RNA_seq_guided_annotation	non_overlapping_uORF	269985	270074	.	+	.	LmxM.08_29.2110
LmxM.08	RNA_seq_guided_annotation	non_overlapping_uORF	276884	277000	.	+	.	LmxM.08_29.2100
LmxM.08	RNA_seq_guided_annotation	non_overlapping_uORF	281808	281897	.	+	.	LmxM.08_29.2090
LmxM.08	RNA_seq_guided_annotation	non_overlapping_uORF	287798	287896	.	+	.	LmxM.08_29.2080
LmxM.08	RNA_seq_guided_annotation	non_overlapping_uORF	297830	298147	.	+	.	LmxM.08_29.2050
LmxM.08	RNA_seq_guided_annotation	non_overlapping_uORF	328537	328719	.	+	.	LmxM.08_29.1980
LmxM.08	RNA_seq_guided_annotation	non_overlapping_uORF	335820	336176	.	+	.	LmxM.08_29.1970
LmxM.08	RNA_seq_guided_annotation	non_overlapping_uORF	359171	359287	.	+	.	LmxM.08_29.1880
LmxM.08	RNA_seq_guided_annotation	non_overlapping_uORF	382409	382585	.	+	.	LmxM.08_29.1790
LmxM.08	RNA_seq_guided_annotation	non_overlapping_uORF	410894	410998	.	+	.	LmxM.08_29.1690
LmxM.08	RNA_seq_guided_annotation	non_overlapping_uORF	415029	415127	.	+	.	LmxM.08_29.1660
LmxM.08	RNA_seq_guided_annotation	non_overlapping_uORF	429026	429235	.	+	.	LmxM.08_29.1630
LmxM.08	RNA_seq_guided_annotation	non_overlapping_uORF	450893	451045	.	+	.	LmxM.08_29.1590
LmxM.08	RNA_seq_guided_annotation	non_overlapping_uORF	504516	504692	.	+	.	LmxM.08_29.1460
LmxM.08	RNA_seq_guided_annotation	non_overlapping_uORF	509956	510081	.	+	.	LmxM.08_29.1450
LmxM.08	RNA_seq_guided_annotation	non_overlapping_uORF	536571	536912	.	-	.	LmxM.08_29.1410
LmxM.08	RNA_seq_guided_annotation	non_overlapping_uORF	554217	554411	.	-	.	LmxM.08_29.1390
LmxM.08	RNA_seq_guided_annotation	non_overlapping_uORF	557911	558030	.	-	.	LmxM.08_29.1380
LmxM.08	RNA_seq_guided_annotation	non_overlapping_uORF	571195	571281	.	-	.	LmxM.08_29.1370
LmxM.08	RNA_seq_guided_annotation	non_overlapping_uORF	588983	589099	.	-	.	LmxM.08_29.1360
LmxM.08	RNA_seq_guided_annotation	non_overlapping_uORF	656897	658882	.	-	.	LmxM.08_29.1260
LmxM.08	RNA_seq_guided_annotation	non_overlapping_uORF	697622	697765	.	-	.	LmxM.08_29.1180
LmxM.08	RNA_seq_guided_annotation	non_overlapping_uORF	709581	709841	.	-	.	LmxM.08_29.1140
LmxM.08	RNA_seq_guided_annotation	non_overlapping_uORF	713825	713908	.	-	.	LmxM.08_29.1130
LmxM.08	RNA_seq_guided_annotation	non_overlapping_uORF	726141	726305	.	-	.	LmxM.08_29.1120
LmxM.08	RNA_seq_guided_annotation	non_overlapping_uORF	730591	730878	.	-	.	LmxM.08_29.1110
LmxM.08	RNA_seq_guided_annotation	non_overlapping_uORF	743192	743326	.	-	.	LmxM.08_29.1060
LmxM.08	RNA_seq_guided_annotation	non_overlapping_uORF	761059	761226	.	-	.	LmxM.08_29.1020
LmxM.08	RNA_seq_guided_annotation	non_overlapping_uORF	787339	787533	.	-	.	LmxM.08_29.0970
LmxM.08	RNA_seq_guided_annotation	non_overlapping_uORF	792910	793047	.	-	.	LmxM.08_29.0960
LmxM.08	RNA_seq_guided_annotation	non_overlapping_uORF	853135	853272	.	+	.	LmxM.08_29.0810
LmxM.08	RNA_seq_guided_annotation	non_overlapping_uORF	909567	909665	.	+	.	LmxM.08_29.0650
LmxM.08	RNA_seq_guided_annotation	non_overlapping_uORF	939331	939453	.	+	.	LmxM.08_29.0580
LmxM.08	RNA_seq_guided_annotation	non_overlapping_uORF	949260	949448	.	+	.	LmxM.08_29.0550
LmxM.08	RNA_seq_guided_annotation	non_overlapping_uORF	956253	956486	.	+	.	LmxM.08_29.0530
LmxM.08	RNA_seq_guided_annotation	non_overlapping_uORF	975195	975392	.	+	.	LmxM.08_29.0500
LmxM.08	RNA_seq_guided_annotation	non_overlapping_uORF	985072	985338	.	+	.	LmxM.08_29.0490
LmxM.08	RNA_seq_guided_annotation	non_overlapping_uORF	995981	996214	.	+	.	LmxM.08_29.0460
LmxM.08	RNA_seq_guided_annotation	non_overlapping_uORF	1105114	1105380	.	+	.	LmxM.08_29.0160
LmxM.08	RNA_seq_guided_annotation	non_overlapping_uORF	1208257	1208376	.	+	.	LmxM.08.0150
LmxM.08	RNA_seq_guided_annotation	non_overlapping_uORF	1214308	1214535	.	+	.	LmxM.08.0170
LmxM.08	RNA_seq_guided_annotation	non_overlapping_uORF	1236030	1236149	.	+	.	LmxM.08.0210
LmxM.08	RNA_seq_guided_annotation	non_overlapping_uORF	1300774	1300974	.	+	.	LmxM.08.0390
LmxM.08	RNA_seq_guided_annotation	non_overlapping_uORF	1370851	1370976	.	+	.	LmxM.08.0540
LmxM.08	RNA_seq_guided_annotation	non_overlapping_uORF	1384539	1385015	.	+	.	LmxM.08.0580
LmxM.08	RNA_seq_guided_annotation	non_overlapping_uORF	1411214	1411384	.	+	.	LmxM.08.0630
LmxM.08	RNA_seq_guided_annotation	non_overlapping_uORF	1430035	1430310	.	+	.	LmxM.08.0660
LmxM.08	RNA_seq_guided_annotation	non_overlapping_uORF	1438963	1439235	.	+	.	LmxM.08.0780
LmxM.08	RNA_seq_guided_annotation	non_overlapping_uORF	1450758	1450919	.	+	.	LmxM.08.0720
LmxM.08	RNA_seq_guided_annotation	non_overlapping_uORF	1534104	1534373	.	-	.	LmxM.08.0900
LmxM.08	RNA_seq_guided_annotation	non_overlapping_uORF	1555990	1558038	.	-	.	LmxM.08.0960
LmxM.08	RNA_seq_guided_annotation	non_overlapping_uORF	1562339	1562470	.	-	.	LmxM.08.0970
LmxM.08	RNA_seq_guided_annotation	non_overlapping_uORF	1646489	1646578	.	+	.	LmxM.08.1215
LmxM.08	RNA_seq_guided_annotation	non_overlapping_uORF	1659168	1659302	.	+	.	LmxM.08.1228
LmxM.09	RNA_seq_guided_annotation	non_overlapping_uORF	55275	55391	.	+	.	LmxM.09.0120
LmxM.09	RNA_seq_guided_annotation	non_overlapping_uORF	60536	60685	.	+	.	LmxM.09.0140
LmxM.09	RNA_seq_guided_annotation	non_overlapping_uORF	109117	109200	.	+	.	LmxM.09.0320
LmxM.09	RNA_seq_guided_annotation	non_overlapping_uORF	210599	210715	.	+	.	LmxM.09.0560
LmxM.09	RNA_seq_guided_annotation	non_overlapping_uORF	231969	232187	.	+	.	LmxM.09.0630
LmxM.09	RNA_seq_guided_annotation	non_overlapping_uORF	292305	292385	.	-	.	LmxM.09.0760
LmxM.09	RNA_seq_guided_annotation	non_overlapping_uORF	302331	302441	.	-	.	LmxM.09.0790
LmxM.09	RNA_seq_guided_annotation	non_overlapping_uORF	333942	334034	.	-	.	LmxM.09.0890
LmxM.09	RNA_seq_guided_annotation	non_overlapping_uORF	436369	436710	.	-	.	LmxM.09.1180
LmxM.09	RNA_seq_guided_annotation	non_overlapping_uORF	445812	445907	.	-	.	LmxM.09.1200
LmxM.09	RNA_seq_guided_annotation	non_overlapping_uORF	496334	496477	.	-	.	LmxM.09.1360
LmxM.09	RNA_seq_guided_annotation	non_overlapping_uORF	504437	504583	.	-	.	LmxM.09.1390
LmxM.10	RNA_seq_guided_annotation	non_overlapping_uORF	53435	53635	.	+	.	LmxM.10.0160
LmxM.10	RNA_seq_guided_annotation	non_overlapping_uORF	65202	65318	.	+	.	LmxM.10.0185
LmxM.10	RNA_seq_guided_annotation	non_overlapping_uORF	86308	86457	.	+	.	LmxM.10.0220
LmxM.10	RNA_seq_guided_annotation	non_overlapping_uORF	117093	117182	.	+	.	LmxM.10.0300
LmxM.10	RNA_seq_guided_annotation	non_overlapping_uORF	161878	161979	.	+	.	LmxM.10.0425
LmxM.10	RNA_seq_guided_annotation	non_overlapping_uORF	206246	206497	.	+	.	LmxM.10.0500
LmxM.10	RNA_seq_guided_annotation	non_overlapping_uORF	253729	254157	.	-	.	LmxM.10.0570
LmxM.10	RNA_seq_guided_annotation	non_overlapping_uORF	288240	288818	.	-	.	LmxM.10.0660
LmxM.10	RNA_seq_guided_annotation	non_overlapping_uORF	299551	299661	.	-	.	LmxM.10.0690
LmxM.10	RNA_seq_guided_annotation	non_overlapping_uORF	411433	411537	.	-	.	LmxM.10.1020
LmxM.10	RNA_seq_guided_annotation	non_overlapping_uORF	458968	459072	.	-	.	LmxM.10.1170
LmxM.10	RNA_seq_guided_annotation	non_overlapping_uORF	461118	461228	.	-	.	LmxM.10.1180
LmxM.11	RNA_seq_guided_annotation	non_overlapping_uORF	32223	32474	.	+	.	LmxM.11.0120
LmxM.11	RNA_seq_guided_annotation	non_overlapping_uORF	92637	92720	.	+	.	LmxM.11.0320
LmxM.11	RNA_seq_guided_annotation	non_overlapping_uORF	109182	109301	.	+	.	LmxM.11.0350
LmxM.11	RNA_seq_guided_annotation	non_overlapping_uORF	117978	118109	.	+	.	LmxM.11.0380
LmxM.11	RNA_seq_guided_annotation	non_overlapping_uORF	123096	123179	.	+	.	LmxM.11.0390
LmxM.11	RNA_seq_guided_annotation	non_overlapping_uORF	175067	175318	.	+	.	LmxM.11.0510
LmxM.11	RNA_seq_guided_annotation	non_overlapping_uORF	186968	187051	.	+	.	LmxM.11.0540
LmxM.11	RNA_seq_guided_annotation	non_overlapping_uORF	208717	208926	.	+	.	LmxM.11.0590
LmxM.11	RNA_seq_guided_annotation	non_overlapping_uORF	230393	230515	.	+	.	LmxM.11.0620
LmxM.11	RNA_seq_guided_annotation	non_overlapping_uORF	272936	273064	.	+	.	LmxM.11.0720
LmxM.11	RNA_seq_guided_annotation	non_overlapping_uORF	301640	301729	.	+	.	LmxM.11.0820
LmxM.11	RNA_seq_guided_annotation	non_overlapping_uORF	382310	382411	.	+	.	LmxM.11.0990
LmxM.11	RNA_seq_guided_annotation	non_overlapping_uORF	409897	410157	.	+	.	LmxM.11.1040
LmxM.11	RNA_seq_guided_annotation	non_overlapping_uORF	480910	480996	.	+	.	LmxM.11.1230
LmxM.11	RNA_seq_guided_annotation	non_overlapping_uORF	482990	483493	.	+	.	LmxM.11.1240
LmxM.11	RNA_seq_guided_annotation	non_overlapping_uORF	501969	502055	.	+	.	LmxM.11.1260
LmxM.11	RNA_seq_guided_annotation	non_overlapping_uORF	521878	522063	.	+	.	LmxM.11.1290
LmxM.11	RNA_seq_guided_annotation	non_overlapping_uORF	532408	532512	.	+	.	LmxM.11.1310
LmxM.11	RNA_seq_guided_annotation	non_overlapping_uORF	537230	537316	.	+	.	LmxM.11.1330
LmxM.12	RNA_seq_guided_annotation	non_overlapping_uORF	36805	36966	.	+	.	LmxM.12.0130
LmxM.12	RNA_seq_guided_annotation	non_overlapping_uORF	107269	107598	.	+	.	LmxM.12.0290
LmxM.12	RNA_seq_guided_annotation	non_overlapping_uORF	139596	139910	.	+	.	LmxM.12.0340
LmxM.12	RNA_seq_guided_annotation	non_overlapping_uORF	197845	198033	.	-	.	LmxM.12.0460
LmxM.12	RNA_seq_guided_annotation	non_overlapping_uORF	209821	210039	.	-	.	LmxM.12.0470
LmxM.12	RNA_seq_guided_annotation	non_overlapping_uORF	218117	218320	.	-	.	LmxM.12.0480
LmxM.12	RNA_seq_guided_annotation	non_overlapping_uORF	253578	253787	.	-	.	LmxM.12.0500
LmxM.12	RNA_seq_guided_annotation	non_overlapping_uORF	287223	287318	.	+	.	LmxM.12.0560
LmxM.12	RNA_seq_guided_annotation	non_overlapping_uORF	301324	301530	.	+	.	LmxM.12.0590
LmxM.12	RNA_seq_guided_annotation	non_overlapping_uORF	331524	331865	.	+	.	LmxM.12.0650
LmxM.12	RNA_seq_guided_annotation	non_overlapping_uORF	347310	347438	.	+	.	LmxM.12.0680
LmxM.12	RNA_seq_guided_annotation	non_overlapping_uORF	362136	362453	.	+	.	LmxM.12.0870partial
LmxM.12	RNA_seq_guided_annotation	non_overlapping_uORF	417732	418037	.	+	.	LmxM.12.1150
LmxM.12	RNA_seq_guided_annotation	non_overlapping_uORF	423370	423495	.	+	.	LmxM.12.1160
LmxM.12	RNA_seq_guided_annotation	non_overlapping_uORF	428030	428212	.	+	.	LmxM.12.1170
LmxM.12	RNA_seq_guided_annotation	non_overlapping_uORF	454276	454470	.	+	.	LmxM.12.1220
LmxM.12	RNA_seq_guided_annotation	non_overlapping_uORF	468163	468438	.	+	.	LmxM.12.1250
LmxM.12	RNA_seq_guided_annotation	non_overlapping_uORF	483883	483969	.	+	.	LmxM.12.1290
LmxM.13	RNA_seq_guided_annotation	non_overlapping_uORF	20601	20870	.	-	.	LmxM.13.0080
LmxM.13	RNA_seq_guided_annotation	non_overlapping_uORF	73944	74111	.	-	.	LmxM.13.0230
LmxM.13	RNA_seq_guided_annotation	non_overlapping_uORF	132941	133201	.	+	.	LmxM.13.0490
LmxM.13	RNA_seq_guided_annotation	non_overlapping_uORF	160566	160661	.	+	.	LmxM.13.0580
LmxM.13	RNA_seq_guided_annotation	non_overlapping_uORF	173635	173880	.	+	.	LmxM.13.0620
LmxM.13	RNA_seq_guided_annotation	non_overlapping_uORF	204426	204677	.	+	.	LmxM.13.0700
LmxM.13	RNA_seq_guided_annotation	non_overlapping_uORF	253062	253259	.	-	.	LmxM.13.0810
LmxM.13	RNA_seq_guided_annotation	non_overlapping_uORF	351911	352129	.	-	.	LmxM.13.1080
LmxM.13	RNA_seq_guided_annotation	non_overlapping_uORF	418693	419028	.	-	.	LmxM.13.1290
LmxM.13	RNA_seq_guided_annotation	non_overlapping_uORF	424664	424750	.	-	.	LmxM.13.1310
LmxM.13	RNA_seq_guided_annotation	non_overlapping_uORF	432655	432756	.	-	.	LmxM.13.1330
LmxM.13	RNA_seq_guided_annotation	non_overlapping_uORF	470568	470759	.	-	.	LmxM.13.1410
LmxM.13	RNA_seq_guided_annotation	non_overlapping_uORF	531700	532167	.	-	.	LmxM.13.1530
LmxM.13	RNA_seq_guided_annotation	non_overlapping_uORF	547422	547550	.	-	.	LmxM.13.1570
LmxM.13	RNA_seq_guided_annotation	non_overlapping_uORF	558769	558999	.	-	.	LmxM.13.1590
LmxM.13	RNA_seq_guided_annotation	non_overlapping_uORF	564580	564672	.	-	.	LmxM.13.1600
LmxM.13	RNA_seq_guided_annotation	non_overlapping_uORF	569626	569712	.	-	.	LmxM.13.1610
LmxM.14	RNA_seq_guided_annotation	non_overlapping_uORF	41858	41953	.	+	.	LmxM.14.0170
LmxM.14	RNA_seq_guided_annotation	non_overlapping_uORF	95356	95541	.	+	.	LmxM.14.0340
LmxM.14	RNA_seq_guided_annotation	non_overlapping_uORF	199211	199393	.	-	.	LmxM.14.0560
LmxM.14	RNA_seq_guided_annotation	non_overlapping_uORF	274077	274184	.	-	.	LmxM.14.0740
LmxM.14	RNA_seq_guided_annotation	non_overlapping_uORF	288064	288147	.	-	.	LmxM.14.0780
LmxM.14	RNA_seq_guided_annotation	non_overlapping_uORF	301747	301971	.	-	.	LmxM.14.0790
LmxM.14	RNA_seq_guided_annotation	non_overlapping_uORF	348433	348690	.	-	.	LmxM.14.0900
LmxM.14	RNA_seq_guided_annotation	non_overlapping_uORF	380128	380232	.	-	.	LmxM.14.0960
LmxM.14	RNA_seq_guided_annotation	non_overlapping_uORF	469961	470359	.	+	.	LmxM.14.1120
LmxM.14	RNA_seq_guided_annotation	non_overlapping_uORF	497817	497933	.	+	.	LmxM.14.1170
LmxM.14	RNA_seq_guided_annotation	non_overlapping_uORF	533826	534086	.	+	.	LmxM.14.1300
LmxM.14	RNA_seq_guided_annotation	non_overlapping_uORF	559393	559572	.	+	.	LmxM.14.1355
LmxM.15	RNA_seq_guided_annotation	non_overlapping_uORF	37786	37908	.	-	.	LmxM.15.0120
LmxM.15	RNA_seq_guided_annotation	non_overlapping_uORF	126519	126638	.	+	.	LmxM.15.0330
LmxM.15	RNA_seq_guided_annotation	non_overlapping_uORF	154531	154749	.	+	.	LmxM.15.0440
LmxM.15	RNA_seq_guided_annotation	non_overlapping_uORF	186041	186229	.	+	.	LmxM.15.0530
LmxM.15	RNA_seq_guided_annotation	non_overlapping_uORF	193386	193463	.	+	.	LmxM.15.0540
LmxM.15	RNA_seq_guided_annotation	non_overlapping_uORF	206937	207206	.	+	.	LmxM.15.0570
LmxM.15	RNA_seq_guided_annotation	non_overlapping_uORF	219159	219488	.	+	.	LmxM.15.0600
LmxM.15	RNA_seq_guided_annotation	non_overlapping_uORF	232966	233091	.	+	.	LmxM.15.0630
LmxM.15	RNA_seq_guided_annotation	non_overlapping_uORF	255409	255507	.	+	.	LmxM.15.0660
LmxM.15	RNA_seq_guided_annotation	non_overlapping_uORF	296965	297078	.	-	.	LmxM.15.0750
LmxM.15	RNA_seq_guided_annotation	non_overlapping_uORF	306880	307083	.	-	.	LmxM.15.0760
LmxM.15	RNA_seq_guided_annotation	non_overlapping_uORF	374287	374622	.	-	.	LmxM.15.0920
LmxM.15	RNA_seq_guided_annotation	non_overlapping_uORF	400930	401319	.	-	.	LmxM.15.1010
LmxM.15	RNA_seq_guided_annotation	non_overlapping_uORF	403701	403796	.	-	.	LmxM.15.1020
LmxM.15	RNA_seq_guided_annotation	non_overlapping_uORF	441024	441134	.	-	.	LmxM.15.1200
LmxM.15	RNA_seq_guided_annotation	non_overlapping_uORF	511210	511314	.	-	.	LmxM.15.1370
LmxM.16	RNA_seq_guided_annotation	non_overlapping_uORF	60935	61066	.	-	.	LmxM.16.0170
LmxM.16	RNA_seq_guided_annotation	non_overlapping_uORF	69275	69577	.	-	.	LmxM.16.0200
LmxM.16	RNA_seq_guided_annotation	non_overlapping_uORF	101800	102024	.	-	.	LmxM.16.0280
LmxM.16	RNA_seq_guided_annotation	non_overlapping_uORF	125371	125454	.	-	.	LmxM.16.0360
LmxM.16	RNA_seq_guided_annotation	non_overlapping_uORF	128025	128387	.	-	.	LmxM.16.0370
LmxM.16	RNA_seq_guided_annotation	non_overlapping_uORF	209982	210245	.	-	.	LmxM.16.0590
LmxM.16	RNA_seq_guided_annotation	non_overlapping_uORF	240867	240950	.	-	.	LmxM.16.0700
LmxM.16	RNA_seq_guided_annotation	non_overlapping_uORF	352521	352673	.	+	.	LmxM.16.0990
LmxM.16	RNA_seq_guided_annotation	non_overlapping_uORF	365976	366068	.	+	.	LmxM.16.1005
LmxM.16	RNA_seq_guided_annotation	non_overlapping_uORF	395125	395238	.	+	.	LmxM.16.1060
LmxM.16	RNA_seq_guided_annotation	non_overlapping_uORF	414385	414720	.	+	.	LmxM.16.1090
LmxM.16	RNA_seq_guided_annotation	non_overlapping_uORF	430572	430892	.	+	.	LmxM.16.1111
LmxM.16	RNA_seq_guided_annotation	non_overlapping_uORF	441763	441918	.	-	.	LmxM.16.1140
LmxM.16	RNA_seq_guided_annotation	non_overlapping_uORF	472671	472847	.	-	.	LmxM.16.1220
LmxM.16	RNA_seq_guided_annotation	non_overlapping_uORF	512827	512970	.	-	.	LmxM.16.1300
LmxM.16	RNA_seq_guided_annotation	non_overlapping_uORF	558691	559122	.	-	.	LmxM.16.1385
LmxM.16	RNA_seq_guided_annotation	non_overlapping_uORF	633076	633330	.	+	.	LmxM.16.1550
LmxM.16	RNA_seq_guided_annotation	non_overlapping_uORF	667657	667791	.	+	.	LmxM.16.1650
LmxM.17	RNA_seq_guided_annotation	non_overlapping_uORF	92192	92710	.	-	.	LmxM.17.0110
LmxM.17	RNA_seq_guided_annotation	non_overlapping_uORF	146445	146795	.	-	.	LmxM.17.0310
LmxM.17	RNA_seq_guided_annotation	non_overlapping_uORF	177506	177619	.	-	.	LmxM.17.0390
LmxM.17	RNA_seq_guided_annotation	non_overlapping_uORF	198852	199040	.	-	.	LmxM.17.0430
LmxM.17	RNA_seq_guided_annotation	non_overlapping_uORF	260257	260370	.	-	.	LmxM.17.0520
LmxM.17	RNA_seq_guided_annotation	non_overlapping_uORF	318894	318974	.	-	.	LmxM.17.0750
LmxM.17	RNA_seq_guided_annotation	non_overlapping_uORF	334588	334713	.	-	.	LmxM.17.0790
LmxM.17	RNA_seq_guided_annotation	non_overlapping_uORF	342685	342789	.	-	.	LmxM.17.0650
LmxM.17	RNA_seq_guided_annotation	non_overlapping_uORF	357649	357735	.	-	.	LmxM.17.0680
LmxM.17	RNA_seq_guided_annotation	non_overlapping_uORF	381170	381283	.	-	.	LmxM.17.0800
LmxM.17	RNA_seq_guided_annotation	non_overlapping_uORF	392851	393135	.	-	.	LmxM.17.0820
LmxM.17	RNA_seq_guided_annotation	non_overlapping_uORF	427016	427339	.	+	.	LmxM.17.0930
LmxM.17	RNA_seq_guided_annotation	non_overlapping_uORF	437738	437875	.	+	.	LmxM.17.0950
LmxM.17	RNA_seq_guided_annotation	non_overlapping_uORF	455677	455928	.	+	.	LmxM.17.0990
LmxM.17	RNA_seq_guided_annotation	non_overlapping_uORF	489786	489905	.	+	.	LmxM.17.1030
LmxM.17	RNA_seq_guided_annotation	non_overlapping_uORF	506391	506468	.	+	.	LmxM.17.1070
LmxM.17	RNA_seq_guided_annotation	non_overlapping_uORF	564692	564811	.	+	.	LmxM.17.1200
LmxM.17	RNA_seq_guided_annotation	non_overlapping_uORF	576074	576271	.	+	.	LmxM.17.1230
LmxM.17	RNA_seq_guided_annotation	non_overlapping_uORF	581851	581958	.	+	.	LmxM.17.1240
LmxM.17	RNA_seq_guided_annotation	non_overlapping_uORF	592501	592668	.	+	.	LmxM.17.1270
LmxM.18	RNA_seq_guided_annotation	non_overlapping_uORF	20689	20775	.	-	.	LmxM.18.0070
LmxM.18	RNA_seq_guided_annotation	non_overlapping_uORF	34376	34525	.	-	.	LmxM.18.0110
LmxM.18	RNA_seq_guided_annotation	non_overlapping_uORF	62167	62352	.	-	.	LmxM.18.0170
LmxM.18	RNA_seq_guided_annotation	non_overlapping_uORF	94380	94565	.	-	.	LmxM.18.0190
LmxM.18	RNA_seq_guided_annotation	non_overlapping_uORF	153682	153768	.	-	.	LmxM.18.0380
LmxM.18	RNA_seq_guided_annotation	non_overlapping_uORF	174612	174692	.	-	.	LmxM.18.0430
LmxM.18	RNA_seq_guided_annotation	non_overlapping_uORF	192205	192297	.	-	.	LmxM.18.0500
LmxM.18	RNA_seq_guided_annotation	non_overlapping_uORF	225622	226599	.	+	.	LmxM.18.0590
LmxM.18	RNA_seq_guided_annotation	non_overlapping_uORF	243354	243869	.	+	.	LmxM.18.0610
LmxM.18	RNA_seq_guided_annotation	non_overlapping_uORF	257034	257180	.	+	.	LmxM.18.0650
LmxM.18	RNA_seq_guided_annotation	non_overlapping_uORF	295560	295643	.	+	.	LmxM.18.0720
LmxM.18	RNA_seq_guided_annotation	non_overlapping_uORF	335700	335849	.	+	.	LmxM.18.0840
LmxM.18	RNA_seq_guided_annotation	non_overlapping_uORF	343424	343522	.	+	.	LmxM.18.0850
LmxM.18	RNA_seq_guided_annotation	non_overlapping_uORF	354995	355081	.	+	.	LmxM.18.0860
LmxM.18	RNA_seq_guided_annotation	non_overlapping_uORF	361781	361867	.	+	.	LmxM.18.0880
LmxM.18	RNA_seq_guided_annotation	non_overlapping_uORF	407570	407986	.	+	.	LmxM.18.1020
LmxM.18	RNA_seq_guided_annotation	non_overlapping_uORF	426484	426705	.	+	.	LmxM.18.1050
LmxM.18	RNA_seq_guided_annotation	non_overlapping_uORF	458050	458166	.	+	.	LmxM.18.1130
LmxM.18	RNA_seq_guided_annotation	non_overlapping_uORF	479660	479752	.	+	.	LmxM.18.1170
LmxM.18	RNA_seq_guided_annotation	non_overlapping_uORF	508821	508976	.	+	.	LmxM.18.1250
LmxM.18	RNA_seq_guided_annotation	non_overlapping_uORF	538306	538488	.	+	.	LmxM.18.1340
LmxM.18	RNA_seq_guided_annotation	non_overlapping_uORF	543553	543783	.	+	.	LmxM.18.1350
LmxM.18	RNA_seq_guided_annotation	non_overlapping_uORF	560557	560808	.	+	.	LmxM.18.1360
LmxM.18	RNA_seq_guided_annotation	non_overlapping_uORF	574212	574424	.	+	.	LmxM.18.1390
LmxM.18	RNA_seq_guided_annotation	non_overlapping_uORF	632942	633463	.	+	.	LmxM.18.1510
LmxM.18	RNA_seq_guided_annotation	non_overlapping_uORF	661628	661780	.	+	.	LmxM.18.1590
LmxM.18	RNA_seq_guided_annotation	non_overlapping_uORF	664941	665120	.	+	.	LmxM.18.1600
LmxM.18	RNA_seq_guided_annotation	non_overlapping_uORF	671456	671641	.	+	.	LmxM.18.1620
LmxM.18	RNA_seq_guided_annotation	non_overlapping_uORF	676285	676371	.	+	.	LmxM.18.1630
LmxM.19	RNA_seq_guided_annotation	non_overlapping_uORF	27575	27673	.	-	.	LmxM.19.0140
LmxM.19	RNA_seq_guided_annotation	non_overlapping_uORF	40349	40540	.	-	.	LmxM.19.0170
LmxM.19	RNA_seq_guided_annotation	non_overlapping_uORF	86022	86300	.	+	.	LmxM.19.0270
LmxM.19	RNA_seq_guided_annotation	non_overlapping_uORF	96884	97042	.	+	.	LmxM.19.0280
LmxM.19	RNA_seq_guided_annotation	non_overlapping_uORF	145095	145388	.	+	.	LmxM.19.0370
LmxM.19	RNA_seq_guided_annotation	non_overlapping_uORF	152340	152858	.	+	.	LmxM.19.0380
LmxM.19	RNA_seq_guided_annotation	non_overlapping_uORF	218023	218307	.	+	.	LmxM.19.0570
LmxM.19	RNA_seq_guided_annotation	non_overlapping_uORF	224422	224631	.	+	.	LmxM.19.0540
LmxM.19	RNA_seq_guided_annotation	non_overlapping_uORF	243003	243557	.	+	.	LmxM.19.0590
LmxM.19	RNA_seq_guided_annotation	non_overlapping_uORF	252804	252893	.	+	.	LmxM.19.0600
LmxM.19	RNA_seq_guided_annotation	non_overlapping_uORF	260048	260128	.	+	.	LmxM.19.0610
LmxM.19	RNA_seq_guided_annotation	non_overlapping_uORF	261293	261550	.	+	.	LmxM.19.0620
LmxM.19	RNA_seq_guided_annotation	non_overlapping_uORF	283027	283431	.	+	.	LmxM.19.0680
LmxM.19	RNA_seq_guided_annotation	non_overlapping_uORF	292070	292159	.	+	.	LmxM.19.0690
LmxM.19	RNA_seq_guided_annotation	non_overlapping_uORF	311680	311757	.	+	.	LmxM.19.0720
LmxM.19	RNA_seq_guided_annotation	non_overlapping_uORF	361867	361950	.	+	.	LmxM.19.0950
LmxM.19	RNA_seq_guided_annotation	non_overlapping_uORF	369441	369623	.	+	.	LmxM.19.0980
LmxM.19	RNA_seq_guided_annotation	non_overlapping_uORF	382603	382782	.	+	.	LmxM.19.0995
LmxM.19	RNA_seq_guided_annotation	non_overlapping_uORF	402357	402440	.	+	.	LmxM.19.1030
LmxM.19	RNA_seq_guided_annotation	non_overlapping_uORF	408358	408714	.	+	.	LmxM.19.1050
LmxM.19	RNA_seq_guided_annotation	non_overlapping_uORF	450567	450680	.	+	.	LmxM.19.1130
LmxM.19	RNA_seq_guided_annotation	non_overlapping_uORF	468798	469175	.	+	.	LmxM.19.1140
LmxM.19	RNA_seq_guided_annotation	non_overlapping_uORF	560739	560912	.	+	.	LmxM.19.1351
LmxM.19	RNA_seq_guided_annotation	non_overlapping_uORF	599733	599828	.	+	.	LmxM.19.1470
LmxM.19	RNA_seq_guided_annotation	non_overlapping_uORF	634045	634128	.	+	.	LmxM.19.1590
LmxM.20	RNA_seq_guided_annotation	non_overlapping_uORF	7568	7873	.	-	.	LmxM.36.0010
LmxM.20	RNA_seq_guided_annotation	non_overlapping_uORF	60506	60628	.	-	.	LmxM.36.0210
LmxM.20	RNA_seq_guided_annotation	non_overlapping_uORF	123945	124079	.	-	.	LmxM.36.0450
LmxM.20	RNA_seq_guided_annotation	non_overlapping_uORF	166523	166714	.	+	.	LmxM.36.0581
LmxM.20	RNA_seq_guided_annotation	non_overlapping_uORF	186635	186898	.	+	.	LmxM.36.0660
LmxM.20	RNA_seq_guided_annotation	non_overlapping_uORF	209755	210171	.	+	.	LmxM.36.0720
LmxM.20	RNA_seq_guided_annotation	non_overlapping_uORF	231167	231610	.	+	.	LmxM.36.0740
LmxM.20	RNA_seq_guided_annotation	non_overlapping_uORF	251676	251831	.	+	.	LmxM.36.0750
LmxM.20	RNA_seq_guided_annotation	non_overlapping_uORF	267231	267596	.	+	.	LmxM.36.0780
LmxM.20	RNA_seq_guided_annotation	non_overlapping_uORF	274662	274805	.	+	.	LmxM.36.0790
LmxM.20	RNA_seq_guided_annotation	non_overlapping_uORF	285037	285171	.	+	.	LmxM.36.0830
LmxM.20	RNA_seq_guided_annotation	non_overlapping_uORF	293979	294308	.	+	.	LmxM.36.0840
LmxM.20	RNA_seq_guided_annotation	non_overlapping_uORF	326549	326881	.	+	.	LmxM.36.0910
LmxM.20	RNA_seq_guided_annotation	non_overlapping_uORF	341208	341321	.	+	.	LmxM.36.0920
LmxM.20	RNA_seq_guided_annotation	non_overlapping_uORF	351677	351799	.	+	.	LmxM.36.0950
LmxM.20	RNA_seq_guided_annotation	non_overlapping_uORF	367418	367579	.	+	.	LmxM.36.0960
LmxM.20	RNA_seq_guided_annotation	non_overlapping_uORF	413040	413201	.	+	.	LmxM.36.1090
LmxM.20	RNA_seq_guided_annotation	non_overlapping_uORF	448058	448189	.	+	.	LmxM.36.1230
LmxM.20	RNA_seq_guided_annotation	non_overlapping_uORF	460188	460307	.	+	.	LmxM.36.1280
LmxM.20	RNA_seq_guided_annotation	non_overlapping_uORF	475176	475325	.	+	.	LmxM.36.1320
LmxM.20	RNA_seq_guided_annotation	non_overlapping_uORF	502115	502192	.	-	.	LmxM.36.1390
LmxM.20	RNA_seq_guided_annotation	non_overlapping_uORF	506757	506942	.	-	.	LmxM.36.1395
LmxM.20	RNA_seq_guided_annotation	non_overlapping_uORF	555384	555479	.	-	.	LmxM.36.1490
LmxM.20	RNA_seq_guided_annotation	non_overlapping_uORF	591368	591625	.	-	.	LmxM.36.1570
LmxM.20	RNA_seq_guided_annotation	non_overlapping_uORF	598569	598943	.	-	.	LmxM.36.1580
LmxM.20	RNA_seq_guided_annotation	non_overlapping_uORF	656896	657021	.	-	.	LmxM.36.1700
LmxM.20	RNA_seq_guided_annotation	non_overlapping_uORF	712975	713145	.	-	.	LmxM.36.1820
LmxM.20	RNA_seq_guided_annotation	non_overlapping_uORF	726768	726851	.	-	.	LmxM.36.1860
LmxM.20	RNA_seq_guided_annotation	non_overlapping_uORF	755604	755708	.	-	.	LmxM.36.1930
LmxM.20	RNA_seq_guided_annotation	non_overlapping_uORF	802396	802476	.	+	.	LmxM.36.2050
LmxM.20	RNA_seq_guided_annotation	non_overlapping_uORF	809224	809424	.	+	.	LmxM.36.2070
LmxM.20	RNA_seq_guided_annotation	non_overlapping_uORF	814099	814215	.	+	.	LmxM.36.2080
LmxM.20	RNA_seq_guided_annotation	non_overlapping_uORF	820813	820926	.	+	.	LmxM.36.2090
LmxM.20	RNA_seq_guided_annotation	non_overlapping_uORF	836251	836427	.	+	.	LmxM.36.2120
LmxM.20	RNA_seq_guided_annotation	non_overlapping_uORF	859722	859823	.	+	.	LmxM.36.2180
LmxM.20	RNA_seq_guided_annotation	non_overlapping_uORF	875508	875630	.	+	.	LmxM.36.2230
LmxM.20	RNA_seq_guided_annotation	non_overlapping_uORF	879677	879787	.	+	.	LmxM.36.2240
LmxM.20	RNA_seq_guided_annotation	non_overlapping_uORF	891406	891531	.	+	.	LmxM.36.2260
LmxM.20	RNA_seq_guided_annotation	non_overlapping_uORF	977907	978035	.	+	.	LmxM.36.2430
LmxM.20	RNA_seq_guided_annotation	non_overlapping_uORF	1060855	1061067	.	-	.	LmxM.36.2630
LmxM.20	RNA_seq_guided_annotation	non_overlapping_uORF	1115169	1115369	.	-	.	LmxM.36.2770
LmxM.20	RNA_seq_guided_annotation	non_overlapping_uORF	1126955	1127032	.	-	.	LmxM.36.2790
LmxM.20	RNA_seq_guided_annotation	non_overlapping_uORF	1136672	1136809	.	-	.	LmxM.36.2820
LmxM.20	RNA_seq_guided_annotation	non_overlapping_uORF	1145941	1146024	.	-	.	LmxM.36.2840
LmxM.20	RNA_seq_guided_annotation	non_overlapping_uORF	1164162	1164275	.	-	.	LmxM.36.2890
LmxM.20	RNA_seq_guided_annotation	non_overlapping_uORF	1175616	1175792	.	-	.	LmxM.36.2930
LmxM.20	RNA_seq_guided_annotation	non_overlapping_uORF	1189105	1189230	.	-	.	LmxM.36.2940
LmxM.20	RNA_seq_guided_annotation	non_overlapping_uORF	1224627	1224710	.	-	.	LmxM.36.3090
LmxM.20	RNA_seq_guided_annotation	non_overlapping_uORF	1240052	1240414	.	-	.	LmxM.36.3150
LmxM.20	RNA_seq_guided_annotation	non_overlapping_uORF	1252742	1252825	.	-	.	LmxM.36.3180
LmxM.20	RNA_seq_guided_annotation	non_overlapping_uORF	1258150	1258242	.	-	.	LmxM.36.3190
LmxM.20	RNA_seq_guided_annotation	non_overlapping_uORF	1269643	1269735	.	-	.	LmxM.36.3220
LmxM.20	RNA_seq_guided_annotation	non_overlapping_uORF	1277682	1277846	.	-	.	LmxM.36.3240
LmxM.20	RNA_seq_guided_annotation	non_overlapping_uORF	1299110	1299190	.	-	.	LmxM.36.3320
LmxM.20	RNA_seq_guided_annotation	non_overlapping_uORF	1330653	1330730	.	-	.	LmxM.36.3440
LmxM.20	RNA_seq_guided_annotation	non_overlapping_uORF	1334345	1334536	.	-	.	LmxM.36.3460
LmxM.20	RNA_seq_guided_annotation	non_overlapping_uORF	1411183	1411260	.	+	.	LmxM.36.3710
LmxM.20	RNA_seq_guided_annotation	non_overlapping_uORF	1426481	1426570	.	+	.	LmxM.36.3790
LmxM.20	RNA_seq_guided_annotation	non_overlapping_uORF	1440371	1440460	.	+	.	LmxM.36.3830
LmxM.20	RNA_seq_guided_annotation	non_overlapping_uORF	1453726	1455159	.	+	.	LmxM.36.3860
LmxM.20	RNA_seq_guided_annotation	non_overlapping_uORF	1472595	1472726	.	+	.	LmxM.36.3930
LmxM.20	RNA_seq_guided_annotation	non_overlapping_uORF	1515482	1515688	.	+	.	LmxM.36.4030
LmxM.20	RNA_seq_guided_annotation	non_overlapping_uORF	1541948	1542388	.	+	.	LmxM.36.4100
LmxM.20	RNA_seq_guided_annotation	non_overlapping_uORF	1570517	1570753	.	+	.	LmxM.36.4180
LmxM.20	RNA_seq_guided_annotation	non_overlapping_uORF	1618095	1618220	.	+	.	LmxM.36.4270
LmxM.20	RNA_seq_guided_annotation	non_overlapping_uORF	1624540	1624854	.	+	.	LmxM.36.4280
LmxM.20	RNA_seq_guided_annotation	non_overlapping_uORF	1628149	1628454	.	+	.	LmxM.36.4290
LmxM.20	RNA_seq_guided_annotation	non_overlapping_uORF	1641133	1641282	.	+	.	LmxM.36.4320
LmxM.20	RNA_seq_guided_annotation	non_overlapping_uORF	1681949	1682158	.	+	.	LmxM.36.4380
LmxM.20	RNA_seq_guided_annotation	non_overlapping_uORF	1699166	1699381	.	+	.	LmxM.36.4440
LmxM.20	RNA_seq_guided_annotation	non_overlapping_uORF	1708176	1708304	.	+	.	LmxM.36.4480
LmxM.20	RNA_seq_guided_annotation	non_overlapping_uORF	1718884	1718976	.	+	.	LmxM.36.4520
LmxM.20	RNA_seq_guided_annotation	non_overlapping_uORF	1743294	1743377	.	+	.	LmxM.36.4551
LmxM.20	RNA_seq_guided_annotation	non_overlapping_uORF	1757333	1757488	.	+	.	LmxM.36.4590
LmxM.20	RNA_seq_guided_annotation	non_overlapping_uORF	1779388	1779486	.	+	.	LmxM.36.4660
LmxM.20	RNA_seq_guided_annotation	non_overlapping_uORF	1786471	1786566	.	+	.	LmxM.36.4680
LmxM.20	RNA_seq_guided_annotation	non_overlapping_uORF	1795700	1795780	.	+	.	LmxM.36.4690
LmxM.20	RNA_seq_guided_annotation	non_overlapping_uORF	1810305	1810412	.	+	.	LmxM.36.4730
LmxM.20	RNA_seq_guided_annotation	non_overlapping_uORF	1845378	1845473	.	+	.	LmxM.36.4840
LmxM.20	RNA_seq_guided_annotation	non_overlapping_uORF	1849910	1850479	.	+	.	LmxM.36.4850
LmxM.20	RNA_seq_guided_annotation	non_overlapping_uORF	1897648	1908259	.	-	.	LmxM.36.4970
LmxM.20	RNA_seq_guided_annotation	non_overlapping_uORF	1910906	1911007	.	-	.	LmxM.36.4990
LmxM.20	RNA_seq_guided_annotation	non_overlapping_uORF	1914874	1914960	.	-	.	LmxM.36.5000
LmxM.20	RNA_seq_guided_annotation	non_overlapping_uORF	1922717	1922794	.	-	.	LmxM.36.5030
LmxM.20	RNA_seq_guided_annotation	non_overlapping_uORF	1965412	1965501	.	-	.	LmxM.36.5170
LmxM.20	RNA_seq_guided_annotation	non_overlapping_uORF	1984580	1984678	.	-	.	LmxM.36.5220
LmxM.20	RNA_seq_guided_annotation	non_overlapping_uORF	1992206	1992370	.	-	.	LmxM.36.5240
LmxM.20	RNA_seq_guided_annotation	non_overlapping_uORF	2004958	2005110	.	-	.	LmxM.36.5250
LmxM.20	RNA_seq_guided_annotation	non_overlapping_uORF	2009120	2009212	.	-	.	LmxM.36.5260
LmxM.20	RNA_seq_guided_annotation	non_overlapping_uORF	2016527	2016664	.	-	.	LmxM.36.5280
LmxM.20	RNA_seq_guided_annotation	non_overlapping_uORF	2025655	2025732	.	-	.	LmxM.36.5300
LmxM.20	RNA_seq_guided_annotation	non_overlapping_uORF	2040021	2040176	.	-	.	LmxM.36.5340
LmxM.20	RNA_seq_guided_annotation	non_overlapping_uORF	2054925	2055143	.	-	.	LmxM.36.5370
LmxM.20	RNA_seq_guided_annotation	non_overlapping_uORF	2061099	2061233	.	-	.	LmxM.36.5390
LmxM.20	RNA_seq_guided_annotation	non_overlapping_uORF	2075885	2075971	.	-	.	LmxM.36.5460
LmxM.20	RNA_seq_guided_annotation	non_overlapping_uORF	2095436	2095690	.	-	.	LmxM.36.5480
LmxM.20	RNA_seq_guided_annotation	non_overlapping_uORF	2118174	2118284	.	-	.	LmxM.36.5550
LmxM.20	RNA_seq_guided_annotation	non_overlapping_uORF	2190573	2190710	.	-	.	LmxM.36.5810
LmxM.20	RNA_seq_guided_annotation	non_overlapping_uORF	2198226	2198318	.	-	.	LmxM.36.5830
LmxM.20	RNA_seq_guided_annotation	non_overlapping_uORF	2228720	2228836	.	-	.	LmxM.36.5890
LmxM.20	RNA_seq_guided_annotation	non_overlapping_uORF	2232344	2232436	.	-	.	LmxM.36.5900
LmxM.20	RNA_seq_guided_annotation	non_overlapping_uORF	2236420	2236569	.	-	.	LmxM.36.5910
LmxM.20	RNA_seq_guided_annotation	non_overlapping_uORF	2244685	2244948	.	-	.	LmxM.36.5930
LmxM.20	RNA_seq_guided_annotation	non_overlapping_uORF	2263974	2264129	.	-	.	LmxM.36.5970
LmxM.20	RNA_seq_guided_annotation	non_overlapping_uORF	2273385	2273528	.	-	.	LmxM.36.6000
LmxM.20	RNA_seq_guided_annotation	non_overlapping_uORF	2296707	2296895	.	-	.	LmxM.36.6060
LmxM.20	RNA_seq_guided_annotation	non_overlapping_uORF	2313932	2314018	.	-	.	LmxM.36.6100
LmxM.20	RNA_seq_guided_annotation	non_overlapping_uORF	2349429	2349506	.	-	.	LmxM.36.6210
LmxM.20	RNA_seq_guided_annotation	non_overlapping_uORF	2357986	2358132	.	-	.	LmxM.36.6230
LmxM.20	RNA_seq_guided_annotation	non_overlapping_uORF	2366987	2367103	.	-	.	LmxM.36.6250
LmxM.20	RNA_seq_guided_annotation	non_overlapping_uORF	2369439	2369615	.	-	.	LmxM.36.6260
LmxM.20	RNA_seq_guided_annotation	non_overlapping_uORF	2371748	2371855	.	-	.	LmxM.36.6270
LmxM.20	RNA_seq_guided_annotation	non_overlapping_uORF	2400534	2400827	.	-	.	LmxM.36.6320
LmxM.20	RNA_seq_guided_annotation	non_overlapping_uORF	2425526	2425609	.	-	.	LmxM.36.6340
LmxM.20	RNA_seq_guided_annotation	non_overlapping_uORF	2475669	2475782	.	-	.	LmxM.36.6500
LmxM.20	RNA_seq_guided_annotation	non_overlapping_uORF	2483042	2483140	.	-	.	LmxM.36.6523
LmxM.20	RNA_seq_guided_annotation	non_overlapping_uORF	2503421	2503531	.	-	.	LmxM.36.6580
LmxM.20	RNA_seq_guided_annotation	non_overlapping_uORF	2516703	2516825	.	-	.	LmxM.36.6610
LmxM.20	RNA_seq_guided_annotation	non_overlapping_uORF	2538868	2538951	.	-	.	LmxM.36.6700
LmxM.20	RNA_seq_guided_annotation	non_overlapping_uORF	2579149	2579262	.	-	.	LmxM.36.6790
LmxM.20	RNA_seq_guided_annotation	non_overlapping_uORF	2588123	2588272	.	-	.	LmxM.36.6830
LmxM.20	RNA_seq_guided_annotation	non_overlapping_uORF	2605956	2606075	.	-	.	LmxM.36.6890
LmxM.20	RNA_seq_guided_annotation	non_overlapping_uORF	2633771	2633875	.	-	.	LmxM.36.7000
LmxM.20	RNA_seq_guided_annotation	non_overlapping_uORF	2713247	2713324	.	-	.	LmxM.20.0220
LmxM.20	RNA_seq_guided_annotation	non_overlapping_uORF	2766741	2766851	.	+	.	LmxM.20.0355
LmxM.20	RNA_seq_guided_annotation	non_overlapping_uORF	2835039	2835116	.	+	.	LmxM.20.0560
LmxM.20	RNA_seq_guided_annotation	non_overlapping_uORF	2859609	2859989	.	+	.	LmxM.20.0630
LmxM.20	RNA_seq_guided_annotation	non_overlapping_uORF	2865545	2865763	.	+	.	LmxM.20.0640
LmxM.20	RNA_seq_guided_annotation	non_overlapping_uORF	2877041	2877196	.	+	.	LmxM.20.0670
LmxM.20	RNA_seq_guided_annotation	non_overlapping_uORF	2896838	2896951	.	+	.	LmxM.20.0700
LmxM.20	RNA_seq_guided_annotation	non_overlapping_uORF	2917195	2917278	.	+	.	LmxM.20.0705
LmxM.20	RNA_seq_guided_annotation	non_overlapping_uORF	2970298	2970387	.	+	.	LmxM.20.0860
LmxM.20	RNA_seq_guided_annotation	non_overlapping_uORF	3001640	3001771	.	+	.	LmxM.20.0960
LmxM.20	RNA_seq_guided_annotation	non_overlapping_uORF	3046345	3046620	.	+	.	LmxM.20.1040
LmxM.20	RNA_seq_guided_annotation	non_overlapping_uORF	3061785	3061868	.	+	.	LmxM.20.1055
LmxM.20	RNA_seq_guided_annotation	non_overlapping_uORF	3104954	3105157	.	+	.	LmxM.20.1120
LmxM.20	RNA_seq_guided_annotation	non_overlapping_uORF	3131330	3131431	.	+	.	LmxM.20.1175
LmxM.20	RNA_seq_guided_annotation	non_overlapping_uORF	3186044	3186352	.	+	.	LmxM.20.1260
LmxM.20	RNA_seq_guided_annotation	non_overlapping_uORF	3214576	3214680	.	+	.	LmxM.20.1340
LmxM.20	RNA_seq_guided_annotation	non_overlapping_uORF	3239751	3239873	.	+	.	LmxM.20.1410
LmxM.20	RNA_seq_guided_annotation	non_overlapping_uORF	3243456	3243650	.	+	.	LmxM.20.1420
LmxM.20	RNA_seq_guided_annotation	non_overlapping_uORF	3279699	3279899	.	-	.	LmxM.20.1510
LmxM.20	RNA_seq_guided_annotation	non_overlapping_uORF	3290812	3290952	.	-	.	LmxM.20.1540
LmxM.21	RNA_seq_guided_annotation	non_overlapping_uORF	31360	31641	.	+	.	LmxM.21.0125
LmxM.21	RNA_seq_guided_annotation	non_overlapping_uORF	35843	36091	.	+	.	LmxM.21.0130
LmxM.21	RNA_seq_guided_annotation	non_overlapping_uORF	116609	116830	.	+	.	LmxM.21.0400
LmxM.21	RNA_seq_guided_annotation	non_overlapping_uORF	149460	149780	.	+	.	LmxM.21.0500
LmxM.21	RNA_seq_guided_annotation	non_overlapping_uORF	194896	195024	.	-	.	LmxM.21.0670
LmxM.21	RNA_seq_guided_annotation	non_overlapping_uORF	233595	233747	.	+	.	LmxM.21.0780
LmxM.21	RNA_seq_guided_annotation	non_overlapping_uORF	315493	315654	.	+	.	LmxM.21.0861
LmxM.21	RNA_seq_guided_annotation	non_overlapping_uORF	330605	330718	.	+	.	LmxM.21.0870
LmxM.21	RNA_seq_guided_annotation	non_overlapping_uORF	350088	350219	.	+	.	LmxM.21.0883
LmxM.21	RNA_seq_guided_annotation	non_overlapping_uORF	401102	401266	.	+	.	LmxM.21.1010
LmxM.21	RNA_seq_guided_annotation	non_overlapping_uORF	405489	405575	.	+	.	LmxM.21.1030
LmxM.21	RNA_seq_guided_annotation	non_overlapping_uORF	447185	447316	.	-	.	LmxM.21.1140
LmxM.21	RNA_seq_guided_annotation	non_overlapping_uORF	461445	461525	.	-	.	LmxM.21.1160
LmxM.21	RNA_seq_guided_annotation	non_overlapping_uORF	562810	562917	.	-	.	LmxM.21.1430
LmxM.21	RNA_seq_guided_annotation	non_overlapping_uORF	655377	655520	.	-	.	LmxM.21.1570
LmxM.21	RNA_seq_guided_annotation	non_overlapping_uORF	667083	667175	.	-	.	LmxM.21.1590
LmxM.21	RNA_seq_guided_annotation	non_overlapping_uORF	684708	684791	.	-	.	LmxM.21.1660
LmxM.22	RNA_seq_guided_annotation	non_overlapping_uORF	44481	44663	.	-	.	LmxM.22.0100
LmxM.22	RNA_seq_guided_annotation	non_overlapping_uORF	74681	74833	.	-	.	LmxM.22.0180
LmxM.22	RNA_seq_guided_annotation	non_overlapping_uORF	135094	135231	.	-	.	LmxM.22.0330
LmxM.22	RNA_seq_guided_annotation	non_overlapping_uORF	154086	154175	.	-	.	LmxM.22.0390
LmxM.22	RNA_seq_guided_annotation	non_overlapping_uORF	185241	185318	.	-	.	LmxM.22.0480
LmxM.22	RNA_seq_guided_annotation	non_overlapping_uORF	197134	197253	.	-	.	LmxM.22.0510
LmxM.22	RNA_seq_guided_annotation	non_overlapping_uORF	201586	201783	.	-	.	LmxM.22.0520
LmxM.22	RNA_seq_guided_annotation	non_overlapping_uORF	207282	207410	.	-	.	LmxM.22.0540
LmxM.22	RNA_seq_guided_annotation	non_overlapping_uORF	214143	214385	.	-	.	LmxM.22.0570
LmxM.22	RNA_seq_guided_annotation	non_overlapping_uORF	236197	236304	.	-	.	LmxM.22.0630
LmxM.22	RNA_seq_guided_annotation	non_overlapping_uORF	258850	258972	.	-	.	LmxM.22.0690
LmxM.22	RNA_seq_guided_annotation	non_overlapping_uORF	306586	306696	.	-	.	LmxM.22.0750
LmxM.22	RNA_seq_guided_annotation	non_overlapping_uORF	324311	324424	.	+	.	LmxM.22.0820
LmxM.22	RNA_seq_guided_annotation	non_overlapping_uORF	330419	330541	.	+	.	LmxM.22.0850
LmxM.22	RNA_seq_guided_annotation	non_overlapping_uORF	348576	348695	.	+	.	LmxM.22.0900
LmxM.22	RNA_seq_guided_annotation	non_overlapping_uORF	361032	361112	.	+	.	LmxM.22.0930
LmxM.22	RNA_seq_guided_annotation	non_overlapping_uORF	376028	376171	.	+	.	LmxM.22.0960
LmxM.22	RNA_seq_guided_annotation	non_overlapping_uORF	382843	382992	.	+	.	LmxM.22.0970
LmxM.22	RNA_seq_guided_annotation	non_overlapping_uORF	390962	391072	.	+	.	LmxM.22.0980
LmxM.22	RNA_seq_guided_annotation	non_overlapping_uORF	432793	433212	.	+	.	LmxM.22.1100
LmxM.22	RNA_seq_guided_annotation	non_overlapping_uORF	462350	462427	.	+	.	LmxM.22.1130
LmxM.22	RNA_seq_guided_annotation	non_overlapping_uORF	541039	541137	.	-	.	LmxM.22.1320
LmxM.22	RNA_seq_guided_annotation	non_overlapping_uORF	619723	619944	.	+	.	LmxM.22.1550
LmxM.22	RNA_seq_guided_annotation	non_overlapping_uORF	635758	635928	.	+	.	LmxM.22.1590
LmxM.22	RNA_seq_guided_annotation	non_overlapping_uORF	642048	642173	.	+	.	LmxM.22.1600
LmxM.23	RNA_seq_guided_annotation	non_overlapping_uORF	26777	27196	.	+	.	LmxM.23.0120
LmxM.23	RNA_seq_guided_annotation	non_overlapping_uORF	63531	63701	.	+	.	LmxM.23.0210
LmxM.23	RNA_seq_guided_annotation	non_overlapping_uORF	147612	147923	.	+	.	LmxM.23.0410
LmxM.23	RNA_seq_guided_annotation	non_overlapping_uORF	184422	184640	.	+	.	LmxM.23.0520
LmxM.23	RNA_seq_guided_annotation	non_overlapping_uORF	194879	194962	.	+	.	LmxM.23.0543
LmxM.23	RNA_seq_guided_annotation	non_overlapping_uORF	200239	200388	.	+	.	LmxM.23.0547
LmxM.23	RNA_seq_guided_annotation	non_overlapping_uORF	230539	230760	.	-	.	LmxM.23.1640
LmxM.23	RNA_seq_guided_annotation	non_overlapping_uORF	264752	265000	.	-	.	LmxM.23.0590
LmxM.23	RNA_seq_guided_annotation	non_overlapping_uORF	268709	268843	.	-	.	LmxM.23.0600
LmxM.23	RNA_seq_guided_annotation	non_overlapping_uORF	274516	274653	.	-	.	LmxM.23.0610
LmxM.23	RNA_seq_guided_annotation	non_overlapping_uORF	302746	302883	.	-	.	LmxM.23.0650
LmxM.23	RNA_seq_guided_annotation	non_overlapping_uORF	341207	341344	.	-	.	LmxM.23.0720
LmxM.23	RNA_seq_guided_annotation	non_overlapping_uORF	375766	375948	.	-	.	LmxM.23.0770
LmxM.23	RNA_seq_guided_annotation	non_overlapping_uORF	382776	382880	.	-	.	LmxM.23.0780
LmxM.23	RNA_seq_guided_annotation	non_overlapping_uORF	400889	401002	.	-	.	LmxM.23.0830
LmxM.23	RNA_seq_guided_annotation	non_overlapping_uORF	440905	440997	.	-	.	LmxM.23.0910
LmxM.23	RNA_seq_guided_annotation	non_overlapping_uORF	449009	449185	.	-	.	LmxM.23.0960
LmxM.23	RNA_seq_guided_annotation	non_overlapping_uORF	468112	468315	.	-	.	LmxM.23.1010
LmxM.23	RNA_seq_guided_annotation	non_overlapping_uORF	491990	492070	.	-	.	LmxM.23.1035
LmxM.23	RNA_seq_guided_annotation	non_overlapping_uORF	503948	504145	.	-	.	LmxM.23.1100
LmxM.23	RNA_seq_guided_annotation	non_overlapping_uORF	517759	517917	.	-	.	LmxM.23.1120
LmxM.23	RNA_seq_guided_annotation	non_overlapping_uORF	548201	548320	.	+	.	LmxM.23.1210
LmxM.23	RNA_seq_guided_annotation	non_overlapping_uORF	589991	590071	.	+	.	LmxM.23.1290
LmxM.23	RNA_seq_guided_annotation	non_overlapping_uORF	595912	595998	.	+	.	LmxM.23.1300
LmxM.23	RNA_seq_guided_annotation	non_overlapping_uORF	599689	599877	.	+	.	LmxM.23.1310
LmxM.23	RNA_seq_guided_annotation	non_overlapping_uORF	617043	617399	.	+	.	LmxM.23.1330
LmxM.23	RNA_seq_guided_annotation	non_overlapping_uORF	662247	662375	.	+	.	LmxM.23.1670
LmxM.23	RNA_seq_guided_annotation	non_overlapping_uORF	687618	687815	.	+	.	LmxM.23.1760
LmxM.24	RNA_seq_guided_annotation	non_overlapping_uORF	77658	77867	.	+	.	LmxM.24.0290
LmxM.24	RNA_seq_guided_annotation	non_overlapping_uORF	81230	81379	.	+	.	LmxM.24.0300
LmxM.24	RNA_seq_guided_annotation	non_overlapping_uORF	118662	118745	.	+	.	LmxM.24.0370
LmxM.24	RNA_seq_guided_annotation	non_overlapping_uORF	160987	161079	.	+	.	LmxM.24.0460
LmxM.24	RNA_seq_guided_annotation	non_overlapping_uORF	165188	165481	.	+	.	LmxM.24.0480
LmxM.24	RNA_seq_guided_annotation	non_overlapping_uORF	190554	190637	.	+	.	LmxM.24.0540
LmxM.24	RNA_seq_guided_annotation	non_overlapping_uORF	193766	193855	.	+	.	LmxM.24.0550
LmxM.24	RNA_seq_guided_annotation	non_overlapping_uORF	257806	258060	.	+	.	LmxM.24.0740
LmxM.24	RNA_seq_guided_annotation	non_overlapping_uORF	264949	265107	.	+	.	LmxM.24.0760
LmxM.24	RNA_seq_guided_annotation	non_overlapping_uORF	425654	425812	.	+	.	LmxM.24.1180
LmxM.24	RNA_seq_guided_annotation	non_overlapping_uORF	464064	464240	.	+	.	LmxM.24.1300
LmxM.24	RNA_seq_guided_annotation	non_overlapping_uORF	487285	487476	.	+	.	LmxM.24.1370
LmxM.24	RNA_seq_guided_annotation	non_overlapping_uORF	490555	490908	.	+	.	LmxM.24.1380
LmxM.24	RNA_seq_guided_annotation	non_overlapping_uORF	509643	509795	.	+	.	LmxM.24.1430
LmxM.24	RNA_seq_guided_annotation	non_overlapping_uORF	531450	531578	.	+	.	LmxM.24.1450
LmxM.24	RNA_seq_guided_annotation	non_overlapping_uORF	568397	568474	.	+	.	LmxM.24.1520
LmxM.24	RNA_seq_guided_annotation	non_overlapping_uORF	573190	573300	.	+	.	LmxM.24.1530
LmxM.24	RNA_seq_guided_annotation	non_overlapping_uORF	613599	613721	.	+	.	LmxM.24.1620
LmxM.24	RNA_seq_guided_annotation	non_overlapping_uORF	643666	643827	.	-	.	LmxM.24.1710
LmxM.24	RNA_seq_guided_annotation	non_overlapping_uORF	693824	694042	.	-	.	LmxM.24.1870
LmxM.24	RNA_seq_guided_annotation	non_overlapping_uORF	702749	702844	.	-	.	LmxM.24.1880
LmxM.24	RNA_seq_guided_annotation	non_overlapping_uORF	713313	713411	.	-	.	LmxM.24.1890
LmxM.24	RNA_seq_guided_annotation	non_overlapping_uORF	747216	747413	.	-	.	LmxM.24.2010
LmxM.24	RNA_seq_guided_annotation	non_overlapping_uORF	782482	782562	.	-	.	LmxM.24.2140
LmxM.24	RNA_seq_guided_annotation	non_overlapping_uORF	788267	788695	.	-	.	LmxM.24.2150
LmxM.24	RNA_seq_guided_annotation	non_overlapping_uORF	809320	809421	.	-	.	LmxM.24.2220
LmxM.24	RNA_seq_guided_annotation	non_overlapping_uORF	830204	830422	.	-	.	LmxM.24.2310
LmxM.25	RNA_seq_guided_annotation	non_overlapping_uORF	66303	66440	.	-	.	LmxM.25.0210
LmxM.25	RNA_seq_guided_annotation	non_overlapping_uORF	72764	72880	.	-	.	LmxM.25.0230
LmxM.25	RNA_seq_guided_annotation	non_overlapping_uORF	102096	102257	.	-	.	LmxM.25.0330
LmxM.25	RNA_seq_guided_annotation	non_overlapping_uORF	106870	107349	.	-	.	LmxM.25.0340
LmxM.25	RNA_seq_guided_annotation	non_overlapping_uORF	128076	128267	.	-	.	LmxM.25.0420
LmxM.25	RNA_seq_guided_annotation	non_overlapping_uORF	147470	147595	.	-	.	LmxM.25.0470
LmxM.25	RNA_seq_guided_annotation	non_overlapping_uORF	238397	238483	.	-	.	LmxM.25.0680
LmxM.25	RNA_seq_guided_annotation	non_overlapping_uORF	244134	244262	.	-	.	LmxM.25.0690
LmxM.25	RNA_seq_guided_annotation	non_overlapping_uORF	283092	283199	.	+	.	LmxM.25.0790
LmxM.25	RNA_seq_guided_annotation	non_overlapping_uORF	313071	313175	.	+	.	LmxM.25.0850
LmxM.25	RNA_seq_guided_annotation	non_overlapping_uORF	327049	327135	.	+	.	LmxM.25.0880
LmxM.25	RNA_seq_guided_annotation	non_overlapping_uORF	391122	391229	.	+	.	LmxM.25.1040
LmxM.25	RNA_seq_guided_annotation	non_overlapping_uORF	407901	407993	.	+	.	LmxM.25.1080
LmxM.25	RNA_seq_guided_annotation	non_overlapping_uORF	413344	413499	.	-	.	LmxM.25.1090
LmxM.25	RNA_seq_guided_annotation	non_overlapping_uORF	437874	438005	.	-	.	LmxM.25.1110
LmxM.25	RNA_seq_guided_annotation	non_overlapping_uORF	535035	535112	.	-	.	LmxM.25.1360
LmxM.25	RNA_seq_guided_annotation	non_overlapping_uORF	684342	684503	.	-	.	LmxM.25.1760
LmxM.25	RNA_seq_guided_annotation	non_overlapping_uORF	709518	710132	.	-	.	LmxM.25.1830
LmxM.25	RNA_seq_guided_annotation	non_overlapping_uORF	758297	758770	.	-	.	LmxM.25.2000
LmxM.25	RNA_seq_guided_annotation	non_overlapping_uORF	766410	766655	.	-	.	LmxM.25.2030
LmxM.25	RNA_seq_guided_annotation	non_overlapping_uORF	812644	812751	.	+	.	LmxM.25.2210
LmxM.25	RNA_seq_guided_annotation	non_overlapping_uORF	861667	861936	.	+	.	LmxM.25.2380
LmxM.26	RNA_seq_guided_annotation	non_overlapping_uORF	17364	17447	.	-	.	LmxM.26.0055
LmxM.26	RNA_seq_guided_annotation	non_overlapping_uORF	37250	37447	.	-	.	LmxM.26.0160
LmxM.26	RNA_seq_guided_annotation	non_overlapping_uORF	44559	44678	.	-	.	LmxM.26.0185
LmxM.26	RNA_seq_guided_annotation	non_overlapping_uORF	68244	68345	.	-	.	LmxM.26.0280
LmxM.26	RNA_seq_guided_annotation	non_overlapping_uORF	116967	117092	.	-	.	LmxM.26.0450
LmxM.26	RNA_seq_guided_annotation	non_overlapping_uORF	138975	139067	.	-	.	LmxM.26.0540
LmxM.26	RNA_seq_guided_annotation	non_overlapping_uORF	182097	182177	.	-	.	LmxM.26.0700
LmxM.26	RNA_seq_guided_annotation	non_overlapping_uORF	187243	187461	.	-	.	LmxM.26.0710
LmxM.26	RNA_seq_guided_annotation	non_overlapping_uORF	199987	200259	.	-	.	LmxM.26.0730
LmxM.26	RNA_seq_guided_annotation	non_overlapping_uORF	216737	216886	.	-	.	LmxM.26.0770
LmxM.26	RNA_seq_guided_annotation	non_overlapping_uORF	250034	250117	.	-	.	LmxM.26.0900
LmxM.26	RNA_seq_guided_annotation	non_overlapping_uORF	282607	282699	.	-	.	LmxM.26.0980
LmxM.26	RNA_seq_guided_annotation	non_overlapping_uORF	313793	313966	.	+	.	LmxM.26.1050
LmxM.26	RNA_seq_guided_annotation	non_overlapping_uORF	331449	331742	.	+	.	LmxM.26.1110
LmxM.26	RNA_seq_guided_annotation	non_overlapping_uORF	347971	348129	.	+	.	LmxM.26.1130
LmxM.26	RNA_seq_guided_annotation	non_overlapping_uORF	403600	403776	.	+	.	LmxM.26.1260
LmxM.26	RNA_seq_guided_annotation	non_overlapping_uORF	436811	437092	.	+	.	LmxM.26.1340
LmxM.26	RNA_seq_guided_annotation	non_overlapping_uORF	456428	456508	.	+	.	LmxM.26.1400
LmxM.26	RNA_seq_guided_annotation	non_overlapping_uORF	473172	473288	.	+	.	LmxM.26.1430
LmxM.26	RNA_seq_guided_annotation	non_overlapping_uORF	503874	504143	.	+	.	LmxM.26.1480
LmxM.26	RNA_seq_guided_annotation	non_overlapping_uORF	508346	508510	.	+	.	LmxM.26.1490
LmxM.26	RNA_seq_guided_annotation	non_overlapping_uORF	514722	515099	.	+	.	LmxM.26.1500
LmxM.26	RNA_seq_guided_annotation	non_overlapping_uORF	519175	519387	.	+	.	LmxM.26.1510
LmxM.26	RNA_seq_guided_annotation	non_overlapping_uORF	539119	539211	.	+	.	LmxM.26.1560
LmxM.26	RNA_seq_guided_annotation	non_overlapping_uORF	555189	555416	.	+	.	LmxM.26.1590
LmxM.26	RNA_seq_guided_annotation	non_overlapping_uORF	571755	571880	.	+	.	LmxM.26.1650
LmxM.26	RNA_seq_guided_annotation	non_overlapping_uORF	584193	584342	.	+	.	LmxM.26.1680
LmxM.26	RNA_seq_guided_annotation	non_overlapping_uORF	637122	637529	.	+	.	LmxM.26.1820
LmxM.26	RNA_seq_guided_annotation	non_overlapping_uORF	700592	700930	.	+	.	LmxM.26.1950
LmxM.26	RNA_seq_guided_annotation	non_overlapping_uORF	745914	746030	.	+	.	LmxM.26.2060
LmxM.26	RNA_seq_guided_annotation	non_overlapping_uORF	757642	757863	.	+	.	LmxM.26.2080
LmxM.26	RNA_seq_guided_annotation	non_overlapping_uORF	764386	764625	.	+	.	LmxM.26.2090
LmxM.26	RNA_seq_guided_annotation	non_overlapping_uORF	768284	768424	.	+	.	LmxM.26.2100
LmxM.26	RNA_seq_guided_annotation	non_overlapping_uORF	856672	856845	.	+	.	LmxM.26.2270
LmxM.26	RNA_seq_guided_annotation	non_overlapping_uORF	869789	869908	.	+	.	LmxM.26.2310
LmxM.26	RNA_seq_guided_annotation	non_overlapping_uORF	882223	882306	.	+	.	LmxM.26.2360
LmxM.26	RNA_seq_guided_annotation	non_overlapping_uORF	949548	949655	.	+	.	LmxM.26.2495
LmxM.26	RNA_seq_guided_annotation	non_overlapping_uORF	1004152	1004265	.	+	.	LmxM.26.2660
LmxM.27	RNA_seq_guided_annotation	non_overlapping_uORF	8131	8211	.	-	.	LmxM.27.0020
LmxM.27	RNA_seq_guided_annotation	non_overlapping_uORF	30187	30342	.	-	.	LmxM.27.0120
LmxM.27	RNA_seq_guided_annotation	non_overlapping_uORF	36827	37063	.	-	.	LmxM.27.0150
LmxM.27	RNA_seq_guided_annotation	non_overlapping_uORF	113731	113841	.	+	.	LmxM.27.0410
LmxM.27	RNA_seq_guided_annotation	non_overlapping_uORF	118908	118985	.	+	.	LmxM.27.0430
LmxM.27	RNA_seq_guided_annotation	non_overlapping_uORF	122193	122276	.	+	.	LmxM.27.0440
LmxM.27	RNA_seq_guided_annotation	non_overlapping_uORF	125767	125859	.	+	.	LmxM.27.0450
LmxM.27	RNA_seq_guided_annotation	non_overlapping_uORF	140761	141039	.	+	.	LmxM.27.0490
LmxM.27	RNA_seq_guided_annotation	non_overlapping_uORF	160701	163061	.	+	.	LmxM.27.0500
LmxM.27	RNA_seq_guided_annotation	non_overlapping_uORF	238970	239086	.	+	.	LmxM.27.0640
LmxM.27	RNA_seq_guided_annotation	non_overlapping_uORF	244531	244797	.	+	.	LmxM.27.0660
LmxM.27	RNA_seq_guided_annotation	non_overlapping_uORF	262355	262483	.	+	.	LmxM.27.0690
LmxM.27	RNA_seq_guided_annotation	non_overlapping_uORF	266168	266374	.	+	.	LmxM.27.0700
LmxM.27	RNA_seq_guided_annotation	non_overlapping_uORF	303273	303575	.	+	.	LmxM.27.0790
LmxM.27	RNA_seq_guided_annotation	non_overlapping_uORF	313258	313530	.	+	.	LmxM.27.0820
LmxM.27	RNA_seq_guided_annotation	non_overlapping_uORF	349487	349741	.	+	.	LmxM.27.0890
LmxM.27	RNA_seq_guided_annotation	non_overlapping_uORF	362372	362605	.	-	.	LmxM.27.0910
LmxM.27	RNA_seq_guided_annotation	non_overlapping_uORF	399787	399993	.	-	.	LmxM.27.0970
LmxM.27	RNA_seq_guided_annotation	non_overlapping_uORF	410159	410422	.	-	.	LmxM.27.0980
LmxM.27	RNA_seq_guided_annotation	non_overlapping_uORF	434434	434571	.	-	.	LmxM.27.1060
LmxM.27	RNA_seq_guided_annotation	non_overlapping_uORF	446109	446456	.	-	.	LmxM.27.1080
LmxM.27	RNA_seq_guided_annotation	non_overlapping_uORF	461243	461449	.	-	.	LmxM.27.1130
LmxM.27	RNA_seq_guided_annotation	non_overlapping_uORF	489789	490253	.	-	.	LmxM.27.1200
LmxM.27	RNA_seq_guided_annotation	non_overlapping_uORF	504484	504651	.	-	.	LmxM.27.1245
LmxM.27	RNA_seq_guided_annotation	non_overlapping_uORF	522941	523018	.	+	.	LmxM.27.1295
LmxM.27	RNA_seq_guided_annotation	non_overlapping_uORF	540488	540685	.	+	.	LmxM.27.1340
LmxM.27	RNA_seq_guided_annotation	non_overlapping_uORF	547610	547813	.	+	.	LmxM.27.1360
LmxM.27	RNA_seq_guided_annotation	non_overlapping_uORF	552577	553101	.	+	.	LmxM.27.1370
LmxM.27	RNA_seq_guided_annotation	non_overlapping_uORF	572972	573067	.	+	.	LmxM.27.1430
LmxM.27	RNA_seq_guided_annotation	non_overlapping_uORF	586940	587053	.	+	.	LmxM.27.1480
LmxM.27	RNA_seq_guided_annotation	non_overlapping_uORF	601310	601411	.	+	.	LmxM.27.1520
LmxM.27	RNA_seq_guided_annotation	non_overlapping_uORF	619853	619957	.	+	.	LmxM.27.1580
LmxM.27	RNA_seq_guided_annotation	non_overlapping_uORF	680073	680561	.	+	.	LmxM.27.1700
LmxM.27	RNA_seq_guided_annotation	non_overlapping_uORF	686913	687011	.	+	.	LmxM.27.1720
LmxM.27	RNA_seq_guided_annotation	non_overlapping_uORF	694458	694697	.	-	.	LmxM.27.1740
LmxM.27	RNA_seq_guided_annotation	non_overlapping_uORF	709199	709285	.	-	.	LmxM.27.1750
LmxM.27	RNA_seq_guided_annotation	non_overlapping_uORF	728540	728983	.	-	.	LmxM.27.1780
LmxM.27	RNA_seq_guided_annotation	non_overlapping_uORF	790590	790910	.	-	.	LmxM.27.1890
LmxM.27	RNA_seq_guided_annotation	non_overlapping_uORF	845528	845620	.	-	.	LmxM.27.2020
LmxM.27	RNA_seq_guided_annotation	non_overlapping_uORF	858393	858497	.	-	.	LmxM.27.2040
LmxM.27	RNA_seq_guided_annotation	non_overlapping_uORF	882143	882547	.	-	.	LmxM.27.2110
LmxM.27	RNA_seq_guided_annotation	non_overlapping_uORF	893756	893893	.	-	.	LmxM.27.2130
LmxM.27	RNA_seq_guided_annotation	non_overlapping_uORF	902508	902708	.	-	.	LmxM.27.2140
LmxM.27	RNA_seq_guided_annotation	non_overlapping_uORF	925442	925696	.	-	.	LmxM.27.2220
LmxM.27	RNA_seq_guided_annotation	non_overlapping_uORF	933489	933593	.	-	.	LmxM.27.2230
LmxM.27	RNA_seq_guided_annotation	non_overlapping_uORF	948798	948932	.	-	.	LmxM.27.2270
LmxM.27	RNA_seq_guided_annotation	non_overlapping_uORF	962361	962456	.	-	.	LmxM.27.2310
LmxM.28	RNA_seq_guided_annotation	non_overlapping_uORF	18092	18241	.	+	.	LmxM.28.0080
LmxM.28	RNA_seq_guided_annotation	non_overlapping_uORF	26915	27016	.	+	.	LmxM.28.0090
LmxM.28	RNA_seq_guided_annotation	non_overlapping_uORF	42084	42164	.	+	.	LmxM.28.0150
LmxM.28	RNA_seq_guided_annotation	non_overlapping_uORF	132832	133716	.	-	.	LmxM.28.0410
LmxM.28	RNA_seq_guided_annotation	non_overlapping_uORF	144766	144846	.	-	.	LmxM.28.0450
LmxM.28	RNA_seq_guided_annotation	non_overlapping_uORF	172129	172323	.	-	.	LmxM.28.0500
LmxM.28	RNA_seq_guided_annotation	non_overlapping_uORF	196959	197114	.	-	.	LmxM.28.0570
LmxM.28	RNA_seq_guided_annotation	non_overlapping_uORF	224073	224249	.	-	.	LmxM.28.0610
LmxM.28	RNA_seq_guided_annotation	non_overlapping_uORF	234956	235114	.	-	.	LmxM.28.0640
LmxM.28	RNA_seq_guided_annotation	non_overlapping_uORF	239208	239366	.	-	.	LmxM.28.0660
LmxM.28	RNA_seq_guided_annotation	non_overlapping_uORF	242645	242857	.	-	.	LmxM.28.0670
LmxM.28	RNA_seq_guided_annotation	non_overlapping_uORF	266606	266788	.	-	.	LmxM.28.0750
LmxM.28	RNA_seq_guided_annotation	non_overlapping_uORF	270282	270368	.	-	.	LmxM.28.0760
LmxM.28	RNA_seq_guided_annotation	non_overlapping_uORF	289155	289268	.	+	.	LmxM.28.0830
LmxM.28	RNA_seq_guided_annotation	non_overlapping_uORF	301011	301139	.	+	.	LmxM.28.0850
LmxM.28	RNA_seq_guided_annotation	non_overlapping_uORF	317116	317238	.	+	.	LmxM.28.0900
LmxM.28	RNA_seq_guided_annotation	non_overlapping_uORF	362128	362277	.	+	.	LmxM.28.1020
LmxM.28	RNA_seq_guided_annotation	non_overlapping_uORF	397786	397878	.	+	.	LmxM.28.1095
LmxM.28	RNA_seq_guided_annotation	non_overlapping_uORF	412196	412435	.	+	.	LmxM.28.1130
LmxM.28	RNA_seq_guided_annotation	non_overlapping_uORF	459794	459973	.	+	.	LmxM.28.1250
LmxM.28	RNA_seq_guided_annotation	non_overlapping_uORF	515364	515576	.	+	.	LmxM.28.1405
LmxM.28	RNA_seq_guided_annotation	non_overlapping_uORF	552251	552400	.	+	.	LmxM.28.1515
LmxM.28	RNA_seq_guided_annotation	non_overlapping_uORF	597516	597593	.	-	.	LmxM.28.1620
LmxM.28	RNA_seq_guided_annotation	non_overlapping_uORF	625096	625608	.	-	.	LmxM.28.1670
LmxM.28	RNA_seq_guided_annotation	non_overlapping_uORF	646950	647087	.	-	.	LmxM.28.1710
LmxM.28	RNA_seq_guided_annotation	non_overlapping_uORF	650374	650469	.	-	.	LmxM.28.1720
LmxM.28	RNA_seq_guided_annotation	non_overlapping_uORF	675732	675851	.	-	.	LmxM.28.1780
LmxM.28	RNA_seq_guided_annotation	non_overlapping_uORF	710084	710209	.	-	.	LmxM.28.1870
LmxM.28	RNA_seq_guided_annotation	non_overlapping_uORF	729331	729441	.	-	.	LmxM.28.1920
LmxM.28	RNA_seq_guided_annotation	non_overlapping_uORF	734138	736624	.	-	.	LmxM.28.1930
LmxM.28	RNA_seq_guided_annotation	non_overlapping_uORF	743260	743364	.	-	.	LmxM.28.1940
LmxM.28	RNA_seq_guided_annotation	non_overlapping_uORF	835730	836143	.	+	.	LmxM.28.2190
LmxM.28	RNA_seq_guided_annotation	non_overlapping_uORF	890010	890120	.	+	.	LmxM.28.2320
LmxM.28	RNA_seq_guided_annotation	non_overlapping_uORF	968425	968634	.	+	.	LmxM.28.2530
LmxM.28	RNA_seq_guided_annotation	non_overlapping_uORF	973141	973245	.	+	.	LmxM.28.2540
LmxM.28	RNA_seq_guided_annotation	non_overlapping_uORF	978303	978500	.	+	.	LmxM.28.2550
LmxM.28	RNA_seq_guided_annotation	non_overlapping_uORF	1005115	1005204	.	+	.	LmxM.28.2620
LmxM.28	RNA_seq_guided_annotation	non_overlapping_uORF	1009784	1009873	.	+	.	LmxM.28.2630
LmxM.28	RNA_seq_guided_annotation	non_overlapping_uORF	1040485	1040586	.	-	.	LmxM.28.2760
LmxM.28	RNA_seq_guided_annotation	non_overlapping_uORF	1048058	1050322	.	-	.	LmxM.28.2780
LmxM.28	RNA_seq_guided_annotation	non_overlapping_uORF	1065085	1065162	.	-	.	LmxM.28.2840
LmxM.29	RNA_seq_guided_annotation	non_overlapping_uORF	64117	64323	.	-	.	LmxM.29.0220
LmxM.29	RNA_seq_guided_annotation	non_overlapping_uORF	118343	118474	.	-	.	LmxM.29.0370
LmxM.29	RNA_seq_guided_annotation	non_overlapping_uORF	128654	128776	.	-	.	LmxM.29.0390
LmxM.29	RNA_seq_guided_annotation	non_overlapping_uORF	144209	144337	.	-	.	LmxM.29.0440
LmxM.29	RNA_seq_guided_annotation	non_overlapping_uORF	162520	162606	.	-	.	LmxM.29.0500
LmxM.29	RNA_seq_guided_annotation	non_overlapping_uORF	200339	200461	.	-	.	LmxM.29.0600
LmxM.29	RNA_seq_guided_annotation	non_overlapping_uORF	246707	246907	.	+	.	LmxM.29.0800
LmxM.29	RNA_seq_guided_annotation	non_overlapping_uORF	286705	286824	.	+	.	LmxM.29.0900
LmxM.29	RNA_seq_guided_annotation	non_overlapping_uORF	296857	296955	.	+	.	LmxM.29.0920
LmxM.29	RNA_seq_guided_annotation	non_overlapping_uORF	304284	304382	.	+	.	LmxM.29.0940
LmxM.29	RNA_seq_guided_annotation	non_overlapping_uORF	331827	331919	.	+	.	LmxM.29.1020
LmxM.29	RNA_seq_guided_annotation	non_overlapping_uORF	344344	345195	.	+	.	LmxM.29.1080
LmxM.29	RNA_seq_guided_annotation	non_overlapping_uORF	356094	356387	.	+	.	LmxM.29.1090
LmxM.29	RNA_seq_guided_annotation	non_overlapping_uORF	420700	420909	.	+	.	LmxM.29.1260
LmxM.29	RNA_seq_guided_annotation	non_overlapping_uORF	431265	431348	.	+	.	LmxM.29.1280
LmxM.29	RNA_seq_guided_annotation	non_overlapping_uORF	444668	444829	.	+	.	LmxM.29.1310
LmxM.29	RNA_seq_guided_annotation	non_overlapping_uORF	453966	454043	.	+	.	LmxM.29.1340
LmxM.29	RNA_seq_guided_annotation	non_overlapping_uORF	461889	462404	.	+	.	LmxM.29.1370
LmxM.29	RNA_seq_guided_annotation	non_overlapping_uORF	490879	491202	.	+	.	LmxM.29.1440
LmxM.29	RNA_seq_guided_annotation	non_overlapping_uORF	498722	498847	.	+	.	LmxM.29.1450
LmxM.29	RNA_seq_guided_annotation	non_overlapping_uORF	522754	522831	.	+	.	LmxM.29.1560
LmxM.29	RNA_seq_guided_annotation	non_overlapping_uORF	541691	541843	.	+	.	LmxM.29.1610
LmxM.29	RNA_seq_guided_annotation	non_overlapping_uORF	557441	557539	.	+	.	LmxM.29.1622
LmxM.29	RNA_seq_guided_annotation	non_overlapping_uORF	579053	579256	.	+	.	LmxM.29.1730
LmxM.29	RNA_seq_guided_annotation	non_overlapping_uORF	611665	611751	.	+	.	LmxM.29.1810
LmxM.29	RNA_seq_guided_annotation	non_overlapping_uORF	647841	647936	.	+	.	LmxM.29.1870
LmxM.29	RNA_seq_guided_annotation	non_overlapping_uORF	668524	668622	.	+	.	LmxM.29.1940
LmxM.29	RNA_seq_guided_annotation	non_overlapping_uORF	672224	672367	.	+	.	LmxM.29.1950
LmxM.29	RNA_seq_guided_annotation	non_overlapping_uORF	680165	680272	.	+	.	LmxM.29.1970
LmxM.29	RNA_seq_guided_annotation	non_overlapping_uORF	683018	683122	.	+	.	LmxM.29.1975
LmxM.29	RNA_seq_guided_annotation	non_overlapping_uORF	699022	699111	.	+	.	LmxM.29.2010
LmxM.29	RNA_seq_guided_annotation	non_overlapping_uORF	725955	726053	.	+	.	LmxM.29.2065
LmxM.29	RNA_seq_guided_annotation	non_overlapping_uORF	734707	734826	.	+	.	LmxM.29.2090
LmxM.29	RNA_seq_guided_annotation	non_overlapping_uORF	749687	749791	.	-	.	LmxM.29.2130
LmxM.29	RNA_seq_guided_annotation	non_overlapping_uORF	757071	757292	.	-	.	LmxM.29.2150
LmxM.29	RNA_seq_guided_annotation	non_overlapping_uORF	763552	763929	.	-	.	LmxM.29.2170
LmxM.29	RNA_seq_guided_annotation	non_overlapping_uORF	785674	785754	.	-	.	LmxM.29.2190
LmxM.29	RNA_seq_guided_annotation	non_overlapping_uORF	809095	809202	.	-	.	LmxM.29.2230
LmxM.29	RNA_seq_guided_annotation	non_overlapping_uORF	837420	837518	.	-	.	LmxM.29.2290
LmxM.29	RNA_seq_guided_annotation	non_overlapping_uORF	846152	846238	.	-	.	LmxM.29.2320
LmxM.29	RNA_seq_guided_annotation	non_overlapping_uORF	855359	855478	.	-	.	LmxM.29.2340
LmxM.29	RNA_seq_guided_annotation	non_overlapping_uORF	860073	860240	.	-	.	LmxM.29.2350
LmxM.29	RNA_seq_guided_annotation	non_overlapping_uORF	880485	880565	.	-	.	LmxM.29.2390
LmxM.29	RNA_seq_guided_annotation	non_overlapping_uORF	893139	893399	.	-	.	LmxM.29.2430
LmxM.29	RNA_seq_guided_annotation	non_overlapping_uORF	899813	900133	.	-	.	LmxM.29.2440
LmxM.29	RNA_seq_guided_annotation	non_overlapping_uORF	944693	944959	.	-	.	LmxM.29.2570
LmxM.29	RNA_seq_guided_annotation	non_overlapping_uORF	953825	954007	.	-	.	LmxM.29.2590
LmxM.29	RNA_seq_guided_annotation	non_overlapping_uORF	958023	958157	.	-	.	LmxM.29.2600
LmxM.29	RNA_seq_guided_annotation	non_overlapping_uORF	990783	991082	.	-	.	LmxM.29.2710
LmxM.29	RNA_seq_guided_annotation	non_overlapping_uORF	994604	994729	.	-	.	LmxM.29.2720
LmxM.29	RNA_seq_guided_annotation	non_overlapping_uORF	1015562	1015666	.	-	.	LmxM.29.2800
LmxM.29	RNA_seq_guided_annotation	non_overlapping_uORF	1025113	1025235	.	-	.	LmxM.29.2840
LmxM.29	RNA_seq_guided_annotation	non_overlapping_uORF	1042302	1042397	.	-	.	LmxM.29.2910
LmxM.29	RNA_seq_guided_annotation	non_overlapping_uORF	1056514	1056669	.	-	.	LmxM.29.2960
LmxM.29	RNA_seq_guided_annotation	non_overlapping_uORF	1087234	1087536	.	-	.	LmxM.29.3050
LmxM.29	RNA_seq_guided_annotation	non_overlapping_uORF	1093041	1093526	.	-	.	LmxM.29.3060
LmxM.29	RNA_seq_guided_annotation	non_overlapping_uORF	1219806	1219952	.	+	.	LmxM.29.3400
LmxM.29	RNA_seq_guided_annotation	non_overlapping_uORF	1243168	1243314	.	+	.	LmxM.29.3450
LmxM.29	RNA_seq_guided_annotation	non_overlapping_uORF	1272961	1273326	.	+	.	LmxM.29.3570
LmxM.30	RNA_seq_guided_annotation	non_overlapping_uORF	34030	34107	.	-	.	LmxM.30.0130
LmxM.30	RNA_seq_guided_annotation	non_overlapping_uORF	37724	37825	.	-	.	LmxM.30.0150
LmxM.30	RNA_seq_guided_annotation	non_overlapping_uORF	75147	75290	.	-	.	LmxM.30.0270
LmxM.30	RNA_seq_guided_annotation	non_overlapping_uORF	85550	85633	.	-	.	LmxM.30.0300
LmxM.30	RNA_seq_guided_annotation	non_overlapping_uORF	92079	93296	.	-	.	LmxM.30.0320
LmxM.30	RNA_seq_guided_annotation	non_overlapping_uORF	115006	115194	.	-	.	LmxM.30.0360
LmxM.30	RNA_seq_guided_annotation	non_overlapping_uORF	134140	134406	.	-	.	LmxM.30.0400
LmxM.30	RNA_seq_guided_annotation	non_overlapping_uORF	138620	138760	.	-	.	LmxM.30.0410
LmxM.30	RNA_seq_guided_annotation	non_overlapping_uORF	189529	189879	.	-	.	LmxM.30.0500
LmxM.30	RNA_seq_guided_annotation	non_overlapping_uORF	224976	225461	.	-	.	LmxM.30.0571
LmxM.30	RNA_seq_guided_annotation	non_overlapping_uORF	253544	253633	.	-	.	LmxM.30.0660
LmxM.30	RNA_seq_guided_annotation	non_overlapping_uORF	284499	284609	.	-	.	LmxM.30.0740
LmxM.30	RNA_seq_guided_annotation	non_overlapping_uORF	363165	363266	.	-	.	LmxM.30.0970
LmxM.30	RNA_seq_guided_annotation	non_overlapping_uORF	384770	384919	.	-	.	LmxM.30.1020
LmxM.30	RNA_seq_guided_annotation	non_overlapping_uORF	400625	400831	.	-	.	LmxM.30.1030
LmxM.30	RNA_seq_guided_annotation	non_overlapping_uORF	494114	494413	.	-	.	LmxM.30.1240
LmxM.30	RNA_seq_guided_annotation	non_overlapping_uORF	502819	502989	.	-	.	LmxM.30.1260
LmxM.30	RNA_seq_guided_annotation	non_overlapping_uORF	509198	509296	.	-	.	LmxM.30.1270
LmxM.30	RNA_seq_guided_annotation	non_overlapping_uORF	533951	534352	.	-	.	LmxM.30.1310
LmxM.30	RNA_seq_guided_annotation	non_overlapping_uORF	545336	545509	.	-	.	LmxM.30.1320
LmxM.30	RNA_seq_guided_annotation	non_overlapping_uORF	563390	563755	.	-	.	LmxM.30.1330
LmxM.30	RNA_seq_guided_annotation	non_overlapping_uORF	574748	574843	.	-	.	LmxM.30.1340
LmxM.30	RNA_seq_guided_annotation	non_overlapping_uORF	588078	588182	.	-	.	LmxM.30.1350
LmxM.30	RNA_seq_guided_annotation	non_overlapping_uORF	603692	603799	.	-	.	LmxM.30.1390
LmxM.30	RNA_seq_guided_annotation	non_overlapping_uORF	616489	616644	.	-	.	LmxM.30.1400
LmxM.30	RNA_seq_guided_annotation	non_overlapping_uORF	659178	659264	.	-	.	LmxM.30.1440
LmxM.30	RNA_seq_guided_annotation	non_overlapping_uORF	679456	679539	.	-	.	LmxM.30.1450
LmxM.30	RNA_seq_guided_annotation	non_overlapping_uORF	683754	683858	.	-	.	LmxM.30.1470
LmxM.30	RNA_seq_guided_annotation	non_overlapping_uORF	730584	730877	.	-	.	LmxM.30.1520
LmxM.30	RNA_seq_guided_annotation	non_overlapping_uORF	751302	751397	.	-	.	LmxM.30.1540
LmxM.30	RNA_seq_guided_annotation	non_overlapping_uORF	794607	794696	.	-	.	LmxM.30.1720
LmxM.30	RNA_seq_guided_annotation	non_overlapping_uORF	898436	898663	.	-	.	LmxM.30.1880
LmxM.30	RNA_seq_guided_annotation	non_overlapping_uORF	902301	902528	.	-	.	LmxM.30.1885
LmxM.30	RNA_seq_guided_annotation	non_overlapping_uORF	925477	925671	.	-	.	LmxM.30.1930
LmxM.30	RNA_seq_guided_annotation	non_overlapping_uORF	935828	935923	.	-	.	LmxM.30.1950
LmxM.30	RNA_seq_guided_annotation	non_overlapping_uORF	949897	949989	.	-	.	LmxM.30.1990
LmxM.30	RNA_seq_guided_annotation	non_overlapping_uORF	962790	962903	.	-	.	LmxM.30.2010
LmxM.30	RNA_seq_guided_annotation	non_overlapping_uORF	1004356	1004433	.	-	.	LmxM.30.2110
LmxM.30	RNA_seq_guided_annotation	non_overlapping_uORF	1013167	1013532	.	-	.	LmxM.30.2120
LmxM.30	RNA_seq_guided_annotation	non_overlapping_uORF	1025649	1025843	.	-	.	LmxM.30.2140
LmxM.30	RNA_seq_guided_annotation	non_overlapping_uORF	1035500	1036021	.	-	.	LmxM.30.2160
LmxM.30	RNA_seq_guided_annotation	non_overlapping_uORF	1055350	1055445	.	-	.	LmxM.30.2190
LmxM.30	RNA_seq_guided_annotation	non_overlapping_uORF	1064110	1064226	.	-	.	LmxM.30.2195
LmxM.30	RNA_seq_guided_annotation	non_overlapping_uORF	1070177	1070311	.	-	.	LmxM.30.2200
LmxM.30	RNA_seq_guided_annotation	non_overlapping_uORF	1157835	1157927	.	-	.	LmxM.30.2400
LmxM.30	RNA_seq_guided_annotation	non_overlapping_uORF	1201950	1202111	.	-	.	LmxM.30.2520
LmxM.30	RNA_seq_guided_annotation	non_overlapping_uORF	1209678	1209791	.	-	.	LmxM.30.2550
LmxM.30	RNA_seq_guided_annotation	non_overlapping_uORF	1220486	1220581	.	-	.	LmxM.30.2570
LmxM.30	RNA_seq_guided_annotation	non_overlapping_uORF	1234792	1234989	.	-	.	LmxM.30.2610
LmxM.30	RNA_seq_guided_annotation	non_overlapping_uORF	1236680	1236961	.	-	.	LmxM.30.2620
LmxM.30	RNA_seq_guided_annotation	non_overlapping_uORF	1252555	1252632	.	-	.	LmxM.30.2655
LmxM.30	RNA_seq_guided_annotation	non_overlapping_uORF	1264180	1264314	.	-	.	LmxM.30.2680
LmxM.30	RNA_seq_guided_annotation	non_overlapping_uORF	1291102	1291218	.	-	.	LmxM.30.2760
LmxM.30	RNA_seq_guided_annotation	non_overlapping_uORF	1295869	1296111	.	-	.	LmxM.30.2770
LmxM.30	RNA_seq_guided_annotation	non_overlapping_uORF	1317151	1317297	.	-	.	LmxM.30.2830
LmxM.30	RNA_seq_guided_annotation	non_overlapping_uORF	1350753	1350884	.	-	.	LmxM.30.2960
LmxM.30	RNA_seq_guided_annotation	non_overlapping_uORF	1374268	1374348	.	-	.	LmxM.30.3000
LmxM.30	RNA_seq_guided_annotation	non_overlapping_uORF	1386204	1386281	.	-	.	LmxM.30.3035
LmxM.30	RNA_seq_guided_annotation	non_overlapping_uORF	1432661	1432816	.	+	.	LmxM.30.3190
LmxM.31	RNA_seq_guided_annotation	non_overlapping_uORF	34173	34304	.	-	.	LmxM.31.0110
LmxM.31	RNA_seq_guided_annotation	non_overlapping_uORF	39866	40018	.	-	.	LmxM.31.0120
LmxM.31	RNA_seq_guided_annotation	non_overlapping_uORF	42614	42763	.	-	.	LmxM.31.0130
LmxM.31	RNA_seq_guided_annotation	non_overlapping_uORF	47144	47404	.	-	.	LmxM.31.0140
LmxM.31	RNA_seq_guided_annotation	non_overlapping_uORF	86629	86727	.	-	.	LmxM.31.0250
LmxM.31	RNA_seq_guided_annotation	non_overlapping_uORF	92525	92797	.	-	.	LmxM.31.0260
LmxM.31	RNA_seq_guided_annotation	non_overlapping_uORF	113220	113339	.	-	.	LmxM.31.0310
LmxM.31	RNA_seq_guided_annotation	non_overlapping_uORF	268875	269063	.	+	.	LmxM.31.0780
LmxM.31	RNA_seq_guided_annotation	non_overlapping_uORF	276198	276401	.	+	.	LmxM.31.0800
LmxM.31	RNA_seq_guided_annotation	non_overlapping_uORF	281607	281756	.	+	.	LmxM.31.0810
LmxM.31	RNA_seq_guided_annotation	non_overlapping_uORF	296731	296883	.	+	.	LmxM.31.0820
LmxM.31	RNA_seq_guided_annotation	non_overlapping_uORF	333875	334009	.	+	.	LmxM.31.0920
LmxM.31	RNA_seq_guided_annotation	non_overlapping_uORF	367777	367896	.	+	.	LmxM.31.0980
LmxM.31	RNA_seq_guided_annotation	non_overlapping_uORF	401264	401368	.	+	.	LmxM.31.1020
LmxM.31	RNA_seq_guided_annotation	non_overlapping_uORF	418592	419047	.	+	.	LmxM.31.1090
LmxM.31	RNA_seq_guided_annotation	non_overlapping_uORF	430155	430349	.	+	.	LmxM.31.1110
LmxM.31	RNA_seq_guided_annotation	non_overlapping_uORF	458398	458523	.	+	.	LmxM.31.1190
LmxM.31	RNA_seq_guided_annotation	non_overlapping_uORF	472432	472509	.	+	.	LmxM.31.1240
LmxM.31	RNA_seq_guided_annotation	non_overlapping_uORF	499009	499119	.	+	.	LmxM.31.1300
LmxM.31	RNA_seq_guided_annotation	non_overlapping_uORF	547534	547659	.	-	.	LmxM.31.1420
LmxM.31	RNA_seq_guided_annotation	non_overlapping_uORF	567287	567433	.	-	.	LmxM.31.1460
LmxM.31	RNA_seq_guided_annotation	non_overlapping_uORF	578663	578869	.	-	.	LmxM.31.1495
LmxM.31	RNA_seq_guided_annotation	non_overlapping_uORF	589287	589415	.	-	.	LmxM.31.1510
LmxM.31	RNA_seq_guided_annotation	non_overlapping_uORF	608026	608166	.	-	.	LmxM.31.1570
LmxM.31	RNA_seq_guided_annotation	non_overlapping_uORF	638926	639309	.	-	.	LmxM.31.1650
LmxM.31	RNA_seq_guided_annotation	non_overlapping_uORF	653172	653306	.	-	.	LmxM.31.1690
LmxM.31	RNA_seq_guided_annotation	non_overlapping_uORF	695782	695988	.	-	.	LmxM.31.1810
LmxM.31	RNA_seq_guided_annotation	non_overlapping_uORF	713311	713442	.	-	.	LmxM.31.1860
LmxM.31	RNA_seq_guided_annotation	non_overlapping_uORF	763885	764073	.	-	.	LmxM.31.1965
LmxM.31	RNA_seq_guided_annotation	non_overlapping_uORF	778613	778846	.	-	.	LmxM.31.2000
LmxM.31	RNA_seq_guided_annotation	non_overlapping_uORF	790666	790755	.	-	.	LmxM.31.2040
LmxM.31	RNA_seq_guided_annotation	non_overlapping_uORF	799862	800005	.	-	.	LmxM.31.2070
LmxM.31	RNA_seq_guided_annotation	non_overlapping_uORF	878290	878634	.	-	.	LmxM.31.2250
LmxM.31	RNA_seq_guided_annotation	non_overlapping_uORF	889553	890068	.	-	.	LmxM.31.2270
LmxM.31	RNA_seq_guided_annotation	non_overlapping_uORF	897838	897975	.	-	.	LmxM.31.2290
LmxM.31	RNA_seq_guided_annotation	non_overlapping_uORF	909756	909842	.	-	.	LmxM.31.2330
LmxM.31	RNA_seq_guided_annotation	non_overlapping_uORF	921023	921385	.	-	.	LmxM.31.2360
LmxM.31	RNA_seq_guided_annotation	non_overlapping_uORF	945217	945330	.	-	.	LmxM.31.2410
LmxM.31	RNA_seq_guided_annotation	non_overlapping_uORF	956322	956471	.	-	.	LmxM.31.2450
LmxM.31	RNA_seq_guided_annotation	non_overlapping_uORF	983728	984174	.	-	.	LmxM.31.2520
LmxM.31	RNA_seq_guided_annotation	non_overlapping_uORF	1017168	1017248	.	-	.	LmxM.31.2610
LmxM.31	RNA_seq_guided_annotation	non_overlapping_uORF	1050286	1050402	.	-	.	LmxM.31.2680
LmxM.31	RNA_seq_guided_annotation	non_overlapping_uORF	1082134	1082271	.	-	.	LmxM.31.2770
LmxM.31	RNA_seq_guided_annotation	non_overlapping_uORF	1119779	1120111	.	-	.	LmxM.31.2870
LmxM.31	RNA_seq_guided_annotation	non_overlapping_uORF	1124485	1124622	.	-	.	LmxM.31.2880
LmxM.31	RNA_seq_guided_annotation	non_overlapping_uORF	1135602	1135706	.	-	.	LmxM.31.2900
LmxM.31	RNA_seq_guided_annotation	non_overlapping_uORF	1145724	1145819	.	-	.	LmxM.31.2920
LmxM.31	RNA_seq_guided_annotation	non_overlapping_uORF	1199971	1200183	.	+	.	LmxM.31.3070
LmxM.31	RNA_seq_guided_annotation	non_overlapping_uORF	1214552	1214701	.	+	.	LmxM.31.3100
LmxM.31	RNA_seq_guided_annotation	non_overlapping_uORF	1258355	1258456	.	+	.	LmxM.31.3220
LmxM.31	RNA_seq_guided_annotation	non_overlapping_uORF	1285424	1285762	.	+	.	LmxM.31.3250
LmxM.31	RNA_seq_guided_annotation	non_overlapping_uORF	1299814	1299939	.	+	.	LmxM.31.3280
LmxM.31	RNA_seq_guided_annotation	non_overlapping_uORF	1307356	1307445	.	+	.	LmxM.31.3290
LmxM.31	RNA_seq_guided_annotation	non_overlapping_uORF	1325780	1325920	.	+	.	LmxM.31.3350
LmxM.31	RNA_seq_guided_annotation	non_overlapping_uORF	1391986	1392150	.	+	.	LmxM.31.3490
LmxM.31	RNA_seq_guided_annotation	non_overlapping_uORF	1423176	1423286	.	+	.	LmxM.31.3690
LmxM.31	RNA_seq_guided_annotation	non_overlapping_uORF	1458404	1458499	.	+	.	LmxM.31.3850
LmxM.31	RNA_seq_guided_annotation	non_overlapping_uORF	1489725	1489880	.	+	.	LmxM.31.3930
LmxM.32	RNA_seq_guided_annotation	non_overlapping_uORF	22236	22331	.	-	.	LmxM.32.0100
LmxM.32	RNA_seq_guided_annotation	non_overlapping_uORF	37315	37416	.	-	.	LmxM.32.0160
LmxM.32	RNA_seq_guided_annotation	non_overlapping_uORF	133648	133761	.	-	.	LmxM.32.0410
LmxM.32	RNA_seq_guided_annotation	non_overlapping_uORF	152062	152268	.	-	.	LmxM.32.0470
LmxM.32	RNA_seq_guided_annotation	non_overlapping_uORF	164117	164296	.	-	.	LmxM.32.0510
LmxM.32	RNA_seq_guided_annotation	non_overlapping_uORF	172794	173279	.	-	.	LmxM.32.0530
LmxM.32	RNA_seq_guided_annotation	non_overlapping_uORF	200065	200193	.	-	.	LmxM.32.0585
LmxM.32	RNA_seq_guided_annotation	non_overlapping_uORF	258981	259238	.	+	.	LmxM.32.0770
LmxM.32	RNA_seq_guided_annotation	non_overlapping_uORF	267457	267696	.	+	.	LmxM.32.0780
LmxM.32	RNA_seq_guided_annotation	non_overlapping_uORF	274652	275236	.	+	.	LmxM.32.0790
LmxM.32	RNA_seq_guided_annotation	non_overlapping_uORF	362597	362698	.	+	.	LmxM.32.1020
LmxM.32	RNA_seq_guided_annotation	non_overlapping_uORF	383049	383180	.	+	.	LmxM.32.1060
LmxM.32	RNA_seq_guided_annotation	non_overlapping_uORF	393176	393328	.	+	.	LmxM.32.1090
LmxM.32	RNA_seq_guided_annotation	non_overlapping_uORF	414484	414570	.	+	.	LmxM.32.1140
LmxM.32	RNA_seq_guided_annotation	non_overlapping_uORF	452258	452383	.	+	.	LmxM.32.1230
LmxM.32	RNA_seq_guided_annotation	non_overlapping_uORF	509470	509568	.	+	.	LmxM.32.1390
LmxM.32	RNA_seq_guided_annotation	non_overlapping_uORF	512546	512734	.	+	.	LmxM.32.1400
LmxM.32	RNA_seq_guided_annotation	non_overlapping_uORF	535605	535973	.	+	.	LmxM.32.1440
LmxM.32	RNA_seq_guided_annotation	non_overlapping_uORF	557752	557859	.	+	.	LmxM.32.1460partial
LmxM.32	RNA_seq_guided_annotation	non_overlapping_uORF	578424	578510	.	+	.	LmxM.32.1470
LmxM.32	RNA_seq_guided_annotation	non_overlapping_uORF	583870	584238	.	+	.	LmxM.32.1490
LmxM.32	RNA_seq_guided_annotation	non_overlapping_uORF	666580	666699	.	+	.	LmxM.32.1710
LmxM.32	RNA_seq_guided_annotation	non_overlapping_uORF	694642	694836	.	+	.	LmxM.32.1830
LmxM.32	RNA_seq_guided_annotation	non_overlapping_uORF	718739	718876	.	+	.	LmxM.32.1880
LmxM.32	RNA_seq_guided_annotation	non_overlapping_uORF	735780	736016	.	+	.	LmxM.32.1940
LmxM.32	RNA_seq_guided_annotation	non_overlapping_uORF	765353	765463	.	+	.	LmxM.32.2010
LmxM.32	RNA_seq_guided_annotation	non_overlapping_uORF	774797	774928	.	+	.	LmxM.32.2020
LmxM.32	RNA_seq_guided_annotation	non_overlapping_uORF	780827	781258	.	+	.	LmxM.32.2030
LmxM.32	RNA_seq_guided_annotation	non_overlapping_uORF	797343	797441	.	+	.	LmxM.32.2070
LmxM.32	RNA_seq_guided_annotation	non_overlapping_uORF	808763	808975	.	+	.	LmxM.32.2090
LmxM.32	RNA_seq_guided_annotation	non_overlapping_uORF	823297	823437	.	+	.	LmxM.32.2130
LmxM.32	RNA_seq_guided_annotation	non_overlapping_uORF	836880	837275	.	+	.	LmxM.32.2150
LmxM.32	RNA_seq_guided_annotation	non_overlapping_uORF	856626	856949	.	+	.	LmxM.32.2180
LmxM.32	RNA_seq_guided_annotation	non_overlapping_uORF	896591	896773	.	+	.	LmxM.32.2270
LmxM.32	RNA_seq_guided_annotation	non_overlapping_uORF	921979	922104	.	+	.	LmxM.32.2320
LmxM.32	RNA_seq_guided_annotation	non_overlapping_uORF	925978	926127	.	+	.	LmxM.32.2330
LmxM.32	RNA_seq_guided_annotation	non_overlapping_uORF	1053356	1053466	.	+	.	LmxM.32.2640
LmxM.32	RNA_seq_guided_annotation	non_overlapping_uORF	1120416	1120910	.	+	.	LmxM.32.2780
LmxM.32	RNA_seq_guided_annotation	non_overlapping_uORF	1138280	1138441	.	+	.	LmxM.32.2790
LmxM.32	RNA_seq_guided_annotation	non_overlapping_uORF	1193915	1194085	.	+	.	LmxM.32.2890
LmxM.32	RNA_seq_guided_annotation	non_overlapping_uORF	1206182	1206430	.	+	.	LmxM.32.2900
LmxM.32	RNA_seq_guided_annotation	non_overlapping_uORF	1229603	1229707	.	+	.	LmxM.32.2910
LmxM.32	RNA_seq_guided_annotation	non_overlapping_uORF	1269458	1269550	.	+	.	LmxM.32.2970
LmxM.32	RNA_seq_guided_annotation	non_overlapping_uORF	1278523	1278636	.	+	.	LmxM.32.2980
LmxM.32	RNA_seq_guided_annotation	non_overlapping_uORF	1296072	1296311	.	+	.	LmxM.32.3000
LmxM.32	RNA_seq_guided_annotation	non_overlapping_uORF	1311021	1311227	.	+	.	LmxM.32.3020
LmxM.32	RNA_seq_guided_annotation	non_overlapping_uORF	1321305	1321628	.	+	.	LmxM.32.3030
LmxM.32	RNA_seq_guided_annotation	non_overlapping_uORF	1335790	1335984	.	+	.	LmxM.32.3060
LmxM.33	RNA_seq_guided_annotation	non_overlapping_uORF	27264	27377	.	+	.	LmxM.33.0085
LmxM.33	RNA_seq_guided_annotation	non_overlapping_uORF	32711	32815	.	+	.	LmxM.33.0100
LmxM.33	RNA_seq_guided_annotation	non_overlapping_uORF	93839	94183	.	+	.	LmxM.33.0280
LmxM.33	RNA_seq_guided_annotation	non_overlapping_uORF	143499	143588	.	+	.	LmxM.33.0430
LmxM.33	RNA_seq_guided_annotation	non_overlapping_uORF	147021	147236	.	+	.	LmxM.33.0450
LmxM.33	RNA_seq_guided_annotation	non_overlapping_uORF	163066	163158	.	+	.	LmxM.33.0470
LmxM.33	RNA_seq_guided_annotation	non_overlapping_uORF	179188	179595	.	+	.	LmxM.33.0490
LmxM.33	RNA_seq_guided_annotation	non_overlapping_uORF	202252	202356	.	+	.	LmxM.33.0520
LmxM.33	RNA_seq_guided_annotation	non_overlapping_uORF	208707	208799	.	+	.	LmxM.33.0530
LmxM.33	RNA_seq_guided_annotation	non_overlapping_uORF	225894	225971	.	+	.	LmxM.33.0560
LmxM.33	RNA_seq_guided_annotation	non_overlapping_uORF	236609	236701	.	+	.	LmxM.33.0580
LmxM.33	RNA_seq_guided_annotation	non_overlapping_uORF	238300	238476	.	+	.	LmxM.33.0590
LmxM.33	RNA_seq_guided_annotation	non_overlapping_uORF	242774	242941	.	+	.	LmxM.33.0600
LmxM.33	RNA_seq_guided_annotation	non_overlapping_uORF	263723	263812	.	+	.	LmxM.33.0630
LmxM.33	RNA_seq_guided_annotation	non_overlapping_uORF	268109	268213	.	+	.	LmxM.33.0640
LmxM.33	RNA_seq_guided_annotation	non_overlapping_uORF	332543	332944	.	+	.	LmxM.33.0790
LmxM.33	RNA_seq_guided_annotation	non_overlapping_uORF	337403	337513	.	+	.	LmxM.33.0800
LmxM.33	RNA_seq_guided_annotation	non_overlapping_uORF	377207	377371	.	+	.	LmxM.33.0920
LmxM.33	RNA_seq_guided_annotation	non_overlapping_uORF	418888	419184	.	+	.	LmxM.33.0990
LmxM.33	RNA_seq_guided_annotation	non_overlapping_uORF	427392	427598	.	+	.	LmxM.33.1000
LmxM.33	RNA_seq_guided_annotation	non_overlapping_uORF	468348	468680	.	-	.	LmxM.33.1090
LmxM.33	RNA_seq_guided_annotation	non_overlapping_uORF	476057	476233	.	-	.	LmxM.33.1110
LmxM.33	RNA_seq_guided_annotation	non_overlapping_uORF	496089	496313	.	-	.	LmxM.33.1160
LmxM.33	RNA_seq_guided_annotation	non_overlapping_uORF	503920	504012	.	-	.	LmxM.33.1170
LmxM.33	RNA_seq_guided_annotation	non_overlapping_uORF	516135	516344	.	-	.	LmxM.33.1190
LmxM.33	RNA_seq_guided_annotation	non_overlapping_uORF	525587	525691	.	-	.	LmxM.33.1220
LmxM.33	RNA_seq_guided_annotation	non_overlapping_uORF	596229	596648	.	-	.	LmxM.33.1380
LmxM.33	RNA_seq_guided_annotation	non_overlapping_uORF	646103	646378	.	-	.	LmxM.33.1480
LmxM.33	RNA_seq_guided_annotation	non_overlapping_uORF	657460	657594	.	-	.	LmxM.33.1500
LmxM.33	RNA_seq_guided_annotation	non_overlapping_uORF	661964	662167	.	-	.	LmxM.33.1510
LmxM.33	RNA_seq_guided_annotation	non_overlapping_uORF	673479	673562	.	-	.	LmxM.33.1555
LmxM.33	RNA_seq_guided_annotation	non_overlapping_uORF	690827	691237	.	-	.	LmxM.33.1990
LmxM.33	RNA_seq_guided_annotation	non_overlapping_uORF	715601	715699	.	-	.	LmxM.33.2040
LmxM.33	RNA_seq_guided_annotation	non_overlapping_uORF	724078	724155	.	-	.	LmxM.33.2060
LmxM.33	RNA_seq_guided_annotation	non_overlapping_uORF	728969	729199	.	-	.	LmxM.33.2070
LmxM.33	RNA_seq_guided_annotation	non_overlapping_uORF	755405	755512	.	-	.	LmxM.33.2110
LmxM.33	RNA_seq_guided_annotation	non_overlapping_uORF	761027	761203	.	-	.	LmxM.33.2130
LmxM.33	RNA_seq_guided_annotation	non_overlapping_uORF	772111	772218	.	-	.	LmxM.33.2150
LmxM.33	RNA_seq_guided_annotation	non_overlapping_uORF	774792	774896	.	-	.	LmxM.33.2160
LmxM.33	RNA_seq_guided_annotation	non_overlapping_uORF	793241	793429	.	-	.	LmxM.33.2190
LmxM.33	RNA_seq_guided_annotation	non_overlapping_uORF	816499	816663	.	-	.	LmxM.33.2240
LmxM.33	RNA_seq_guided_annotation	non_overlapping_uORF	868356	868646	.	-	.	LmxM.33.2380
LmxM.33	RNA_seq_guided_annotation	non_overlapping_uORF	874797	874913	.	-	.	LmxM.33.2400
LmxM.33	RNA_seq_guided_annotation	non_overlapping_uORF	885831	885917	.	-	.	LmxM.33.2430
LmxM.33	RNA_seq_guided_annotation	non_overlapping_uORF	888577	888813	.	-	.	LmxM.33.2440
LmxM.33	RNA_seq_guided_annotation	non_overlapping_uORF	896184	896354	.	-	.	LmxM.33.2450
LmxM.33	RNA_seq_guided_annotation	non_overlapping_uORF	903964	904041	.	-	.	LmxM.33.2460
LmxM.33	RNA_seq_guided_annotation	non_overlapping_uORF	907442	907519	.	-	.	LmxM.33.2473
LmxM.33	RNA_seq_guided_annotation	non_overlapping_uORF	933576	933866	.	-	.	LmxM.33.2500
LmxM.33	RNA_seq_guided_annotation	non_overlapping_uORF	948924	949292	.	-	.	LmxM.33.2520
LmxM.33	RNA_seq_guided_annotation	non_overlapping_uORF	957694	957858	.	-	.	LmxM.33.2530
LmxM.33	RNA_seq_guided_annotation	non_overlapping_uORF	974647	974931	.	+	.	LmxM.33.2560
LmxM.33	RNA_seq_guided_annotation	non_overlapping_uORF	992739	992867	.	+	.	LmxM.33.2590
LmxM.33	RNA_seq_guided_annotation	non_overlapping_uORF	1004662	1005087	.	+	.	LmxM.33.2630
LmxM.33	RNA_seq_guided_annotation	non_overlapping_uORF	1036911	1037126	.	+	.	LmxM.33.2720
LmxM.33	RNA_seq_guided_annotation	non_overlapping_uORF	1065443	1065769	.	+	.	LmxM.33.2765
LmxM.33	RNA_seq_guided_annotation	non_overlapping_uORF	1070801	1070899	.	+	.	LmxM.33.2770
LmxM.33	RNA_seq_guided_annotation	non_overlapping_uORF	1123764	1123916	.	+	.	LmxM.33.2910
LmxM.33	RNA_seq_guided_annotation	non_overlapping_uORF	1145994	1146212	.	+	.	LmxM.33.2990
LmxM.33	RNA_seq_guided_annotation	non_overlapping_uORF	1155157	1155306	.	+	.	LmxM.33.3020
LmxM.33	RNA_seq_guided_annotation	non_overlapping_uORF	1175464	1175544	.	+	.	LmxM.33.3070
LmxM.33	RNA_seq_guided_annotation	non_overlapping_uORF	1212508	1212615	.	+	.	LmxM.33.3170
LmxM.33	RNA_seq_guided_annotation	non_overlapping_uORF	1232169	1232393	.	+	.	LmxM.33.3220
LmxM.33	RNA_seq_guided_annotation	non_overlapping_uORF	1307421	1307528	.	+	.	LmxM.33.3430
LmxM.33	RNA_seq_guided_annotation	non_overlapping_uORF	1316541	1316759	.	+	.	LmxM.33.3450
LmxM.33	RNA_seq_guided_annotation	non_overlapping_uORF	1323595	1323672	.	+	.	LmxM.33.3470
LmxM.33	RNA_seq_guided_annotation	non_overlapping_uORF	1400404	1400562	.	+	.	LmxM.33.3690
LmxM.33	RNA_seq_guided_annotation	non_overlapping_uORF	1416218	1416295	.	+	.	LmxM.33.3745
LmxM.33	RNA_seq_guided_annotation	non_overlapping_uORF	1421662	1421967	.	+	.	LmxM.33.3750
LmxM.33	RNA_seq_guided_annotation	non_overlapping_uORF	1424757	1424864	.	+	.	LmxM.33.3760
LmxM.33	RNA_seq_guided_annotation	non_overlapping_uORF	1436966	1437151	.	+	.	LmxM.33.3800
LmxM.33	RNA_seq_guided_annotation	non_overlapping_uORF	1454187	1454267	.	+	.	LmxM.33.3880
LmxM.33	RNA_seq_guided_annotation	non_overlapping_uORF	1473153	1473299	.	+	.	LmxM.33.3900
LmxM.33	RNA_seq_guided_annotation	non_overlapping_uORF	1477432	1477551	.	+	.	LmxM.33.3920
LmxM.33	RNA_seq_guided_annotation	non_overlapping_uORF	1533909	1534001	.	+	.	LmxM.33.4060
LmxM.33	RNA_seq_guided_annotation	non_overlapping_uORF	1541572	1541688	.	+	.	LmxM.33.4080
LmxM.33	RNA_seq_guided_annotation	non_overlapping_uORF	1546861	1546986	.	+	.	LmxM.33.4100
LmxM.33	RNA_seq_guided_annotation	non_overlapping_uORF	1591344	1591460	.	+	.	LmxM.33.4220
LmxM.33	RNA_seq_guided_annotation	non_overlapping_uORF	1605061	1605141	.	+	.	LmxM.33.4280
LmxM.33	RNA_seq_guided_annotation	non_overlapping_uORF	1620184	1620279	.	+	.	LmxM.33.4530
LmxM.33	RNA_seq_guided_annotation	non_overlapping_uORF	1635484	1635684	.	+	.	LmxM.33.4580
LmxM.34	RNA_seq_guided_annotation	non_overlapping_uORF	40658	40747	.	+	.	LmxM.34.0200
LmxM.34	RNA_seq_guided_annotation	non_overlapping_uORF	58859	58981	.	+	.	LmxM.34.0260
LmxM.34	RNA_seq_guided_annotation	non_overlapping_uORF	61401	61553	.	+	.	LmxM.34.0270
LmxM.34	RNA_seq_guided_annotation	non_overlapping_uORF	63677	63838	.	+	.	LmxM.34.0280
LmxM.34	RNA_seq_guided_annotation	non_overlapping_uORF	114411	114632	.	+	.	LmxM.34.0440
LmxM.34	RNA_seq_guided_annotation	non_overlapping_uORF	128383	128466	.	+	.	LmxM.34.0470
LmxM.34	RNA_seq_guided_annotation	non_overlapping_uORF	133203	133322	.	+	.	LmxM.34.0490
LmxM.34	RNA_seq_guided_annotation	non_overlapping_uORF	181215	181343	.	+	.	LmxM.34.0550
LmxM.34	RNA_seq_guided_annotation	non_overlapping_uORF	194212	194307	.	+	.	LmxM.34.0560
LmxM.34	RNA_seq_guided_annotation	non_overlapping_uORF	227022	227099	.	+	.	LmxM.34.0640
LmxM.34	RNA_seq_guided_annotation	non_overlapping_uORF	291221	291772	.	+	.	LmxM.34.0800
LmxM.34	RNA_seq_guided_annotation	non_overlapping_uORF	310244	310411	.	+	.	LmxM.34.0830
LmxM.34	RNA_seq_guided_annotation	non_overlapping_uORF	338044	338130	.	+	.	LmxM.34.0920
LmxM.34	RNA_seq_guided_annotation	non_overlapping_uORF	376124	376213	.	+	.	LmxM.34.1020
LmxM.34	RNA_seq_guided_annotation	non_overlapping_uORF	423902	423988	.	+	.	LmxM.34.1110
LmxM.34	RNA_seq_guided_annotation	non_overlapping_uORF	481920	482111	.	+	.	LmxM.34.1270
LmxM.34	RNA_seq_guided_annotation	non_overlapping_uORF	485503	485610	.	+	.	LmxM.34.1290
LmxM.34	RNA_seq_guided_annotation	non_overlapping_uORF	504954	505079	.	+	.	LmxM.34.1360
LmxM.34	RNA_seq_guided_annotation	non_overlapping_uORF	516468	516683	.	+	.	LmxM.34.1390
LmxM.34	RNA_seq_guided_annotation	non_overlapping_uORF	536414	537133	.	+	.	LmxM.34.1450
LmxM.34	RNA_seq_guided_annotation	non_overlapping_uORF	567166	567300	.	-	.	LmxM.34.1490
LmxM.34	RNA_seq_guided_annotation	non_overlapping_uORF	599801	600136	.	-	.	LmxM.34.1590
LmxM.34	RNA_seq_guided_annotation	non_overlapping_uORF	608148	608369	.	-	.	LmxM.34.1610
LmxM.34	RNA_seq_guided_annotation	non_overlapping_uORF	616760	616984	.	-	.	LmxM.34.1620
LmxM.34	RNA_seq_guided_annotation	non_overlapping_uORF	665452	665631	.	+	.	LmxM.34.1830
LmxM.34	RNA_seq_guided_annotation	non_overlapping_uORF	673428	673508	.	+	.	LmxM.34.1860
LmxM.34	RNA_seq_guided_annotation	non_overlapping_uORF	722749	722937	.	+	.	LmxM.34.2020
LmxM.34	RNA_seq_guided_annotation	non_overlapping_uORF	725835	725951	.	+	.	LmxM.34.2030
LmxM.34	RNA_seq_guided_annotation	non_overlapping_uORF	731476	731589	.	+	.	LmxM.34.2040
LmxM.34	RNA_seq_guided_annotation	non_overlapping_uORF	841672	841827	.	+	.	LmxM.34.2270
LmxM.34	RNA_seq_guided_annotation	non_overlapping_uORF	861452	861601	.	+	.	LmxM.34.2320
LmxM.34	RNA_seq_guided_annotation	non_overlapping_uORF	882771	882869	.	+	.	LmxM.34.2370
LmxM.34	RNA_seq_guided_annotation	non_overlapping_uORF	886487	886621	.	+	.	LmxM.34.2380
LmxM.34	RNA_seq_guided_annotation	non_overlapping_uORF	907760	908359	.	+	.	LmxM.34.2410
LmxM.34	RNA_seq_guided_annotation	non_overlapping_uORF	920231	920551	.	+	.	LmxM.34.2430
LmxM.34	RNA_seq_guided_annotation	non_overlapping_uORF	934938	935075	.	+	.	LmxM.34.2450
LmxM.34	RNA_seq_guided_annotation	non_overlapping_uORF	970548	970631	.	+	.	LmxM.34.2560
LmxM.34	RNA_seq_guided_annotation	non_overlapping_uORF	983899	983982	.	-	.	LmxM.34.2610
LmxM.34	RNA_seq_guided_annotation	non_overlapping_uORF	1056721	1056891	.	-	.	LmxM.34.2790
LmxM.34	RNA_seq_guided_annotation	non_overlapping_uORF	1087520	1087618	.	-	.	LmxM.34.2850
LmxM.34	RNA_seq_guided_annotation	non_overlapping_uORF	1114922	1115101	.	-	.	LmxM.34.2930
LmxM.34	RNA_seq_guided_annotation	non_overlapping_uORF	1126931	1127014	.	-	.	LmxM.34.2960
LmxM.34	RNA_seq_guided_annotation	non_overlapping_uORF	1173400	1173504	.	-	.	LmxM.34.3080
LmxM.34	RNA_seq_guided_annotation	non_overlapping_uORF	1180636	1180758	.	-	.	LmxM.34.3090
LmxM.34	RNA_seq_guided_annotation	non_overlapping_uORF	1219702	1219782	.	-	.	LmxM.34.3170
LmxM.34	RNA_seq_guided_annotation	non_overlapping_uORF	1272909	1273028	.	-	.	LmxM.34.3330
LmxM.34	RNA_seq_guided_annotation	non_overlapping_uORF	1305247	1305375	.	-	.	LmxM.34.3420
LmxM.34	RNA_seq_guided_annotation	non_overlapping_uORF	1344109	1344384	.	-	.	LmxM.34.3520
LmxM.34	RNA_seq_guided_annotation	non_overlapping_uORF	1363173	1363349	.	-	.	LmxM.34.3580
LmxM.34	RNA_seq_guided_annotation	non_overlapping_uORF	1404091	1404180	.	-	.	LmxM.34.3720
LmxM.34	RNA_seq_guided_annotation	non_overlapping_uORF	1407905	1408000	.	-	.	LmxM.34.3730
LmxM.34	RNA_seq_guided_annotation	non_overlapping_uORF	1413461	1413607	.	-	.	LmxM.34.3750
LmxM.34	RNA_seq_guided_annotation	non_overlapping_uORF	1447551	1447628	.	+	.	LmxM.34.3925
LmxM.34	RNA_seq_guided_annotation	non_overlapping_uORF	1463636	1463971	.	+	.	LmxM.34.3960
LmxM.34	RNA_seq_guided_annotation	non_overlapping_uORF	1491771	1492220	.	+	.	LmxM.34.4000
LmxM.34	RNA_seq_guided_annotation	non_overlapping_uORF	1505050	1505178	.	+	.	LmxM.34.4020
LmxM.34	RNA_seq_guided_annotation	non_overlapping_uORF	1563098	1563190	.	+	.	LmxM.34.4180
LmxM.34	RNA_seq_guided_annotation	non_overlapping_uORF	1577092	1577274	.	+	.	LmxM.34.4210
LmxM.34	RNA_seq_guided_annotation	non_overlapping_uORF	1590861	1591124	.	+	.	LmxM.34.4230
LmxM.34	RNA_seq_guided_annotation	non_overlapping_uORF	1595948	1596121	.	+	.	LmxM.34.4240
LmxM.34	RNA_seq_guided_annotation	non_overlapping_uORF	1607115	1607237	.	+	.	LmxM.34.4260
LmxM.34	RNA_seq_guided_annotation	non_overlapping_uORF	1611524	1611811	.	+	.	LmxM.34.4280
LmxM.34	RNA_seq_guided_annotation	non_overlapping_uORF	1617840	1618052	.	+	.	LmxM.34.4290
LmxM.34	RNA_seq_guided_annotation	non_overlapping_uORF	1632380	1632667	.	+	.	LmxM.34.4340
LmxM.34	RNA_seq_guided_annotation	non_overlapping_uORF	1634718	1634858	.	+	.	LmxM.34.4350
LmxM.34	RNA_seq_guided_annotation	non_overlapping_uORF	1663518	1663664	.	+	.	LmxM.34.4440
LmxM.34	RNA_seq_guided_annotation	non_overlapping_uORF	1666641	1667087	.	+	.	LmxM.34.4450
LmxM.34	RNA_seq_guided_annotation	non_overlapping_uORF	1718303	1718467	.	+	.	LmxM.34.4630
LmxM.34	RNA_seq_guided_annotation	non_overlapping_uORF	1722478	1722603	.	+	.	LmxM.34.4650
LmxM.34	RNA_seq_guided_annotation	non_overlapping_uORF	1731548	1731682	.	+	.	LmxM.34.4680
LmxM.34	RNA_seq_guided_annotation	non_overlapping_uORF	1751070	1751282	.	+	.	LmxM.34.4780
LmxM.34	RNA_seq_guided_annotation	non_overlapping_uORF	1786879	1787019	.	+	.	LmxM.34.4900
LmxM.34	RNA_seq_guided_annotation	non_overlapping_uORF	1794069	1794224	.	+	.	LmxM.34.4930
LmxM.34	RNA_seq_guided_annotation	non_overlapping_uORF	1800720	1800818	.	+	.	LmxM.34.4950
LmxM.34	RNA_seq_guided_annotation	non_overlapping_uORF	1816863	1817168	.	+	.	LmxM.34.4990
LmxM.34	RNA_seq_guided_annotation	non_overlapping_uORF	1835116	1835220	.	+	.	LmxM.34.5010
LmxM.34	RNA_seq_guided_annotation	non_overlapping_uORF	1850553	1850705	.	+	.	LmxM.34.5050
LmxM.34	RNA_seq_guided_annotation	non_overlapping_uORF	1870759	1870854	.	+	.	LmxM.34.5110
LmxM.34	RNA_seq_guided_annotation	non_overlapping_uORF	1878900	1878995	.	+	.	LmxM.34.5140
LmxM.34	RNA_seq_guided_annotation	non_overlapping_uORF	1886716	1887111	.	+	.	LmxM.34.5170
