# Supplementary material for: Comparative Life Cycle Transcriptomics Revises Leishmania mexicana Genome Annotation and Links a Chromosome Duplication with Parasitism of Vertebrates
Source: PLoS Pathog. 2015 Oct 9;11(10):e1005186. doi: 10.1371/journal.ppat.1005186 (PMC4599935; doi:10.1371/journal.ppat.1005186)
Supplement: S12 Table — (XLSX) [file ppat.1005186.s016.xlsx]

## Sheet: leish_all_expression_FPKM_label
Table S12. Fragments per kilobase of transcript per million mapped reads (FPKM) for each gene. 1, 2 and 3 refer to the three replicate samples for each cell type.
Gene ID	AMA1	AMA2	AMA3	AXA1	AXA2	AXA3	PRO1	PRO2	PRO3
LmxM.01_107651	6.29	11.94	16.01	34.73	27.38	20.79	32.5	14.47	20.26
LmxM.01_123594	28.29	84.91	86.76	121.02	127.29	134.35	51.07	67.42	65.44
LmxM.01_195286	5.26	26.65	23.23	36.65	33.01	29.14	20.86	22.59	17.5
LmxM.01_232406	0	0	0	0	0	0	0	0	0
LmxM.01_240110	20.39	47.37	35.79	120.4	85.89	109.73	79.45	65.01	68.13
LmxM.01_53687	6.16	14.96	17.36	38.38	28.89	24.25	19.96	9.39	17.2
LmxM.01_57483	4.26	11.47	13.88	27.89	24.52	23.78	24.34	23.93	21.38
LmxM.01.0010	1.77	5.11	6.81	7.33	11.25	12.5	11.22	14.81	12.75
LmxM.01.0020	10.29	23	25.92	39.96	32.33	31.56	26.67	20.93	25.57
LmxM.01.0030	3.6	9.82	11.78	26.99	29.02	30.46	35.68	35.75	33.12
LmxM.01.0040	12.77	28.16	23.56	49.43	43.26	36.76	29.2	37.49	31.04
LmxM.01.0050	10.62	20.05	27.05	23.26	23.59	27.3	17.21	20.12	18.51
LmxM.01.0060	4.83	5.48	6.1	19.9	15.69	13.73	24.15	11.96	15.02
LmxM.01.0070	7.18	24.54	24.25	28.1	29.2	32.67	20.38	26.82	22.85
LmxM.01.0080	3.79	11.97	11.92	24.77	19.46	20.12	21.1	12.63	15.87
LmxM.01.0090	4.96	14.47	15.24	27.14	26.72	26.22	19.2	17.16	21.47
LmxM.01.0100	4.82	6.99	10.94	23.14	26	24.34	17.47	17.67	18.8
LmxM.01.0110	8.98	17.88	26.26	46.15	39.99	43.76	44.02	34.18	37.2
LmxM.01.0120	5.56	20.9	24.64	22.78	19.82	19.66	16.66	21.51	18.78
LmxM.01.0130	4.44	10.86	14.27	27.28	28.06	27.89	19.83	21.96	31.29
LmxM.01.0140	5.84	24.38	23.39	37.75	65.84	58.12	52.62	107.47	83.39
LmxM.01.0150	11.8	33.85	28.09	58.38	54.6	56.88	44.36	59.22	50.7
LmxM.01.0160	37.94	114.53	119.95	189.01	214.91	191.14	111.8	192.12	206.27
LmxM.01.0170	4.91	9.69	12.84	23.42	28.03	27.22	22.72	22.69	21.5
LmxM.01.0180	3.71	8.86	11.06	21.6	34.4	33.47	26.88	31.11	29.46
LmxM.01.0190	5.07	36.01	28.73	55.3	39.97	42.46	40.06	31.97	38.98
LmxM.01.0200	8.67	24.41	29.36	46.87	49.81	51.37	32.83	47.88	38.85
LmxM.01.0210	5.7	14.55	18.65	37.98	40.78	34.83	30.96	30.98	35.4
LmxM.01.0220	4.67	13.69	12.21	29.12	36.24	33.4	33.47	38.4	40.51
LmxM.01.0230	11.94	22.22	26.56	41.33	32.57	35.62	26.14	26.66	24.1
LmxM.01.0240	4.23	14.01	15.9	30.91	33.08	33.42	20.08	26.51	24.72
LmxM.01.0250	2.58	9.34	9.84	19.37	22.84	20.42	13.48	14.27	16.68
LmxM.01.0260	6.27	18.7	26.14	48.61	35.34	34.36	37.79	23.8	30.67
LmxM.01.0270	6.63	20.22	19.39	51.22	48.68	43.42	48.95	42.39	53.85
LmxM.01.0280	6.06	14.38	15.47	33.42	29.14	29.47	25.45	24.21	29.48
LmxM.01.0290	7.72	19.75	17.35	30.85	28.62	29.13	25.77	24.82	26.42
LmxM.01.0300	38.33	24.36	27.57	90.09	32.8	32.39	46.79	13.41	19.39
LmxM.01.0310	6.77	5.99	8.42	28.18	14.29	13.53	21.23	8.19	9.47
LmxM.01.0315	3.23	4.63	5.82	11.45	5.61	5.79	8.81	2.47	3.75
LmxM.01.0320	8.68	12.02	14.5	34.75	29.02	28.82	30.68	19.86	25.23
LmxM.01.0330	17.93	58.96	54	75.58	83.48	94.28	60.42	74.93	73.75
LmxM.01.0335	23.21	45.25	46.64	93.2	89.54	84.63	100.02	112.27	103.36
LmxM.01.0340	5.82	13.22	16.04	31.52	33	33.61	20.44	17.88	24.5
LmxM.01.0350	5.14	9.22	12.29	22.25	24.54	22.93	20.52	21.61	20.52
LmxM.01.0360	11.21	24.17	27.75	50.11	40.63	39.86	33.85	20.65	24.13
LmxM.01.0370	13.97	53.93	54.21	80.16	59.76	56.39	45.62	34.33	51.74
LmxM.01.0380	3.09	8.82	9.71	14.26	12.83	11.7	12.5	4.54	9.47
LmxM.01.0390	2.19	6.17	9.41	15.91	12.56	12.25	17.66	7.57	10.18
LmxM.01.0400	1.39	9.46	8.69	8.53	10.94	10.23	7.89	6.29	7.21
LmxM.01.0410	258.37	857.89	800.07	1216.54	1074.33	1017.84	1073.68	812.64	1032.66
LmxM.01.0430	3.55	9.33	10.87	17.91	17.3	16.48	16.75	13.86	16.08
LmxM.01.0440	4.95	13.82	18.74	25.85	38.38	35.73	30.03	41.11	38.7
LmxM.01.0450	7.11	18.75	20.52	24.23	30.38	35.39	20.68	54.75	31.15
LmxM.01.0460	4.92	18.08	21.75	22.9	34.01	36.04	31.52	41.93	32.19
LmxM.01.0470	10.22	17.23	19.42	48.49	52.36	45.22	61.05	40.31	58.53
LmxM.01.0480	7.2	12.48	18.12	19.12	24.68	20.06	29.63	40.1	52.79
LmxM.01.0490	4.79	14.55	16.13	29.39	40.22	36.16	39.94	40.41	47.54
LmxM.01.0500	5.25	16.82	21.82	29.5	40.04	37.86	33.91	38.9	41.06
LmxM.01.0510	8.34	17.16	18.93	38.83	43.77	43.51	20.57	40.36	33.12
LmxM.01.0520	10.42	19.73	25.69	43.91	53.62	45.61	85.19	70.85	78.7
LmxM.01.0530	1.53	7.11	9.55	12.09	16.07	15.86	10.95	10.43	9.17
LmxM.01.0540	3.9	12.82	14.89	17.67	27.96	24.29	30.92	53.4	40.61
LmxM.01.0550	3.46	16.28	16.45	27.95	30.96	30.11	26.85	27.71	26.11
LmxM.01.0560	2.55	12.29	15.44	33.98	22.47	18.2	21.86	11.79	15.29
LmxM.01.0570	7.37	24.41	25.05	60.97	58.55	52.72	50.55	50.57	54
LmxM.01.0580	3.81	14.27	17.77	20.42	30.65	31.4	25.7	33.74	32.6
LmxM.01.0590	6.96	19.49	20.88	42.49	31.44	32.63	30.55	40.49	29.95
LmxM.01.0600	1.97	7.97	9.83	13.07	16.75	15.84	10.27	12.74	10.03
LmxM.01.0610	4.32	16.31	23.78	29.88	32.86	30.49	29.63	30.26	32.81
LmxM.01.0620	3.15	10.34	12.93	20.83	21.28	19.67	39.04	28.8	39.21
LmxM.01.0630	4.72	15.73	18.74	24.73	23.89	24.43	14.41	13	13.49
LmxM.01.0640	2.32	11.33	14.25	32.96	33.88	26.58	31.6	19.75	33.36
LmxM.01.0650	13.36	33.38	36.65	62.81	69.24	61.75	54.49	54.14	66.75
LmxM.01.0660	2.88	11.36	15.84	21.09	19.98	18.33	12.63	10.72	14.4
LmxM.01.0670	5.39	17.76	17.19	16.07	20.46	21.83	10.79	17.98	13.4
LmxM.01.0680	3.4	12.95	16.54	20.42	24.29	21.68	20.52	25.24	20.79
LmxM.01.0690	29.59	95.98	99.33	147.22	101.97	95.73	87.59	57.62	69.9
LmxM.01.0700	6.72	13.77	17.06	24.43	23.25	23.94	11.52	16.93	14.93
LmxM.01.0710	4.45	16.17	18.83	31.23	29.97	28.29	21.53	16.44	21.76
LmxM.01.0720	2.14	9.27	10.47	14.79	17.63	16.74	12.2	9.38	10.92
LmxM.01.0730	3.53	7.7	11.21	18.71	21.69	19.87	17.84	13.27	14.45
LmxM.01.0740	3.68	13.15	15.96	25.07	29.13	24.45	20.15	17	20.51
LmxM.01.0750	3.25	9.82	11.32	19.85	19.67	17.06	15.06	9.48	11.92
LmxM.01.0760	7.23	22.17	22.21	39.24	32.92	34.1	19.64	15.19	20.25
LmxM.01.0770	89.33	247.25	296.69	317.52	432.24	465.6	354.55	659.6	503.21
LmxM.01.0790	2.07	5.87	5.89	9.45	11.1	11.72	8.22	11.22	7.46
LmxM.01.0800	7.5	20.91	21.84	35.05	28.28	26.91	16.04	12.07	18.59
LmxM.01.0810	6.54	18.55	24.86	28.61	30.88	32.51	18.58	21.97	18.57
LmxM.01.0820	4.13	12.44	15.84	19.82	18.03	18.67	14.6	13.14	12.72
LmxM.01.0830	0	0	0	0	0.15	0.17	0	0	0.16
LmxM.02_11936	11.41	37.79	34.95	49.43	57.23	57.06	36.49	67.95	55.7
LmxM.02_159692	36	47.01	51.12	94.7	53.32	44.38	37.99	16.12	27.86
LmxM.02_84177	2.58	10.81	9.65	17.99	16.46	16.44	8.36	9.92	10.76
LmxM.02.0030	0	0	0	0	0	0	0	0	0
LmxM.02.0040	5.45	11.68	13.73	19.44	26.85	23.85	22.74	25.49	28.57
LmxM.02.0050	1.73	3.74	5.25	6.21	6.93	7.16	6.83	5.78	5.72
LmxM.02.0060	27.95	31.23	41.39	91.8	36.85	40.15	42.22	14.08	21.23
LmxM.02.0070	4.45	7.86	8.28	13.6	9.99	10.03	8.56	5.17	7.1
LmxM.02.0080	5.45	10.24	12.59	19.76	17.24	16.64	16.91	9.19	13.02
LmxM.02.0085	8.48	22.78	22.97	42.34	34.32	34.41	24.79	21.65	24.35
LmxM.02.0090	4.72	10.76	11.79	26.18	30.97	25.99	37.11	34.53	35.14
LmxM.02.0100	12.3	21.67	27.64	64.09	67.83	62.28	57.93	56.19	61.04
LmxM.02.0110	4.5	7.62	9.56	14.1	17.52	16.86	21.12	16.51	16.46
LmxM.02.0120	2.54	4.44	5.97	11.96	13.71	11.3	9.85	6.67	8.5
LmxM.02.0130	5.98	20.36	18.37	38.4	36.36	39.69	31.07	44.53	41.74
LmxM.02.0140	4.86	13.1	15.55	21.29	26.64	25.78	19.37	26.19	24.66
LmxM.02.0150	3.91	6.5	8.29	17.4	13.33	12.11	14.71	6.99	10.21
LmxM.02.0160	0.87	1.67	1.27	1.45	2.26	2.89	2.35	2.52	1.91
LmxM.02.0170	1.14	2.33	3.96	10.98	9.43	7.75	9.7	6.5	6.47
LmxM.02.0200	1.52	4.36	4.65	6.9	15.67	14.54	14.46	21.68	15.35
LmxM.02.0200partial	3.93	13.61	15.68	18.19	37.06	37.04	36.35	49.03	41.24
LmxM.02.0230	6.03	11.78	17.09	24.93	31.5	26.21	29.6	28.35	32.01
LmxM.02.0240	5.26	15.83	18.18	29.55	31.16	28.26	26.02	24.68	26.43
LmxM.02.0250	3.4	5.3	8.19	18.98	18.64	16.99	18.78	10.42	12.55
LmxM.02.0260	11.54	24.23	31.38	59.15	41.76	39.3	59.64	27.83	37.6
LmxM.02.0270	10.07	22.66	24.58	46.64	39.17	32.38	47.89	30.21	38.62
LmxM.02.0280	13.83	42.88	44.12	65.71	75.29	68.4	42.67	64.35	54.79
LmxM.02.0290	7.27	14.15	20.15	36.78	33.75	33.09	29.37	26.07	31.29
LmxM.02.0300	2.27	4.42	6.63	8.87	8.75	8.19	10.31	8.26	8.67
LmxM.02.0310	2.25	4.68	5.83	13.06	10.86	12.13	32.88	40.39	37.39
LmxM.02.0320	2.94	14.17	16.58	27.12	19.98	16.03	16.93	10.22	18.07
LmxM.02.0330	3.25	12.78	13.52	21.97	23.92	23.39	19.68	19.65	18.73
LmxM.02.0340	2.86	3.41	7.86	12.75	13.53	13.14	9.42	7.23	8.83
LmxM.02.0350	3.09	7.07	10.07	17.9	21.55	21.82	16.62	15.73	16.08
LmxM.02.0360	7.41	18.5	19.06	30.88	29.11	28.74	21.71	26.16	27.38
LmxM.02.0370	7.39	18.07	20.18	34.38	41.43	41.01	46.5	60.79	46.74
LmxM.02.0380	10.63	19.32	23.46	49.28	31.48	29.54	43.75	20.15	27.63
LmxM.02.0390	6.23	12.95	14.1	31.9	41.46	38.43	35.87	30.43	33.58
LmxM.02.0400	0	0	0	0	0	0	0	47.63	0
LmxM.02.0410	1.82	6.87	7.19	12.13	12.74	10.88	10.07	11.57	10.6
LmxM.02.0420	4.01	9.81	12.95	18.06	27.17	26.72	21.36	24.25	22.73
LmxM.02.0430	6.81	7.8	12.13	31.61	16.58	15.85	14.67	5.4	9.18
LmxM.02.0440	5.82	13.17	13.82	25.59	35.98	36.31	20.03	28.89	27.57
LmxM.02.0450	17.8	39.94	35.03	60.34	62.24	66.56	59.54	93.44	67.49
LmxM.02.0460	15.53	24.7	39.94	50.18	194.1	193.46	56.78	186.28	170.79
LmxM.02.0470	3.73	8.79	12.26	17.99	22.27	21.06	14.3	11.22	14
LmxM.02.0480	2.38	8.52	10.97	18.48	19.32	18.15	12.65	12.9	14.79
LmxM.02.0490	1.96	7.78	10.23	10.6	12.81	12.46	7.5	8.3	9.28
LmxM.02.0500	3.04	7.43	12.33	13.15	15.58	15.39	11.87	12.78	9.07
LmxM.02.0510	7.52	24.28	28.09	32.99	35.03	34.93	24.4	27.63	31.77
LmxM.02.0520	3.77	11	13.71	20.92	18.93	19.7	17.31	15.74	16.85
LmxM.02.0530	3.75	10.11	11.6	15.41	19.3	20.15	23.43	34.15	25.3
LmxM.02.0540	13.05	26.32	25.91	39.82	42.12	43.91	38.07	38.16	40.55
LmxM.02.0550	4.45	11.33	10.62	21.27	20.79	23.03	95.72	93.73	96.18
LmxM.02.0560	4.48	10.36	10.61	14.93	12.17	11.17	12.29	8.58	10.24
LmxM.02.0570	1.77	4.27	3.57	5.42	5.49	5.48	4.05	4.23	3.71
LmxM.02.0580	4.15	7.58	10.24	16.24	14.96	13.1	15.46	9.39	12.46
LmxM.02.0590	5.43	14.81	18	24.42	22.48	21.4	22.34	18.07	20.54
LmxM.02.0600	5.26	18.01	16.96	23.78	22	21.33	12.95	11.41	14.84
LmxM.02.0610	3.16	9.65	10.56	40.4	34.86	29.23	30.18	29.46	29.35
LmxM.02.0620	6.93	15.65	17.43	30.72	28.44	27.25	20.23	16.31	21.31
LmxM.02.0630	3.51	9.5	10.12	15.05	15.35	14.85	8.52	13.11	11.84
LmxM.02.0640	2.26	8.69	10.11	10.19	12.33	12.42	9.36	8.56	9.77
LmxM.02.0650	5.39	11.24	10.78	31.94	23.39	17.52	33	16.27	27.08
LmxM.02.0660	4.84	10.75	12.98	20.55	18.35	15.29	18.38	12.54	15.55
LmxM.02.0670	13.5	35.08	41.19	58.91	69.95	63.64	72.61	69.3	83.3
LmxM.02.0680	12.4	22.81	26.28	53.92	47.04	49.92	54.64	69.27	59.2
LmxM.02.0690	4.03	16.65	17.39	27.35	28.16	28.26	32.42	30.6	35.63
LmxM.02.0700	6.95	18.96	22.79	35.37	39.88	37.96	47.13	41.86	48.47
LmxM.02.0710	13.56	27.76	34.47	57.04	64.51	65.96	59.65	69.26	74.07
LmxM.02.0720	7.57	24.76	24.91	35.54	42.75	58.24	11.95	24.27	18.47
LmxM.02.0730	22.46	66.07	63.84	90.72	85.02	86.91	44.69	55.64	60.24
LmxM.02.0740	28.95	46.81	60.29	90.7	89.83	90.8	80.96	108.82	94.64
LmxM.03_101644	1.81	11.49	12.56	8.91	21.15	23.01	12.91	44.27	29.21
LmxM.03_153620	6.38	31.32	37.02	53.54	79.13	70.03	39.99	54.45	57.54
LmxM.03_204918	7.6	16.61	26.5	35.09	42.61	37.42	30.5	29.43	36.86
LmxM.03_78395	1.66	8.24	12.07	8.63	28.12	28.81	7.68	28.48	17.85
LmxM.03.0010	0.74	2.46	4.35	2.19	4.23	3.99	3.92	3.96	4.1
LmxM.03.0020	18.42	20.59	26.49	37.64	18.93	15.61	19.76	7.95	13.58
LmxM.03.0030	3.4	9.22	13.42	20.55	31.35	30.07	36.56	30.38	44.98
LmxM.03.0040	6.64	22.88	22.66	14.97	28.38	28.22	24.41	51.98	47.03
LmxM.03.0060	6.41	11.59	13.66	15.9	22.29	18.43	11.59	8	14.97
LmxM.03.0070	8.14	16.87	23.77	28.75	28.57	26.78	18.63	15.32	23.12
LmxM.03.0080	10.9	27.59	37.42	43.11	54.6	54.51	42.75	55.15	66.14
LmxM.03.0090	3.74	10.13	10.58	22.26	26.68	28.44	18.89	27.22	24.4
LmxM.03.0100	29.51	102.77	105.27	109.98	138.03	151.89	72.22	84.42	98.46
LmxM.03.0110	2.35	7.26	9.44	13.45	21.86	19.61	15.39	17.22	20.06
LmxM.03.0120	4.56	12.26	17.11	22.62	31.2	29.63	20.94	22.77	25.81
LmxM.03.0130	14.66	55.03	55.09	59.67	88.75	81.01	58.64	80.78	90.51
LmxM.03.0140	8.31	28.65	32.99	41.68	56.43	49.46	37.93	41.61	58.92
LmxM.03.0150	14.12	33.47	42.67	84.68	105.79	100.21	67.32	77.34	89.72
LmxM.03.0160	9.26	21.17	32.52	48.3	59.43	51.56	50.71	44.92	61.78
LmxM.03.0170	15.9	53.45	59.36	74.93	106.25	103.09	58.53	112.1	100.18
LmxM.03.0180	1.94	4.9	7.58	9.45	17.98	17.48	11.72	15.52	16.86
LmxM.03.0190	9.74	48.33	51.29	42.16	84.77	72.25	46.77	86.45	92.07
LmxM.03.0200	7.13	25.36	30.7	36	74.85	73.05	62.93	114.53	115.75
LmxM.03.0210	8.34	26.55	34	47.3	60.62	54.13	46.71	49.39	61.41
LmxM.03.0220	8.59	34.79	37.92	42.39	77.99	70.3	38.48	55.16	74.07
LmxM.03.0230	13.75	43.73	52.8	28.36	65.12	64.54	49.5	118.53	94
LmxM.03.0240	6.24	32.27	25.92	32.53	37.05	37.26	25.36	38.58	37.89
LmxM.03.0250	137.43	741.31	693.77	789.93	777.56	731.8	589.41	578.08	935.98
LmxM.03.0260	5.39	14.17	16.96	19.33	32.26	30.03	24.21	30.43	40.2
LmxM.03.0270	5.13	16.45	19.25	20.04	33.3	32.16	21.28	36.51	28.82
LmxM.03.0280	3.97	12.05	20.26	14.96	23.49	22.5	9.76	13.88	13.25
LmxM.03.0290	6.87	30.03	27.78	18.69	32.65	35.11	11.36	25.04	21.85
LmxM.03.0310	1.82	10.96	12.87	10.52	22.01	20.62	11.2	12.86	16.27
LmxM.03.0320	3.4	13.3	16.25	24.77	26.18	25.49	31.63	23.44	30.95
LmxM.03.0330	4.56	20.27	28.5	27.14	43.68	40.77	19.34	30.09	35.01
LmxM.03.0340	5.19	17.08	20.84	34.96	36.91	30.26	20.27	21.36	23.18
LmxM.03.0350	4.18	15.25	19.48	18.99	25.1	24.84	17.73	18.69	22.25
LmxM.03.0360	1.53	8.99	11.64	6.83	23.49	22.76	17.67	51.25	38.75
LmxM.03.0370	4.68	29.74	35.29	11.66	37.58	42.39	16.59	51.09	41.09
LmxM.03.0380	22.84	62.18	78.04	33.56	34.33	36.25	14.03	29.77	24.68
LmxM.03.0390	14.45	57.27	60.31	39.92	66.2	58.37	23.03	58.48	51.75
LmxM.03.0400	31.73	161.97	185.96	71.43	214.54	207.94	52.3	103.34	104.86
LmxM.03.0410	2.96	13.48	17.98	20.68	68.6	64.31	56.45	98.17	110.68
LmxM.03.0420	4.07	17.01	20.53	18.83	28.51	27.26	14.53	23.63	22.68
LmxM.03.0430	93.5	754.75	621.58	639.81	1008.81	1040.8	599.55	887.99	814.56
LmxM.03.0440	8.45	199.09	177.14	196.73	334.43	431.33	225.18	279.64	286.01
LmxM.03.0450	2.87	16.14	19.39	16.82	25.73	24.49	15.45	18.62	20.52
LmxM.03.0460	1.47	9.84	8.52	10.12	22.01	25.75	14.51	18.99	17.75
LmxM.03.0470	5.17	20.41	22.62	34.86	61.4	60.55	23.12	41.01	42.37
LmxM.03.0480	6.36	19.87	29.02	36.45	50.63	44.04	28.01	30.3	38.21
LmxM.03.0490	4.88	20.2	27.28	20.89	44.02	43.14	16.31	30.12	34.14
LmxM.03.0500	8.48	31.24	37.76	26.13	27	28.35	6.62	13.75	11.91
LmxM.03.0510	3.4	14.45	20.98	18.1	25.4	24.82	16.54	20.14	20.17
LmxM.03.0520	4.37	19.19	21.74	25.14	40.38	33.51	28.29	34.69	40.99
LmxM.03.0530	3.72	11.31	17.42	21.2	28.81	27.67	21.59	19.57	23.92
LmxM.03.0540	12.77	40.66	41.41	53.2	84.3	80.68	62.85	131.53	101.38
LmxM.03.0550	4.45	24.32	30.46	27.88	53.41	48.91	19.9	32.25	34.1
LmxM.03.0560	5.3	26.32	30.05	20.12	30.51	35.34	11.77	17.17	17.99
LmxM.03.0570	3.09	12.13	12.58	21.22	13.34	9.73	18.91	7.55	11
LmxM.03.0580	14.85	70.38	67.97	77.94	117.92	104.29	76.77	93.01	108.77
LmxM.03.0590	4.72	18.85	24.16	27.43	40.37	38.71	21.19	27.38	30.82
LmxM.03.0600	7.09	32.8	32.72	45.13	73.54	68.75	61.3	82.47	85.39
LmxM.03.0610	7.12	22.01	27.89	32.11	43.02	36.78	20.11	21.09	28.86
LmxM.03.0620	2.83	11.13	11.42	13	22.71	20.88	14.32	15.14	19.9
LmxM.03.0630	10.35	31.55	29.55	39.8	39.47	32.9	30.32	18.76	32.27
LmxM.03.0640	7.95	35.76	41.64	39.58	64.04	59.76	34.87	64.86	61.51
LmxM.03.0650	8.49	45.54	50.14	40.19	94.67	97.84	36.37	88.86	75.06
LmxM.03.0660	9.57	41.92	51.67	49.18	82.01	80.76	39.93	82.43	76.19
LmxM.03.0670	1.06	2.9	3.11	2.75	3.43	3.64	2.04	3.32	3.19
LmxM.03.0680	0.95	3.19	3.53	2.52	2.48	2.87	2.68	1.38	2.2
LmxM.03.0690	5.1	15.58	20.02	21.88	41.06	33.71	51.63	51.14	68.5
LmxM.03.0700	2.15	11.01	15.63	14.03	25.83	24.01	17.42	23.62	24.64
LmxM.03.0710	8.96	32.49	32.03	39.56	49.21	48.56	33.31	63.51	54.21
LmxM.03.0720	2.42	16.49	21.05	19.63	26.15	27.88	12.87	16.8	22.3
LmxM.03.0730	2.05	19.05	19.45	22.67	45.16	44.89	45.04	60.07	61.39
LmxM.03.0740	11.85	63.88	54.95	61.59	105.82	115.32	70.58	192.02	134.26
LmxM.03.0750	4.91	16.9	23.9	30.02	41.83	39.59	34.4	32.16	42.61
LmxM.03.0760	2.6	22.17	22.35	23.66	38.92	35.99	24.12	44.05	38.64
LmxM.03.0770	3.59	13.13	16.43	22.84	42.09	37.7	25.38	30.44	47.45
LmxM.03.0780	4.31	16.11	20.3	19.98	32.75	32.05	21.98	27.96	29.1
LmxM.03.0790	3.28	15.88	20.62	16.9	15.89	14.29	10.31	6.69	11.5
LmxM.03.0800	3.71	18.84	23.35	17.26	35.03	34.64	18.59	30.85	29.47
LmxM.03.0810	1.26	8.09	10.26	15.49	24.63	20.52	13.51	17.94	20.15
LmxM.03.0820	1.29	5.98	9.77	9.79	19.52	17.72	11.42	14.07	14.91
LmxM.03.0821	7.85	37.64	38.74	46.07	78.78	76.62	37.91	78.59	80.39
LmxM.03.0830	2.91	14.41	15.15	15.41	19.22	18.39	9.64	12.64	13.54
LmxM.03.0840	3.04	15.92	18.49	19.86	33.64	33.13	25.83	28.05	34.33
LmxM.03.0850	3.87	18.08	22.61	21.71	37.39	34.65	21.47	32.07	34.45
LmxM.03.0860	2.13	7.8	9.3	12.32	15.05	13.88	10.3	9.9	11.6
LmxM.03.0870	2.02	5.38	9.04	12.26	21.16	20.47	12.84	19.03	20.31
LmxM.03.0880	2.44	9.53	11.02	11.36	19.51	16.99	11.44	15.27	17.26
LmxM.03.0890	7.2	16.45	20.71	44.54	64.39	62.79	25.39	32.14	41.22
LmxM.03.0900	14.06	40.56	42.98	46.2	65.42	59.96	42.74	60.27	68.37
LmxM.03.0910	12.71	59.23	50.88	72.8	100.57	96.39	52.85	83.34	89.86
LmxM.03.0920	18.02	45.86	48.54	67.14	98.98	116.46	44.85	108.47	78.51
LmxM.03.0930	3.85	15.42	18.42	21.14	32.23	28.36	15.96	28.63	24.79
LmxM.03.0940	10.07	28.16	32.74	35.09	31.38	26.27	15.82	13.4	18.13
LmxM.03.0950	22.75	47.78	64.03	69.44	73.23	72.74	29.3	28.35	40.06
LmxM.03.0960	63.98	193.85	166.09	213.99	277.33	292.47	195.6	271.81	330.43
LmxM.03.0970	5.22	13.91	15.2	33.01	25.97	23.91	54.6	30.37	37.95
LmxM.03.0980	50.16	142.46	172.66	193.35	220.1	205.42	182.81	167.05	218.59
LmxM.04_123059	11.84	27.33	30.76	44.92	44.6	45.39	32.09	50.78	50.24
LmxM.04_201044	13.27	42.62	39.29	59.53	66.39	65.36	24.58	47.02	37.57
LmxM.04_212255	1.18	4.63	7.01	5.82	9.83	9.49	5.65	9.22	10.59
LmxM.04_243246	16.43	31.47	30.85	49.97	57.91	55.76	40.87	53.59	50.05
LmxM.04_246981	4.13	5.02	6.27	6.87	8.6	10.65	1.92	8.26	3.45
LmxM.04_422972	10.9	21.26	23.09	40.2	36.83	31.16	37.56	22.75	35.02
LmxM.04_50854	17.98	62.75	47.1	71.05	65.73	66.67	33.85	66.65	38.39
LmxM.04.0010	8.69	10.85	16.8	30.63	37.98	34.48	55.06	38.46	47.15
LmxM.04.0020	4.25	3.75	6.37	12.71	5.39	7.91	6.93	2.26	3.87
LmxM.04.0030	6.44	16.46	17.15	23.01	23.55	25.91	24.31	30.73	23.81
LmxM.04.0035	14.61	21.96	12.45	75.07	0	0	0	0	0
LmxM.04.0040	5	6.75	7.2	7.81	12.16	13.94	24.06	43.19	30.83
LmxM.04.0045	2.82	5.12	3.99	10.64	7.84	6.36	9	6.01	8.83
LmxM.04.0050	11.82	14.33	24.28	51.29	60.63	59.34	59.89	69.84	54.03
LmxM.04.0060	5.74	14.62	14.41	27.01	33.23	33.67	26.72	44.91	36.84
LmxM.04.0070	9.75	20.62	21.89	45.78	43.85	44.23	33.69	47.05	34.62
LmxM.04.0080	21.83	74.11	67.91	144.04	127.01	116.02	65.85	74.03	88.22
LmxM.04.0090	4.23	6.9	9.97	15.15	19.14	18.71	20.77	15.11	18.63
LmxM.04.0100	5.26	13.2	16.57	23.47	27.04	26.65	20.7	16.98	18.2
LmxM.04.0110	4.67	18.95	18.55	29.77	29.8	29.53	22.96	23.06	28.17
LmxM.04.0120	7.54	14.84	12.58	25.7	28.57	31.8	33.38	29.25	29.99
LmxM.04.0123	17.18	51.96	48.62	86.67	92.17	92.87	83.52	119.86	88.17
LmxM.04.0127	7.23	23.69	21.94	37.18	39.21	39.14	28.36	39.02	35.34
LmxM.04.0130	1.55	5.78	9.54	8.56	17.59	17.53	75.49	47.24	40.05
LmxM.04.0180	4.68	10.96	11.78	21.35	31.08	27.1	29.37	21.59	23.76
LmxM.04.0190	4.03	11.06	16.64	27.05	32.23	32.73	33.03	21.51	22.16
LmxM.04.0200	3.13	10.75	9.21	12.41	19.64	24.32	34.04	40.56	30.2
LmxM.04.0210	2.14	10.96	11.64	12.7	18.8	19.59	25.24	33.85	28.32
LmxM.04.0220	15.11	33.92	45.27	68.96	96.6	109.56	69.65	124.47	94.48
LmxM.04.0230	9.38	42.12	41.11	63.17	82.02	100.94	55.44	100.05	74.3
LmxM.04.0240	15.51	19.96	31.2	66.23	68.38	71.74	57.8	89.72	76.27
LmxM.04.0250	3.04	9.94	13.2	19.51	22.78	22.68	15.31	16.87	17.89
LmxM.04.0260	10.69	18.03	20.52	34.13	24.79	22.09	24.47	12.8	21.74
LmxM.04.0270	6.96	15.06	18.89	38.74	33.4	31.83	43.55	32.84	38.39
LmxM.04.0280	1.22	3.48	5.81	7.46	11.21	9.31	34.32	27.13	30.11
LmxM.04.0290	9.22	23.65	25.8	48.96	50.16	47.09	41.74	57.98	53.21
LmxM.04.0300	17.4	60.17	51.9	68.29	73.31	67.58	43.23	71.8	56.77
LmxM.04.0310	2.22	8.6	12.63	9.48	26.54	24.7	44.26	144.7	120.75
LmxM.04.0320	5.31	14.92	18.17	23.49	35.77	33.38	29.48	66.83	56.46
LmxM.04.0330	6.81	14.34	18.39	24.96	25.2	24.99	20.34	16.11	19.33
LmxM.04.0340	18.53	46.55	47.79	48.18	42.81	44.56	24.98	15.33	30.76
LmxM.04.0350	5.17	15.25	20.29	22.89	31.34	31.5	26.86	33.81	29.81
LmxM.04.0370	13.18	27.99	29.21	39.43	44.61	36.89	45.55	35.7	43.34
LmxM.04.0380	2.3	11.02	9.95	11.84	16.37	18.75	13.09	26.05	21.21
LmxM.04.0390	1.59	4.26	6.21	7.11	7.81	7.89	11.34	13.78	12.39
LmxM.04.0400	7.56	12.36	15.4	33.44	20.76	18.66	22.6	13.74	17.19
LmxM.04.0410	4.75	11.26	14.53	15.86	17.01	16.75	13.82	16.08	13.58
LmxM.04.0420	9.66	29.66	29.74	40.67	45.58	51.14	41.81	56.32	55.59
LmxM.04.0430	1.84	4.32	7.38	11.86	19.57	20.73	18.76	24.32	20.09
LmxM.04.0440	2.16	5.65	7.76	7.09	15.5	15.13	15.55	20.08	16.09
LmxM.04.0450	2.95	7.74	10.47	11.38	19.88	17.91	23.42	27.79	21.33
LmxM.04.0460	5.49	14.58	14.88	30.44	36.41	35.31	23.72	29.21	31.6
LmxM.04.0465	2.78	9.79	12.05	20.88	19.81	18.11	12.18	9.65	12.45
LmxM.04.0470	91.5	213.72	231.34	365.35	343.26	293.39	308.75	260.58	391.44
LmxM.04.0480	6.17	15.42	17.3	30.43	22.71	23.64	16.06	23.09	16.49
LmxM.04.0490	7.48	16.37	19.4	32.39	36.92	34.09	40.22	30.47	36.77
LmxM.04.0500	3.88	6.94	11.19	18.05	20.98	19.81	25.18	17.29	20.6
LmxM.04.0510	9.09	21.46	31.29	27.82	44.32	42.76	25.19	23	18.48
LmxM.04.0520	6.4	12.02	16.32	28.15	32.37	30.24	31.36	37.81	33.98
LmxM.04.0530	5.61	19.72	21.98	33.52	35.69	33.73	23.19	27.21	23.32
LmxM.04.0540	5.79	15.98	17.74	25.74	30.08	29.38	21.37	27.8	23.27
LmxM.04.0550	4.51	9.25	12.27	21.8	24.2	25.29	24.54	22.45	23.52
LmxM.04.0560	8.09	31.74	29.02	41.67	42	39.54	27.28	35.08	32.33
LmxM.04.0570	4.28	10.43	13.77	20.23	21.75	23.56	16.25	17.39	15.04
LmxM.04.0580	20.43	38.1	42.13	84.37	62.32	61.71	87.96	82.16	76.11
LmxM.04.0590	9.71	18.7	21.26	45.04	36.97	33.03	36.83	31.18	31.4
LmxM.04.0600	2.86	5.77	7.62	9.29	13.37	12.22	10.55	9.12	10.48
LmxM.04.0610	7.03	18.73	23.06	54.87	47.19	46.58	37.45	44.79	37.14
LmxM.04.0620	3.28	8.89	11.76	20.43	21.87	21.56	17.99	16.33	17.28
LmxM.04.0625	2.68	5.27	6.47	11.32	8.76	8.7	42.21	21.96	27.97
LmxM.04.0630	67.6	146.24	179.78	201.34	157.71	158.51	180.51	154.96	189.58
LmxM.04.0640	10.57	35.33	39.14	27.71	38.19	39.08	20.98	32.29	30.6
LmxM.04.0650	7.28	15.83	17.88	39.2	31.8	30.74	27.4	20.4	23.47
LmxM.04.0660	22.31	102.15	97.41	111.71	125.48	118.6	74.56	93.13	101.61
LmxM.04.0670	35.32	85.65	92.11	159.03	237.93	262.17	228.36	385.51	287.91
LmxM.04.0680	24.16	60.32	59.87	102.21	150.29	145.68	125.47	164.65	151.31
LmxM.04.0690	7.66	17.78	25	38.44	30.98	31.19	43.79	40.33	42.71
LmxM.04.0700	3.47	9.52	10.93	15.76	19.73	19.68	10.92	10.31	10.78
LmxM.04.0710	4.9	10.82	15.06	33.32	33.85	31.36	30.42	35.08	33.46
LmxM.04.0720	1.69	8.94	11.04	8.67	14.69	15.75	12.56	16.04	13.86
LmxM.04.0730	3.89	15.97	17.51	26.7	26.92	24.19	20.22	20.61	23.35
LmxM.04.0740	4.03	13.96	17.9	28.45	29.7	27.56	19.43	22.75	21.03
LmxM.04.0750	205.1	690.42	764.43	1319.37	1281.18	1158.05	1235.45	1304.78	1419.02
LmxM.04.0760	63.59	142.86	147.27	336.74	241.72	245.8	258.56	229.33	248.69
LmxM.04.0770	63.62	170.71	186.47	277.76	262.37	234.51	269.3	258.3	287.92
LmxM.04.0780	11.22	31.06	33.51	61.31	65.86	63.28	51.42	34.46	48.27
LmxM.04.0790	3.31	10.79	14.17	22.71	30.63	29.87	30.1	38.18	30.65
LmxM.04.0800	8.44	16.35	16.19	26.73	24.82	20.69	25.89	17.69	21.95
LmxM.04.0810	10.52	19.08	22.46	32.32	34.82	30.01	46.3	31.66	39.74
LmxM.04.0820	6.38	25.51	27.07	48.33	40.41	44.1	31.12	46.04	35.95
LmxM.04.0830	4.32	11.87	15.75	18.14	24.37	22.75	23.72	22.17	23.34
LmxM.04.0840	2.69	13.13	17.27	25.02	25.13	22.17	16.41	17.79	18.02
LmxM.04.0850	10.1	24.43	29.56	48.64	59.15	58.54	61.8	107.41	76.05
LmxM.04.0860	14.01	59.75	53.93	78.02	78.63	80.29	33.72	65.3	56.09
LmxM.04.0870	5.41	17.39	21.02	31.7	38.66	38.04	29.35	33.62	31.33
LmxM.04.0890	5.27	14.07	19.13	24.66	34.44	34.38	29.07	36.05	32.66
LmxM.04.0910	5.17	15.13	11.22	18.95	16.86	17.12	10.8	10.06	11.7
LmxM.04.0920	8.34	22.75	25.52	37.14	43.04	40.14	41.49	52.59	38.01
LmxM.04.0930	6.68	11.73	14.1	28.07	27.17	24.04	24.24	29.99	31.04
LmxM.04.0940	4.48	12.25	14.1	26.02	44.33	46.62	39.9	75.11	51.78
LmxM.04.0950	44.1	166.56	138.26	158.99	136.01	145.52	131.85	76.64	144.62
LmxM.04.0960	11.31	34.17	31.26	53.51	49.84	53.06	52.68	68.53	66.21
LmxM.04.0970	3.5	13.9	14.54	21.18	21.25	19.93	18.19	22.68	22.4
LmxM.04.0975	2.87	14.21	18.28	26.62	35.14	32.72	22.54	30.02	27.38
LmxM.04.0980	2.18	8.72	11.51	16.61	18.88	18.48	13.9	11.74	13.03
LmxM.04.0990	20.81	34.42	41.09	72.65	62.36	53.88	63.11	42.92	72.23
LmxM.04.1000	4.07	9.33	12.19	22.15	27.42	25.61	22.03	14.01	17.98
LmxM.04.1010	9.11	22	21.63	42.39	48.3	46.57	37.57	63.16	49.18
LmxM.04.1030	21.29	50.02	69.58	111.08	165.28	160.84	153.76	221.11	196.77
LmxM.04.1040	10.79	22.09	29.5	55.73	50.21	46.39	33.41	26.69	37.23
LmxM.04.1050	11.59	26.37	32.09	94.48	112.32	99.81	100.46	106.87	127.83
LmxM.04.1060	4.31	14.77	15.61	22.33	23.64	25.43	13.84	16.4	16.26
LmxM.04.1070	16.26	35.32	32.71	62.28	41.16	43.08	47.07	36.26	43
LmxM.04.1080	3.9	10.32	13.55	25.44	29.37	27.36	19.75	27.01	26.04
LmxM.04.1090	2.53	5.41	7.17	17.79	17.55	17.05	19.69	15.13	17.64
LmxM.04.1100	10.41	23.79	25.19	55.24	56.34	61.04	30.57	53.24	39.4
LmxM.04.1110	7.17	16.6	20.98	35.69	34.66	34.74	16.26	19.1	18.53
LmxM.04.1120	4.52	9.01	11.12	23.13	26.95	27.75	28.7	31.64	27.16
LmxM.04.1130	12.63	37.1	39.54	82.63	84.96	74.06	67.32	75.93	75.54
LmxM.04.1140	8.16	20.24	19.79	35.37	34.81	31.68	29.01	17.73	26.37
LmxM.04.1150	4.78	3.56	5.29	17.29	8.88	8.57	11.32	4.25	7.74
LmxM.04.1160	17.13	33.29	42.55	77.5	71.93	68.96	57.42	55.67	60.34
LmxM.04.1165	12.86	24.51	29.89	57.9	50.01	47.5	30.32	25.78	29.63
LmxM.04.1170	8.85	18.16	24.48	38.51	50.76	62.56	61.34	106.39	64.86
LmxM.04.1180	2.83	6.7	9.43	15.08	17.33	16.16	15.68	14.04	15.11
LmxM.04.1190	7.67	16.68	18.07	32.99	33.04	31.31	29.91	20.81	29.86
LmxM.04.1200	2.59	6.82	7.52	17.57	19.09	20.1	42.69	32.14	33.57
LmxM.04.1210	0.54	1.24	4.63	4.83	5.67	7.23	5.57	3.8	3.22
LmxM.04.1220	6.82	7.6	9.97	25.75	20.84	17.35	27.52	13.44	18.17
LmxM.04.1230	39.62	74.82	94.5	228.19	268.21	251.42	357.58	264.66	330.43
LmxM.05_111769	7.2	21.7	27.9	36.61	41.16	44.5	22.87	28.84	24.01
LmxM.05_145594	6.01	10.8	12.24	23.75	18.1	18.18	19.4	16.16	16.79
LmxM.05_253920	6.05	14.34	17.76	40.35	33.95	33.89	21.07	23.56	23.5
LmxM.05_296301	21.63	59.32	64.24	119.01	122.06	116.02	95.64	102.74	102.37
LmxM.05_361535	3.41	4.76	7.32	36.2	19.1	35.45	11.31	10.1	28.04
LmxM.05_399275	5.47	9.18	8.75	15.78	19.29	17.94	12.97	15.82	16.61
LmxM.05_414407	4.14	9.05	9.96	22.61	22.13	19.39	20.53	13.43	16.8
LmxM.05_426918	14.75	38.8	38.45	56.68	52.24	52.68	25.59	32.11	32.82
LmxM.05.0010	3.74	3.03	5.59	12.96	7.22	6	8.91	4.83	5.15
LmxM.05.0020	41.15	44.97	45.44	124.29	56.54	50.22	62.8	22.63	37.42
LmxM.05.0030	28.27	36.06	42.69	83.8	58.7	62.46	75.43	43.87	62.2
LmxM.05.0040	7.89	14.57	16.68	32.93	18.87	19.76	54.69	28.01	39.52
LmxM.05.0050	3.14	6.48	7.01	17	17.94	17.35	19.41	13.55	16.25
LmxM.05.0060	9.67	16.57	20.6	36.93	36.09	34.09	31.63	36.4	33.61
LmxM.05.0070	4.5	7.52	6.35	29.86	21.68	19.43	51.55	49.39	44.18
LmxM.05.0080	7.95	17.65	14.63	24.53	16.73	14.69	18.62	10.71	17.61
LmxM.05.0090	25.5	66.67	57.79	60.38	52.64	62.02	32.73	48.84	34.61
LmxM.05.0100	10.76	17.14	25.19	35.36	48.4	54.55	64.13	72.89	58.55
LmxM.05.0110	13.59	39.93	39.52	75.15	88.31	95.99	89.65	153.22	107.35
LmxM.05.0120	12.39	13.68	16.55	38.13	30.31	32.06	24.99	33.41	23.49
LmxM.05.0130	5.8	12.31	15.71	18.97	21.33	21.59	17.85	18.7	18.92
LmxM.05.0140	9.19	17.4	20.62	30.05	41.35	37.15	46.3	46.8	52.75
LmxM.05.0150	2.57	8.16	9.74	12.26	15.88	14.53	20.42	20.35	22.58
LmxM.05.0160	3.57	9.45	10.6	31.29	27.52	27.13	26.65	21.94	23.8
LmxM.05.0170	3.4	10.85	13.76	26.93	23.23	23.54	19.66	14.84	20.85
LmxM.05.0180	9.26	23.88	25.36	42.29	54.09	55.39	44.49	77.89	60.85
LmxM.05.0190	6.47	10.77	14.64	36.37	31.57	29.39	45.3	28.45	35.25
LmxM.05.0200	4.53	14.15	14.73	17.27	23.9	24.87	24.15	18.03	25.3
LmxM.05.0210	3.79	9.09	10.94	15.39	14.66	14.51	12.64	10.22	11.19
LmxM.05.0220	4.69	8.88	12.43	15.7	18.09	19.41	16	21.24	14.79
LmxM.05.0230	7.56	16.9	19.81	31.25	27.52	26.97	19.82	15.76	21.06
LmxM.05.0240	3.24	3.43	7.39	10.94	15.25	16.84	16.01	21.43	15.55
LmxM.05.0241	2.42	6.95	7.18	9.58	12.21	12.47	9.71	14.46	13.16
LmxM.05.0250	4.74	8.87	8.68	21.42	17.6	15.06	21	11.17	16.38
LmxM.05.0260	5.95	13.19	16.14	37.1	33.03	30.27	27.26	36.05	27.56
LmxM.05.0270	3.15	9.57	9.86	21.28	19.22	15.41	14.35	14.35	17.97
LmxM.05.0280	12.15	20.8	25.32	44.05	47.94	48.31	65.28	119.47	82.98
LmxM.05.0285	9.77	31.45	34.21	47.19	60.09	63.59	40.61	67.1	53.01
LmxM.05.0290	4.77	8	10.68	23.54	20.64	18.6	27.15	15.11	19.83
LmxM.05.0300	4.37	11.75	12.37	20.65	19.99	20.01	15.25	14.93	14.6
LmxM.05.0310	7.69	17.84	19.83	33.94	38.69	31.86	24.7	17.07	28.71
LmxM.05.0320	6.9	27.43	21.75	35.78	39.21	41.81	23.11	29.17	33.77
LmxM.05.0330	3.62	11.21	14.32	22.65	21.42	20.63	13.71	12.78	15.23
LmxM.05.0340	8.35	13.99	15.93	31.82	17.23	15.2	15.37	7.34	13.31
LmxM.05.0350	33.03	62.92	78.87	143.11	143.7	147.98	135.29	160.87	141.43
LmxM.05.0360	3.61	10.01	10.57	13.81	13.29	12.8	14.6	7.38	12.31
LmxM.05.0370	2.45	9.12	9.88	14.05	18.18	17.78	40.29	45.07	42.45
LmxM.05.0380	9.16	19.66	29.89	36.99	60.33	64.47	50.9	100.06	73.84
LmxM.05.0390	14.25	32	33.3	45.15	37.58	36.24	26.27	31.06	24.04
LmxM.05.0400	3.79	10.01	13.68	30.57	28.74	27.43	34.72	36.58	31.98
LmxM.05.0410	2.86	6.95	9.32	13.53	11.32	11.63	13.53	7.88	10.72
LmxM.05.0420	8.43	23.64	21.7	38.24	40.02	41.57	50.94	45.23	47.32
LmxM.05.0430	3.68	6	9.44	12.58	11.12	9.86	11.24	7.53	8.12
LmxM.05.0440	2.32	9	8.45	9.64	8.94	8.1	7.89	5.83	7.61
LmxM.05.0450	35.29	40.56	49.63	133.82	100.19	78.69	146.04	73.36	85.01
LmxM.05.0460	12.31	14.75	18.49	35.8	27.14	25.84	42.2	22.23	27.61
LmxM.05.0470	12.85	37.29	36.53	68.64	73.28	77.18	40	72.66	64.91
LmxM.05.0480	2.06	6.13	8.14	6.39	12.76	12.27	10.73	34.82	39.55
LmxM.05.0490	7.4	12.28	13.15	25.07	35.19	35.53	23.27	55.94	38.98
LmxM.05.0500	1.34	18.19	21.98	43.75	51.51	35.78	91.31	43.04	104.86
LmxM.05.0510	13.16	29.59	34.15	76.6	119.12	110.84	137.92	181.38	193.46
LmxM.05.0510b	0	0	0	0	0	0	0	0	0
LmxM.05.0520	5.7	17.73	20.6	16.82	24.2	29.57	17.46	40.78	35.4
LmxM.05.0530	2.46	7.33	9.27	17.52	14.81	15.54	14.68	11.99	13.21
LmxM.05.0540	14.43	23.52	24.43	61.48	41.63	43.32	32.64	51.76	40.97
LmxM.05.0550	5.17	9.65	10.21	16.54	18.19	17.15	16.37	20.54	20.22
LmxM.05.0560	6.19	17.8	22.37	35.38	49.68	47.76	26.18	37.11	33.73
LmxM.05.0570	16.17	38.08	40.91	74.96	46.81	44.5	42.89	32.87	38.35
LmxM.05.0580	11.36	17.62	19.55	40.18	33.68	41.24	30.08	20.66	26.63
LmxM.05.0590	2.45	11.76	12.78	23	19.74	20.59	19.34	18.17	17.53
LmxM.05.0600	2.98	8.23	9.99	20.88	11.8	11.63	11.51	5.23	8.73
LmxM.05.0610	2.67	6.54	7.71	11.65	10.63	9.69	9.4	5.82	6.51
LmxM.05.0620	2.25	6.39	9.57	20.62	26.67	24.76	19.45	19.18	23.36
LmxM.05.0630	4.86	11.12	13.77	28.32	25.81	23.01	35.09	25.1	26.45
LmxM.05.0640	1.61	5.92	8.96	13.13	16.71	14.43	23.54	16.71	21.68
LmxM.05.0650	2.46	7.69	8.5	11.52	13.59	13.43	20.94	19.73	20.37
LmxM.05.0660	4.53	9.29	10.39	16.62	18.88	18.12	17.92	16.54	16.91
LmxM.05.0670	4.96	13.36	18.77	22.72	25.88	23.98	19.71	22.15	21.42
LmxM.05.0680	5.1	18.55	20.31	20.39	31.22	25.65	27.73	41.21	38.84
LmxM.05.0690	1.34	5.16	6.88	10.03	13.9	12.92	11	10.03	10.37
LmxM.05.0700	2.07	9.1	14.05	18.78	21.79	17.81	18.04	19.23	18.18
LmxM.05.0710	7.57	26.37	34.86	37.63	52.31	52.96	53.28	66.26	57.1
LmxM.05.0720	4.34	13.36	16.71	17.92	23.7	22.21	19.41	25.75	22.35
LmxM.05.0730	7.32	19.94	25.04	29.34	33.32	33.49	26.96	35.23	28.05
LmxM.05.0740	7.06	19.05	23.77	41.06	39.29	40.23	33.35	44.42	34.41
LmxM.05.0750	9.52	31.38	34.42	46.91	54.75	50.6	51.11	48.8	60.88
LmxM.05.0760	3.04	7.22	10.38	8.12	12.28	13.02	17.29	22.99	20.01
LmxM.05.0770	5.75	20.5	27.21	39.21	44.97	46.31	32.38	41.42	36.83
LmxM.05.0790	9.77	24.24	30.12	56.73	53.51	53.4	34.23	42.83	44.53
LmxM.05.0800	10.85	22.8	25.41	54.84	38.85	37.32	34.63	18	27.9
LmxM.05.0810	15.32	25.39	28.61	51.57	64.59	69.78	22.26	29.55	31.8
LmxM.05.0820	4.78	15.97	20.24	32.31	34.13	31.35	36.5	27.67	36.71
LmxM.05.0830	13.57	25.96	31.32	66.18	75.04	62.97	84.53	80.52	111.87
LmxM.05.0840	4.29	9.5	14.83	16.63	31.06	30.33	30.52	31.6	29.18
LmxM.05.0850	3.27	11.68	14.2	28.12	26.42	27.7	28.04	29.51	26.4
LmxM.05.0860	14.82	43.05	41.4	76.37	73.58	66.25	49.3	50.9	74.14
LmxM.05.0870	5.12	13.88	19.66	23.29	24.63	23.01	18.23	20.49	20.9
LmxM.05.0880	23.76	70.57	66.14	106.62	96.45	103.37	80.83	104.37	84.84
LmxM.05.0890	3.8	13.8	17.1	30.37	40.17	35.58	32.97	31.88	33.19
LmxM.05.0900	3.42	8.02	7.55	9.25	17.67	15.84	14.66	17.8	14.64
LmxM.05.0910	10.23	27.71	31.14	45.97	56.47	56.59	30.41	40.71	31.48
LmxM.05.0920	2.15	4.51	6.82	9.38	10.68	10.23	22.88	23.92	19.85
LmxM.05.0930	6.7	21.21	18.22	25.02	23.49	28.04	14.08	23.32	15.22
LmxM.05.0940	4.31	10.2	15.22	18.7	20.34	20.14	21.75	23.13	21.19
LmxM.05.0950	5.2	14.52	19.97	34.34	39.2	40.57	27.63	30.93	30.34
LmxM.05.0960	21.61	64.59	73.39	81.06	81.09	71.06	104.77	77.41	95.09
LmxM.05.0970	1.29	4.3	4.46	6.92	7.17	7	8	9.99	10.95
LmxM.05.0980	7.99	22.23	23	33.11	35.17	33.35	30.31	45.14	36.08
LmxM.05.0990	5.27	26.26	21.22	30.06	50.89	52.98	26.33	65.25	40.76
LmxM.05.1000	22.49	74.98	72.41	98.37	96.57	94.62	59.51	92.92	76.03
LmxM.05.1010	3.89	14.93	14.31	17.12	22.57	19.74	16.09	22.51	22.27
LmxM.05.1020	4.22	7.31	9.71	14.96	18.19	16.37	34.42	27.39	30.88
LmxM.05.1030	44.83	100.8	89.81	156.59	111.77	122.82	128.28	95.08	127.77
LmxM.05.1040	14.68	20.71	25.1	56.17	52.85	61.72	84.53	62.86	70.03
LmxM.05.1050	5.91	6.61	10.18	23.69	15.24	13.71	24.18	11.44	15.43
LmxM.05.1060	7.87	6.35	8.49	20.19	11.96	9.65	16	8.25	8.46
LmxM.05.1061	4.85	16.1	15.05	17.62	24.98	23.11	16.8	25.93	24.44
LmxM.05.1070	5.55	9.18	12.85	32.62	37.84	36.03	33.49	31.71	37.81
LmxM.05.1070a	0	0	0	0	0	0	0	0	0
LmxM.05.1080	2.66	5.59	8.31	10.17	15.46	14.7	29.03	30.81	33.58
LmxM.05.1080a	0	0	0	7.26	0	0	14.05	0	0
LmxM.05.1090	2.65	4.26	4.48	11.35	13.78	13.48	16.57	18.07	15.63
LmxM.05.1100	5.2	14.38	18.13	39.27	36.44	28.36	55.07	36.9	51.8
LmxM.05.1110	8.23	30.77	48.69	109.29	183.21	190.63	136.44	247.66	171.9
LmxM.05.1120	8	15.94	16.07	23.19	18.64	19.53	15.3	22	12
LmxM.05.1130	6	16.4	16.22	27.56	19.41	19.59	25.82	18.23	26.45
LmxM.05.1140	8.4	19.26	20.63	28.35	41.1	43.46	34.06	47.22	48.16
LmxM.05.1160	4.12	13.29	16.24	19.65	22.63	21.81	13.87	18.94	18.07
LmxM.05.1170	12.76	32.88	29.18	55.72	64.9	66.65	64.27	81.74	82.32
LmxM.05.1180	13.65	18.78	22.37	46.99	27.71	27.52	29.82	17.3	23.29
LmxM.05.1190	4.08	9.67	11.84	15.39	17.82	15.82	17.52	16.38	16.31
LmxM.05.1200	16.17	16.43	25.68	72.3	60.15	52.46	93.35	48.17	76.38
LmxM.05.1210	11.57	17.85	22.14	42.51	38.85	35.33	41.72	31.79	38.74
LmxM.05.1215	1.72	4.02	5.66	5.92	5.84	6.55	9.27	10.24	8.31
LmxM.06_101525	11.48	47.03	42.46	37.07	37.89	34.43	51.88	76.14	56.58
LmxM.06_109552	12.05	13.35	20.55	20.4	35.92	26.8	19.12	30	44.81
LmxM.06_129660	17.97	5.64	8.13	46.47	18.07	18.8	25.89	8.88	14.36
LmxM.06_1380	0	0	0	0	0	0	0	0	0
LmxM.06_152779	9.32	29.24	24.21	35.19	38.82	35.1	76.53	54.48	77.79
LmxM.06_18579	5.44	16.61	11.5	13.2	16.88	15.93	20.63	16.31	17.42
LmxM.06_265056	19.43	83.18	67.15	47.38	110.58	100.9	79.78	68.38	114.24
LmxM.06_27195	18.48	51.7	50.45	61.21	55.36	71.49	41.31	51.84	43.18
LmxM.06_277328	15.15	37.39	31.86	47.13	73.83	59.43	44.25	41.67	52.7
LmxM.06_29862	11.84	22.88	30.69	33.47	23.19	25.55	21.74	18.65	11.48
LmxM.06_299794	9.93	20.7	26.36	41.4	44.4	44.19	30.42	34.12	32.67
LmxM.06_391458	11.69	18.05	19.14	45.37	36.52	33.53	41.77	22.64	28.36
LmxM.06_413612	11.7	12.5	11.91	43.47	26.32	30.48	19.67	15.82	13.85
LmxM.06_425823	23.16	80.77	77.01	155.93	118.67	123.59	70.66	110.08	101.04
LmxM.06_449544	23.01	78.01	80.28	66.93	103.78	107.03	65.71	74.83	67.44
LmxM.06_68747	20.13	43.08	51.66	109.77	98.5	90.03	77.23	97.04	76.34
LmxM.06_69456	16.62	32.25	27.92	60.31	25.04	32.36	47	35.63	38.24
LmxM.06_9341	12.77	25.48	24.85	67.91	70.47	77.13	60.44	52.69	60.65
LmxM.06_94775	17.62	34.14	39.54	57.48	58.53	57.04	49.88	38.85	60.68
LmxM.06.0010	252.48	868.34	793.75	1451.52	1144.78	1337.17	888.58	1474.62	1091.56
LmxM.06.0020	4.71	12.31	16.34	10.4	11.83	12.14	7.88	6.31	6.7
LmxM.06.0030	36.9	52.24	56.25	58.57	65.05	76.25	46.99	58.66	36.99
LmxM.06.0040	23.56	42.33	49.13	79.52	77.87	70.33	85.17	62.34	75.5
LmxM.06.0050	21.55	34.67	49.52	70.51	69.9	80.62	49.74	74.49	52.4
LmxM.06.0060	8.59	15.83	21.54	33.18	24.85	26.4	26.23	18.59	18.29
LmxM.06.0070	9.46	17.06	25.51	43.27	41.95	37.13	26.87	19.76	31.82
LmxM.06.0080	21.99	28.79	37.21	57.15	35.38	39.04	16.77	20.27	20.52
LmxM.06.0090	7.83	23.47	24.16	21.22	40.37	38.47	40.31	51.13	41.91
LmxM.06.0100	4.61	17.2	14.44	21.89	20.59	21.41	14.23	10.45	15.36
LmxM.06.0110	13.36	30.94	38.03	69.77	82.5	82.46	59.73	76.19	71.95
LmxM.06.0120	68.63	163.24	168.54	253.97	330.01	386.46	208.65	485.85	330.78
LmxM.06.0130	11.04	20.79	22.4	38.07	39.16	40.5	32.76	38.09	44.79
LmxM.06.0140	32.04	72.61	75.55	150.65	153.56	149.02	187.82	249.79	190.42
LmxM.06.0150	58.33	60.94	77.43	169.33	83.12	77.04	71.05	29.51	57.08
LmxM.06.0160	11.1	25.9	29.15	58.62	43.75	45.62	46.88	31.68	42.29
LmxM.06.0170	15.5	46.54	39.21	68.26	53.03	46.95	55.16	32.25	45.92
LmxM.06.0180	8.65	18.22	23.56	42.63	38.79	38.36	25.25	24.3	30.39
LmxM.06.0190	4.21	8.68	12.4	24.78	20.02	18.55	31.16	15.73	19.02
LmxM.06.0200	5.4	17.11	20.29	49.92	48.94	46.06	44.92	36.08	43.14
LmxM.06.0210	8.54	22.55	21.92	41.61	41.84	44.24	39.7	45.98	42.57
LmxM.06.0220	23.68	57.73	59.84	104.1	102.14	97.82	91.05	85.2	95.6
LmxM.06.0230	16.11	25.74	30.55	87.24	89.2	92.06	60.1	61.04	64.15
LmxM.06.0240	7.09	17.43	20.76	35.77	42.15	42.24	30.7	34.33	36.74
LmxM.06.0250	12.22	32.64	35.28	84.96	82.44	86.52	67.3	94.79	80.77
LmxM.06.0260	13.36	27.91	36.79	53.55	62.38	63.05	67.69	62.95	70.64
LmxM.06.0270	8.37	19.74	25.03	32.92	43.06	44.57	56.87	69.89	71.29
LmxM.06.0280	8.05	24.55	29.23	48.54	46.89	48.06	37.07	47.43	40.51
LmxM.06.0290	12.14	22.77	30.25	55.2	57.7	58.86	52.95	53.27	49.45
LmxM.06.0300	19.18	29.27	32.09	94.61	60.55	66.8	56.1	47.46	44.58
LmxM.06.0310	9.35	12.87	16.41	19.26	14.6	14.85	24.76	17.08	15.34
LmxM.06.0320	15.64	35.1	39.78	53.82	60.31	56	55.59	46.83	56.66
LmxM.06.0330	4.9	9.95	11.58	27.74	26.26	23.54	23.41	19.69	20.03
LmxM.06.0340	13.42	19.02	25.45	50.47	50.33	47.15	53.98	42.35	60.41
LmxM.06.0350	12.2	13.17	14.17	56.56	49.15	38.96	99.15	39.81	54.85
LmxM.06.0360	16.22	26.69	33.32	51.17	33.75	36.25	28.54	25.18	28.37
LmxM.06.0370	121.11	126.44	157.24	304.82	151.05	142.35	277.07	98.53	147.53
LmxM.06.0380	14.45	20.93	26.32	58.42	34.6	36.13	40.01	21.78	33.74
LmxM.06.0390	10.66	17.01	20.29	37.81	32.53	31.12	39.06	24.76	32.31
LmxM.06.0400	3.79	9.59	9.1	20.4	21.71	23.1	13.18	15.35	11.51
LmxM.06.0410	111.9	415.59	435.39	717.64	544.91	584.33	539.69	375.09	494.54
LmxM.06.0412	12.11	30.79	29.39	57.36	48.73	50.14	56.15	76.43	58.39
LmxM.06.0415	83.08	281.4	250.62	519.91	513.11	604.55	412.33	648.87	504.1
LmxM.06.0420	6.69	19.43	17.81	17.77	18.21	21.19	15.4	10.04	16.21
LmxM.06.0430	5.62	17.28	20.27	42	44.09	42.63	48.33	48.62	44.93
LmxM.06.0440	2.48	7.77	10.42	13.28	20.93	20.14	42.45	46.1	43.05
LmxM.06.0450	10.86	19.99	25.39	34.77	22.68	18.95	17.56	8.26	12.58
LmxM.06.0460	5.95	16.09	19.17	28.29	30.07	32.17	26.32	28.28	29.46
LmxM.06.0470	5.39	10.56	17.17	31.56	31.17	28.39	41.11	23.32	28.97
LmxM.06.0480	10.89	18.07	24.2	47.43	37	37.64	42.94	22.64	35.91
LmxM.06.0490	8.21	16.01	22.93	43.81	34.14	33.12	37.09	25.25	32.6
LmxM.06.0500	6.3	34.22	32.12	47.58	62.91	59.51	41.62	65.08	59.41
LmxM.06.0510	6.71	13.44	15.57	31.26	27.27	26.97	26.78	18.5	21.37
LmxM.06.0520	2.17	8.26	9.9	13.48	19.64	19.56	19.14	19.7	19.83
LmxM.06.0530	12.19	42.89	44.56	68.63	85.51	85.41	93.8	142.69	105.75
LmxM.06.0540	8.88	20.46	22.16	37.43	30.92	29.92	30.75	24.55	28.17
LmxM.06.0550	4.27	7.03	10.64	14.72	11.95	11.61	12.97	7.78	9.87
LmxM.06.0560	56.38	83.58	101.99	162.63	157.76	157.99	244.31	162.27	169.59
LmxM.06.0570	325.59	796.42	649.81	1220.5	1125.78	1285.5	950.99	1353.4	1254.89
LmxM.06.0580	223.21	436.17	470.31	972.59	738.33	583.73	711.73	351.39	592.41
LmxM.06.0590	5.73	12.98	17.76	31.34	28.3	25.77	27.76	23.31	24.52
LmxM.06.0600	5.51	14.87	18.18	29.18	26.65	25.18	24.22	18.33	21.94
LmxM.06.0610	13.84	31.33	35.31	60.89	55.34	55.45	39.07	46.33	40.72
LmxM.06.0620	11.49	26.12	35.5	53.62	39.33	36.3	36.87	23.36	31.69
LmxM.06.0630	10.8	19.44	19.54	42.34	37.49	36.1	47.21	64.4	50.38
LmxM.06.0640	5.33	10.72	16.26	24.93	25.81	25.23	23.82	17.42	19.57
LmxM.06.0650	7.65	13.45	21.83	48.36	50.76	44.77	47.71	32.85	44.36
LmxM.06.0660	9.71	25.26	30.64	45.4	53.26	53.24	40.21	42.65	45.71
LmxM.06.0670	11.68	25.93	34.14	38.46	41.37	41.91	41.75	43.11	36.18
LmxM.06.0680	18.54	39.77	49.43	84.73	65.65	64.04	55.84	34.29	48.4
LmxM.06.0685	4.74	12.8	13.48	33.39	28.89	25.54	20.51	13.31	20.14
LmxM.06.0690	4.98	13.58	20.13	29.6	29.76	26.13	34.04	22.42	26.48
LmxM.06.0700	6.88	16.52	24.66	32.58	50.3	57.51	62.36	80.45	60.5
LmxM.06.0710	3.89	11.66	11.6	22.18	25.37	28.42	15.86	18.07	16.66
LmxM.06.0720	5.76	16.7	22.99	31.01	33.12	32.98	27.12	19.16	25.38
LmxM.06.0730	14.57	35.04	44.87	61.87	74.46	76.43	72.51	100.27	81.5
LmxM.06.0740	2.35	5.09	6.14	12.1	9.29	8.78	10.5	5.58	7.55
LmxM.06.0750	5.35	17.69	20.43	31.73	34.07	31.85	20.86	20.8	23.51
LmxM.06.0760	7.05	17.91	21.88	35.17	34.36	31.59	32.17	29.85	32.54
LmxM.06.0770	2.08	6.69	9.07	11.34	14.13	12.83	17.11	12.61	13.42
LmxM.06.0790	2.96	11.36	14.62	19.14	29.78	27.99	22.75	27.25	27.47
LmxM.06.0800	2.45	5.44	7.9	12.1	13.3	11.68	19.74	14.54	16.23
LmxM.06.0810	3.91	5.74	8.01	17.32	15.78	14.43	18.9	9.97	12.12
LmxM.06.0820	6.26	18.7	18.93	24.74	25.95	24.7	16.44	19.76	17.84
LmxM.06.0830	8.58	21.17	27.97	32.23	40.89	37.88	28.74	34.68	31.74
LmxM.06.0840	24.48	68.94	58.42	102.24	96.64	99.27	69.18	89.87	79.11
LmxM.06.0850	7.63	13.49	21.69	35.73	39.9	37.64	34.26	26.03	27.68
LmxM.06.0860	7.75	25.11	29.07	73.63	92.85	88.36	109.17	100.35	117.31
LmxM.06.0870	14.46	40.66	38.83	68.68	93.55	87.53	81.82	124.89	106.68
LmxM.06.0880	23.86	58.31	60.32	92.34	87.83	85.73	57.55	79.67	68.74
LmxM.06.0890	9.81	23.05	23.75	50.55	30.2	30.45	32.67	18.43	26.35
LmxM.06.0900	4.41	11.58	15.58	20.56	18.99	19.26	15.01	10.52	12.85
LmxM.06.0910	10.99	24.74	28.84	65.93	64.34	82.3	62.91	97.63	66.36
LmxM.06.0920	9.1	26.11	27.24	46.97	54.27	55.67	43.16	46	54.27
LmxM.06.0930	5.22	9.95	13.76	27.75	23.96	19.95	22.08	12.62	19.1
LmxM.06.0940	4.48	11.71	14.84	16.04	21.39	19.25	19.41	24.14	21.37
LmxM.06.0950	5.52	11.11	15.69	21.79	36.95	31.98	52.02	52.34	46.67
LmxM.06.0960	46.05	102.58	113.48	189.83	203.96	187.08	172.56	260.83	179.76
LmxM.06.0970	3.54	8.11	9.72	12.88	13.99	12.28	12.04	6.47	10.32
LmxM.06.0980	15.12	21.85	37.76	58.08	67.17	68.07	55.73	66.74	57.55
LmxM.06.0990	5.2	10.08	17.56	31.29	26.49	21.78	29.16	16.99	20.55
LmxM.06.0995	8.53	29.81	33.14	39.8	39.18	36.89	30.5	30.54	33.54
LmxM.06.1000	9.56	22.28	23.68	41.31	41.89	39.01	27.85	27.49	31.93
LmxM.06.1010	10.27	20.91	26.71	50.43	38.76	35.92	34.63	23.25	35.25
LmxM.06.1020	12.65	41.04	34.48	52.39	48.28	48	47.36	50.24	51.61
LmxM.06.1030	6.84	17.36	18.92	37.24	34.07	30.2	27.02	19.76	25.5
LmxM.06.1040	9.23	22.01	24.8	44.65	40.83	37.23	38.93	34.17	36.97
LmxM.06.1050	23.85	56.3	59.86	134.36	160.62	159.45	113.97	178.83	131.01
LmxM.06.1060	6.07	11.76	17.85	39.44	31.36	26.39	30.74	18.28	24.19
LmxM.06.1070	11.73	33.47	36.85	56.25	71.02	66.67	61	76.65	75.62
LmxM.06.1080	15.22	32.68	32.43	69.9	59.09	62.89	51.67	41.26	46.08
LmxM.06.1090	6.97	11.18	14.18	35.88	21.43	19.03	19.33	8.08	12.95
LmxM.06.1100	10.96	37.08	41.01	63.02	73.33	70.69	50.02	46.58	68.77
LmxM.06.1110	11.92	30.41	37.31	53.94	58.75	54.65	39.87	46.96	45.87
LmxM.06.1120	10.53	19.13	22.75	46.64	49.39	40.87	28.98	20.08	29.36
LmxM.06.1130	7.65	24.17	24.56	61.04	49.16	41.01	42.44	36.6	41.63
LmxM.06.1140	11.99	36.86	41.39	49.73	45.9	44.82	27.47	25.5	33.45
LmxM.06.1150	8.33	28.03	30.11	43.51	34.63	31.93	25.64	26.4	27.42
LmxM.06.1160	8.77	15.91	21.12	42.61	37.79	37.57	24.81	13.33	23.55
LmxM.06.1170	28.3	83.52	77.5	110.78	146.16	142.33	114.46	175.31	175.88
LmxM.06.1180	33.92	62.26	72.93	122.2	89.49	86.33	72.28	54.51	65.64
LmxM.06.1190	8.21	11.05	13.45	46.72	31.03	22.68	43.29	17.55	28.15
LmxM.06.1200	4.81	13.27	14.65	28.17	28.87	28.68	31.95	28.75	30.14
LmxM.06.1210	5.96	16.82	18.87	25.55	23.93	21.99	29.23	20.53	29.56
LmxM.06.1220	3.31	11.5	13.71	15.86	26.67	23.8	27.51	38.15	32.36
LmxM.06.1230	15	45.95	41.82	71.76	51.18	45.13	37.12	25.15	40.27
LmxM.06.1240	10.05	24.28	27.76	53.4	48.92	43.91	40.66	37.12	43.32
LmxM.06.1245	34.19	97.39	94.46	193.68	140.06	112.48	114.06	80.83	101.48
LmxM.06.1250	17.52	42.94	38.84	65.32	53.02	55.72	36.18	41.29	41.77
LmxM.06.1260	58.24	165.44	194.62	105.06	208.19	190.82	750.36	511.66	566.91
LmxM.06.1270	8.78	12.32	15.09	37.61	49.72	40.53	54.16	44.13	66.72
LmxM.06.1280	8.9	11.86	14.73	32.45	25.74	27.23	33.14	19.54	25.49
LmxM.06.1290	66.15	79.02	92.71	167.73	72.78	84.32	312.3	101.13	126.91
LmxM.07_189754	39.82	118.68	103.93	129.11	87.18	105.89	49.49	67.86	54.56
LmxM.07_339360	28.48	70.72	66.22	72.71	60.99	61.15	34.84	44.31	60.5
LmxM.07_39505	8.51	9.99	14.52	27.36	23.59	20.07	21.91	12.78	17.01
LmxM.07_431674	17.57	51.05	46.83	78	73.29	92.11	44.9	74.89	52.87
LmxM.07_440071	15.88	47.81	48.13	75.29	61.44	70.6	57.95	72.08	70.02
LmxM.07_452850	6.05	26.22	24.59	35.41	38.62	36.87	19.68	30.91	31.36
LmxM.07_533696	27.29	48.27	46.66	100.29	70.08	54.31	59.51	34.95	48.28
LmxM.07_534553	36.07	103.52	106.51	182.09	241.23	266.75	243.39	357.31	321.39
LmxM.07_561159	10.92	19.21	20.04	37.62	37.45	33.98	24.81	23.3	26.11
LmxM.07.0010	2.92	6.11	7.47	8.27	8.28	8.22	6.27	7.31	6.09
LmxM.07.0020	9.68	16.22	15.87	36.65	25.41	19.14	22.49	14.47	18.77
LmxM.07.0025	14.67	27.78	40.56	133.86	130.08	144.3	118.92	122.01	122.46
LmxM.07.0030	9.98	12.15	14.44	42.79	28.71	26.07	29.06	12.75	22.27
LmxM.07.0040	2.2	8.28	7.23	19.57	24.38	23.64	26.59	44.18	31.86
LmxM.07.0050	5.9	8.81	12.13	18.34	19.48	19.99	22.73	24.41	21.03
LmxM.07.0060	15.49	54.17	53.91	72.01	128.2	139.01	105.18	181.53	183.17
LmxM.07.0070	8.71	9.95	11.89	46.58	27.21	28.92	35.8	13.41	19.48
LmxM.07.0080	22.19	38.19	50.26	84.56	84.76	81.18	61.78	59.33	60.9
LmxM.07.0090	9.83	19.9	24.45	40.05	43.08	41.46	38.89	34.07	39.36
LmxM.07.0100	4.21	8.92	11.24	14.96	22	22.09	36.43	38.84	38.08
LmxM.07.0110	5.7	13.29	13.07	20.43	19.78	18.25	15.39	10.68	15.06
LmxM.07.0120	3.92	6.16	10.11	13.03	16.53	16.05	14.52	12.22	14.49
LmxM.07.0130	2.4	7.74	6.71	10.66	12.3	11.91	8.94	8.41	8.61
LmxM.07.0140	7.14	16.31	17.56	36.68	34.8	34.99	24.71	31.39	25.08
LmxM.07.0150	3.19	6.81	9.45	13.23	12.51	11.74	11.15	10.12	11.22
LmxM.07.0160	4.42	17.59	24.08	28.69	26.66	27.68	27.08	29.42	32.89
LmxM.07.0170	3.53	8.96	11.61	14.5	18.25	17.72	13.38	14.1	14.43
LmxM.07.0180	1.19	4.18	4.65	5.26	6.93	7.17	4.68	4.08	3.86
LmxM.07.0190	6.99	19.36	20.72	35.81	32.56	33.26	24.92	31.02	29.74
LmxM.07.0200	4.28	8.79	11.99	26.05	25.94	21.39	29.45	19.71	25.44
LmxM.07.0210	3.97	9.22	13.13	15.81	14.83	13.67	9.53	7.77	10.66
LmxM.07.0220	7.52	21.57	26.3	48.44	41.39	38.4	55.71	28.02	45.26
LmxM.07.0230	18.52	77.59	66.04	77.91	89.09	99.26	38.33	49.87	49.02
LmxM.07.0240	5.06	9.88	11.34	32.08	22.21	18.53	26.26	14.13	19.48
LmxM.07.0250	3.59	6.96	9.94	16.04	16.52	16.45	16.42	13.69	13.05
LmxM.07.0260	8.02	19.77	19.06	30.97	27.29	28.5	23.21	23.12	24.73
LmxM.07.0270	6.66	17.94	21.57	31.31	46.55	42.77	53.88	84.17	76.83
LmxM.07.0280	2.43	4.99	6.35	12.27	11.4	9.81	16.01	8.62	9.86
LmxM.07.0290	9.09	16.82	20.82	44.72	33.11	23.94	47.58	25.34	42.15
LmxM.07.0300	3.86	9.25	12.42	18.55	20.6	20.48	26.05	25.61	28.01
LmxM.07.0310	2.03	5.73	7.6	10.57	13.62	14.28	44.63	43.04	45.85
LmxM.07.0320	2.45	6.27	7.94	12.96	15.11	11.85	22.45	19.78	22.44
LmxM.07.0330	6.95	13.16	15.23	26.3	25	24.72	19.39	21.1	21.28
LmxM.07.0335	5.78	11.81	14.85	33.97	23.79	22.73	18.83	10.75	13.85
LmxM.07.0340	6.36	10.33	12.29	27.16	25	22.94	37.56	26.45	33.78
LmxM.07.0350	7.25	16.14	19.23	33	32.21	30.53	35.61	29.59	35.16
LmxM.07.0360	6.88	14.02	15.82	33.36	23.04	23	21.34	17.39	17.85
LmxM.07.0370	0.89	2.57	3.05	3.51	4.71	4.99	4.1	4.24	3.44
LmxM.07.0380	3.52	5.63	8.55	15.3	14.38	13.64	13.5	7.93	10.81
LmxM.07.0390	3.3	7.56	9.82	17.3	16.44	14.51	13.75	8.99	12.52
LmxM.07.0400	5.96	13.5	17.88	20.13	30.78	31.13	22.94	29.87	22.55
LmxM.07.0410	8.47	8.36	11.27	22.88	14.78	20.05	9.87	6.79	8.43
LmxM.07.0420	17.09	25.63	30.28	71.9	41.99	40.52	60.29	21.97	40.05
LmxM.07.0430	16.14	34.51	37.51	108.74	89.67	93.06	114.63	90.69	110.16
LmxM.07.0440	14.4	28.25	24.36	55.6	45.3	57.79	64.16	62.03	55.32
LmxM.07.0450	5.99	6.03	7.51	26.24	13.21	9.1	19.26	5.03	10.87
LmxM.07.0460	12.58	17.29	20.68	47.6	32.75	35.11	42.53	26.05	37.33
LmxM.07.0470	6.6	9.15	11.89	19.87	18.31	15.8	29.63	12.31	18.25
LmxM.07.0475	8.11	10.85	16.02	39.13	13.73	13.65	16.75	8.62	11.37
LmxM.07.0480	3.81	4.77	6.32	14.96	14.68	12.74	21.92	12.08	14.32
LmxM.07.0490	5.54	11.26	14.25	14.95	15.5	18.98	16.38	14.07	15.22
LmxM.07.0500	36.15	87.15	75.17	206.39	134.69	129.83	169.23	108.36	142.43
LmxM.07.0510	133.45	330.88	376.22	635.39	473.11	395.42	465.13	259.76	432.53
LmxM.07.0520	8.91	16.25	17.61	32.49	26.01	31.44	18.46	16.48	16.26
LmxM.07.0530	3.87	10.63	7.96	14.15	15.14	16.85	17.34	18.36	15.62
LmxM.07.0540	2.34	6.79	7.85	8.29	6.3	7.61	5.96	5.06	5.26
LmxM.07.0550	1.4	4.05	4.79	7	11.92	12.17	15.75	15.86	14.49
LmxM.07.0560	13.11	27.07	27.72	46.81	49.36	50.88	30.83	46.58	40.53
LmxM.07.0570	5.43	17.26	19.75	33.53	40.77	39.45	48.3	43.67	49.15
LmxM.07.0580	4.4	10.26	11.97	17.31	20.37	17.96	15.69	11.98	14.07
LmxM.07.0590	6.64	12.48	16.93	35.14	32.09	29.98	26.99	23.45	25.25
LmxM.07.0600	9.26	21.17	27.4	50.72	49.85	47.79	48.46	57.98	50.01
LmxM.07.0610	15	26.09	26.71	79.58	57.78	52.17	63.78	39.19	47.5
LmxM.07.0615	5.88	4.86	6.95	22.47	15.75	13.33	16.73	7.53	10.4
LmxM.07.0620	8.86	14.1	18.34	42.97	38.29	34.95	35.5	34.66	33.16
LmxM.07.0630	7.82	16.87	19.03	35.68	43.63	40.25	35.4	40.21	32.51
LmxM.07.0640	12.83	24.42	28.29	48.14	65.39	50.75	95.13	82.24	85.41
LmxM.07.0650	5.71	13.82	19.51	29.05	45.73	44.95	32.9	47.91	38.09
LmxM.07.0660	4.08	8.34	8.9	13.58	11.32	11.52	9.56	8.35	8.32
LmxM.07.0670	13.2	30.23	32.23	60.52	47.11	46.83	40.16	39.6	43.47
LmxM.07.0680	78.26	564.21	523.21	570.97	965.25	870.62	484.96	921.36	1063.49
LmxM.07.0690	3.11	6.46	9.84	15.18	14.89	13.92	12.21	10.08	11.71
LmxM.07.0700	6.15	12.2	13.88	24.44	22.02	19.81	20.96	16.53	19.89
LmxM.07.0710	3.75	6.62	7.53	22.81	18.38	16.85	33.01	28.74	24.08
LmxM.07.0715	5.99	13.06	16.86	34.37	35.43	31.79	29.04	33.37	30.57
LmxM.07.0720	4.71	13.46	15.98	22.7	27.91	24.61	28.29	19.87	28.3
LmxM.07.0730	8.48	23.56	26.12	28.3	24.47	24.7	19.47	16.73	19.54
LmxM.07.0740	1.52	3.11	4.8	8.28	9.55	9.85	14.78	11.84	11.42
LmxM.07.0743	9.27	33.5	33.17	40.89	35.4	35.53	25.1	35.39	27.61
LmxM.07.0750	4.33	6.52	6.79	18.7	11.86	9.83	12.12	4.18	8.77
LmxM.07.0760	3.52	10.27	13.44	20	19.62	19.46	15.46	15.94	14.16
LmxM.07.0770	5.16	13.63	15.16	24.22	29.06	29.37	28.98	26.33	28.04
LmxM.07.0780	6.48	18.59	19.58	26.98	28.97	30.01	27.97	26.68	26.11
LmxM.07.0790	5.56	17.4	15.35	36.19	33.86	28.69	26.99	28.83	27.98
LmxM.07.0800	1.02	4.16	5.22	6.01	18.21	17.57	8.62	22.41	24.5
LmxM.07.0802	11.05	32.87	37.6	40.09	40.63	42.07	39.17	66.61	44.74
LmxM.07.0805	4.62	4.13	7.44	8.32	11.77	11.18	11.71	9.56	8.43
LmxM.07.0810	7.22	12.17	11.55	17.95	24.61	28.26	17.39	27.92	21.9
LmxM.07.0830	1.27	3.04	3.71	7.31	17.83	16.38	19.5	22.72	18.93
LmxM.07.0831	1.1	3.2	3.09	4.42	6.36	6.26	5.81	7.8	6.27
LmxM.07.0840	1.42	3.09	4.28	6.05	10.11	10.51	10.76	17.88	12.84
LmxM.07.0850	10.17	24.79	27.12	39.7	38.62	36.75	39.18	26.92	42.87
LmxM.07.0860	1.53	8.83	8.11	12.17	16.12	24.04	13.67	24.57	15.82
LmxM.07.0870	7.71	23.18	20.33	24.8	46.21	51.37	60.29	86.37	73.59
LmxM.07.0880	4.37	11.09	13.22	14.4	17.46	19.62	16.96	21.29	17.39
LmxM.07.0890	7.7	18.3	19.79	20.88	21.46	25.16	19.04	19.85	14.9
LmxM.07.0900	3.37	6.5	6.77	11.44	21.35	25.49	31.51	43.86	33.13
LmxM.07.0910	6.63	13.54	18.61	30.34	25.39	24.85	20.42	20.11	25.4
LmxM.07.0920	5.53	11.78	16.37	25.94	27.65	24.85	29.6	23.54	25.31
LmxM.07.0930	12	25.43	29.44	49.28	41.59	41.79	52.58	42.32	51.47
LmxM.07.0940	4.01	6.69	9.05	15.72	15.02	14.46	17.69	13	13.77
LmxM.07.0950	1.27	2.56	2.92	3.59	4.62	5.85	6.04	4.65	4.65
LmxM.07.0960	5.51	14.06	15.76	23.18	23.62	21.88	25.97	25.19	26.5
LmxM.07.0970	5.59	11.64	14	21.51	21.02	20.54	19.88	13.57	17.88
LmxM.07.0980	12.43	37.25	40.82	79.27	84.29	76.99	76.29	79.58	76.46
LmxM.07.0990	161.95	260.45	312.19	522.82	401.88	392.37	570.15	548.46	536.38
LmxM.07.1000	26.85	53.36	60.09	115.44	138.33	141.32	161.34	152.14	227.85
LmxM.07.1010	24.81	61.26	62.56	104.24	105.72	117.34	65.44	106.71	87.16
LmxM.07.1020	7.24	16.22	19.62	35.09	31.02	28.37	24.72	20.22	23.66
LmxM.07.1030	22.74	44.91	47.18	109.62	89.94	86.59	97.96	127.01	118.59
LmxM.07.1035	8.84	17.66	17.82	41.07	39.13	40.04	40.07	31.88	39.17
LmxM.07.1040	4.51	15.18	18.19	22.74	28.54	27.19	23.5	27.24	27.17
LmxM.07.1050	15.12	25.3	31.62	59.15	68.25	65.38	68.66	55.14	68.45
LmxM.07.1055	8.58	19.04	20.88	46.37	39.75	30.99	47.94	30.7	56.24
LmxM.07.1060	3.12	4.89	7.9	14.41	13.52	13.17	17.92	11.54	11.93
LmxM.07.1070	4.97	10.33	12.14	17.2	14.63	10.74	16.52	9.85	12.85
LmxM.07.1080	5.44	7.92	11.73	40.44	27.4	23.82	34.79	14.26	21.8
LmxM.07.1090	3.83	11.53	14.33	26.96	53.4	53.11	45.88	71.78	65.16
LmxM.07.1100	13.12	26.04	30.58	57.55	49.76	48.26	30.06	27.56	30.87
LmxM.07.1110	8.63	12.46	16.14	41.2	40.26	37.9	39.56	31.2	35
LmxM.07.1120	11.48	16.22	18.98	52.96	42.71	45.21	43.96	31.07	35.26
LmxM.07.1130	12.09	16.22	18.99	48.79	39.28	41.52	31.24	22.99	28.5
LmxM.07.1140	19.6	33.89	41.15	75.31	90.32	92.97	59.4	83.81	76.68
LmxM.07.1150	6.06	9.35	12.06	20.24	20.27	18.84	22.71	14.19	18.44
LmxM.07.1160	23.27	80.33	94.41	30.61	93.43	81.02	150.6	224.66	175.82
LmxM.07.1170	17.45	29.76	26.78	41.81	37.83	43	21.94	27.27	21.34
LmxM.08_1000447	6.83	23.2	16.88	22.92	20.94	28.36	14.68	17.13	14.79
LmxM.08_1008719	10.38	18.93	21.29	42.05	36.29	31.51	41.17	19.35	29.82
LmxM.08_1040671	5.81	25.3	22.44	21.63	26.49	33.68	50.99	61.5	61.29
LmxM.08_1048727	4.53	12.05	14.18	21.28	32.94	32.96	35.37	39.21	40.7
LmxM.08_1059897	1.94	2.19	3.7	5.81	7.15	6.17	8.03	4.85	7.71
LmxM.08_1074274	14.62	19.85	23.86	57.87	42.69	41.33	40.01	21.11	29.48
LmxM.08_1101248	63.6	45.21	48.08	118.95	69.07	41.58	76.99	16.39	35.36
LmxM.08_1102071	12.51	26.24	34.43	45.53	47.28	51.1	29.92	33.68	32.58
LmxM.08_1121173	20.02	61.1	51.52	41.45	37.54	38.15	19.23	15.91	19.04
LmxM.08_1139529	2.84	4.04	4.19	4.7	3.91	3.29	3.74	1	3.02
LmxM.08_1144994	10.57	14.44	15.2	53.34	11.66	17.62	24.71	4.48	8.74
LmxM.08_1153879	3.28	9.72	8.95	16.11	16.88	16.02	14.84	9.17	13.02
LmxM.08_1157406	2.34	3.54	5.03	9.2	12.3	12.72	11.62	12.38	11.53
LmxM.08_1172187	10.48	13.14	9.9	14.51	7.28	9.57	4.52	3.1	0
LmxM.08_1424150	8.21	23.04	24.92	32.77	29.52	28.95	12.98	15.51	15.38
LmxM.08_1437036	6.49	18.81	17.72	23.09	25.25	26.33	19.27	17.69	21.85
LmxM.08_1446422	0.77	8.7	11.73	13.82	12.02	9.02	6.62	4.3	2.66
LmxM.08_1449783	100.97	462.34	418.55	558.69	130.1	144.19	60.25	17.54	32.37
LmxM.08_1455604	0.48	7.51	10.42	17.25	14.69	13.17	3.24	1.93	2.38
LmxM.08_1463383	0.78	4.91	6.78	7.16	7.99	6.64	3.46	2.69	3.82
LmxM.08_1469531	0.15	2.3	3.25	3.65	3.53	2.68	1.76	0.44	1.34
LmxM.08_1476073	4.34	80.81	60.92	55.46	55.01	58.18	16.25	21.31	20.16
LmxM.08_1479331	0	3.87	5	5.46	4.29	4.41	1.63	0.69	0.84
LmxM.08_1484979	0.29	2.79	4.91	9.62	5.42	3.4	1.38	0.75	1.08
LmxM.08_1491863	1.62	5.72	4.73	6.95	9.7	11.66	11.85	17.13	15.23
LmxM.08_1505806	0.96	5.68	6.49	12.67	13.86	14.25	7.57	5.7	8.16
LmxM.08_1509453	16.1	137.25	148.73	154.77	84.82	85.84	25.99	29.96	31.83
LmxM.08_1514466	4.73	10.02	11.18	21.51	20.46	17.63	12.81	8.92	14
LmxM.08_1545655	6.51	13.46	13.83	28.42	24.5	23.16	22.24	22.18	20.19
LmxM.08_158460	2.57	8	6.58	7.56	7.09	7.37	6.71	7.58	6.9
LmxM.08_1603858	10.56	5.58	7.38	34.68	9.02	9.27	25.11	4.12	4.41
LmxM.08_1616063	59.47	94.07	108.6	154.63	118.88	145.59	103.91	154.74	96.89
LmxM.08_1640715	9.91	18.46	23.17	46.52	44.53	42.77	39.79	36.29	40.39
LmxM.08_185075	2.49	7.41	8.74	13.5	17.8	13.35	17.66	23.13	23.52
LmxM.08_208836	5.58	11.49	15.41	31.27	24.32	23.44	18.63	16.76	17.78
LmxM.08_237531	5.3	14.16	15.96	17.04	22.1	23.54	14.36	28.69	17.18
LmxM.08_24839	7.36	11.05	11.24	35.29	26.25	21.37	23.54	18.49	18.1
LmxM.08_29.0010	20.25	51.88	49.08	77.43	69.12	73.07	57.54	96.66	73.47
LmxM.08_29.0020	9.5	17.95	22.32	44.47	51.08	47.96	62.12	49.98	62.23
LmxM.08_29.0030	11.84	24.71	25.66	47.59	62.85	63.93	66.14	79.69	84.22
LmxM.08_29.0040	9.24	17.38	21.76	44.34	42.31	38.54	37.58	34.3	37.48
LmxM.08_29.0050	3.95	7.99	8.93	14.21	18.15	17.21	14.4	15.25	14.09
LmxM.08_29.0060	13.13	21.92	23.58	54.01	47.2	45	63.99	56.06	53.4
LmxM.08_29.0070	11.26	18.2	23.87	42.56	36.37	28.71	30.49	23.6	25.36
LmxM.08_29.0080	12.83	21	19.15	53.29	20.04	19.66	16.41	8.29	8.84
LmxM.08_29.0090	4.26	6.47	6.91	17.25	14.48	15.49	18.55	14.18	16.94
LmxM.08_29.0100	6.52	12.14	17.7	23.11	23.19	21.29	23.9	26.17	25.58
LmxM.08_29.0110	6.91	8.56	11.88	17.73	18.99	18.22	22.61	16	16.91
LmxM.08_29.0120	13.55	21.32	30.37	56.16	62.39	58.84	67.97	52.22	66.32
LmxM.08_29.0130	2.36	5.14	6.95	9.37	11.33	9.13	15.52	12.41	13.67
LmxM.08_29.0140	7.15	11.14	11.95	23.23	21.53	20.11	21.89	13.2	17.47
LmxM.08_29.0150	10.99	21.46	26.98	44.91	41.72	42.82	39.81	44.96	48.49
LmxM.08_29.0160	13.44	35.55	39.56	48.77	47.92	46.62	28.65	16.79	25.65
LmxM.08_29.0170	17.53	22.52	28.56	55.3	42.39	44.17	48.96	46.61	43.92
LmxM.08_29.0180	12.27	28.22	29.36	33.37	40.14	40.64	29.89	36.26	33.18
LmxM.08_29.0190	9.63	13.78	19.93	27.59	31.24	33.29	26.79	22.8	23.82
LmxM.08_29.0200	2.9	7.92	10.38	17.35	20.63	17.6	21.23	15.84	17.88
LmxM.08_29.0210	11.53	13.04	18.99	53.39	41.46	38.4	44.9	23.47	36
LmxM.08_29.0220	7.8	16.79	22.64	29.96	39.42	38.96	36.72	45.16	40.08
LmxM.08_29.0230	10.28	18.92	19.28	36.39	28.23	34.78	28.45	14.65	25.55
LmxM.08_29.0240	9.81	21.83	19.9	26.41	31.88	31.77	27.12	29.13	26.32
LmxM.08_29.0250	0.32	0.45	0.41	0.99	0.86	0.87	1.17	0.83	1.12
LmxM.08_29.0251	13.09	31.65	31.51	31.39	49.35	50.94	29.58	63.74	42.47
LmxM.08_29.0260	10.08	24.76	25.76	46.89	48.02	44.26	34.77	32.47	34.05
LmxM.08_29.0270	8.75	36.41	32.25	73.99	91.91	89.31	68.84	135.93	99.08
LmxM.08_29.0280	2.59	6.03	8.34	9.34	22.68	22.58	18.75	60.63	40.44
LmxM.08_29.0290	7.24	16.47	20.15	19.03	23.87	27.83	23.15	40.85	25.93
LmxM.08_29.0300	7.73	16.89	17.13	31.16	29.28	30.87	27.75	27.78	29.27
LmxM.08_29.0320	28.31	35	39.67	86.55	73.8	70.6	107.09	90.68	101.23
LmxM.08_29.0330	14.24	22.5	25.25	66.54	49.45	43.32	47.4	35.15	38.39
LmxM.08_29.0340	4.54	13.16	15.55	22.63	24.42	23.93	18.87	24.88	23.17
LmxM.08_29.0350	2.95	3.13	6.53	12.21	11.54	9.48	26.95	13.31	18.49
LmxM.08_29.0360	13.01	21.15	23.07	53.86	37.77	33.93	38.15	22.94	32.92
LmxM.08_29.0370	1.37	2.6	4.59	4.42	7.05	8	8.23	7.83	7.5
LmxM.08_29.0380	3.98	5.96	7.95	17.75	16.2	14.1	15.09	11.35	11.51
LmxM.08_29.0390	4.15	7.58	9	23.31	20.4	19.68	20.13	12.52	15.45
LmxM.08_29.0400	10.76	18.78	22.01	55.84	35.01	31.9	33.06	18.54	27.64
LmxM.08_29.0410	7.29	20.43	20.45	25.1	23.59	19.83	13.89	15.08	14.46
LmxM.08_29.0420	6.87	10.46	12.21	27.88	21.05	20.06	31.49	17.08	20.61
LmxM.08_29.0430	6.04	11.59	14.59	21.69	23.36	19.53	28.03	15.51	23.24
LmxM.08_29.0440	7.06	10.25	13.64	26.09	30.63	28.74	40.36	43.38	34.85
LmxM.08_29.0450	6.02	13.14	14.71	26.23	19.93	18.9	14.36	6.92	12.85
LmxM.08_29.0460	4.2	10.32	10.08	14.15	18.66	23.79	14.51	25.76	20.24
LmxM.08_29.0470	5.1	11.59	13.05	12.36	12.15	15.24	9.03	7.43	7.87
LmxM.08_29.0480partial	3.93	11.14	11.79	31.12	27.75	24.43	28.95	14.65	27.64
LmxM.08_29.0490	9.81	17.38	20.43	28.15	31.28	30.67	31.2	40.7	38.92
LmxM.08_29.0500	0.89	1.6	1.61	2.74	2.9	4.68	3.06	2.98	1.64
LmxM.08_29.0510	17.91	25.5	35.72	82.73	98.67	99.69	120.88	124.62	113.92
LmxM.08_29.0520	6.9	14.77	13.66	26.65	21.12	19.44	14.49	9.22	15.13
LmxM.08_29.0530	3.03	5.29	5.94	9.95	12.95	12.28	12.14	8.88	9.28
LmxM.08_29.0540	17.34	41.17	48.65	73.3	53.23	48.02	52.25	30.46	39.14
LmxM.08_29.0550	3.44	8.01	9.43	8.91	11.97	11.53	9.74	10.88	8.6
LmxM.08_29.0555	6.67	20.75	17.28	24.12	24.65	19.25	22.69	11.53	18.08
LmxM.08_29.0560	7.68	21.83	24.88	27.42	31.45	36.31	28.93	25.83	24.79
LmxM.08_29.0570	1.98	3.22	3.87	5.87	6.67	6.08	6.42	3.75	6.18
LmxM.08_29.0580	2.51	8.72	11.09	15.91	17.04	18.79	20.79	19.65	21.18
LmxM.08_29.0590	3.3	8.52	10.58	14.09	19.26	16.99	17.14	15.91	17.87
LmxM.08_29.0600	3.5	12.21	11.25	21.46	19.23	14.46	16.91	6.66	13.52
LmxM.08_29.0610	7.21	27.66	23.64	36.47	45.06	43.46	53.28	55.29	56.54
LmxM.08_29.0620	4.43	14.33	10.65	15.62	12.27	12.32	27.74	19.1	17.64
LmxM.08_29.0630	7.11	22.78	22.11	26.44	29.88	32.17	16.58	21.74	24.9
LmxM.08_29.0640	5.32	13.9	11.88	30.16	28.21	26.78	25.88	25.38	27.58
LmxM.08_29.0650	8.97	16.1	17.93	33.11	40.4	38.1	36.03	54.04	37.31
LmxM.08_29.0660	6.62	15.39	21.45	31.71	33.55	32.61	34.92	42.01	41.18
LmxM.08_29.0670	10.75	19.08	21.8	48.57	38.25	38.4	33.88	27.86	34.74
LmxM.08_29.0680	3.77	8.95	9	16.76	15.07	14.65	24.55	11.04	17.72
LmxM.08_29.0690	12.99	24.86	27.52	47.9	37.73	39.54	34.12	42.56	35.3
LmxM.08_29.0700	2.46	6.09	7.54	11.97	12.75	12.99	10.22	9.25	10.4
LmxM.08_29.0710	5.87	9.99	12.08	22.89	21.56	20.2	19.49	17.63	18.36
LmxM.08_29.0720	8.09	12.49	13.77	35.53	32.12	29.52	39.86	28.65	38.93
LmxM.08_29.0730	17.28	34.14	34.53	59.09	33.16	33.04	32.26	16.69	24.36
LmxM.08_29.0740	7.66	17.86	19.99	27.7	37.96	38.1	33.64	45.33	41.27
LmxM.08_29.0750	8.61	16.18	20.29	32.15	36.29	35.05	37.69	32.47	34.33
LmxM.08_29.0760	13.28	23.82	31.3	70.02	95.21	81.07	98.26	100.73	111.22
LmxM.08_29.0770	4.99	12.41	12.1	25.36	24.76	26.9	18.9	21.45	20.93
LmxM.08_29.0780	7.61	11.99	18.61	31.32	49.59	50.4	56.37	87.45	63.35
LmxM.08_29.0790	6.09	12.36	16.45	27.26	27.17	26.7	25.38	21.78	22.61
LmxM.08_29.0795	8.47	16.65	15.24	35.7	32.14	38.13	21.97	21.05	29.1
LmxM.08_29.0800	2.77	8.82	8.14	15.4	14.87	12.35	17.94	14.59	18.66
LmxM.08_29.0805	4.12	10.55	12.15	19.36	22.48	20.59	19.66	26.01	22.35
LmxM.08_29.0810	6.73	11.97	13.68	29.1	25.2	22.32	44.53	39.12	37.01
LmxM.08_29.0820	146.99	273.56	348.5	447.53	435.04	459.11	257.96	378.56	286.78
LmxM.08_29.0830	4.35	12.99	14.18	16.47	23.4	20.63	26.54	19.56	22.5
LmxM.08_29.0840	7.58	13.37	16.85	36.91	39.77	40.74	36.98	32.57	36.27
LmxM.08_29.0850	12.64	18.15	23.64	63.04	74.42	67.32	72.86	72.75	62.6
LmxM.08_29.0860	2.92	6.02	7.94	8.14	12.45	11.83	8.34	8.14	7.55
LmxM.08_29.0865	9.93	10.08	10.11	30.06	15.47	10.81	18.1	5.88	14.09
LmxM.08_29.0867	29.95	21.95	32.83	93.5	50.03	45.65	65.71	23.71	36.79
LmxM.08_29.0868	13.27	25.88	23.84	29.08	23.42	28.94	39.5	23.55	25.99
LmxM.08_29.0870	13.32	21.29	25.19	51.28	50.57	52.03	59.83	56.96	61.01
LmxM.08_29.0880	26.21	40.34	45.95	115.08	111.3	102.98	148.09	73.46	111.23
LmxM.08_29.0885	10.16	10.87	16.38	34.08	21.58	24.91	18.66	11.12	15.17
LmxM.08_29.0890	8.74	11.24	13.31	25.64	21.26	18.46	24.17	13.86	19.25
LmxM.08_29.0900	8.91	5.07	8.73	24.4	11.98	9.2	14.7	6.97	8.93
LmxM.08_29.0910	15.69	17.12	18.64	49.04	30.12	29.35	40.31	18.63	27.97
LmxM.08_29.0920	5.5	8	8.9	14.6	16.8	19.4	17.2	18.51	17.25
LmxM.08_29.0930	9.44	14.23	17.45	25.72	24.76	24.09	15.56	11.49	15.01
LmxM.08_29.0935	10.13	23.08	28.04	37.16	26.28	25.55	21.92	14.27	17.34
LmxM.08_29.0940	28.69	38.99	51.28	54.88	96.45	69	97.27	75.09	76.95
LmxM.08_29.0950	7.93	12.77	11.66	22.83	22.23	20.97	18.5	20.85	20.94
LmxM.08_29.0960	5.17	10.98	10.62	12.5	11.24	12.72	13.15	11.29	8.43
LmxM.08_29.0970	1.68	3.66	4.87	8.4	9.77	10.25	11.31	9.36	10.93
LmxM.08_29.0980	3.27	9.84	12	17.21	16.27	15.93	15.81	17.06	14.65
LmxM.08_29.0990	2.91	6.33	6.7	10.99	11.99	10.98	22.59	19.68	19.08
LmxM.08_29.1000	4.28	9.48	12.25	21.33	22.97	22.35	60.02	53.63	55.15
LmxM.08_29.1010	8.15	23.99	24.13	24.28	40.35	44.26	50.75	73.8	59.07
LmxM.08_29.1020	3.42	6.88	6.89	13.75	9.99	9.17	11.06	7.01	7.79
LmxM.08_29.1030	4.22	6.45	7.89	15.13	17.42	22.52	85.51	100.36	97.89
LmxM.08_29.1040	1.82	4.02	5.49	8.62	11.45	11.23	12.93	10.56	11.64
LmxM.08_29.1050	6.09	9.48	13.9	20.74	16.21	14.04	13.25	9.4	10.59
LmxM.08_29.1060	4.81	7.14	11.15	13.92	14.4	15.51	15.22	13.05	11.92
LmxM.08_29.1070	13.82	25.55	26.71	40.55	39.19	36.71	47.19	35.63	47.76
LmxM.08_29.1090	92.61	510.63	518.09	759.67	510.34	442.14	552.51	263.94	469.1
LmxM.08_29.1100	1.83	4.42	5.89	8.29	14.84	14.16	41.74	79.09	44.8
LmxM.08_29.1110	7.48	8.69	12.52	24.74	20.45	14.65	25.87	9.01	16.55
LmxM.08_29.1120	0.35	1.29	1.4	1.63	2.64	2.69	2.74	2.55	1.57
LmxM.08_29.1130	9.67	27.18	28.05	40	39.47	41.62	27.83	32.56	31.62
LmxM.08_29.1140	4.59	6.29	6.48	15.29	18.12	20.51	15.3	20.66	10.28
LmxM.08_29.1150	28.86	83.31	79.82	141.52	176.73	178.47	233.18	394.32	278.63
LmxM.08_29.1160	114.28	389.96	374.78	612.32	609.9	689.51	434.85	696.87	571.8
LmxM.08_29.1170	1.95	5.07	6.37	8.56	9.1	8.52	55.33	57.05	63.54
LmxM.08_29.1180	3.75	6.23	8.29	10.93	12.45	12.86	12.65	11.11	9.85
LmxM.08_29.1190	6.3	15.86	17.39	18.26	15.41	16.88	10.22	13.34	9.01
LmxM.08_29.1200	6.71	17.82	17.78	29.53	26.06	27.3	14.5	12.38	16.27
LmxM.08_29.1210	7.45	10	10.97	26.02	21.01	17.91	17.76	10.51	15.19
LmxM.08_29.1220	10.37	31.43	32.53	66.96	47.9	47.36	38.1	23.77	33.14
LmxM.08_29.1230	3.99	8.69	12.2	17.52	19.43	18.34	19.98	18.33	18.82
LmxM.08_29.1240	7.86	14.41	17.51	46.3	53.99	49.95	53.78	41.14	56.72
LmxM.08_29.1250	3.25	5.97	8.32	14.32	15.07	14.25	13.43	11.25	10.8
LmxM.08_29.1260	3.9	8.65	10.24	13.23	12.86	12.62	9.51	6.84	7.11
LmxM.08_29.1270	7.79	12.54	14.52	33.23	23.52	20.89	14.49	10.85	14.95
LmxM.08_29.1280	5.37	9.07	12.9	21.74	22.92	22.21	24.11	16.83	19.39
LmxM.08_29.1290	16.95	17.79	20.34	85.16	37.15	30.31	50.26	21.73	30
LmxM.08_29.1300	6.6	14.11	15.17	26.51	29.51	27.89	37.21	48.82	37.72
LmxM.08_29.1310	3.51	7.46	5.24	8.06	10.38	11.6	10.77	10.89	10.5
LmxM.08_29.1320	6.94	14.76	15.99	22.41	17.34	19.48	19.53	15.94	17.44
LmxM.08_29.1330	4.02	11.98	14.56	16.52	17.89	20.62	14.79	13.16	14.01
LmxM.08_29.1335	0.87	3.87	1.83	1.44	1.59	3.92	2.74	6.59	4.76
LmxM.08_29.1340	0.44	1.18	0.74	1.53	1.19	1.57	1.67	1.44	1.53
LmxM.08_29.1350	0.13	0.27	0.31	0.34	0.71	0.73	0.53	0.18	0.33
LmxM.08_29.1360	0.15	0.79	0.27	0.3	0.44	0.93	0.38	0.43	0.36
LmxM.08_29.1370	1.29	6.33	4.68	4.66	4.6	5.09	4.8	4.18	5.1
LmxM.08_29.1380	7.53	16.12	18.24	29.25	29.27	27.77	32.11	20.42	28.13
LmxM.08_29.1390	0.35	2.41	1.17	1.34	1.71	2.02	3.43	3.39	2.91
LmxM.08_29.1400	13.07	19.23	22.42	40.24	32.55	30.46	43.24	25.87	33.36
LmxM.08_29.1410	1.43	5.25	4.23	3.92	4.83	5.62	3.45	4.68	4.42
LmxM.08_29.1430	6.35	14.88	16.67	28.8	24.33	24.97	20.56	20.64	21.15
LmxM.08_29.1440	13.16	17.53	16.98	44.03	21.31	27.31	20.17	12.88	17.39
LmxM.08_29.1450	2.41	2.31	5.19	8.14	9.06	10.46	7.33	6.2	5.51
LmxM.08_29.1460	7.39	11.75	14.71	28.22	22.98	22.42	26.97	16.75	21.45
LmxM.08_29.1470	8.95	11.06	15.12	29.99	24.59	21.71	34.33	22.2	24.34
LmxM.08_29.1490	6.16	13.61	17.24	20.59	28.45	30.62	24.71	32.91	24.54
LmxM.08_29.1500	20.78	35.2	39.87	48.36	70.7	66.51	46.38	74.37	55.7
LmxM.08_29.1500a	13.65	15.42	26.57	41.9	53.96	45.94	47.33	14.8	30.52
LmxM.08_29.1520	2.96	6.72	4.32	5.41	9.69	12.87	7.44	8.92	7.92
LmxM.08_29.1530	13.82	37.71	38.05	57.07	63	60.65	39.85	42.96	54.6
LmxM.08_29.1540	5.86	8.2	13.92	31.21	25.25	24.43	21.14	11.72	18.02
LmxM.08_29.1550	4.66	8.96	10.67	21.58	20.17	17.89	17.1	14.41	18.49
LmxM.08_29.1560	4.54	9.95	10.89	11.72	11.97	12.7	8.92	5.76	8.06
LmxM.08_29.1570	3.29	7.54	9.07	11.78	18.65	18.17	36.92	77.31	69.09
LmxM.08_29.1575	8.31	19.88	19.63	32.08	26.72	29.64	21.42	19.83	19.62
LmxM.08_29.1580	11.59	26.75	27.68	49.64	37.65	36.35	38.19	37.75	45.22
LmxM.08_29.1585	14.01	45.63	36.72	63.78	68.85	70.1	41.56	41.15	49.38
LmxM.08_29.1590	3.54	10.51	12.65	14.08	18.81	19.05	18.64	24.1	18.96
LmxM.08_29.1600	11.28	20.23	23.89	31.16	42.45	42.32	32.19	36.68	38.96
LmxM.08_29.1605	13.05	21.95	38.87	43.78	71.95	69.65	39.62	32.48	69.44
LmxM.08_29.1610	8.03	17.66	18.46	29.88	27.11	29.61	20.3	22.06	19.45
LmxM.08_29.1620	4.22	6.64	8.81	13.36	16.13	16.45	16.46	14.43	15.98
LmxM.08_29.1630	5.61	9.03	11.21	15.92	15.56	14.37	15.28	11.48	13.56
LmxM.08_29.1640	6.47	16.11	18.02	16.83	20.56	26.69	11.64	21.62	13.72
LmxM.08_29.1650	5.37	11.33	14.07	15.57	19.06	22.18	19.11	22.59	18.38
LmxM.08_29.1660	15	21.35	28.28	42.2	40.06	45.37	34.07	35.91	30.86
LmxM.08_29.1690	11.96	22.98	28.4	44.18	39.37	34.35	39.14	29.17	39.02
LmxM.08_29.1700	6.97	16.73	20.89	32.38	36.04	34.63	46.19	44.99	44.06
LmxM.08_29.1710	2.56	8.02	9.4	9.63	11.13	10.37	6.41	4.78	4.59
LmxM.08_29.1720	15.69	27.56	47.03	208.11	76.19	45.61	260.44	50.41	116.24
LmxM.08_29.1730	37.76	82.72	87.1	259.18	214.05	187.17	289.54	138.8	293.54
LmxM.08_29.1740	228.28	405.85	458.78	929.15	506.15	475.86	558.6	278	310.65
LmxM.08_29.1750	4.46	5.14	6.1	10.75	9.39	8.27	68.39	33.42	54.34
LmxM.08_29.1760	8.13	20.46	21.7	39.06	42.22	40.67	319.32	386.66	325.18
LmxM.08_29.1780	14.23	29.07	30.03	59.6	54.35	52.91	54.95	39.19	53.68
LmxM.08_29.1790	2.75	5.36	8.85	11.38	17.06	16.74	18.67	19.4	18.98
LmxM.08_29.1800	152.98	489	435.12	601.26	612.12	569.19	503.93	488.04	700.31
LmxM.08_29.1810	11.07	25.24	28.83	29.98	33.31	37.57	23.88	23.42	22.09
LmxM.08_29.1820	7.34	11.83	12.83	22.61	17.18	17.21	24.87	21.09	19.05
LmxM.08_29.1830	13.48	25.8	31.95	52.41	38.08	34.01	43.97	26.37	34.4
LmxM.08_29.1840	2.92	3.97	4.86	17.42	10.79	9.94	11.61	4.69	7.78
LmxM.08_29.1850	5.63	10.49	10.45	25.08	14.22	13.03	16.93	7.75	12.75
LmxM.08_29.1860	6.77	15.29	17.35	30.99	27.18	26.34	25.22	24.59	26.79
LmxM.08_29.1870	17.8	36.8	41.44	85.09	90.71	88.52	123.96	107.2	121.36
LmxM.08_29.1880	5.71	13.69	17.16	22.92	23.85	25.01	20.04	15.85	21.26
LmxM.08_29.1890	12.19	33.81	39.22	26.64	21.92	22.13	10.07	19.51	12.72
LmxM.08_29.1900	4.65	13.79	12.35	22.15	20.18	17.73	15.36	13.63	15.15
LmxM.08_29.1910	8.51	16.6	16.69	27.42	27.06	28.79	18.52	14.61	22.47
LmxM.08_29.1920	13.22	28.24	25.91	45.27	45.23	45.12	33.42	34.17	36.48
LmxM.08_29.1930	4.09	12.02	14.27	18.78	20.2	18.85	19.49	14.47	18.74
LmxM.08_29.1940	13.03	28.38	25.25	59.79	34.05	37.43	38.89	23.42	31.56
LmxM.08_29.1950	7.9	20.54	21.37	21.45	18.95	17.81	17.13	14.33	15.52
LmxM.08_29.1960	7.36	18.09	23.5	36.21	61.19	58.89	86.63	107.6	86.52
LmxM.08_29.1970	7.53	12.57	17.2	38.15	33.35	32.53	25.06	15.59	22.94
LmxM.08_29.1980	4.86	6.25	9.62	18.34	16.53	15.73	17.92	12.19	11.85
LmxM.08_29.1990	3.7	11.91	11.47	13.18	8.67	9.11	7.65	4.37	4.48
LmxM.08_29.1995	2.45	6.05	6.75	8.88	9.39	10.51	6.93	5.54	7.52
LmxM.08_29.2000	6.36	12.59	14.36	23.65	15.66	16.35	16.47	8.12	10.92
LmxM.08_29.2010	3.5	9.5	9.3	13.15	11.48	10.79	15.53	8.33	11.62
LmxM.08_29.2020	3.1	5.5	5.17	8.63	8.18	9.58	9.47	7.4	6.38
LmxM.08_29.2030	8.5	16.73	18.8	33.1	38.51	35.58	25.07	27.51	31.96
LmxM.08_29.2040	8.3	14.29	17.26	33.12	28.28	24.78	31.26	20.6	24.95
LmxM.08_29.2050	2.85	6.72	5.97	6.82	6.48	7.06	6.5	6.66	5.95
LmxM.08_29.2060	7.26	12.03	15.75	30.12	26.91	24.81	26.5	21.72	28.09
LmxM.08_29.2070	3.65	14.32	14.73	19.45	19.89	19.82	17.14	21.32	21.11
LmxM.08_29.2080	2.26	4.65	5.31	4.87	7.09	8.27	9.28	7.86	6.43
LmxM.08_29.2090	6.67	10.51	16.74	26.41	28.03	25.2	25.75	18.82	24.18
LmxM.08_29.2100	5.27	12.12	13.22	14.38	21.68	22.31	17.22	26.93	21.66
LmxM.08_29.2110	16.06	22.07	30.75	43.11	45.2	42.49	35.68	27.49	33.41
LmxM.08_29.2120	8.32	14.18	19.98	32.72	24.32	23.74	33.27	17.93	23.43
LmxM.08_29.2130	4.99	8.09	9.63	15.02	15.79	17.02	17.77	11	15.13
LmxM.08_29.2140	10.61	14.89	19.42	48.45	56.36	51.12	50.27	62.22	56.64
LmxM.08_29.2150	0.82	0.43	0.94	1.63	1.25	1.16	1.41	0.81	0.94
LmxM.08_29.2160	12.61	22.48	27.23	36.03	31.64	40.05	33.47	17.25	22.45
LmxM.08_29.2170	7.34	13.85	16.03	36.63	30.06	28.38	21.57	14.06	21.23
LmxM.08_29.2180	4.86	8.56	10.73	18.26	13.7	13.56	15.12	11.06	12.16
LmxM.08_29.2190	6.39	11.26	13.77	23.63	27.8	29.92	34.48	34.36	35.34
LmxM.08_29.2200	9.55	18.23	19.76	33.4	34.84	38.5	42.36	45.43	35.82
LmxM.08_29.2210	3.8	8.7	10.23	19.66	19.11	18.25	27.43	19.38	26.55
LmxM.08_29.2220	3.73	7.65	11.72	15.95	27.33	29.89	33.7	33.08	39.47
LmxM.08_29.2230	6.64	11.43	13.87	27	21.81	18.25	22.96	12.08	17.17
LmxM.08_29.2240	11.55	17.36	22.5	26.95	29.53	28.21	27.6	24.47	31.6
LmxM.08_29.2250	5.88	9.33	12.66	25.12	20.79	21.6	18.87	12.9	16.25
LmxM.08_29.2260	6.15	9.94	9.84	18.25	18.33	17.28	17.1	13.49	15.4
LmxM.08_29.2270	5.87	14.31	16.84	21.75	25.67	25.18	29.48	44.41	35.21
LmxM.08_29.2280	2.28	5.35	5.56	7.44	7.77	8.71	8.75	9.25	8.4
LmxM.08_29.2290	0.52	0.91	1.44	0.89	1.61	1.68	1.11	1.61	0.68
LmxM.08_29.2300	8.74	18.88	23.46	37.86	42.68	40.53	34.72	42.54	39.56
LmxM.08_29.2310	9.68	12.39	19.15	29.24	34.35	33.75	20.41	47.72	37.67
LmxM.08_29.2320	5.18	19.66	18.54	16.56	26.13	29	26.63	45.76	31.74
LmxM.08_29.2330	11.24	10.31	10.68	28.15	13.58	13.89	20.13	7.12	9.24
LmxM.08_29.2340	22.71	22.49	29.5	90.91	71.11	55.98	123.55	53.43	82.36
LmxM.08_29.2350	11.11	7.6	11.99	39.63	17.19	15.75	39.24	8.63	17.11
LmxM.08_29.2360	14.73	16.11	24.04	37.2	30.43	26.86	43.15	25.69	35.94
LmxM.08_29.2370	185.68	71.43	66.75	637.34	157.14	143.6	506.01	95.32	137.75
LmxM.08_29.2380	6.21	4.84	5.82	14.64	6.41	5.92	10.45	2.87	4.6
LmxM.08_29.2390	5.29	7.66	9.95	11.21	10.68	12.34	9.16	10.07	9.33
LmxM.08_29.2400	7.12	13.5	17.09	18.76	19.05	21.89	14.19	23.96	15.63
LmxM.08_29.2410	6.69	8.07	11.63	27.68	16.81	14.07	18.67	7.39	12.89
LmxM.08_29.2420	2.07	5.71	6.72	12.94	14.08	14.24	12.23	9.42	13.08
LmxM.08_29.2430	10.57	33.74	39.6	56.77	54.91	52.73	61.44	58.46	57.2
LmxM.08_29.2440	1.08	3.69	2.77	3.46	7.11	9.13	13.5	12.5	13.4
LmxM.08_29.2450	7.78	16.15	17.62	26.2	35.59	34.43	26.91	32.65	32.32
LmxM.08_29.2460	111.78	274.63	282.06	483.33	447.15	541.22	393.73	338.99	415.54
LmxM.08_29.2461	166.41	666.56	657.4	817.85	1111.86	1086.43	709.58	882.27	1117.99
LmxM.08_29.2480	3.68	10.71	13.02	16.22	19.79	18.34	17.86	21.94	19.25
LmxM.08_29.2490	8.92	18.68	19.47	25.97	26.4	24.76	18.18	26.98	22.25
LmxM.08_29.2500	7.33	12.91	15.83	18.16	22.24	26.31	17.32	18.36	20.54
LmxM.08_29.2510	11.39	28.94	25.51	34.29	54.4	68.38	37.23	46.97	39.97
LmxM.08_29.2520	12.19	17.29	20.15	40.04	29.17	27.23	22.2	14.98	20.52
LmxM.08_29.2530	7.14	14.51	18.26	27.95	37.85	36.87	48.42	69.49	55.92
LmxM.08_29.2540	8.32	17.39	20.91	34.6	39.84	38.4	48.79	34.83	51.83
LmxM.08_29.2550	6.6	13.56	15.43	25.42	23.43	25.25	24.82	22.46	25.33
LmxM.08_29.2560	5.66	16.65	16.27	18.61	23.29	22.84	23.46	43.49	31.22
LmxM.08_29.2570	22.4	28.09	36.21	65.63	69.32	68.52	63.12	80.92	57.97
LmxM.08_29.2580	11.49	28.98	32.74	40.18	48.8	49.01	45.62	47.57	51.85
LmxM.08_29.2590	5.46	9.79	13.15	18.45	20.28	20.26	19.86	17.05	19.08
LmxM.08_29.2600	17.87	39.72	45.76	44.48	38.02	36.22	26.46	21.64	25.09
LmxM.08_29.2610	5.27	5.9	7.79	19.48	11.47	10.07	13.62	5.88	10.15
LmxM.08_29.2620	16.3	36.22	39	54.75	70	73.09	67.95	102.09	89.82
LmxM.08_29.2630	7.45	11.89	15.89	23.47	31.66	26.97	37.87	30.54	35.45
LmxM.08_29.2640	3.42	6.65	8.34	18.12	13.99	15.42	21.31	12.68	16.9
LmxM.08_29.2650	4.86	8.75	11.08	19.67	18.72	18.63	19.95	11.4	15.2
LmxM.08_29.2660	8.97	12.82	14.87	36.32	31.55	29.25	35.6	19.56	28.45
LmxM.08_29.2670	11.41	20.53	24.68	25.14	23.82	23.02	16.96	18.54	15.78
LmxM.08_29.2680	6.45	8.15	11.78	25.96	21.77	19.65	28.83	13.97	20.53
LmxM.08_29.2690	9.7	24.92	26.04	32.27	31.46	28.74	22.25	22.33	22.32
LmxM.08_29.2700	3.03	4.72	5.03	8.62	7.82	8.14	8.48	5.86	6.72
LmxM.08_29.2710	7.27	13.1	15.86	27.2	19.76	17.26	34.56	18.48	30.28
LmxM.08_29.2720	19.39	46.96	47.71	75.3	67.42	67.9	56.56	54.97	55.31
LmxM.08_29.2730	10.81	24.71	21.96	36.13	37.68	35.4	39.02	27.75	37.27
LmxM.08_29.2740	11.1	27.55	28.41	41.75	45.97	50.5	35.72	41.27	37.28
LmxM.08_29.2750	8.82	20.17	23.52	28.22	20.15	17.25	16.44	8.9	15.16
LmxM.08_29.2760	16.77	31.88	39.8	56.59	44.99	43.66	50.2	32.07	42.03
LmxM.08_29.2770	9.85	30.67	27.81	65.24	60.45	61.28	48.84	37.15	48.79
LmxM.08_29.2780	18.57	36.2	33.22	60.02	52.69	54.26	51.4	68.7	51.49
LmxM.08_29.2790	9.82	24.07	29.61	45.88	54.65	53.62	33.71	42.95	40.35
LmxM.08_29.2800	6.44	11.67	15.5	33.97	43.72	44.26	60.84	61.7	65.08
LmxM.08_29.2810	3.46	5.95	7.05	11.99	13.2	12.63	27.86	19.56	20.68
LmxM.08_29.2820	2.37	1.92	2.83	5.1	2.91	4.47	3.17	1.2	2.78
LmxM.08_29.2830	3.45	12.69	7.97	7.91	21.92	18.15	23.29	27.03	24.95
LmxM.08_29.2840	8.11	22.53	22.91	20	16.08	16.21	9.3	10.18	11.94
LmxM.08_29.2850	11.31	13.54	16.01	39.64	23.94	22.25	11.33	5.97	11.02
LmxM.08_29.2860	147.13	194.53	231.43	598.75	370.7	333	451.46	246.87	296.57
LmxM.08_29.2870	11.25	16	20.19	36.7	23.84	22.95	20.34	9.69	19
LmxM.08_344258	10.49	13.15	17.4	17.39	15.02	20.72	6.46	6.39	5.25
LmxM.08_345792	4.84	8.74	8.86	10.29	7.5	7.68	2.72	1.76	2.4
LmxM.08_379547	19.51	44.55	48.32	67.51	64.05	65.34	40.41	32.61	38.96
LmxM.08_37973	3.51	18.35	14.7	22.2	19.61	15.38	13.06	16.05	9.98
LmxM.08_413798	7.71	21.61	24.31	37.59	38.55	33.64	36.83	29.42	54.6
LmxM.08_422207	8.25	13.8	17.46	38.29	24.46	22.85	18.19	10.18	17.95
LmxM.08_474959	8.55	18.07	19.81	31.37	25.45	23.84	23.67	19.2	18.89
LmxM.08_486417	13.62	23.54	26.61	50.89	22	25.31	17.5	5.95	10.03
LmxM.08_498113	21.47	51.1	50.31	95.64	84.78	89.51	60.02	64.21	58.45
LmxM.08_52740	9.32	16.76	17.37	33.12	22.26	24.3	16.96	12.94	17.87
LmxM.08_560271	9.4	21.29	24.49	27.13	28.55	33.39	16.69	18.26	18.04
LmxM.08_590248	5.01	7.39	9.79	13.2	9.95	9.78	6.5	5.3	7.29
LmxM.08_627089	2.96	3.13	3.46	13.28	8.15	13.23	12.69	0	0
LmxM.08_632833	3.43	4.01	5.08	11.75	11.57	9.93	7.01	7.51	5.91
LmxM.08_645231	18.4	69.77	72.79	165.19	104.81	107.44	66.84	73.25	61.57
LmxM.08_708030	6.52	15.28	14.58	19.34	21.51	18.93	12.46	15.32	11.81
LmxM.08_73062	16.54	29.95	33.4	47.21	59.59	69.98	34.82	67.58	54.3
LmxM.08_766410	10.74	27.32	28.91	47.05	44.14	43.38	40.13	29.23	38.42
LmxM.08_767558	9.46	16.05	17.94	38.56	24.13	21.88	21.81	11.07	16.2
LmxM.08_801135	20.84	25.25	28.44	27.22	47.08	54.05	32.45	42.2	34.47
LmxM.08_822992	3.27	8.65	8.99	14.64	16.96	16.3	17.53	14.44	14.59
LmxM.08_825120	41.54	108.93	121.68	78.13	80.99	107.91	55.48	65.5	52.28
LmxM.08_850472	100.96	107.69	89.71	135.42	108.63	118.72	62.54	72.33	57.03
LmxM.08_851909	34.48	47.69	48.7	134.86	87.56	83.36	79.87	47.86	66.77
LmxM.08_884211	5.9	19.29	16.7	26.93	34.51	35.37	31.82	42.67	37.33
LmxM.08_889917	10.34	38.79	32.25	40.42	36.59	44.21	26.88	20.82	29.53
LmxM.08.0010	8.34	8.73	11.34	24.6	17.06	15.8	23.63	13.4	16.01
LmxM.08.0020	9.95	19.46	20.85	44.3	41.6	45.89	31.51	37.33	38.6
LmxM.08.0030	8.29	11.06	13.37	21.04	19.04	21.89	17.77	11.17	15.85
LmxM.08.0040	11.84	12.75	17.02	44.7	28.21	23.71	33.87	16.56	21.93
LmxM.08.0050	17.07	35.99	31.68	74.37	69.03	64.21	61.36	51.63	53.34
LmxM.08.0060	5.55	3.83	3.15	14.85	6.26	4.25	11.07	1.29	5.45
LmxM.08.0070	6.78	7.21	10.53	27.21	20.51	17.52	25.31	17.11	18.95
LmxM.08.0080	9.05	13.3	17.79	42.25	31.96	26.81	42.36	23.93	29.7
LmxM.08.0090	9.09	14.64	19.75	30.82	28.04	25.93	25.47	23.65	24.75
LmxM.08.0100	10.33	24.88	27.2	29.28	34.04	31.92	24.66	28.09	26.42
LmxM.08.0110	4.89	10.54	14.57	24.77	28.98	28.87	25.72	24.92	26.3
LmxM.08.0120	11.05	30.87	32.54	40.41	58.47	53.06	47.11	52.46	52.59
LmxM.08.0130	3.27	8.49	7.83	10.66	12.97	13.5	11.35	11.2	9.97
LmxM.08.0135	3.49	9.49	11.6	12.43	16.29	17.22	14.84	15.97	13.37
LmxM.08.0140	4.3	7.61	9.12	18.3	14.54	14.54	14.49	8.22	11.41
LmxM.08.0150	8.55	23.74	26.61	27.33	33.41	35	21.21	24.22	24.83
LmxM.08.0160	5.88	15.29	19.19	31.46	32.43	28.91	20.76	19.77	27.72
LmxM.08.0170	0.58	1.34	1.71	1.52	1.9	3.25	2.64	3.83	2.63
LmxM.08.0180	3.73	10.43	11.42	16.17	18.25	19.82	14.05	26.55	20.72
LmxM.08.0190	5.87	13.42	15.19	29.9	32.83	30.95	22.38	18.97	23.99
LmxM.08.0200	13.65	32.8	36.92	44.17	39.78	42.98	24.34	23.22	23.34
LmxM.08.0210	2.05	5.22	6.69	8.76	7.64	8.26	5.72	5.11	4.45
LmxM.08.0220	5.37	14.13	16.89	22.58	25.07	24.06	21.41	27.22	25.31
LmxM.08.0230	12.8	21.02	24.72	48.79	37.03	36.2	29.79	22.99	26.35
LmxM.08.0240	10.95	28.11	29.36	52.46	61.08	59.5	44.44	53.68	56.4
LmxM.08.0250	17.97	15.46	18.94	74.83	30.1	23.61	53.32	17.92	26.4
LmxM.08.0260	5.22	20.17	23.46	31.95	38.56	39.03	23.95	25.54	30.15
LmxM.08.0270	5.38	10.73	13.79	19.32	18.05	19.27	17.82	16.36	15.31
LmxM.08.0280	6.51	16.02	17.93	32.43	34.72	30.07	32.89	33.13	40.18
LmxM.08.0290	35.07	95.69	105.58	106.32	159.03	148.14	140.64	222.75	221.78
LmxM.08.0300	19.81	48.39	54.37	88.8	74.4	79.75	48.85	59.48	56.12
LmxM.08.0310	13.06	22.99	26.67	48.24	39.83	34.76	28.23	24.68	26.27
LmxM.08.0320	45.18	72.03	86.81	169.82	148.4	150.24	101.44	107.97	113.06
LmxM.08.0330	11.92	39.51	38.07	43.68	55.52	46.15	37.85	62.07	61.98
LmxM.08.0340	2.99	3.97	5.92	10.68	13.27	12.13	13.41	6.21	8.15
LmxM.08.0350	2.72	5.19	7.38	9.78	10.58	9.39	13.03	7.76	12.86
LmxM.08.0360	4.08	12.75	13.89	32.49	33.94	34.27	28.05	40.27	35.72
LmxM.08.0370	12	36.32	35.67	40.25	55.3	52.65	38.04	86.15	58.51
LmxM.08.0380	3.06	7.35	10.73	15.05	16.69	16.77	20.24	15.1	16.52
LmxM.08.0390	5.86	11.84	16.63	24.32	23.7	23.46	16.63	16.95	18.03
LmxM.08.0400	4.8	11.22	15.55	19.87	20.49	18.94	17.58	16.67	16.76
LmxM.08.0410	4.3	7.3	10.56	18.17	25.44	23.41	28.48	21	26.75
LmxM.08.0420	4.79	11.2	14.7	24.26	25.05	19.65	29.5	17.43	22.47
LmxM.08.0430	6.22	17.21	21.96	33.94	35.48	32.97	30.99	44.18	34.33
LmxM.08.0440	6.71	10.65	15.84	26.46	23.86	21.38	23.48	12.49	17.4
LmxM.08.0450	11.27	22.98	25.87	57.66	54.34	46.54	35.64	34.36	49.04
LmxM.08.0460	16.66	29.73	35.01	53.66	56.1	66.41	47.11	53.89	48.6
LmxM.08.0470	8.27	15.06	20.13	54.58	61.48	58.55	55.82	46.38	59.65
LmxM.08.0480	11.96	29.97	30.51	56.72	43.04	45.24	37.46	33.76	34.98
LmxM.08.0490	3.87	11.53	12.67	22.23	22.73	17.56	18.48	12.94	17.03
LmxM.08.0500	4.9	19.08	17.62	18.63	13.46	12.53	9.64	8.44	6.45
LmxM.08.0510	12.81	25.99	34.64	55.48	58.47	54.9	51.98	51.28	57.02
LmxM.08.0520	5.87	10.65	16.73	19.78	24.02	22.21	16.92	14.31	16.21
LmxM.08.0530	5.09	11.06	15.07	21.48	21.81	21	16.65	15.77	15.18
LmxM.08.0540	14.37	32.38	36.28	55.33	43.73	43.27	35.84	38.06	40.32
LmxM.08.0545	2.12	4.97	5.14	9.9	10.95	10.03	8.37	6.5	7.61
LmxM.08.0550	22.03	46.19	56.12	97.2	94.85	90.48	107.87	85.31	101.68
LmxM.08.0560	9.82	25.91	30.84	45.73	44.25	38.71	33.54	37.33	41.8
LmxM.08.0570	2.51	6.12	6.89	13.4	14.62	13	8.8	8.57	7.52
LmxM.08.0580	2.34	7.05	7.51	8.24	12.75	13.81	15.54	17.65	13.7
LmxM.08.0590	2.47	5.67	5.77	7.42	9.95	10.59	11.06	11.65	8.63
LmxM.08.0600	4.34	12.32	8.94	28.96	29.97	27.77	37.66	26.33	38.83
LmxM.08.0620	2.87	9.54	8.75	13.33	14.27	12.81	17.14	13.15	14.18
LmxM.08.0630	6	16.01	16.69	21.63	22.11	23.5	18.79	21.27	19
LmxM.08.0640	99.9	248.19	199.12	171.06	125.19	186.57	21.5	35.01	24.12
LmxM.08.0650	10.87	31.53	31.25	34.52	37.4	45.37	20.27	30.06	21.23
LmxM.08.0660	2.3	3.82	6.72	7.19	9.49	9.38	7.32	7.71	5.7
LmxM.08.0720	11.58	72.21	66.43	46.47	48.87	49.28	12.65	15.96	21.23
LmxM.08.0730	27.9	222.97	192.21	171.59	140.88	152.69	43.59	45.97	54.44
LmxM.08.0740	9.92	61.06	62.26	64.88	50.59	48.76	19.45	13.06	18.55
LmxM.08.0750	15.18	83.11	92.9	77.37	62.19	52.19	16.45	9.21	14.19
LmxM.08.0760	12.14	84.82	78.15	53.96	52.85	53.52	13.73	15.54	18.22
LmxM.08.0770	18.95	100.02	105.11	86.22	74.87	68.57	18.65	18.4	21.35
LmxM.08.0780	5.18	9.25	10.79	24.85	23.62	22.59	24.9	14.86	19.26
LmxM.08.0790	5.95	9.43	12.54	25.56	22.4	20.99	17.05	16.68	16.93
LmxM.08.0790a	0	78.2	23.25	26.76	55.32	63.76	42.13	27.55	68.22
LmxM.08.0800	42.24	111.67	144.22	133.52	73.95	100.41	12.09	14.73	12.41
LmxM.08.0801	4.11	11.02	12.82	24.42	22.06	23.12	11.59	11.14	13.29
LmxM.08.0810	122.53	196.08	221.52	299.83	166.35	170.53	28.09	37.29	37.66
LmxM.08.0840	176.62	319.45	420.21	442.54	182.03	229.2	21.02	25.34	21.88
LmxM.08.0850	165.47	245.97	290.38	342.8	99.55	134.77	23.63	20.58	18.34
LmxM.08.0860	55.43	107.98	115.6	128.8	105.96	109.73	65.41	83.31	68.49
LmxM.08.0870	8.23	22.79	25.63	22.48	21.12	23.92	18.96	25.58	22.32
LmxM.08.0880	8.06	24.72	26.83	37.52	34.21	29.47	26.95	29.46	26.44
LmxM.08.0890	5.01	9.65	10.83	23.7	26.4	27.26	29.18	35.23	37.77
LmxM.08.0900	3.45	4.93	6.72	13.42	13.95	13.42	19.38	16.63	15.59
LmxM.08.0910	7.39	10.38	16.26	22.5	21.68	22.15	20.55	13.63	17.69
LmxM.08.0920	9.47	12.91	14.26	40.75	28.04	30.09	27.82	17.77	21.43
LmxM.08.0930	2.77	6.21	9.69	13.83	14.43	14.27	12.45	16.22	10.77
LmxM.08.0940	6.87	18.78	18.26	38.4	32.46	26.04	31.31	14.95	21.98
LmxM.08.0950	23.14	49.39	53.97	94.12	62.15	49.32	60.88	33.46	35.6
LmxM.08.0960	5.92	12.19	12.83	20.78	22.32	20.07	34.14	35.92	34.48
LmxM.08.0970	2.97	6.04	6.91	12.91	11.68	11.38	17.7	12.58	12.98
LmxM.08.0980	1.63	3.04	4.91	6.28	9.54	10.44	5.54	7.14	5.74
LmxM.08.0990	8.55	19.34	22.67	49.11	42.3	42.98	39.25	37.96	42.34
LmxM.08.1000	5.68	8.58	11.18	20.02	20.41	19.46	23.92	16.82	19.56
LmxM.08.1030	115.33	1364.33	1120.07	141.18	24.09	12.36	0	0	0
LmxM.08.1030a	492.54	561.58	752.16	825.64	211.52	200.23	22.12	8.32	13.14
LmxM.08.1040	0.16	3.89	7.61	0	0	0	0	0	0
LmxM.08.1040a	0	0	0	0	501.48	535.34	0	28.33	27.34
LmxM.08.1040b	2.54	4.45	6.1	7.45	5.03	3.24	9.33	1.33	4.09
LmxM.08.1040c	0.81	13.08	15.16	13.45	13.8	14.48	1.13	0.8	0.26
LmxM.08.1050	0	0	0	0	0	0	0	0	0
LmxM.08.1050a	96.27	490.62	410.37	519.22	118.57	152.5	0	0	0
LmxM.08.1060	146.99	118.68	247.46	165.74	0	0	0.18	0	0
LmxM.08.1070	435.49	602.42	683.92	575.34	64.38	76.85	0.35	0.45	0.66
LmxM.08.1070partial	38.01	2.36	8.27	26.51	0	0	0	0	0
LmxM.08.1080	8.51	94.24	104.7	58.08	21.6	24.55	19.22	26.15	23.34
LmxM.08.1090	6.73	9.38	11.27	20.57	14.01	13.8	22.99	13.34	14.28
LmxM.08.1091	1.89	2.8	4.9	6	4.76	4.3	22.66	11.99	17.76
LmxM.08.1100	33.26	60.7	76.11	123.28	130.83	121.16	161.7	201.44	197.71
LmxM.08.1110	24.45	37.46	49.03	96.63	103.96	101.27	131.34	99.79	126.78
LmxM.08.1120	3.93	8.78	9.54	13.4	17.02	18.09	27.5	33.46	27.73
LmxM.08.1130	18.83	43.88	50.2	61.31	63.66	66.03	63.53	55.5	62.63
LmxM.08.1140	4.96	11.57	13.95	29.92	30.96	31.07	29.24	29.91	29.84
LmxM.08.1150	11.09	15.39	21.96	34.78	32.38	29.16	33.34	18.13	25.9
LmxM.08.1160	9.62	16.93	17.7	39.63	37.05	37.04	35.7	30.03	33.42
LmxM.08.1170	5.62	11.12	12.69	17.37	21.42	21.1	19.84	15.97	23.72
LmxM.08.1171	5.43	5.8	10.86	13.62	11.36	11.05	6.16	11.05	7.83
LmxM.08.1180	15.18	22.13	27.38	55.93	41.02	40.74	29.92	22.49	31.17
LmxM.08.1190	5.01	12.2	14.61	26.1	24.82	22.19	32.46	21.61	27.2
LmxM.08.1200	9.68	13.14	18.52	34.72	39.62	37.77	29.42	45.63	35.25
LmxM.08.1210	5.55	10.11	10.86	16.45	16.63	15.7	13.65	12.34	13.33
LmxM.08.1215	9.69	34.71	42.5	62.82	68.02	68.93	34.46	31.9	38.7
LmxM.08.1218	4.49	17.79	20.38	27.66	31.32	29.98	18.7	21.05	22.53
LmxM.08.1222	30.93	67.84	71.07	137.36	128.77	120.76	133.82	92.19	148.22
LmxM.08.1223	5.48	30.91	32.08	45.86	53.84	59.64	29.65	32.6	37.72
LmxM.08.1225	28.43	86.61	96.29	145.45	129.15	137.22	56.13	100.79	77.26
LmxM.08.1228	2.96	9.82	13.12	14.39	18.93	19.37	17.4	22.45	19.33
LmxM.08.1230	82.29	284.56	285.64	541.17	434.1	405.9	285.77	400.09	355.26
LmxM.09_138074	11.66	58.56	38.68	43.42	41.58	39.59	15.49	10.71	22.93
LmxM.09_206921	30	32.52	44.1	80.71	48.28	28.57	59.87	13.44	29.8
LmxM.09_382995	8.08	10.99	12.4	25.75	19.74	22.1	25.95	20.16	25.36
LmxM.09_413310	1.25	0	0	0.85	21.6	30.63	31.02	86.4	34.15
LmxM.09_417796	9.96	24.23	19.2	19.14	16.97	16.35	11.25	12.4	10.23
LmxM.09_507449	7.56	19.59	19.61	45.23	29.58	38.41	26.22	19.25	22.68
LmxM.09_515422	11.93	43.18	40.73	59.63	70.17	68.19	51.04	78.46	60.63
LmxM.09_6143	11.07	9.63	8	28.31	11.81	12.32	14.25	4.54	4.99
LmxM.09_73559	2.82	16	18.63	11.9	17.7	22.97	15.48	23.4	24.9
LmxM.09_94875	15.07	34.04	33.26	32.41	36.18	36.79	26.12	40.65	32.95
LmxM.09.0003	10.62	8.28	10.66	26.21	13.23	12.88	12.39	5.37	7.18
LmxM.09.0005	9.14	9.17	10.94	23.14	14.59	11.43	20.61	7.34	12.45
LmxM.09.0010	68.29	172.48	175.85	229.91	319.19	332.28	238.74	321.51	360.61
LmxM.09.0020	5.47	4.65	5.67	16.71	9.91	8.19	15.6	6.2	8.84
LmxM.09.0030	13.55	27.24	28.41	36.26	37.28	34.37	33.63	23.49	28.45
LmxM.09.0040	10.19	17.28	18.58	38.48	35.85	40.29	28.24	26.46	22.37
LmxM.09.0050	10.57	20.2	20.01	46.67	42.05	43.14	37.12	40.95	37.58
LmxM.09.0060	117.56	188.83	211.37	199.52	129.01	138.62	134.32	125.42	102.97
LmxM.09.0070	5.57	7.52	10.11	15.54	17.85	15.97	18.81	14.02	15.14
LmxM.09.0080	0	0.62	0.29	0.72	1.27	2.74	1.39	3.01	1.21
LmxM.09.0090	3.81	12.99	13.66	14.3	14.41	20.25	8.77	13.37	9.88
LmxM.09.0100	5.17	10.21	13.51	33.17	33.57	30.18	40.24	28.3	35.15
LmxM.09.0105	12.12	36.3	34.32	62.17	75.58	78.43	61.27	128.66	74.79
LmxM.09.0110	3.5	10.06	11.49	23.63	24.09	25.39	22.59	25.02	19.54
LmxM.09.0120	9.89	16.08	19.55	22.94	19.5	21.37	7.66	6.95	7.46
LmxM.09.0140	11.38	29.91	34.48	45.89	53.56	56.23	42.77	64.69	53.14
LmxM.09.0150	3.26	37	34.37	22.21	37.09	35.23	31.44	68.72	44.83
LmxM.09.0180	6.35	41.49	36.31	34.78	38.76	41.74	31.78	37.57	30.27
LmxM.09.0190	11.72	25.46	33	47.12	38.01	32.74	28.77	14.24	25.15
LmxM.09.0200	8.2	16.98	19.59	33.88	28.49	31.12	27.65	19.16	22.22
LmxM.09.0210	6.01	21.92	24.49	28.92	42.97	42.44	79.69	120.85	107.54
LmxM.09.0220	11.4	22.57	26.93	56.44	65.6	65.24	70.18	89.83	75.36
LmxM.09.0230	5.57	9.1	10.29	23.83	17.52	20.17	26.31	18.2	24.39
LmxM.09.0240	5.86	11.68	14.72	18.14	27.65	24.78	21.97	27.43	24.85
LmxM.09.0250	3.8	9.19	10.47	18.04	17.88	18.04	15.6	14.59	15.61
LmxM.09.0260	7.06	16.57	18.99	35.63	35.09	35.26	34.14	34.89	36.22
LmxM.09.0270	10.13	20.57	32.5	30.23	47.14	44.68	30.38	29.92	32.01
LmxM.09.0280	4.1	16.39	17.33	23.97	32.08	28.51	19.34	19.11	24.35
LmxM.09.0290	3.84	7.76	11.17	18.59	18.16	18.31	18.04	16.42	16.43
LmxM.09.0300	19.16	34.18	38.11	70.58	45.34	43.9	41.3	30.6	36.6
LmxM.09.0310	9.87	24.78	29.01	42.66	38.62	37.36	34.43	29.11	34.09
LmxM.09.0320	2.13	8.92	9.33	9.76	16.19	16.59	13.68	24.12	19.75
LmxM.09.0330	6.02	18.72	23.51	25.35	29.34	32.37	14.61	15.78	13.39
LmxM.09.0340	7.16	16.92	25.41	25.41	20.69	22.49	13.63	10.89	10.59
LmxM.09.0345	11.46	17.9	22.43	58.31	30.48	22.58	32.81	13.17	22.93
LmxM.09.0350	9.37	25.22	29.28	39.23	48.09	46.04	29.7	44.67	34.42
LmxM.09.0360	7.1	16.45	20.87	32.62	30.42	29.56	22.59	20.27	23.91
LmxM.09.0365	6.3	20.14	18.1	24	28.23	31.33	22.5	27.37	29.66
LmxM.09.0367	15.55	18.55	18.23	47.14	36.85	42.42	40.15	25.81	30.32
LmxM.09.0370	8.22	16.7	22.29	59.84	32.3	27.76	40.25	19.22	27.5
LmxM.09.0380	6.2	14.15	13.87	33.95	24.58	25.09	22.62	22.29	24.63
LmxM.09.0390	5.19	13.09	16.57	20.76	22.65	22.02	22.07	24	21.07
LmxM.09.0400	7.97	31.25	34.54	63.58	90.75	82.83	67.95	117.53	88.13
LmxM.09.0410	3.54	9.85	11.12	43.39	59.44	57.47	48.74	81.06	55.36
LmxM.09.0420	1.72	5.87	8.43	9.56	13.78	12.92	20.79	24.54	18.87
LmxM.09.0430	9.52	23.46	28.96	43.63	44.74	43.69	33.04	41.83	40.11
LmxM.09.0440	5.66	14.14	19.6	32.49	31.45	30.58	28.38	32.09	30
LmxM.09.0450	4.65	16.8	17.5	25.38	27.52	28.23	19.84	21.88	22.31
LmxM.09.0460	4.64	9.67	13.22	20.49	20.04	18.51	17.84	14.35	14.29
LmxM.09.0470	10.71	23.27	25.45	37.71	41.78	39.71	35.45	48.48	38.14
LmxM.09.0480	5.93	12.45	12.64	23.72	21.8	23.33	21.19	14.2	17.24
LmxM.09.0490	6.96	17.01	15.23	34.44	24.58	22.59	22.86	12.77	21.07
LmxM.09.0500	2.53	9.23	10.28	11.39	17.24	18.18	23.88	25.35	22.45
LmxM.09.0510	16.32	25.15	28.08	74.95	49.58	46.95	40.21	24.79	31.06
LmxM.09.0520	11.01	25.23	29.17	39.79	51.8	52.95	45.58	57.43	48.64
LmxM.09.0530	2.98	7.76	9.17	12.09	16.88	16.82	29.54	30.56	29.83
LmxM.09.0540	4.21	7.98	10.83	16.99	16.65	15.73	17	15.76	17.6
LmxM.09.0550	10.55	21.02	27.29	41.17	43.08	40.44	32.41	31.78	32.03
LmxM.09.0560	12.05	22.18	27.11	40.79	29.22	25.66	28.17	20.06	22.47
LmxM.09.0570	7.76	11.3	15.79	28.14	31.22	30.39	24.93	22.71	25.46
LmxM.09.0580	2.9	7.48	7.11	9.85	12.58	15.87	8.81	12.4	8.09
LmxM.09.0590	7.04	13.16	17.86	26.9	22.35	20.49	21.82	20.43	20.01
LmxM.09.0600	13.84	23.51	29.01	72.93	54.53	53.96	57.13	39.25	51.97
LmxM.09.0610	4.99	14.45	19.12	32.34	37.8	38.58	29.55	22.49	30.62
LmxM.09.0620	4.84	16.98	17.04	19.15	22.91	23.42	14.66	17.44	15.43
LmxM.09.0630	6.8	18.65	21.9	25.45	27.69	28.49	20.03	26.95	22.16
LmxM.09.0640	12.42	22.61	25.05	53.76	53.58	51.18	38.94	33.8	41.33
LmxM.09.0650	8.48	17.8	22.18	34.95	42.37	44.08	25.86	33.61	30.4
LmxM.09.0660	9.62	14.52	19.11	54.42	35.77	30.88	31.69	15.71	25.36
LmxM.09.0670	27.13	53.52	49.91	116.13	111.25	101.75	101.58	85.8	119.21
LmxM.09.0680	8.59	24.71	23.14	40.25	29.18	30.65	16.47	15.67	17.62
LmxM.09.0690	0.12	0.59	0.12	0.37	0.96	1.2	0.62	0.38	1.42
LmxM.09.0700	8.75	28.32	29.99	26.52	28.12	27.48	26.69	36.11	29.84
LmxM.09.0710	7.59	16.98	17.64	24.71	24.29	26.61	22.34	25.21	21.28
LmxM.09.0720	5.69	15.82	17.21	33.94	29.38	25.53	34.2	18.17	25.27
LmxM.09.0730	5.92	13.26	15.83	28.24	23.77	22.96	17.48	18.1	18.45
LmxM.09.0740	6.23	11.2	15.58	22.36	23.47	22.37	23.27	18.43	20.61
LmxM.09.0750	7.06	16.16	19.65	25.31	26.71	22.67	17.23	16.7	21.59
LmxM.09.0760	3	5.13	8.39	14.61	17.17	16	20.11	16.03	16.02
LmxM.09.0770	10.41	23.73	33.79	57.2	65.28	58.26	65.88	49.54	65.26
LmxM.09.0780	23.97	60.8	56.97	76.16	62.9	64.97	61.2	95.72	76.78
LmxM.09.0790	4.94	11.45	13.13	20.75	31.54	30.77	28.41	36.16	32.68
LmxM.09.0800	5.99	9.71	13.76	26.5	24.34	22.27	29.12	19.27	21.61
LmxM.09.0810	13.75	28.92	33.91	93.39	67.03	60.03	53.23	59.43	46.97
LmxM.09.0820	12.03	26.34	34.85	49.46	51.89	48.27	32.01	31.27	39.1
LmxM.09.0830	9.2	22.08	26.91	46.54	41.28	42.45	36.85	31.76	30.32
LmxM.09.0840	8.28	21.49	23.75	44.58	38.34	33.99	46.56	29.78	42.13
LmxM.09.0850	4.17	6.1	9.4	15.83	16.05	14.87	14.61	8.06	9.96
LmxM.09.0860	12.15	13.88	19.04	51.66	31.02	32.24	38.65	15.61	28.06
LmxM.09.0870	1.8	12.4	13.88	16.58	17.67	17.52	35.69	31.33	34.16
LmxM.09.0880	5.69	14.51	14.5	37.51	30.15	30.97	33.83	39.02	26.62
LmxM.09.0890	6.53	11.06	16.82	25.78	29.04	28	27.69	20.9	23.5
LmxM.09.0891	21.23	54.76	55.2	86.24	87.19	94.53	62.67	99.48	81.65
LmxM.09.0900	11.89	17.42	21.82	40.99	56.16	56.02	46.35	57.04	50.69
LmxM.09.0910	41.56	94.3	102.83	183.24	217.49	197.1	281.49	309.27	347.02
LmxM.09.0920	18.21	56.76	54.89	84.42	130.16	124.96	259.51	409.52	351.21
LmxM.09.0930	7.33	28.26	26.9	47.27	82.85	82.62	281.73	550.94	410.41
LmxM.09.0940	4.63	9.39	11.66	28.02	26.4	22.55	35.39	20.69	27.95
LmxM.09.0950	5.77	14.91	16	32.01	23.08	23.06	18.34	12.39	11.9
LmxM.09.0960	4.49	9.88	10.84	20.38	21.1	17.13	17.58	15.31	18.27
LmxM.09.0970	52.23	104.68	132.61	275.96	234.65	209.24	301.36	201.7	278.04
LmxM.09.0980	7.29	16.36	21.47	25.36	30.36	30.95	38.79	44.17	37.02
LmxM.09.0990	3.27	5.41	8.37	16.2	20.34	19.8	17.3	15.32	16.62
LmxM.09.1000	12.67	9.92	14.34	45.63	26.32	22.1	21.44	8.55	15.47
LmxM.09.1010	8.43	16.21	18.13	22.8	33.95	38.01	46.12	73.45	48.18
LmxM.09.1020	7.05	13.87	17.06	25.07	25.24	23.74	21.04	18.33	21.59
LmxM.09.1030	4.02	15.34	16.83	33.01	41.96	42.52	33.37	38.53	41.76
LmxM.09.1040	6.75	9.49	13.13	28.03	26.81	24.34	23.65	20.63	22.58
LmxM.09.1050	10.25	21.35	23.78	37.32	42.56	44.11	40.7	52.02	49.83
LmxM.09.1060	5.8	9.38	8.65	23.79	13.55	13.8	13.07	9.5	11.2
LmxM.09.1070	20.81	52.4	60.71	108.87	122.58	119.56	178.71	159.15	189.44
LmxM.09.1090	2.8	15.26	16.28	20.59	24.11	26.09	13.72	22.82	17.78
LmxM.09.1100	10.35	26.06	31.03	85.43	112.35	114.53	53.13	83.5	65.94
LmxM.09.1110	13.69	21.69	30.64	43.29	30.51	26.81	27.78	23.96	22.02
LmxM.09.1120	17.23	42.48	46.72	100.9	95	92.3	115.33	102.17	124.92
LmxM.09.1130	12.7	21.41	25.12	44.78	49.25	47.99	41.03	52.25	48.47
LmxM.09.1140	11.68	21.01	24.07	48.43	44.02	47.69	55.61	43.52	52.75
LmxM.09.1150	6.01	12.44	14.58	27.37	20.95	14.05	22.21	12.44	22.59
LmxM.09.1160	4.98	10.06	10.71	22.56	18.64	18.6	19.95	15.46	19.05
LmxM.09.1170	13.11	33.95	30.99	42.61	46.2	49.96	27.98	38.37	32.87
LmxM.09.1180	4.29	12.14	14.88	14.93	17.34	19.63	16.37	18.02	17.9
LmxM.09.1190	4.18	10.47	12.31	23.31	18.42	17.51	20.04	12.85	19.81
LmxM.09.1200	1.76	3.62	5.78	10.8	11.85	12.65	12.15	10.11	11.16
LmxM.09.1210	8.77	28.74	32.94	61.7	59.76	57.65	46.49	56.93	46.7
LmxM.09.1220	6.39	12.7	15.74	27.92	32.09	29.53	35.07	29.73	30.59
LmxM.09.1230	5.69	23.29	23.02	43.47	44.16	35.94	37.49	30.33	36.69
LmxM.09.1240	3.02	6.96	10.09	19.22	18.27	16.87	18.05	10.2	14.25
LmxM.09.1250	4.01	15.51	15.64	20.4	28.33	31.63	19.13	39.44	26.77
LmxM.09.1260	5.71	12.75	18.2	29.89	26.73	25.21	27.03	24.05	26.95
LmxM.09.1270	4.62	15.96	16.11	23.91	28.11	24.09	28.54	45.55	37.65
LmxM.09.1280	3.67	10.09	10.53	14.89	18.7	19.76	16.24	20.38	20.36
LmxM.09.1290	2.54	7.15	10.16	19.7	15.9	13.89	16.56	8.98	14.69
LmxM.09.1300	7.32	16.01	14.76	24.87	25.16	24.09	21.22	29.23	21.11
LmxM.09.1310	2.26	7.02	6.12	8.03	17.96	17.36	12.39	21.6	22.76
LmxM.09.1315	16.83	25.59	28.07	73.63	48.43	48.15	42.18	30.36	31.8
LmxM.09.1320	1.72	5.3	6.21	9.87	13.05	13.19	65.39	72.65	68.93
LmxM.09.1330	16.56	36.76	41.22	46.14	43.14	45.97	21.6	23.33	19.68
LmxM.09.1340	319.49	1244.84	1136.6	1779.13	1284.95	1484.42	1380.87	1600.76	1453.46
LmxM.09.1350	7.59	14.21	13.54	36.3	35.13	29.39	25.93	24.95	30.64
LmxM.09.1360	5.4	14.49	14.48	29.54	33.28	31.41	18.7	25.39	22.41
LmxM.09.1370	7.61	11.04	13.91	29.84	17.48	18.41	16.28	10.06	14.23
LmxM.09.1380	10.1	16.14	21.41	38.06	26.6	22.95	19.41	16	18.45
LmxM.09.1390	5.53	12.04	16.51	26.58	26.28	25.27	21.44	18.72	22.39
LmxM.09.1400	6.4	15.76	15.14	31.7	30.86	27.97	26.84	19.43	25.58
LmxM.09.1410	2.66	6.56	7.97	11.65	14.02	13.58	11.62	9.67	12.01
LmxM.09.1420	16.38	28.74	30.1	61.32	49.2	60.63	69.98	97.01	66.08
LmxM.09.1430	11.29	16.77	15.84	27.79	24.46	20.3	25.51	13.29	19.58
LmxM.09.1440	5.51	7.9	9.56	18.84	14.59	13.32	17.46	9.39	12.2
LmxM.09.1450	8.21	13.68	17.66	33.55	23.15	17.07	23.54	8.95	14.44
LmxM.09.1460	25.26	30.97	41.17	75.44	44.83	40.11	38.94	21.37	30.98
LmxM.09.1470	8.16	24.14	21.64	43.84	48.84	52.75	43.85	51.89	43.98
LmxM.09.1480	12.08	19.87	24.34	45.06	47.89	45.29	31.38	39.79	36.6
LmxM.09.1490	19.55	31.25	34.26	78.6	61.17	61.8	93.94	63.56	80.16
LmxM.09.1500	14.72	28.89	29.44	56.82	47.5	44.14	23.71	22.22	23.59
LmxM.09.1505	12.86	8.95	11.84	37.84	16.48	16.8	38.94	11.57	20.18
LmxM.09.1510	3.52	3.01	4.77	9.65	9.57	8.01	25.12	10.22	15.52
LmxM.09.1520	11.67	9.95	12.51	31.16	16.2	14.7	26.75	8.39	14.96
LmxM.09.1530	5.52	8.01	11.16	26.71	14.18	13.86	21.13	11.85	18.86
LmxM.09.1540	5.74	4.28	4.47	13.1	5.71	5.67	13.24	3.09	6.06
LmxM.09.1550	4.89	2.33	2.58	8.84	3.53	2.77	5.48	0.94	1.74
LmxM.10_140396	9.08	23.77	17.59	29.51	25.66	26.64	19.72	31.02	23.27
LmxM.10_142346	12.64	40.86	33.61	48.71	50.99	51.74	23.12	37.8	36.02
LmxM.10_170718	9.84	23.09	20.94	27.76	32.45	37.65	18.47	32.26	23.35
LmxM.10_173304	7.34	18.31	17.46	43.33	40.64	40.75	31.49	37.36	34.4
LmxM.10_199248	6.93	13.89	15.39	22.83	22.18	20.44	17.23	11.99	18.81
LmxM.10_201839	3.39	7.08	5.98	6.13	7.44	10.65	6.94	6.84	10.03
LmxM.10_2591	2.41	6.21	6.09	7.22	8.06	8.62	7.1	8.45	6.65
LmxM.10_305390	25.67	48.17	50.12	57.75	49.06	61.68	20.19	25.49	21.54
LmxM.10_310478	17.99	29.2	34.59	57.66	77.95	81.96	28.43	39.03	37.09
LmxM.10_313308	19.78	27.01	29.44	94.98	44.65	41.53	88.32	37.31	48.22
LmxM.10_437565	7.21	19.96	19.46	45.59	29.68	33.19	24.33	20.46	27.77
LmxM.10_477682	59.78	81.93	79.53	156.61	108.83	121.33	119.97	97.86	95.08
LmxM.10_478397	20.88	8.56	11.04	33.59	14.91	16.51	20.92	7.83	9.7
LmxM.10_62641	27.62	127.63	98.85	124.46	170.55	185.48	174.72	253.21	280.42
LmxM.10_74864	4.05	13.52	14.41	21.89	35.25	35.62	15.21	29.48	24.83
LmxM.10_90343	3.26	13.34	8.86	10.06	25.55	26.84	51.98	65.21	65.98
LmxM.10.0030	4.46	14.57	31.14	29.66	78.41	81.77	32.25	27.24	33.29
LmxM.10.0040	5.87	7.19	10.32	17.03	13	12	11.66	5.89	9.24
LmxM.10.0050	5.25	6.89	8.76	16.39	14.15	11.64	18.93	9.48	12.82
LmxM.10.0060	10.92	14.58	19.22	38.23	33.93	32.2	43.21	32.68	38.36
LmxM.10.0070	143.47	452.5	476.78	1342.56	990.49	889.73	1076.85	814.69	911.61
LmxM.10.0080	5.48	8.57	12.35	19.05	16.58	15.74	12.17	6.81	9.31
LmxM.10.0090	2.85	7.62	7.91	10.87	12.81	13.54	9.72	10.21	11.03
LmxM.10.0100	7.62	16.25	16.91	24.66	29.1	28.19	21.68	33.49	30.76
LmxM.10.0110	10.38	13.39	15.69	47.94	27.11	28.27	36.19	20.31	25.49
LmxM.10.0120	2.39	6.35	5.88	9.2	7.81	9.22	6.54	7.97	6.11
LmxM.10.0130	10.69	15.17	19.56	35.88	34.32	36.36	33.14	31.94	30.65
LmxM.10.0140	6.47	14.4	18.32	31.6	34.75	33.36	26.97	24.82	30.42
LmxM.10.0150	8.57	20.29	24.63	27.76	31.99	33.66	28.76	32.65	27.81
LmxM.10.0160	5.25	16.21	17.9	22.45	32.01	31.97	32.83	47.46	33.8
LmxM.10.0170	7.24	16.7	19.96	25.86	30.94	31.08	47.09	45.48	46.23
LmxM.10.0180	2.93	6.78	11.42	13.85	20.29	18.7	96.02	138.18	97.75
LmxM.10.0185	2.78	9.18	8	9.89	13.29	10.43	47.43	39.6	44.16
LmxM.10.0190	4.31	14.64	14.44	20.13	27.89	27.69	14.74	25.87	22.66
LmxM.10.0195	3.84	17.81	16.73	29.65	28.94	33.11	42.89	42.07	43.58
LmxM.10.0200	10.28	15.39	21.22	25.76	30.48	30.53	35.26	72.19	52.02
LmxM.10.0210	31.28	67.66	69	93.82	102.84	102.57	114.87	198.65	138.95
LmxM.10.0218	8.1	18.36	20.42	43.94	38.8	37.97	24.54	20.22	29.51
LmxM.10.0219	9.55	31.57	36.98	51.12	85.24	93.19	117.09	150.6	150.17
LmxM.10.0220	1.55	2.38	2.86	4.21	8.59	8.77	24.18	22.16	15.44
LmxM.10.0230	21.48	42.39	45.29	56.56	29.21	38.15	12.64	15.26	13.93
LmxM.10.0240	12.13	20.61	26.77	46.6	34.73	34.82	22.37	16.23	22.63
LmxM.10.0250	14.78	45.94	47.61	46.27	42.5	37.02	21.56	19.15	23.44
LmxM.10.0260	9.35	33.96	32.72	45.77	73.99	84.64	206.26	414.36	270.8
LmxM.10.0270	6.18	15.04	19.45	29.81	32.06	34.13	34.37	34.82	34.34
LmxM.10.0280	1.62	3.18	4.81	6.4	8.07	7.8	20.2	12.68	13.71
LmxM.10.0290	19.31	43.79	53.09	119.53	154.73	154.72	143.77	183.8	187.88
LmxM.10.0300	3.04	9.78	10.36	18.96	23.59	26.16	20.25	27.43	24.13
LmxM.10.0310	5.36	14.54	18.02	17.8	22.76	24.49	21.97	27.25	21.58
LmxM.10.0320	5.29	9.05	15.56	22.61	23.58	21.42	20.17	20.13	21.14
LmxM.10.0330	13.71	34.87	41.27	43	39.64	36.81	33.23	35.23	31.21
LmxM.10.0350	5.25	5.43	9.5	12.31	9.9	7.6	8.14	4.36	7.13
LmxM.10.0360	1.9	4.45	3.31	3.72	6.08	8.21	12.13	16.64	13.96
LmxM.10.0370	5.36	9.11	11.65	22.2	20.08	20.24	14.01	16.45	17.98
LmxM.10.0380	8.52	13.96	21.72	36.42	42.81	45.95	27.07	41.96	33.31
LmxM.10.0390	2.42	4.95	7.18	8.01	14.56	11.6	29.18	50.63	58.66
LmxM.10.0400	34.38	59.67	79.31	77.49	76.92	78.12	40.82	43.99	42.73
LmxM.10.0405	8.85	32.77	37.81	30.56	31.45	23.82	15.84	12.92	17.61
LmxM.10.0420	5.75	11.93	15	17.95	16.86	15.55	13.88	15.36	14.86
LmxM.10.0425	3.6	12.14	12.22	14.49	16.36	17.6	10.23	13.97	14.38
LmxM.10.0430	10.72	25.26	25.19	27.87	30.84	37.84	19.25	21.6	18.13
LmxM.10.0440	17.84	44.97	50.56	57.46	56.16	61.88	33.47	49.91	39.89
LmxM.10.0450	15.31	26.34	26.39	61.65	40.72	42.49	44.69	37.09	41.57
LmxM.10.0460	5.49	22.35	29.9	34.51	62.66	55.88	139.98	431.86	376.01
LmxM.10.0465	25.52	56.42	74.82	83.63	43.76	44.77	20.75	11.27	14.38
LmxM.10.0465a	33.43	90.53	85.87	74.86	27.04	24.62	3.34	1.89	2.06
LmxM.10.0470	4.06	14.18	16.8	19.15	44.47	34.15	160.19	281.34	331.75
LmxM.10.0483	2	10.27	12.95	12.23	14.71	14.89	7.86	9.8	8.52
LmxM.10.0485	0	2.33	2.67	2.11	1.88	0	1.96	0	0
LmxM.10.0490	4.43	15.35	13.53	14.85	16.81	20.36	18.66	27.23	24.74
LmxM.10.0500	1.54	2.95	4.65	10.53	18.69	17.18	25.66	17.47	20.87
LmxM.10.0510	11.54	32.42	39.09	45.13	50.03	48.8	47.97	73.49	60.2
LmxM.10.0520	4.3	9.7	11.14	16.67	12.06	11.85	9.69	6.6	8.95
LmxM.10.0530	6.23	10.39	14.9	31.39	23.3	22.12	26.16	17.38	22.47
LmxM.10.0540	6.53	21.44	24.53	21.41	34.51	31.49	15.84	17.41	17.01
LmxM.10.0550	7.03	8.13	9.93	25.71	16.27	14.7	16.89	10.21	14.49
LmxM.10.0560	4.84	6.48	8.36	22.05	13.72	12.44	16.33	6.07	10.74
LmxM.10.0570	6.58	6.04	7.37	14.12	9.28	8.63	12.01	8.05	7.25
LmxM.10.0580	5.92	6.6	8.22	22.14	12.51	11.03	20.17	9.44	13.77
LmxM.10.0590	4.27	8.64	10.64	17.66	8.87	13.16	28.81	17.69	28.03
LmxM.10.0600	8.96	9.74	11.41	25.75	18.65	17.4	31.39	12.88	17.91
LmxM.10.0610	1.08	2.45	2.53	3.19	1.67	1.6	2.05	1.9	2.01
LmxM.10.0620	6.85	15.73	19.73	26.05	34.21	35.75	30.89	38.34	32.5
LmxM.10.0630	7.1	19.65	21.35	34.16	54.19	50.3	45.7	74.45	58
LmxM.10.0640	13.72	36.68	42.88	46.22	42.42	44.71	29.05	33.95	35.44
LmxM.10.0650	6.31	17.59	22.32	25.66	23.2	22.19	17.21	12.85	16.23
LmxM.10.0660	4.07	10.45	14.88	17.66	20.94	21.55	20.98	27.21	22.46
LmxM.10.0670	9.6	26.47	27.96	50.4	51.05	50.69	55.55	45.51	56.81
LmxM.10.0680	10.22	23.99	26.98	33.36	40.33	40.41	25.92	33.61	32.59
LmxM.10.0690	3.09	8.32	10.89	12.03	13.28	11.67	12.69	10.01	11.77
LmxM.10.0700	4.64	10.11	12.76	18.47	17.34	16.1	19.8	12.7	17.23
LmxM.10.0720	27.04	57.33	74.75	64.61	88.11	89.33	114.02	158.76	136.85
LmxM.10.0730	11.42	19.25	17.02	38	19.64	20.77	15.79	12.79	13.07
LmxM.10.0740	9.1	25.32	26.21	53.89	58.33	62.08	66.42	82.44	61.03
LmxM.10.0750	4.9	6.54	12.88	15.94	17.77	20.13	16.64	16.26	13.53
LmxM.10.0760	3.34	9.74	10.51	10.33	9.9	10.72	7.12	7.74	7.45
LmxM.10.0770	2.91	5.11	7.38	11.75	10.56	9.81	10.49	8.4	8.67
LmxM.10.0780	8.48	17.52	21.03	33.97	36.03	36.5	50.91	60.49	52.26
LmxM.10.0790	16.78	46.72	58.43	101.86	96	95.99	114.32	83.5	111.15
LmxM.10.0800	4.42	14.01	13.82	25.3	24.09	20.84	23.1	18.38	22.28
LmxM.10.0810	2.85	5.89	8.07	10.43	14	12.92	16.95	18.1	15.41
LmxM.10.0820	7.78	16.34	18.95	35.88	30.69	26.44	21.08	24.52	23.78
LmxM.10.0830	8.1	17.61	23.19	31.68	30.45	32.1	25.4	25.96	24.72
LmxM.10.0840	4.72	12.53	15.15	34.42	24.35	23.82	19.13	18.61	19.87
LmxM.10.0850	28.65	53.57	65.92	141.35	177.22	174.22	164.31	261.83	197.43
LmxM.10.0860	5.72	12.92	10.02	21.84	32.57	29.08	31.76	52.7	35.31
LmxM.10.0870	14.37	53.22	61.9	271.67	203.93	190.84	202.09	187.17	203
LmxM.10.0880	5.93	22.98	24.98	31.8	39.88	39.38	27.04	39	31.82
LmxM.10.0890	22.19	88.12	98.75	155.09	215.61	239.19	220.29	277.48	369.29
LmxM.10.0900	1.63	4.07	5.76	9.97	10.12	9.05	16.18	11.28	12.96
LmxM.10.0910	14.33	35.92	40.39	59.56	76.74	79.21	71.99	93.15	79.61
LmxM.10.0920	13.42	46.58	41.67	56.15	83.1	81.27	60.25	93.3	96.31
LmxM.10.0930	8.67	14.97	16.5	39.96	35.53	31.61	27.06	19	21.49
LmxM.10.0935	6.77	16.1	20.69	29.82	48.36	51.64	24.13	67.05	41.18
LmxM.10.0940	4.61	9.81	15	20.52	31.11	32.14	32.17	41.81	35.25
LmxM.10.0945	20.34	61.16	53.22	72.26	68.32	71.72	85.54	96.99	100.74
LmxM.10.0950	4.52	8.81	12.51	17.79	15.87	15.03	13.03	12.74	16.73
LmxM.10.0960	5.13	9.44	12.44	24.4	20.61	21.19	22.04	20.78	21.79
LmxM.10.0970	45.37	40.96	40.51	97.81	108.75	90.11	62.7	43.27	46.35
LmxM.10.0980	1.79	5.04	6.65	8.63	10.3	11.2	8.38	9.48	7.74
LmxM.10.0990	18.01	59.43	65.58	289.96	266.44	247.34	242.97	304.16	268.14
LmxM.10.1000	7.76	20.31	20.36	35.82	29.55	28.71	25.21	19.17	28.46
LmxM.10.1010	8.69	16.8	18.48	28.51	27.11	29.04	21.81	39.57	29.58
LmxM.10.1020	9.95	19.71	23.7	33.52	34.98	39.54	31.14	49.68	32.62
LmxM.10.1030	13.84	19.06	24.61	53.19	43.75	39.95	56.39	36.75	55.17
LmxM.10.1040	2.62	8.57	9.38	14.48	20.22	15.82	20.99	17.24	20.65
LmxM.10.1050	13.05	44.26	46.62	118.6	88.36	84.04	79.39	79	65.71
LmxM.10.1060	4.21	10.92	15.23	32.28	29.1	23.76	28.21	17.28	29.5
LmxM.10.1070	5.33	8.1	10.37	28.88	28.56	28.7	22.08	18.38	22.32
LmxM.10.1080	5	9.25	11.07	16.36	21.97	24.7	21.42	26.7	25.38
LmxM.10.1085	2.55	7.25	8.96	16.23	20.95	18.46	17.05	18.55	18.77
LmxM.10.1090	25.29	64.13	66.35	126.04	153.13	153.18	76.17	148.28	108.08
LmxM.10.1100	14.34	36.72	41.68	64.65	61.14	60.87	46.65	73.24	60.17
LmxM.10.1110	13.58	20.86	28.35	62.68	59.79	55.86	79.78	61.12	61.31
LmxM.10.1120	23.91	29.9	31.41	76.58	49.73	37.7	33.17	19.83	29.66
LmxM.10.1130	5.05	8.3	11.75	16.69	20.32	18.36	19.51	19.55	17.87
LmxM.10.1140	5.42	15.84	17.32	28.55	29.57	30.99	31.13	41.63	41.02
LmxM.10.1150	8.39	12.04	14.32	34.78	24.9	22.92	46.72	28.97	36.96
LmxM.10.1160	18.04	62.95	61.66	57.09	69.92	65.68	60.38	85.22	79.95
LmxM.10.1170	5.88	17.64	16.99	21.85	25.92	28.47	22.78	38.88	28.58
LmxM.10.1180	6.49	20.45	18.5	29.52	36.86	39.74	26.91	33.97	39.59
LmxM.10.1190	6.6	9.71	13.95	32.86	22.68	22.63	41.13	34.43	31.09
LmxM.10.1195	12.86	36.3	38.62	62.1	68.13	77.13	53.17	84.07	66.25
LmxM.10.1200	4.21	7.16	7.38	16.68	16.88	17.43	15.34	13.5	15.84
LmxM.10.1210	5.72	10.08	10.19	21.04	17.65	16.92	14.48	17.19	12.7
LmxM.10.1220	11.74	18.89	20.75	24.43	21.96	23.51	18.72	16.68	19.89
LmxM.10.1225	19.42	46.73	44.94	70.78	64.09	51.98	55.38	35.93	52.61
LmxM.10.1227	7.53	9.06	9.63	37.11	16.8	14.78	20.27	9.06	12.38
LmxM.10.1228	30.78	72.57	79.1	135.39	102.87	105.4	55.23	55.95	43.86
LmxM.10.1230	11.88	29.52	35.51	40.92	36.87	34.16	42.24	28.41	35.82
LmxM.10.1240	22.59	31.42	39.9	59.68	44.42	46.49	26.12	20.59	23.77
LmxM.10.1250	14.7	24.35	30.75	45.95	45.01	46.49	48.94	44.47	46.8
LmxM.10.1260	6.05	11.47	10.35	14.8	14.27	13.28	12.43	13.52	11.28
LmxM.10.1270	16.1	34.35	34.41	55.37	46.14	54.39	41.69	38.01	47.6
LmxM.10.1280	21.5	38.94	46.4	65.73	63.14	68.56	59.97	76.28	57.16
LmxM.10.1290	12.5	16.27	20.76	42.16	35.46	37.49	33.51	26.53	26.1
LmxM.10.1300	27.55	122.84	123.66	132.29	259.61	276.33	155	131.18	153.35
LmxM.10.1310	3.39	5.18	9.14	10.81	18.65	15.58	24.95	16.81	17.76
LmxM.10.1320	5.99	15.61	18.77	20.88	37.7	31.2	52.53	42.59	48.29
LmxM.11_173321	7.57	16.51	14.84	26.59	24.06	24.39	20.34	25.36	19.85
LmxM.11_193234	7.98	42.85	40.52	44.15	55.37	49.88	51.07	88.88	65.53
LmxM.11_194280	12.82	21.76	24.11	47.51	37.51	37.13	44.69	43.55	40.06
LmxM.11_244822	37.57	98.62	84.22	116.33	132.38	161.6	99.1	117.4	115.15
LmxM.11_29705	25.48	46.04	49.14	122.03	135.19	118.11	188.47	163.42	187.46
LmxM.11_305205	9.85	33.11	26.64	26.28	47.89	56.52	50.46	99.03	78.82
LmxM.11_307776	77.06	150.81	156.64	177.53	144.63	152.3	110.99	121.94	103.21
LmxM.11_343183	10.24	32.63	38.86	113.89	113.27	116.6	89.63	96.81	90.72
LmxM.11_387060	29.97	107.74	164.13	98.16	262.1	266.86	60.11	253.02	200.84
LmxM.11_426903	5.02	5.89	10.31	12.52	16.21	13.02	8.77	7.86	8.41
LmxM.11_461343	16.66	46.1	46.09	86.62	79.36	73.7	58.19	62.48	62.03
LmxM.11_518063	7.84	18.15	19.26	21.04	14.21	15.29	19.25	11.12	13.82
LmxM.11_59226	9.17	32.76	29.12	34.5	35.65	36.97	27.24	38.41	22.35
LmxM.11_60253	11.46	13.21	17.41	77.65	30.46	25.7	49.64	14.14	28.04
LmxM.11_76418	6.4	10.37	12.39	36.27	25.82	24.42	31.31	15.63	19.29
LmxM.11.0010	5.54	3.66	5.19	25.21	7.89	5.47	8.67	1.71	3.97
LmxM.11.0020	9.45	6.47	7.77	26.93	10.77	7.97	17.09	5.41	8.57
LmxM.11.0030	9.54	16.32	15.69	36.9	27.42	22.73	28.13	19.34	24.54
LmxM.11.0040	25.3	54.06	65.01	97	70.35	72.26	53.71	35.02	37.9
LmxM.11.0050	6.76	9.29	12	16.31	11.84	12.48	8.5	5.46	7.1
LmxM.11.0060	9.15	12.49	16.34	20.49	14.28	14.65	13.67	8.07	9.6
LmxM.11.0070	5.36	9.84	14.34	21.29	24.62	23.61	21.34	17.94	17.65
LmxM.11.0080	17.8	25.35	24.47	51.95	45.09	46.07	51.87	48.12	39.61
LmxM.11.0090	2.3	3.47	4.87	10.65	9.03	7.78	27.5	14.68	18.89
LmxM.11.0100	10.18	19.44	27.58	61.09	65.38	74.13	131.06	122.19	112.87
LmxM.11.0110	5.9	10.45	14.28	28.54	27.5	23.42	20.19	16.27	17.54
LmxM.11.0120	8.6	16.8	20.59	23.73	21.72	24.66	20.73	28.8	19.13
LmxM.11.0130	14.7	29.38	30.38	51.19	51.69	51.98	35.72	44.39	31.47
LmxM.11.0140	7.56	14.66	16.06	33.98	33.18	34.1	38.13	23.66	32.65
LmxM.11.0150	3.21	7.55	10.88	14.92	23.14	23.77	19.03	26.03	21.02
LmxM.11.0160	3.86	7.09	9.59	17.04	17.59	16.43	17	10.15	13.29
LmxM.11.0170	8.72	28.9	28.24	32.66	29.53	28.43	26.38	23.77	23.35
LmxM.11.0180	11.03	19.49	18.56	51.29	40.3	38.06	39.22	25.69	28.29
LmxM.11.0190	5.35	13.9	16.19	25.42	25.84	27.13	18.58	14.94	19.15
LmxM.11.0200	6.05	12.01	12.99	34.88	18.6	15.15	18.06	8.62	13.04
LmxM.11.0210	8.69	19.97	21.32	48.41	69.38	64.32	77.85	99.89	86.37
LmxM.11.0220	24.29	29.02	42.67	108.39	60	53.14	65.7	36.05	56.55
LmxM.11.0230	5.79	13.16	14.66	28.91	25.64	22.47	17.38	15.36	18.42
LmxM.11.0240	14.13	21.08	25.16	78.53	88.42	85.37	109.14	118.52	110.79
LmxM.11.0250	2.02	5.26	7.39	6.41	12.43	11.78	9.38	12.8	12.38
LmxM.11.0260	4.72	17.6	19.32	23.7	35.05	35.83	35.42	60.1	48.23
LmxM.11.0270	4.61	7.73	14.75	24.18	22.13	21.66	18.55	16.95	18.16
LmxM.11.0280	7.56	16.44	17.49	37.64	32.67	30.94	26	24.17	25.88
LmxM.11.0290	4.8	10.41	12.68	22.5	21.28	19.18	24.88	30.71	25.36
LmxM.11.0300	4.11	6.34	8.83	16.43	11.55	10.14	9.45	4.49	7.65
LmxM.11.0310	1.11	3.14	3.85	5.58	7.98	7.78	14.69	11.4	11.66
LmxM.11.0320	5.26	9.93	12.62	23.08	25.73	24.8	25.61	21.97	24.58
LmxM.11.0330	0.96	2.38	2.78	6.42	10.17	9.42	12.56	12.04	12.45
LmxM.11.0340	5.44	12.3	13.82	17.12	14.55	15.15	10.99	7.57	8.35
LmxM.11.0350	21.15	51.63	57.2	93.06	114.28	92.91	135.36	159.42	140.86
LmxM.11.0360	8.33	13.33	15.77	35.82	26.07	26.06	17.34	21.04	17.21
LmxM.11.0370	5.82	10.73	11.72	19.21	15.76	12.9	15.33	13.85	10.88
LmxM.11.0380	4.46	11.49	13.41	16.88	20.34	21.06	18.78	22.92	21.63
LmxM.11.0390	3.94	11.5	14.58	19.16	23.62	21.61	17.38	20.12	21.08
LmxM.11.0400	6.74	23.06	26.91	29.63	46.45	52.99	43.52	73.63	52.62
LmxM.11.0410	8.47	24.2	26.64	37.58	46.89	41.82	47.35	52.49	56.2
LmxM.11.0420	3.54	11.02	12.35	13.82	21.17	22.17	16.56	19.52	18.21
LmxM.11.0430	7.07	14.7	17.33	23.99	25.63	25.98	19.42	18.71	19.62
LmxM.11.0440	4.73	14.32	15.74	17.66	17.77	18.21	16.04	17.25	17.12
LmxM.11.0450	4.39	9.08	11.55	25.79	30.68	35.63	26.34	32.4	27.69
LmxM.11.0460	6.26	15.61	20.35	24.78	23.72	21.91	21.67	13.91	20.35
LmxM.11.0470	7.13	20.47	21.04	36.34	41.26	41.06	41.08	39.45	50.79
LmxM.11.0475	0.9	1.65	1.64	4.52	4.03	4.52	2	1.57	1.71
LmxM.11.0480	6.02	5.76	7.29	11.04	11.73	13.85	21.89	12.99	16.69
LmxM.11.0490	3.49	3.46	3.78	10.47	5.39	4.77	16.11	5.8	6.24
LmxM.11.0500	19.03	18.81	24.78	85.04	55.06	36.59	51.63	33.8	39.95
LmxM.11.0510	3.05	7.97	5.56	7.56	8.87	9.09	7.48	4.7	5.8
LmxM.11.0520	5.21	7.85	9.48	12.94	16.42	16.94	27.95	28.6	24.82
LmxM.11.0530	4.62	9.03	10.28	16.58	15.84	14.52	16.14	12.85	14.33
LmxM.11.0540	5.46	12.43	15.93	23.1	23.76	24.75	25.01	15.71	24.37
LmxM.11.0550	15.57	23.59	34.37	50.39	56.91	57.31	46.36	75.52	53.05
LmxM.11.0560	6.69	10.42	12.52	21.29	19.72	17.55	26.19	18.09	17.5
LmxM.11.0570	10.86	19.88	20.99	49.83	50.2	58.86	43.64	81.24	59.61
LmxM.11.0580	8.38	13.58	16.5	37.4	38.85	33.45	55.35	34.9	42.27
LmxM.11.0590	5.35	8.13	11.2	23.53	25.11	22.05	25.38	19.42	22.31
LmxM.11.0600	6.7	14.68	18.24	27.49	23.18	24.16	20.04	13.5	19.13
LmxM.11.0610	0.78	3.19	1.92	2.19	2.59	3.58	3.32	3.89	2.89
LmxM.11.0620	10.29	18.4	21.9	37.02	38.66	40.8	26.03	30.47	38.23
LmxM.11.0630	4.85	6.22	8.53	30.65	41.06	35.91	69.96	68.74	63.76
LmxM.11.0640	5.82	10.3	14.48	23.24	27.43	26.18	22.5	20.47	23.85
LmxM.11.0650	0.97	3.86	2.45	5.79	5.44	6.04	5.75	4.21	6.16
LmxM.11.0660	9.14	15.77	21.26	37.85	30.78	31.82	22.23	28.92	19.07
LmxM.11.0660a	2.72	1.89	3.55	4.48	9.27	6.93	10.78	5.37	11.68
LmxM.11.0670	2.16	2.66	5.61	5.19	29.47	30.51	23.02	31.6	20.62
LmxM.11.0675	4.02	51.62	59.51	31.53	65.96	63.82	22	32.83	62.23
LmxM.11.0690	11.14	17.75	18.07	45.96	30.14	33.66	23.37	22.48	28.06
LmxM.11.0700	10.21	15.18	19.83	38.71	34.2	30.54	34.73	24.14	34.54
LmxM.11.0710	5.43	8.7	10.86	20.81	16.5	14.98	16.68	13.37	13.31
LmxM.11.0720	10.21	18.56	22.55	51.77	51.35	51.77	37.9	33.02	32.08
LmxM.11.0730	4.61	8.12	11.75	16.89	15.85	16.64	18.22	15.23	16.66
LmxM.11.0740	4.65	13.08	13.49	19.22	22.56	21.01	33.79	25.64	32.96
LmxM.11.0750	10.66	25.55	27.44	40.74	40.65	44.21	36.39	48.78	36.36
LmxM.11.0760	82.23	310.35	299.57	466.58	417.03	376.32	457.07	366.7	490.3
LmxM.11.0770	138.05	285.91	306.34	673.69	608.22	599.1	571.66	516.08	595.92
LmxM.11.0790	11.63	21.95	23.66	53.03	40.87	45.01	34.16	38.13	35.14
LmxM.11.0800	4.39	9.76	6.08	26.26	20.19	20.93	18.12	15.65	16.58
LmxM.11.0810	3.14	5.5	8.07	15.29	17.94	15.1	23.55	20.28	23.81
LmxM.11.0820	8.89	22.18	30.76	37.71	58.33	64.77	80.86	113.29	92.77
LmxM.11.0830	5.56	7.68	13.82	20.58	17.07	16.36	19.98	10.5	14.76
LmxM.11.0840	8.06	11.82	11.42	22.69	16.02	17.47	12.77	19.13	16.94
LmxM.11.0850	7.91	18.17	19.27	30.35	38.61	38.22	30.28	39.83	37
LmxM.11.0860	3.92	6.18	8.43	16.62	14.54	17.55	18.52	12.65	13.37
LmxM.11.0870	4.45	4.64	8.53	13.01	16.96	17.22	17.92	18.6	13.64
LmxM.11.0880	6.65	15.96	13.53	21.66	21.99	20.38	28.82	24.82	27.37
LmxM.11.0890	3.55	6.36	8.8	12.67	12.45	12.97	19.87	11.43	16.5
LmxM.11.0900	7.67	20.16	17.56	23.04	27.77	28.11	33.57	42.01	40.42
LmxM.11.0910	4.17	6.12	10.49	20.04	18.33	16.29	20.37	12.96	15.9
LmxM.11.0920	5.19	12.01	12.03	19.44	17.9	16.97	15.78	18.07	18.26
LmxM.11.0930	5.34	6.94	10.06	18.87	15.57	15.72	18.69	17.39	16.13
LmxM.11.0940	2.47	6.29	6.68	11.33	11.88	14.43	13.54	13.02	12.27
LmxM.11.0950	16.09	28.74	28.7	56.7	38.91	55.5	32.03	40.04	29.88
LmxM.11.0960	96.07	253.51	273.29	485.61	462.87	475.2	384.27	587.7	512.54
LmxM.11.0970	131.71	376.29	378.17	667.86	723.32	812.87	686.69	1259.07	870.09
LmxM.11.0980	4.28	10.86	10.77	18.87	15.38	13.51	13.17	9.09	11.94
LmxM.11.0990	3.07	6.17	7.06	10.9	11.06	10.52	10.4	7.64	8.91
LmxM.11.1000	15.07	40.63	39.64	36.94	61.62	58.99	26.55	45.24	41.91
LmxM.11.1010	10.29	20.27	25.98	42.69	41.96	36.09	32.24	30.03	33.26
LmxM.11.1020	2.06	6.09	7.18	6.13	6.91	6.26	7.32	4.29	5.26
LmxM.11.1030	9.52	21.99	24.86	47.28	45.75	40.23	62.95	42.56	64.34
LmxM.11.1040	0.95	4.62	2.55	5.38	4.47	8.19	5.63	5.2	4.2
LmxM.11.1050	15.42	23.48	27.98	56.58	61.22	58.98	72.73	74.38	71.12
LmxM.11.1070	4.43	12.21	14.18	17.51	20.05	19	11.92	13.78	14.9
LmxM.11.1080	4.67	8.5	8.79	13.71	14.24	16.24	10.63	10.86	9.91
LmxM.11.1090	1.33	1.41	1.84	3.1	3.25	2.15	3.74	1.33	2
LmxM.11.1100	11.38	24.44	29.35	63.01	87.97	84.62	79.86	119.96	99.51
LmxM.11.1120	5.31	8.99	11.84	21.52	19.42	20.4	19.25	14.07	16.71
LmxM.11.1130	1.14	280.94	257.24	202.29	296.01	250.79	178.24	339.21	331.03
LmxM.11.1130partial	92.55	68.33	160.79	503.44	527.88	420.1	408.27	66.32	277.78
LmxM.11.1160	4.48	9.02	11.2	14.66	19.35	19.74	19.99	21.14	20.78
LmxM.11.1170	28.68	40.47	55.2	94.28	77.24	67.96	104.1	73.9	89.22
LmxM.11.1180	17.01	27.6	33.85	52.9	58.23	54.11	48.16	39.74	44.94
LmxM.11.1190	109.39	206.83	268.31	471.1	358.06	306.94	287.06	203.37	314.85
LmxM.11.1200	9.01	13.89	19.51	38.01	38.51	31.43	26.5	20.08	24.98
LmxM.11.1210	32.78	69.76	75.56	104.16	117.36	106.77	109.39	109.62	109.74
LmxM.11.1220	8.92	3.91	12.18	17	11.38	12.44	8.19	8.82	4.57
LmxM.11.1220a	15.98	38.32	45.98	40.09	121.13	145.23	18.4	118.8	82.77
LmxM.11.1230	9.2	10.16	15.14	34.97	19.81	18.47	20.97	6.03	13.88
LmxM.11.1240	4.61	3.67	6.19	9.27	5.67	4.41	8.54	2.01	3.16
LmxM.11.1250	14.69	21.68	26.82	29.14	27.37	25.63	10.05	14.24	15.49
LmxM.11.1260	1.03	2.36	1.87	2.82	3.83	3.41	2.29	2.05	2.17
LmxM.11.1270	1.35	1.52	2.73	3.89	3.94	4.18	5.57	4.3	3.6
LmxM.11.1280	15.51	37.01	40.75	62.82	53.88	50.79	50.41	38.89	49.67
LmxM.11.1290	1.7	1.96	3.09	4.21	4.77	5.36	12.52	9.13	7.78
LmxM.11.1300	6.12	10.25	11.3	31.05	15.66	13.32	17.27	5.19	10.66
LmxM.11.1310	7.49	12.46	14.3	27.42	21.97	20.66	31.62	19.86	27.5
LmxM.11.1320	5.28	14.45	14.57	19.31	33.11	41.05	24.38	32.35	35.04
LmxM.11.1330	4.28	7.25	10.79	14.58	15.21	14.49	25.04	20.06	20.94
LmxM.11.1340	6.03	16.16	20.99	26.44	32.93	34.58	17.69	23.59	19.43
LmxM.11.1350	12.98	23.12	24.16	38.18	29.49	28.62	33.77	28.45	34.44
LmxM.11.1360	9.09	14.61	16.33	31.13	28.07	27.95	31.11	21.01	31.27
LmxM.11.1370	4.17	5.74	6.36	19.89	15.93	14.35	24.39	9.86	16.08
LmxM.11.1380	5.81	8.94	9.4	24.59	17.82	15.68	14.06	10.85	11.77
LmxM.12_105940	13.15	24.53	22.56	37.27	45.72	53.58	50.09	78.34	58.74
LmxM.12_20327	6.51	10.57	13.03	23.7	21.59	22.55	22.6	15.76	17.4
LmxM.12_255117	4.88	12.75	13.59	22.12	17.23	19.93	30.74	17.09	26.18
LmxM.12_260513	1.13	2.49	2.37	2.71	4.69	5.16	15.47	24.95	17.47
LmxM.12_273981	6.49	2.44	2.19	18.01	3.78	6.44	7.82	2.56	2.99
LmxM.12_279523	1.61	5.53	6.04	5.46	11.64	9.46	13.05	18.78	14.74
LmxM.12_285464	8.8	12.06	14.36	38.54	37.58	31.95	63.67	43.07	42.92
LmxM.12_340742	3.95	12.52	11.93	17.09	22.97	26.57	13.56	20.51	16.79
LmxM.12_389271	4.64	10.62	12.68	18.79	20.45	21.52	9.1	14.45	9.95
LmxM.12_390601	9.17	31.55	28.75	49.88	44.03	41.83	23.68	35.54	24.43
LmxM.12_407974	26.06	62.94	58.04	102.83	85.83	87.7	51.15	55.02	68.72
LmxM.12_477510	32.18	53.33	46.92	71.01	68.95	64.28	40.95	29	37.55
LmxM.12_502033	12.38	24.53	26.19	43.2	41.33	44.75	31.38	18.67	24.08
LmxM.12_65775	4.65	14.49	12.85	50.9	31.61	23.86	15.35	12.17	13.24
LmxM.12_84344	6.55	17.17	16.62	24.25	29.13	30.87	17.04	22.82	24.98
LmxM.12.0010	4.56	3.85	5.69	14.87	7.53	7.62	10.46	3.17	5.64
LmxM.12.0020	7.71	13.44	14.67	34.54	21.33	23.65	29.51	11.8	19.8
LmxM.12.0030	15.48	23.44	28.55	64.67	56.76	46.4	64.27	34.71	52.61
LmxM.12.0040	7.89	15.95	20.2	30.99	33.34	33.96	28.7	39.08	35.42
LmxM.12.0045	7.77	12.15	12.4	34.54	14.32	13.04	22.66	8.97	12.47
LmxM.12.0050	7.32	9.65	14.5	30.8	26.65	23.01	18.45	16.12	16.31
LmxM.12.0060	15.62	24.43	28.11	51.69	50.87	48.12	62.17	38.73	50.36
LmxM.12.0070	5.18	5.14	7.18	26.53	16.8	14.97	29.03	12.61	15.95
LmxM.12.0075	2.92	4.26	4.24	12.72	3.91	3.5	5.78	0.79	3.21
LmxM.12.0080	3	7.01	8.73	23.82	14.32	19.43	20.56	10.33	14.48
LmxM.12.0090	3.26	3.25	4.58	10.73	8.23	8.31	11.11	4.76	5.9
LmxM.12.0100	8.15	15.81	18.33	28.21	23.38	24.51	18.95	15.63	15.59
LmxM.12.0110	3.15	4.75	5.62	11.62	9.1	9.78	11.35	9.82	7.95
LmxM.12.0120	4.31	8.02	11.28	16.79	17	15.18	15.46	9.81	13.4
LmxM.12.0130	6.75	9.61	15.49	22.05	28.41	28.63	23.8	35.82	29.28
LmxM.12.0140	3.44	11.13	10.08	19.15	23.87	28.37	16.06	27.15	23.77
LmxM.12.0150	2.91	5.2	8.42	10.66	9.95	9.82	11.91	9.32	10.51
LmxM.12.0160	6.95	19.82	25.46	34.22	39.99	41.14	19.94	30.13	26.23
LmxM.12.0170	2.63	7.38	8.56	16.48	13.19	14.11	17.31	11.09	16.68
LmxM.12.0180	4.28	10.83	14.09	22.31	18.5	19.24	16.51	11.53	12.56
LmxM.12.0190	5.15	9.06	12.96	21.87	21.39	21.76	18.02	14.85	16.63
LmxM.12.0200	5.68	10.38	12.62	19.44	17.22	18.03	16.66	13.62	15.12
LmxM.12.0210	7.04	18.05	17.71	37.01	39.88	32.68	40.82	24.74	36.02
LmxM.12.0220	15.05	30.69	38.93	69.27	61.92	60.68	50.83	54.24	55.02
LmxM.12.0230	4.65	10.19	11.89	21.51	17.18	15.1	14.49	10.52	12.3
LmxM.12.0240	5.15	16.27	18.39	36.14	43.45	41.58	34.82	36.57	39.5
LmxM.12.0250	5.68	17.21	19.92	41.87	54.89	51.13	56.64	77.48	69.77
LmxM.12.0260	2.78	5.95	9.03	13.11	20.36	20.56	17.75	19.01	17.41
LmxM.12.0270	3.68	11.14	12.04	21.4	22.12	22.02	17.6	14.28	15.59
LmxM.12.0280	14.15	20.79	30.49	41.47	56.76	57.8	53.59	77.14	68.6
LmxM.12.0290	3.68	8.42	11.12	21.1	19.56	20.14	15.7	11.69	14.65
LmxM.12.0300	4.05	10.14	12.68	21.13	19.55	18.76	18.82	13.68	17.54
LmxM.12.0310	6.76	18.58	19.04	26.84	20.79	22.02	14.54	15.51	17.37
LmxM.12.0320	4.79	10.04	16.14	22.77	24.2	21.4	20.81	17.79	16.97
LmxM.12.0330	3.74	6.53	10.2	15.78	13.4	13.31	16.49	8.81	12.91
LmxM.12.0340	4.64	9.15	14.69	14.96	16.35	16.8	11.19	15.28	12.05
LmxM.12.0350	7.18	18.62	21.24	30.37	29.56	31.81	34.81	39.74	38.17
LmxM.12.0360	7.9	21.09	22.36	31.69	35.13	35.38	29.53	34.94	29.66
LmxM.12.0370	3.93	9.88	10.63	17.24	15.67	16.08	9.91	9.39	10.43
LmxM.12.0380	4.82	14.04	16.56	18.84	26.48	28.06	25.07	31.68	24.75
LmxM.12.0390	14.52	29.54	36.11	51.82	51.88	50.58	46.13	50.92	45.09
LmxM.12.0400	3.96	12.4	17.94	23.17	70.68	59.07	140.24	160.86	142.36
LmxM.12.0405	3.06	12.73	12.5	13.86	14.25	11.25	11.19	13.79	12.03
LmxM.12.0410	29.99	59.9	66.89	122.54	91.3	80.34	86.03	61.48	84.22
LmxM.12.0420	4.73	6.94	8.01	12.67	11.92	13.32	8.47	9.24	9.29
LmxM.12.0430	2.69	6.14	8.14	15.38	16.07	13.27	11.01	10.39	10.79
LmxM.12.0440	2.3	8.63	9.33	13.8	11.32	11.05	13.46	11.45	11.51
LmxM.12.0450	7.42	15.26	17.08	25.53	23.76	24.04	25.52	24.79	22.24
LmxM.12.0460	1.29	3.83	3.11	3.72	3.72	5.01	2.64	2.54	2.6
LmxM.12.0470	0.02	0.35	0.28	0.41	0.46	0.48	0.37	0.27	0.22
LmxM.12.0480	2.18	13.44	5.47	2.44	2.68	5.39	0.89	1.49	1.05
LmxM.12.0490	0.48	2.82	1.68	1.7	1.96	2.51	2.13	2.34	1.94
LmxM.12.0500	0.31	1.53	0.88	0.99	1.59	2.1	1.3	1.35	1.19
LmxM.12.0510	3.44	2.38	3.93	6.36	3.46	3.34	3.68	1.52	3.37
LmxM.12.0520	21.18	14.26	18.61	65.28	40.48	38.91	64.99	45.76	41.99
LmxM.12.0530	30.96	35.97	46.93	86.44	58.21	59.23	58.94	39.79	45.26
LmxM.12.0540	11.03	18.89	16.17	43.14	32.22	34.66	33.41	27.42	28.93
LmxM.12.0550	3.81	6.95	8.34	13.55	12.55	15.02	13.53	11.36	12.23
LmxM.12.0560	5.05	9.21	11.22	20.51	14.97	14.85	16.18	15.24	14.18
LmxM.12.0570	5.8	10.12	12.74	19.5	17.19	16.14	18.65	17.87	16.87
LmxM.12.0590	1.54	2.48	4.05	8.88	8.14	7.4	7.61	4.82	5.04
LmxM.12.0600	9.81	19.13	22.67	43.93	41.08	43.58	39.76	44.52	42.12
LmxM.12.0610	2.25	4.9	7.55	9.23	9.09	8.38	10.46	5.71	6.78
LmxM.12.0620	2.99	5.64	7.31	13.79	14.48	14.34	14.99	11.06	12.83
LmxM.12.0630	13.5	16.93	22.53	55.58	48.97	46.95	57.53	38.35	47.32
LmxM.12.0640	2.47	4.48	6.61	14.23	17.57	19.08	23.54	22.16	20.51
LmxM.12.0650	7.93	20.89	23.65	25.61	28.41	30.98	23.29	25.4	27.36
LmxM.12.0660	8.14	11.52	18.13	22.61	24.5	26.42	29.09	31.89	28.24
LmxM.12.0670	27.46	52.74	66.1	120.95	145.06	130.89	158.26	244.26	208.18
LmxM.12.0680	12.82	24.47	27.41	52.74	37.85	37.23	34.28	33.69	34.74
LmxM.12.0690	17.12	22.59	29.17	54.94	33.22	29.64	38.61	21.21	31.2
LmxM.12.0700	3.63	7.47	8.9	18.24	16.37	17.3	23.92	22.84	22.31
LmxM.12.0710	24.41	50.35	54.35	96.37	93.48	109.33	60.41	101.38	77.1
LmxM.12.0850	0.59	2.32	2.82	3.06	5.49	4.6	33.57	67.71	46.72
LmxM.12.0867	4.11	9.94	12.83	29.26	25.93	23.2	41.37	28.98	29.79
LmxM.12.0870partial	0	3.89	2.65	0.36	0.59	1.5	0.13	21.41	0.54
LmxM.12.0890	0	0	0	0	0	0	0	0	0
LmxM.12.0891	10.15	0	0	13.56	0	0	4.63	0	0
LmxM.12.0905	0.08	6.3	5.65	12.02	23.52	49.17	14.67	33.59	26.13
LmxM.12.0910	0.08	0.45	0.84	0.85	1	0.86	2.99	2.28	4.56
LmxM.12.0980	4.63	55.83	69.53	23.86	56.89	59.52	40.58	148.37	95.96
LmxM.12.0990	4.25	46.02	57.69	29.38	57.87	62.01	47.18	127	90.56
LmxM.12.1090	0.04	0.72	0.74	0.78	0.58	0.73	0.73	0.55	0.59
LmxM.12.1100	5.09	7.98	12	17.12	18.56	17.02	14.06	11.53	12.1
LmxM.12.1110	9.29	22.39	27.37	48.76	41.59	39.7	39.29	29.76	39.79
LmxM.12.1120	6.61	15.99	20.25	29.62	38.89	37.74	36.78	39.94	36.87
LmxM.12.1130	11.09	22.08	24.39	52.79	58.17	56.05	90.9	73.3	83.35
LmxM.12.1140	1.82	4.03	4.99	5.27	8.16	7.72	9.75	12.74	10.18
LmxM.12.1150	6.58	13.42	17.74	24.48	21.16	22.27	18.58	17.72	18.09
LmxM.12.1160	7.35	14.02	16.97	20.71	20.08	20.55	15.22	10.63	14.04
LmxM.12.1170	5.48	9.87	10.24	17.82	21.83	21.8	14.9	13.64	15.76
LmxM.12.1180	4.16	10.4	12.42	24.3	23.04	23.41	27.6	22.4	28.3
LmxM.12.1190	4.34	7.89	9.7	18.76	18.62	17.21	18.02	15.39	17.89
LmxM.12.1200	5.67	10.68	11.53	19.13	22.77	24.3	21.77	24.73	21.85
LmxM.12.1210	4.54	10.11	13.65	15.19	15.92	15.66	15.76	16.2	16.43
LmxM.12.1220	3.24	6.42	9.02	13.68	14.13	13.04	15.69	14.07	12.54
LmxM.12.1230	11.01	26.43	28.22	47.01	47.76	44.04	39.83	39.22	38.89
LmxM.12.1240	7.85	9.01	13.36	28.03	20.36	15.76	22.96	10.19	16.7
LmxM.12.1250	4.59	7.81	10.55	18.23	20.34	21.61	13.14	10.73	12.08
LmxM.12.1260	19	24.85	39.53	71.6	64.88	66.35	51.93	41.64	41.47
LmxM.12.1270	9.99	24.55	27.41	47.61	60.51	56.86	85.51	94.46	81.35
LmxM.12.1280	8.3	22.08	22.63	29.56	30.83	31.91	25.45	32.28	28.72
LmxM.12.1290	15.7	35.94	34.46	59.81	59.68	57.82	37.21	38.53	39.84
LmxM.12.1300	4.68	7.54	9.21	15.92	20.19	15.78	19.43	10.87	17.35
LmxM.12.1310	7.97	12.59	17.81	21.31	21.44	19.99	14.77	12.94	13.66
LmxM.12.1320	7.99	12.56	16.63	28.1	22.97	22.49	17.69	15.82	17.23
LmxM.12.1330	4.35	8.34	10.81	11.3	19.41	20.7	17.61	22.02	17.52
LmxM.12.1340	4.96	11.87	12.19	22.83	22.32	25.34	19.09	20	20.86
LmxM.13_117731	10.35	7.64	10.97	39.48	20.92	19.2	46.67	14.81	20.61
LmxM.13_158814	175.69	362.92	112.83	1372.01	584.97	930.23	1270.32	347.72	384.01
LmxM.13_172912	8.64	17.54	16.37	39.47	24.57	28.64	22.28	15.87	22.55
LmxM.13_191476	4.89	8.57	11.56	20.31	23.23	22.06	36.91	37.22	41.75
LmxM.13_214298	19.4	10.67	15.63	7.6	38.01	28.67	6.06	0	7.8
LmxM.13_22199	16.39	34.75	38.11	44.62	69.3	75.8	46.02	134.51	132.45
LmxM.13_27011	6.93	10.51	10.29	15.06	8.86	9.64	7.02	3.91	4.85
LmxM.13_332574	0	0	0	0	0	0	0	0	0
LmxM.13_35696	12.17	28.84	28.97	40.01	41.16	46.72	32.29	64.22	39.76
LmxM.13_384638	7.22	21.39	20.77	40.46	33.04	38.89	19.29	20.27	23.85
LmxM.13_411910	15.38	27.38	24.42	49.03	37.76	40.38	33.87	32.39	29.16
LmxM.13_421550	5.25	11.9	11.2	14.39	20.51	20.38	21.21	11.6	16.11
LmxM.13_473248	6.73	32.31	24.24	38.56	38.8	54.07	23.63	30.17	28.37
LmxM.13_503797	10.81	19.5	19.78	47.81	39.29	41.2	10.41	12.1	11.88
LmxM.13_5093	26.62	111.22	84.61	102.6	82.19	83.87	76.89	61.51	76.16
LmxM.13_516338	6.32	21.96	21	29.46	33.35	36.17	25.9	34.44	32.74
LmxM.13_543655	18.71	75.55	77.26	160.71	102.44	90.27	90.2	55.45	64.54
LmxM.13_551909	25.98	78.69	80.49	96.4	118.49	117.35	113.06	88.12	121.47
LmxM.13_555242	6.49	13.18	12.58	31.6	28.21	22.9	27.35	28.17	22.63
LmxM.13_583908	6.79	8.41	8.76	30.88	18.13	16.49	18.53	10.35	10.95
LmxM.13.0010	4.83	12.35	13.26	18.56	16.64	20.04	17.09	15.32	15.57
LmxM.13.0020	13.09	26.27	35.98	39.77	48.43	41	35.74	33.47	37.87
LmxM.13.0030	35.91	77.28	79.74	182.7	153.13	164.16	113.72	144.87	124.69
LmxM.13.0040	8.38	18.29	22.84	31.85	27.58	25.77	26.6	24.07	24.69
LmxM.13.0050	4.9	7.25	6.4	29.88	17.98	16.88	24.19	11.6	12.36
LmxM.13.0060	4.66	17.86	17.47	34.48	30.62	29.47	22.07	16.3	19.84
LmxM.13.0070	21.97	54.47	47.4	74.45	61.67	74.19	65.55	73.28	70.83
LmxM.13.0080	6.36	11.66	16.33	34.81	35.17	33.49	39.64	24.44	28.72
LmxM.13.0090	11.03	13.94	20.9	41.91	35.56	33.59	43.48	29.37	44.38
LmxM.13.0100	5.65	10.24	15.4	16.86	19.11	19.94	9.8	11.07	9.61
LmxM.13.0110	10.63	29.86	27.15	58.61	63.56	59.97	56.4	68.19	64.7
LmxM.13.0120	15.39	51.17	39.44	78.88	60	60.09	37.13	40.96	41.68
LmxM.13.0130	2.94	7.36	9.38	14.88	19.65	20.32	31.11	38.99	31.98
LmxM.13.0140	17.22	51.9	49.26	81.68	53.39	45.84	73.69	35.55	54.91
LmxM.13.0150	5.85	12.3	10.57	23.2	17.83	15.34	19.33	16.15	17.99
LmxM.13.0160	5.5	16.31	21.36	33.41	43.36	47.24	103.95	165.43	109.23
LmxM.13.0170	9.88	25.83	27.54	47.64	45.7	46.88	36.58	40.45	37
LmxM.13.0180	3.66	7.48	8.18	21.57	18.57	16.43	18.1	13.26	15.15
LmxM.13.0190	2.49	5.05	6.59	8.34	13.78	15.27	16.93	25.81	20.26
LmxM.13.0200	22.32	45.05	46.7	33.75	22.7	25.11	12.99	11.59	10.16
LmxM.13.0210	13.32	25.33	31.54	49.68	37.75	40.9	21.46	24.23	21.29
LmxM.13.0220	9.76	26.5	23.36	44.25	45.06	51.39	37.86	67	40.67
LmxM.13.0230	2.88	11.44	12.35	14.54	13.42	15.14	12.04	11.21	10.07
LmxM.13.0240	8.96	18.76	18.23	43.26	24.34	21.68	42.06	18.11	26.26
LmxM.13.0250	4.75	9.36	11.48	21.29	26.84	22.65	21.44	20.76	23.25
LmxM.13.0260	12.73	24.99	23.43	65.01	43.77	43.96	54.22	42.45	38.62
LmxM.13.0270	4.44	11.22	15.45	31.75	42.36	37.36	31.01	28.74	31.12
LmxM.13.0280	2258.49	4496.27	5257.92	10091	6264.42	5366.58	5811.36	2889.71	4762.87
LmxM.13.0290partial	12.16	377.21	302.13	674.68	814.95	1008.18	320.02	368.77	173.47
LmxM.13.0300	0.73	25.48	125.57	0	2132.27	2102.88	0	655.77	661.91
LmxM.13.0390	47.72	322.77	310.34	340.85	503.56	409.91	203.82	218.54	396.15
LmxM.13.0400	4.9	7.9	9.3	16.6	12.41	12.56	12.9	8.6	10.61
LmxM.13.0410	7.26	15.65	19.13	29.38	31.98	30.11	23.28	20.78	23.84
LmxM.13.0420	8.21	11.02	12.27	37.13	33.03	41.27	35.89	35.21	27.72
LmxM.13.0430	8.71	16.68	19.89	39.98	41.3	43.06	65.66	74.86	67.66
LmxM.13.0440	6.49	8.54	9.96	18.33	13.1	13.06	14.45	7.94	9.92
LmxM.13.0450	268.08	370.02	407.62	885.7	573.14	541.24	648.18	333.94	469.75
LmxM.13.0460	14.95	11.31	18.03	31.83	15.47	18.5	63.49	24.34	30.4
LmxM.13.0470	14.21	24.32	23.45	37.34	33.49	36.91	23.75	24.88	24.54
LmxM.13.0480	8.88	14.85	19.21	31.38	36.05	43.73	26	44.62	31.04
LmxM.13.0490	13.29	22.11	30.43	56.47	52.61	52.66	51.04	51.75	49.85
LmxM.13.0500	8.58	9.9	15.61	30.89	28.09	25.14	35.75	19.44	25.46
LmxM.13.0510	12.17	17.63	17.38	33.03	22.22	27.56	14.67	15.18	17.51
LmxM.13.0520	12.57	22.04	20.92	64.05	41.76	38.9	61.32	33.67	37.9
LmxM.13.0530	5.47	10.99	15.23	27.78	25.1	23.92	22.97	19.08	19.45
LmxM.13.0540	12.83	20.54	25.87	58.34	39.51	43.77	54.11	46.13	41.81
LmxM.13.0550	6.37	17.78	20.19	36.6	33.72	34.66	33.54	31.75	34.13
LmxM.13.0560	102.21	415.02	393.15	874.59	728.27	907.11	936.55	596.68	732.83
LmxM.13.0570	132.47	209.59	258.06	574.7	518.38	554.4	404.04	596.33	409.53
LmxM.13.0580	8.06	16.63	20.52	32.97	35.42	29.42	37.08	29.98	28.71
LmxM.13.0590	6.93	11.38	14.74	28.73	23.77	22.53	25.23	20.81	18.82
LmxM.13.0600	6.89	13.48	15.22	33.82	32.49	33.66	24.86	30.62	24.32
LmxM.13.0610	12.66	12.81	15.33	53.86	24.73	21.27	35	10.15	14.94
LmxM.13.0620	10.22	20.07	20.2	37.11	34.86	38.87	28.75	30.88	23.92
LmxM.13.0630	17.56	44.18	49.89	63.28	54.14	56	28.64	35.13	31.1
LmxM.13.0640	9.64	19.21	23.88	46.59	51.67	48.46	46.21	48.97	44.56
LmxM.13.0650	12.1	14.75	20.39	43.46	33.76	27.79	22.44	19.89	20.44
LmxM.13.0660	4.01	5.73	8.18	16.32	19.87	17.86	39.78	37.02	36.33
LmxM.13.0670	12.69	38.36	46.82	98.67	145.38	144.28	109.68	150.37	149.01
LmxM.13.0680	8.41	22.59	21	42.64	42.23	40.55	50.96	41.7	52.26
LmxM.13.0690	1.92	4.35	5.08	10.5	17.49	17.84	20.63	29.66	24.76
LmxM.13.0700	0.86	2.75	3.29	4.67	4.41	4.12	3.16	2.8	2.42
LmxM.13.0710	4.72	15.03	16.38	20.99	20.13	18.1	22.53	26.23	28.44
LmxM.13.0720	8.11	16.65	17.44	38.5	35.54	34.82	26.38	28.26	26.06
LmxM.13.0730	16.3	32.97	39.55	67.92	60.27	54.07	47.37	45.01	40.49
LmxM.13.0740	5.73	19.78	23.1	31.08	36.07	35.93	22.88	35.6	28.53
LmxM.13.0750	5.27	17.38	20.26	28.87	33.09	27.21	20.05	35.84	26.79
LmxM.13.0760	5.33	10.25	17.45	20.29	24.32	23.55	21.27	18.8	19.73
LmxM.13.0770	9.03	15.47	16.57	31.75	30.3	26.92	21.01	18.5	21.01
LmxM.13.0780	11.1	18.22	22.53	34.77	34.35	33.95	28.2	30.47	27.57
LmxM.13.0790	5.57	19	19.4	28.86	23.08	24.56	18.97	17.02	21.5
[truncated: 7,171 more rows]
