# Supplementary material for: Comparative Life Cycle Transcriptomics Revises Leishmania mexicana Genome Annotation and Links a Chromosome Duplication with Parasitism of Vertebrates
Source: PLoS Pathog. 2015 Oct 9;11(10):e1005186. doi: 10.1371/journal.ppat.1005186 (PMC4599935; doi:10.1371/journal.ppat.1005186)
Supplement: S14 Table — (XLSX) [file ppat.1005186.s018.xlsx]

## Sheet: Sheet1
Table S14. List of genes in the top percentile of FPKM for AMA, AXA and PRO.
AMA		AXA		PRO
Gene ID	product description	Gene ID	product description	Gene ID	product description
LmxM.01.0410	unspecified product	LmxM.01.0410	unspecified product	LmxM.01.0410	unspecified product
LmxM.03.0250	ribosomal protein L38, putative	LmxM.03.0250	ribosomal protein L38, putative	LmxM.03.0250	ribosomal protein L38, putative
LmxM.03.0430	60S acidic ribosomal protein P2, putative	LmxM.03.0430	60S acidic ribosomal protein P2, putative	LmxM.03.0430	60S acidic ribosomal protein P2, putative
LmxM.04.0750	60S ribosomal protein L10, putative	LmxM.04.0750	60S ribosomal protein L10, putative	LmxM.04.0750	60S ribosomal protein L10, putative
LmxM.06.0010	histone H4	LmxM.06.0010	histone H4	LmxM.06.0010	histone H4
LmxM.06.0570	60S ribosomal protein L23a, putative	LmxM.06.0570	60S ribosomal protein L23a, putative	LmxM.06.0570	60S ribosomal protein L23a, putative
LmxM.06.0580	60S ribosomal protein L23a, putative	LmxM.06.0580	60S ribosomal protein L23a, putative	LmxM.07.0680	40S ribosomal protein S9, putative
LmxM.07.0680	40S ribosomal protein S9, putative	LmxM.07.0680	40S ribosomal protein S9, putative	LmxM.08_29.2461	60S ribosomal protein L13, putative
LmxM.08_29.1090	ribosomal protein L1a, putative	LmxM.08_29.2461	60S ribosomal protein L13, putative	LmxM.09.1340	histone H2B
LmxM.08_29.1740	histone H2A, putative	LmxM.09.1340	histone H2B	LmxM.10.0070	ribosomal protein l35a, putative
LmxM.08_29.1800	40S ribosomal protein S15A, putative	LmxM.10.0070	ribosomal protein l35a, putative	LmxM.11.0970	40S ribosomal protein S5
LmxM.08_29.2461	60S ribosomal protein L13, putative	LmxM.11.0970	40S ribosomal protein S5	LmxM.13_158814	novel transcript
LmxM.08.1030	unspecified product	LmxM.13_158814	novel transcript	LmxM.13.0280	alpha tubulin
LmxM.08.1030a	unspecified product	LmxM.13.0280	alpha tubulin	LmxM.13.0560	60S ribosomal protein L18, putative
LmxM.08.1070	cathepsin L-like protease, putative	LmxM.13.0290partial	unspecified product	LmxM.13.1670	60S ribosomal protein L44, putative
LmxM.09.1340	histone H2B	LmxM.13.0300	unspecified product	LmxM.14.1270	ubiquitin/ribosomal protein S27a, putative
LmxM.10.0070	ribosomal protein l35a, putative	LmxM.13.0450	hypothetical protein, conserved	LmxM.15_455510	novel transcript
LmxM.13.0280	alpha tubulin	LmxM.13.0560	60S ribosomal protein L18, putative	LmxM.15.0010	histone H4
LmxM.13.0450	hypothetical protein, conserved	LmxM.13.1670	60S ribosomal protein L44, putative	LmxM.15.1160	tryparedoxin peroxidase
LmxM.13.1670	60S ribosomal protein L44, putative	LmxM.14.1270	ubiquitin/ribosomal protein S27a, putative	LmxM.15.1240	nucleoside transporter 1, putative
LmxM.14.1270	ubiquitin/ribosomal protein S27a, putative	LmxM.15_409624	novel transcript	LmxM.16_570431	novel transcript
LmxM.15_409624	novel transcript	LmxM.15.0010	histone H4	LmxM.16.0460	60S ribosomal protein L21, putative
LmxM.15.0010	histone H4	LmxM.16.0460	60S ribosomal protein L21, putative	LmxM.16.0600	histone H3, putative
LmxM.15.0380	60S acidic ribosomal protein, putative	LmxM.16.0600	histone H3, putative	LmxM.16.0610	histone H3, putative
LmxM.16.0460	60S ribosomal protein L21, putative	LmxM.16.0610	histone H3, putative	LmxM.16.1170	60S ribosomal protein L39, putative
LmxM.16.0500	hypothetical protein, unknown function	LmxM.16.1170	60S ribosomal protein L39, putative	LmxM.17.0082	elongation factor 1-alpha
LmxM.16.0600	histone H3, putative	LmxM.17.0082	elongation factor 1-alpha	LmxM.17.0083	elongation factor 1-alpha
LmxM.16.0610	histone H3, putative	LmxM.18_241026	novel transcript	LmxM.18_241026	novel transcript
LmxM.16.1170	60S ribosomal protein L39, putative	LmxM.19.0030	histone H2B	LmxM.19.0030	histone H2B
LmxM.17.0082	elongation factor 1-alpha	LmxM.19.0060	40S ribosomal protein S2	LmxM.19.0060	40S ribosomal protein S2
LmxM.18_241026	novel transcript	LmxM.20_617046	novel transcript	LmxM.20_617046	novel transcript
LmxM.19_375604	novel transcript	LmxM.20.1650	ribosomal protein S11 homolog	LmxM.20.1280	calpain-like cysteine peptidase, putative,calpain-like cysteine peptidase, Clan CA, family C2
LmxM.19.0030	histone H2B	LmxM.21_369741	novel transcript	LmxM.20.1650	ribosomal protein S11 homolog
LmxM.19.0060	40S ribosomal protein S2	LmxM.21.1050	60S ribosomal protein L9, putative	LmxM.21_369741	novel transcript
LmxM.20_617046	novel transcript	LmxM.21.1070	40S ribosomal protein S23, putative	LmxM.21.1050	60S ribosomal protein L9, putative
LmxM.21_369741	novel transcript	LmxM.21.1780	40S ribosomal protein S6, putative	LmxM.21.1070	40S ribosomal protein S23, putative
LmxM.21.1050	60S ribosomal protein L9, putative	LmxM.21.1860	beta tubulin	LmxM.21.1550	40S ribosomal protein S11, putative
LmxM.21.1780	40S ribosomal protein S6, putative	LmxM.22.0030	60S ribosomal protein L11 (L5, L16)	LmxM.21.1780	40S ribosomal protein S6, putative
LmxM.21.1820	60S ribosomal protein L37a, putative	LmxM.22.0460	40S ribosomal protein S15, putative	LmxM.22.0030	60S ribosomal protein L11 (L5, L16)
LmxM.21.1860	beta tubulin	LmxM.22.1560	40S ribosomal protein L14, putative	LmxM.22.1560	40S ribosomal protein L14, putative
LmxM.22.0460	40S ribosomal protein S15, putative	LmxM.24_804446	novel transcript	LmxM.24_804446	novel transcript
LmxM.24_804446	novel transcript	LmxM.24_805244	novel transcript	LmxM.24_805244	novel transcript
LmxM.24_805244	novel transcript	LmxM.24_806159	novel transcript	LmxM.24.0040	60S ribosomal protein L17, putative
LmxM.24.0040	60S ribosomal protein L17, putative	LmxM.24.0040	60S ribosomal protein L17, putative	LmxM.24.2050	60S ribosomal protein L26, putative
LmxM.24.2050	60S ribosomal protein L26, putative	LmxM.24.2050	60S ribosomal protein L26, putative	LmxM.24.2080	40S ribosomal protein S8, putative
LmxM.24.2210	60S ribosomal protein L12, putative	LmxM.24.2210	60S ribosomal protein L12, putative	LmxM.24.2210	60S ribosomal protein L12, putative
LmxM.25.0720	eukaryotic initiation factor 5a, putative	LmxM.25.0720	eukaryotic initiation factor 5a, putative	LmxM.25.0720	eukaryotic initiation factor 5a, putative
LmxM.25.0910	cyclophilin a	LmxM.25.0910	cyclophilin a	LmxM.25.0910	cyclophilin a
LmxM.25.1190	ribosomal protein S25	LmxM.25.1190	ribosomal protein S25	LmxM.25.1190	ribosomal protein S25
LmxM.25.2450	histone H4	LmxM.25.2450	histone H4	LmxM.25.2450	histone H4
LmxM.26.2220	ribosomal protein L38, putative	LmxM.26.0880	40S ribosomal protein S16, putative	LmxM.26.2220	ribosomal protein L38, putative
LmxM.27.0130	hypothetical protein, conserved	LmxM.26.2220	ribosomal protein L38, putative	LmxM.27.1190	histone H1, putative
LmxM.27.1190	histone H1, putative	LmxM.27.0130	hypothetical protein, conserved	LmxM.27.1240	histone H1, putative
LmxM.27.1240	histone H1, putative	LmxM.27.1190	histone H1, putative	LmxM.28.0540	ribosomal protein S26, putative
LmxM.28.0540	ribosomal protein S26, putative	LmxM.27.1240	histone H1, putative	LmxM.28.1030	ribosomal protein S20, putative
LmxM.28.1030	ribosomal protein S20, putative	LmxM.28.0540	ribosomal protein S26, putative	LmxM.28.2770	heat-shock protein hsp70, putative
LmxM.28.2770	heat-shock protein hsp70, putative	LmxM.28.1030	ribosomal protein S20, putative	LmxM.28.2780	heat-shock protein hsp70, putative
LmxM.29.0690	40S ribosomal protein S30, putative	LmxM.28.2740	activated protein kinase c receptor (LACK)	LmxM.29.0690	40S ribosomal protein S30, putative
LmxM.29.3340	60S ribosomal protein L9, putative	LmxM.28.2770	heat-shock protein hsp70, putative	LmxM.29.3590	40S ribosomal protein S14
LmxM.29.3590	40S ribosomal protein S14	LmxM.29.0690	40S ribosomal protein S30, putative	LmxM.29.3730	60S acidic ribosomal protein P2, putative
LmxM.29.3650	ribosomal protein L15, putative	LmxM.29.3590	40S ribosomal protein S14	LmxM.31.0430	60S ribosomal protein L17, putative
LmxM.29.3730	60S acidic ribosomal protein P2, putative	LmxM.29.3730	60S acidic ribosomal protein P2, putative	LmxM.31.0750	RNA binding protein, putative
LmxM.30.1170	hypothetical protein, unknown function	LmxM.31.0430	60S ribosomal protein L17, putative	LmxM.31.2950	nucleoside diphosphate kinase b
LmxM.31.0430	60S ribosomal protein L17, putative	LmxM.31.0750	RNA binding protein, putative	LmxM.32_1186260	novel transcript
LmxM.31.0750	RNA binding protein, putative	LmxM.32_1186260	novel transcript	LmxM.32.0314	heat shock protein 83-1
LmxM.32_1186260	novel transcript	LmxM.32.0314	heat shock protein 83-1	LmxM.32.0720	60S ribosomal protein L6, putative
LmxM.32.0314	heat shock protein 83-1	LmxM.32.0720	60S ribosomal protein L6, putative	LmxM.32.0792	beta tubulin
LmxM.32.0720	60S ribosomal protein L6, putative	LmxM.32.0792	beta tubulin	LmxM.32.1955	60S ribosomal protein L37
LmxM.32.0792	beta tubulin	LmxM.32.1955	60S ribosomal protein L37	LmxM.32.3150	40S ribosomal protein S13, putative
LmxM.32.3150	40S ribosomal protein S13, putative	LmxM.32.3150	40S ribosomal protein S13, putative	LmxM.32.3230	60S ribosomal protein L44, putative
LmxM.32.3230	60S ribosomal protein L44, putative	LmxM.32.3230	60S ribosomal protein L44, putative	LmxM.33.0860	60S ribosomal protein L13a, putative
LmxM.33_1093342	novel transcript	LmxM.33.0860	60S ribosomal protein L13a, putative	LmxM.33.2780	40S ribosomal protein S19 protein, putative
LmxM.33.1720c	unspecified product	LmxM.33.2780	40S ribosomal protein S19 protein, putative	LmxM.33.3650	60S ribosomal protein L21, putative
LmxM.33.2780	40S ribosomal protein S19 protein, putative	LmxM.33.2870	ribosomal protein L3, putative	LmxM.34.0240	60S ribosomal protein L30
LmxM.33.2870	ribosomal protein L3, putative	LmxM.33.3650	60S ribosomal protein L21, putative	LmxM.34.0400a	unspecified product
LmxM.33.3645	unspecified product	LmxM.34.0240	60S ribosomal protein L30	LmxM.34.0600	60S ribosomal protein L18a, putative
LmxM.33.3650	60S ribosomal protein L21, putative	LmxM.34.0400a	unspecified product	LmxM.34.2050	60S ribosomal protein L32
LmxM.34.0240	60S ribosomal protein L30	LmxM.34.0600	60S ribosomal protein L18a, putative	LmxM.34.2221	kinetoplastid membrane protein-11 (KMP11-3)
LmxM.34.0400a	unspecified product	LmxM.34.1910	ribosomal protein L15, putative	LmxM.34.3760	60S ribosomal protein L27A/L29, putative
LmxM.34.0600	60S ribosomal protein L18a, putative	LmxM.34.2050	60S ribosomal protein L32	LmxM.34.3790	60S ribosomal protein L23, putative
LmxM.34.2050	60S ribosomal protein L32	LmxM.34.2221	kinetoplastid membrane protein-11 (KMP11-3)	LmxM.34.4470	hypothetical protein, conserved
LmxM.34.2221	kinetoplastid membrane protein-11 (KMP11-3)	LmxM.34.3760	60S ribosomal protein L27A/L29, putative	LmxM.34.5100	60S ribosomal protein L37
LmxM.34.3760	60S ribosomal protein L27A/L29, putative	LmxM.34.3790	60S ribosomal protein L23, putative	LmxM.36.0180	elongation factor 2
LmxM.34.3790	60S ribosomal protein L23, putative	LmxM.34.5100	60S ribosomal protein L37	LmxM.36.0940	40S ribosomal protein S18, putative
LmxM.34.5100	60S ribosomal protein L37	LmxM.36.1250	40S ribosomal protein S9, putative	LmxM.36.1250	40S ribosomal protein S9, putative
LmxM.36.1250	40S ribosomal protein S9, putative	LmxM.36.1620	universal minicircle sequence binding protein	LmxM.36.1620	universal minicircle sequence binding protein
LmxM.36.1620	universal minicircle sequence binding protein	LmxM.36.1940	nucleoside transporter 1, putative	LmxM.36.1940	nucleoside transporter 1, putative
LmxM.36.1940	nucleoside transporter 1, putative	LmxM.36.2860	40S ribosomal protein S24e	LmxM.36.2860	40S ribosomal protein S24e
LmxM.36.2860	40S ribosomal protein S24e	LmxM.36.3740	60S ribosomal protein L34, putative	LmxM.36.3740	60S ribosomal protein L34, putative
LmxM.36.3740	60S ribosomal protein L34, putative	LmxM.36.3760	60S ribosomal protein L10a, putative	LmxM.36.3760	60S ribosomal protein L10a, putative
LmxM.36.3770	basic transcription factor 3a, putative	LmxM.36.3770	basic transcription factor 3a, putative	LmxM.36.3770	basic transcription factor 3a, putative
