# Supplementary material for: Comparative Life Cycle Transcriptomics Revises Leishmania mexicana Genome Annotation and Links a Chromosome Duplication with Parasitism of Vertebrates
Source: PLoS Pathog. 2015 Oct 9;11(10):e1005186. doi: 10.1371/journal.ppat.1005186 (PMC4599935; doi:10.1371/journal.ppat.1005186)
Supplement: S15 Table — (XLSX) [file ppat.1005186.s019.xlsx]

## Sheet: DESeq2_PROvAMA
Table S15. Differential expression analysis PRO vs. AMA. Table lists results of DESeq2 testing. baseMean, average of the normalised counts taken over all samples; lfcSE, standard error estimate for the log2 fold change estimate. NA indicates that all counts for this gene were zero. Tab "padj<0.05" lists the subset of transcripts that showed a statistically significant (padj<0.05) difference betwe…
Gene ID	baseMean	log2FoldChange	lfcSE	pvalue	padj
LmxM.01_107651	230.255	0.0218876	0.262866	0.933641	0.956664
LmxM.01_123594	432.766	-0.896132	0.227448	8.14995e-05	0.0004183
LmxM.01_195286	139.353	-0.547615	0.311379	0.0786323	0.148639
LmxM.01_232406	0	NA	NA	NA	NA
LmxM.01_240110	220.865	0.0847281	0.223375	0.704459	0.794076
LmxM.01_53687	244.937	-0.581674	0.256374	0.0232776	0.0543144
LmxM.01_57483	277.497	0.338432	0.20649	0.101218	0.18231
LmxM.01.0010	319.258	0.598117	0.245851	0.0149808	0.0377737
LmxM.01.0020	620.728	-0.604001	0.153746	8.54594e-05	0.000436409
LmxM.01.0030	770.704	1.11672	0.186446	2.10456e-09	2.92836e-08
LmxM.01.0040	328.432	-0.324389	0.223734	0.147091	0.244102
LmxM.01.0050	950.923	-0.933195	0.174529	8.94635e-08	8.87806e-07
LmxM.01.0060	240.842	0.458125	0.295233	0.120725	0.210057
LmxM.01.0070	651.318	-0.482675	0.237701	0.0422958	0.0892437
LmxM.01.0080	139.005	-0.0362488	0.259426	0.888876	0.92712
LmxM.01.0090	262.533	-0.134019	0.212289	0.527841	0.649365
LmxM.01.0100	176.129	0.265345	0.226249	0.240875	0.359692
LmxM.01.0110	396.73	0.199229	0.183655	0.278009	0.402177
LmxM.01.0120	571.83	-0.590109	0.261192	0.0238651	0.0553763
LmxM.01.0130	362.875	0.389888	0.238735	0.10244	0.183975
LmxM.01.0140	648.621	1.17106	0.304173	0.000118128	0.000579185
LmxM.01.0150	305.421	0.158226	0.235293	0.501289	0.626698
LmxM.01.0160	652.523	0.0618534	0.267256	0.816974	0.877112
LmxM.01.0170	595.78	0.346389	0.160142	0.0305406	0.068285
LmxM.01.0180	577.676	0.946153	0.188056	4.87377e-07	4.07266e-06
LmxM.01.0190	322.43	-0.0939429	0.324765	0.772379	0.845298
LmxM.01.0200	404.87	0.079802	0.241194	0.740749	0.821549
LmxM.01.0210	831.466	0.421386	0.186724	0.0240252	0.0557017
LmxM.01.0220	384.408	0.919479	0.214477	1.81042e-05	0.000109613
LmxM.01.0230	421.76	-0.582226	0.168755	0.000560339	0.00228147
LmxM.01.0240	608.264	0.202606	0.2409	0.400328	0.529966
LmxM.01.0250	366.381	0.170702	0.245034	0.486025	0.613034
LmxM.01.0260	281.883	0.0050846	0.249902	0.983767	0.990185
LmxM.01.0270	478.806	0.719993	0.203506	0.000403255	0.00172445
LmxM.01.0280	374.859	0.213055	0.179424	0.235054	0.352969
LmxM.01.0290	329.258	-0.137698	0.190314	0.469352	0.597595
LmxM.01.0300	246.606	-1.03913	0.384905	0.00694006	0.0198163
LmxM.01.0310	153.174	-0.210585	0.347282	0.544263	0.664804
LmxM.01.0315	28.4756	-0.618832	0.392077	0.114487	0.201421
LmxM.01.0320	241.711	0.0706558	0.235336	0.763998	0.838861
LmxM.01.0330	508.388	-0.167884	0.228925	0.46334	0.591609
LmxM.01.0335	739.822	0.481706	0.172453	0.00521806	0.0156559
LmxM.01.0340	287.511	-0.0640033	0.197607	0.74602	0.825585
LmxM.01.0350	582.302	0.278663	0.167301	0.095785	0.174608
LmxM.01.0360	211.465	-0.573838	0.215153	0.00765063	0.0216012
LmxM.01.0370	341.333	-0.649433	0.258876	0.0121189	0.031754
LmxM.01.0380	284.896	-0.529836	0.292705	0.0702751	0.135949
LmxM.01.0390	266.074	0.109399	0.295547	0.711265	0.799569
LmxM.01.0400	147.684	-0.522088	0.336785	0.121091	0.21048
LmxM.01.0410	8150.41	-0.248462	0.200603	0.215502	0.329481
LmxM.01.0430	370.572	0.078805	0.185685	0.671273	0.769343
LmxM.01.0440	837.242	0.646334	0.235613	0.00608442	0.0177747
LmxM.01.0450	400.985	0.287301	0.314183	0.360487	0.491966
LmxM.01.0460	2434.53	0.377674	0.255412	0.139223	0.234011
LmxM.01.0470	870.764	0.732098	0.191866	0.000135812	0.000656293
LmxM.01.0480	825.696	0.698075	0.241823	0.00389281	0.0122492
LmxM.01.0490	1158.81	0.9227	0.202429	5.16061e-06	3.48067e-05
LmxM.01.0500	1174.53	0.496265	0.2325	0.0328039	0.0725608
LmxM.01.0510	179.107	0.152572	0.283412	0.590343	0.704796
LmxM.01.0520	2525	1.09969	0.132067	8.30538e-17	3.31487e-15
LmxM.01.0530	633.553	-0.0334153	0.291405	0.908707	0.940862
LmxM.01.0540	1190.9	1.02374	0.266603	0.00012307	0.000600825
LmxM.01.0550	333.244	0.308275	0.278569	0.268451	0.39131
LmxM.01.0560	289.053	-0.0917718	0.312731	0.769176	0.842806
LmxM.01.0570	442.73	0.552623	0.216538	0.010708	0.0285839
LmxM.01.0580	694.454	0.49094	0.26432	0.0632588	0.124143
LmxM.01.0590	476.08	0.203247	0.225502	0.367424	0.498964
LmxM.01.0600	599.381	-0.0562872	0.274369	0.837454	0.89143
LmxM.01.0610	283.86	0.236872	0.280364	0.398181	0.527968
LmxM.01.0620	583.652	1.07594	0.232989	3.87518e-06	2.66748e-05
LmxM.01.0630	687.59	-0.727691	0.222125	0.00105274	0.00397307
LmxM.01.0640	686.759	0.685521	0.303112	0.0237215	0.0550841
LmxM.01.0650	974.127	0.162593	0.176085	0.355811	0.486733
LmxM.01.0660	707.748	-0.421152	0.274431	0.124873	0.215667
LmxM.01.0670	380.621	-0.701479	0.267519	0.00873723	0.0241595
LmxM.01.0680	756.823	0.186822	0.26495	0.480734	0.608066
LmxM.01.0690	2092.64	-0.878627	0.211284	3.2033e-05	0.000183565
LmxM.01.0700	623.762	-0.660286	0.214042	0.00203658	0.00702269
LmxM.01.0710	416.073	-0.217778	0.247065	0.378069	0.509275
LmxM.01.0720	535.789	-0.223169	0.266983	0.403215	0.532471
LmxM.01.0730	956.822	0.113538	0.181424	0.531436	0.652025
LmxM.01.0740	494.302	-0.0176133	0.242107	0.942005	0.963499
LmxM.01.0750	548.279	-0.277304	0.221019	0.209602	0.322738
LmxM.01.0760	234.771	-0.722914	0.225627	0.00135523	0.00492319
LmxM.01.0770	15780.3	0.364585	0.256753	0.155613	0.254965
LmxM.01.0790	369.385	0.0725534	0.241224	0.763588	0.838861
LmxM.01.0800	297.23	-0.926213	0.221472	2.88861e-05	0.00016711
LmxM.01.0810	1028.64	-0.562666	0.220121	0.0105834	0.0282928
LmxM.01.0820	548.185	-0.498142	0.215055	0.0205394	0.0490228
LmxM.01.0830	0.166241	0.0412422	0.100662	0.682019	0.777508
LmxM.02_11936	496.696	0.0710807	0.277064	0.797527	0.86409
LmxM.02_159692	359.217	-1.54927	0.286123	6.13897e-08	6.30526e-07
LmxM.02_84177	294.338	-0.443058	0.271186	0.102305	0.183806
LmxM.02.0030	0	NA	NA	NA	NA
LmxM.02.0040	629.022	0.374995	0.178486	0.0356428	0.0775955
LmxM.02.0050	219.115	-0.118148	0.202118	0.558851	0.677621
LmxM.02.0060	293.284	-1.20633	0.32281	0.000186245	0.000873172
LmxM.02.0070	118.721	-0.887341	0.250643	0.00039974	0.00171102
LmxM.02.0080	437.909	-0.463633	0.212469	0.0291008	0.0655185
LmxM.02.0085	435.707	-0.49459	0.178377	0.00555884	0.0165312
LmxM.02.0090	389.093	1.00645	0.162434	5.79031e-10	8.76737e-09
LmxM.02.0100	1048.46	0.533696	0.15055	0.000392646	0.00168622
LmxM.02.0110	761.232	0.327059	0.165501	0.0481342	0.0989655
LmxM.02.0120	1174.89	-0.015517	0.170194	0.927356	0.952798
LmxM.02.0130	306.399	0.484042	0.256761	0.0594051	0.118026
LmxM.02.0140	757.259	0.183573	0.21768	0.39905	0.528791
LmxM.02.0150	657.983	-0.20628	0.23527	0.380604	0.511898
LmxM.02.0160	251.839	-0.166583	0.246105	0.498485	0.624232
LmxM.02.0170	359.742	0.653793	0.234099	0.00522533	0.0156726
LmxM.02.0200	859.151	1.2963	0.237873	5.04967e-08	5.31852e-07
LmxM.02.0200partial	1070.6	0.99763	0.245458	4.81639e-05	0.000262136
LmxM.02.0230	1148.77	0.432708	0.165129	0.00878215	0.0242425
LmxM.02.0240	872.486	0.100965	0.195984	0.606435	0.717348
LmxM.02.0250	517.25	0.306393	0.227962	0.178931	0.285762
LmxM.02.0260	576.727	-0.0358868	0.239603	0.880941	0.921444
LmxM.02.0270	333.102	0.0862558	0.194877	0.658043	0.758584
LmxM.02.0280	586.494	-0.1554	0.243145	0.522743	0.645194
LmxM.02.0290	520.253	0.136142	0.172761	0.430675	0.559637
LmxM.02.0300	1022.92	0.108942	0.169919	0.521432	0.644268
LmxM.02.0310	989.621	2.09159	0.182549	2.15167e-30	2.35906e-28
LmxM.02.0320	212.296	-0.316906	0.314518	0.313651	0.442584
LmxM.02.0330	635.577	0.129794	0.244185	0.595045	0.70913
LmxM.02.0340	209.488	-0.0886092	0.267595	0.740545	0.821424
LmxM.02.0350	464.625	0.353644	0.186684	0.05818	0.116028
LmxM.02.0360	643.416	-0.155823	0.192343	0.417865	0.546581
LmxM.02.0370	1102.44	0.807192	0.200453	5.65298e-05	0.00030189
LmxM.02.0380	431.545	-0.182845	0.244211	0.454027	0.582168
LmxM.02.0390	294.429	0.616364	0.168604	0.000256489	0.0011618
LmxM.02.0400	0.166337	0.041263	0.100687	0.681941	0.777508
LmxM.02.0410	309.789	0.169837	0.254252	0.504141	0.629167
LmxM.02.0420	992.775	0.447204	0.18913	0.0180531	0.0439495
LmxM.02.0430	119.407	-0.753432	0.323691	0.0199319	0.0477693
LmxM.02.0440	833.408	0.280088	0.212227	0.186916	0.295661
LmxM.02.0450	2427.34	0.281046	0.230294	0.222322	0.337414
LmxM.02.0460	4025.45	1.1881	0.330063	0.000318672	0.00140296
LmxM.02.0470	1428.12	-0.208058	0.180018	0.247778	0.368007
LmxM.02.0480	183.468	0.0577686	0.270926	0.83115	0.888043
LmxM.02.0490	339.039	-0.416589	0.279762	0.136465	0.230586
LmxM.02.0500	323.569	-0.254013	0.253734	0.316779	0.445948
LmxM.02.0510	421.071	-0.32706	0.236597	0.166864	0.269805
LmxM.02.0520	2014.36	-0.0533891	0.193011	0.782078	0.85183
LmxM.02.0530	1974.25	0.766758	0.223413	0.000599102	0.00242303
LmxM.02.0540	872.277	-0.120164	0.159279	0.450597	0.578993
LmxM.02.0550	855.949	2.41672	0.166801	1.42838e-47	3.24956e-45
LmxM.02.0560	413.082	-0.622136	0.177262	0.000448602	0.00189257
LmxM.02.0570	369.246	-0.594295	0.200003	0.00296415	0.00969581
LmxM.02.0580	1388.92	-0.183654	0.185018	0.32089	0.450215
LmxM.02.0590	394.094	-0.195142	0.195299	0.3177	0.446704
LmxM.02.0600	274.398	-0.825889	0.237573	0.000508269	0.00209952
LmxM.02.0610	310.545	0.994815	0.210281	2.23542e-06	1.6313e-05
LmxM.02.0620	421.555	-0.380366	0.17091	0.026045	0.05967
LmxM.02.0630	318.153	-0.315732	0.244035	0.195735	0.306836
LmxM.02.0640	413.104	-0.390554	0.252942	0.122577	0.212427
LmxM.02.0650	240.004	0.451828	0.249369	0.0700039	0.135511
LmxM.02.0660	462.682	-0.216069	0.177139	0.222551	0.337704
LmxM.02.0670	940.461	0.42092	0.177772	0.0178964	0.0436497
LmxM.02.0680	903.102	0.589995	0.187776	0.00167788	0.0059342
LmxM.02.0690	414.115	0.493848	0.256548	0.0542325	0.1095
LmxM.02.0700	1297.46	0.588761	0.178345	0.000962555	0.00368345
LmxM.02.0710	1692.63	0.477659	0.170862	0.00518059	0.0155692
LmxM.02.0720	126.213	-0.749887	0.310264	0.0156519	0.039044
LmxM.02.0730	872.451	-0.748632	0.214634	0.000486753	0.00202258
LmxM.02.0740	2456.61	0.0931324	0.19928	0.640254	0.74461
LmxM.03_101644	170.083	0.733693	0.383076	0.0554587	0.11153
LmxM.03_153620	500.907	0.214447	0.303405	0.479689	0.607286
LmxM.03_204918	420.071	0.0535297	0.217008	0.805162	0.868949
LmxM.03_78395	215.242	0.415135	0.381137	0.276065	0.39984
LmxM.03.0010	130.893	-0.108451	0.308161	0.724891	0.809587
LmxM.03.0020	270.809	-1.48911	0.303476	9.25553e-07	7.22344e-06
LmxM.03.0030	462.824	1.14474	0.23662	1.31219e-06	9.92955e-06
LmxM.03.0040	1322.7	0.347961	0.292349	0.233958	0.351439
LmxM.03.0060	210.137	-0.762477	0.245804	0.00192236	0.00667182
LmxM.03.0070	586.173	-0.643036	0.202754	0.00151651	0.00543745
LmxM.03.0080	1256.03	0.226489	0.229709	0.324142	0.45359
LmxM.03.0090	444.879	0.595754	0.228671	0.00917977	0.0251387
LmxM.03.0100	1530.51	-0.681748	0.233328	0.00347966	0.0111457
LmxM.03.0110	376.68	0.572178	0.242504	0.0183014	0.0444588
LmxM.03.0120	688.236	0.166175	0.218027	0.445955	0.574781
LmxM.03.0130	692.48	0.0485378	0.26268	0.853403	0.902389
LmxM.03.0140	421.493	0.138353	0.261709	0.597047	0.71077
LmxM.03.0150	801.306	0.464367	0.197261	0.0185692	0.0449472
LmxM.03.0160	1003.82	0.417707	0.209476	0.0461457	0.0957638
LmxM.03.0170	763.213	0.219919	0.282789	0.436758	0.565684
LmxM.03.0180	233.699	0.686073	0.261738	0.0087616	0.0242113
LmxM.03.0190	1367.94	0.219296	0.31678	0.488771	0.615145
LmxM.03.0200	1625.11	1.21831	0.287241	2.22124e-05	0.000131931
LmxM.03.0210	829.165	0.326686	0.235626	0.165606	0.2682
LmxM.03.0220	605.237	0.204663	0.294154	0.486574	0.613357
LmxM.03.0230	3532.01	0.362235	0.300069	0.227365	0.343387
LmxM.03.0240	470.4	-0.121903	0.303937	0.688362	0.781644
LmxM.03.0250	6557.93	-0.318707	0.299069	0.286576	0.412176
LmxM.03.0260	392.979	0.459359	0.243791	0.0595338	0.118184
LmxM.03.0270	1229.35	0.221873	0.263119	0.399092	0.528791
LmxM.03.0280	451.719	-0.680733	0.283133	0.0162041	0.0402228
LmxM.03.0290	393.282	-0.794282	0.320216	0.0131215	0.0339606
LmxM.03.0310	869.753	-0.0914206	0.320374	0.775371	0.847146
LmxM.03.0320	765.204	0.503538	0.256213	0.0493784	0.100999
LmxM.03.0330	629.552	-0.0874559	0.31668	0.782422	0.851985
LmxM.03.0340	328.168	-0.226511	0.239277	0.343817	0.474866
LmxM.03.0350	961.885	-0.205434	0.25311	0.416999	0.545763
LmxM.03.0360	1841.77	1.18803	0.359798	0.000960206	0.00367601
LmxM.03.0370	1110.32	-0.0660395	0.366539	0.857019	0.904128
LmxM.03.0380	2093.95	-1.8465	0.277966	3.07551e-11	5.66541e-10
LmxM.03.0390	709.662	-0.648854	0.323964	0.0451923	0.0941937
LmxM.03.0400	4903.25	-1.08357	0.323212	0.000800862	0.00312515
LmxM.03.0410	2156.57	1.81538	0.316426	9.62896e-09	1.15446e-07
LmxM.03.0420	1242.74	-0.213705	0.291371	0.463287	0.591609
LmxM.03.0430	5753.3	-0.0789535	0.335409	0.813902	0.874441
LmxM.03.0440	1338.4	0.175435	0.426126	0.680561	0.777
LmxM.03.0450	1025.83	-0.21892	0.310561	0.480862	0.608066
LmxM.03.0460	1209.45	0.494528	0.31665	0.118347	0.206711
LmxM.03.0470	1230.6	0.287906	0.292313	0.324662	0.454037
LmxM.03.0480	1224.94	-0.018097	0.250147	0.942327	0.963719
LmxM.03.0490	945.227	-0.132076	0.317187	0.677118	0.774093
LmxM.03.0500	1004	-1.76626	0.300864	4.3417e-09	5.67664e-08
LmxM.03.0510	1483.52	-0.199664	0.288742	0.489255	0.615372
LmxM.03.0520	795.327	0.347952	0.280858	0.215386	0.329359
LmxM.03.0530	1398.05	0.159478	0.240629	0.507487	0.632015
LmxM.03.0540	1633.13	0.695712	0.281112	0.0133289	0.0344135
LmxM.03.0550	1245.94	-0.177403	0.324328	0.584387	0.700095
LmxM.03.0560	772.098	-0.998434	0.304563	0.00104454	0.00394574
LmxM.03.0570	122.378	-0.351003	0.32409	0.27879	0.40308
LmxM.03.0580	1005.09	0.0530914	0.280091	0.849661	0.900374
LmxM.03.0590	1144.97	-0.058379	0.277427	0.833332	0.889021
LmxM.03.0600	1389.48	0.748731	0.279101	0.00730403	0.0207276
LmxM.03.0610	704.36	-0.499976	0.241553	0.0384672	0.0826569
LmxM.03.0620	404.501	0.112244	0.263691	0.670353	0.768841
LmxM.03.0630	346.803	-0.645469	0.240871	0.00736821	0.0208881
LmxM.03.0640	1409.02	0.11357	0.307974	0.712303	0.800044
LmxM.03.0650	2598.37	0.145997	0.337878	0.66567	0.764944
LmxM.03.0660	1885.83	0.13905	0.315877	0.659791	0.760012
LmxM.03.0670	355.973	-0.545927	0.253188	0.0310669	0.0693253
LmxM.03.0680	24.4811	-0.827968	0.378597	0.028747	0.0648644
LmxM.03.0690	2555.52	1.13109	0.226178	5.70726e-07	4.6916e-06
LmxM.03.0700	1524.09	0.361731	0.314986	0.250801	0.371285
LmxM.03.0710	595.4	0.184138	0.286686	0.52068	0.643863
LmxM.03.0720	565.652	-0.284327	0.346345	0.411682	0.540748
LmxM.03.0730	724.378	1.02001	0.353957	0.00395496	0.0123976
LmxM.03.0740	642.195	0.664269	0.344573	0.0538794	0.108884
LmxM.03.0750	691.187	0.394842	0.257823	0.12566	0.216737
LmxM.03.0760	324.741	0.349582	0.362646	0.335059	0.466004
LmxM.03.0770	431.061	0.713303	0.292348	0.0146909	0.0372077
LmxM.03.0780	2413.45	0.128358	0.259191	0.620443	0.728614
LmxM.03.0790	212.04	-1.05501	0.321344	0.00102672	0.00388489
LmxM.03.0800	1929.1	0.0118925	0.313908	0.969779	0.982191
LmxM.03.0810	484.382	0.525492	0.335897	0.117714	0.205813
LmxM.03.0820	962.277	0.409468	0.31408	0.192334	0.302523
LmxM.03.0821	1132.81	0.364408	0.321608	0.257179	0.378879
LmxM.03.0830	217.292	-0.546945	0.309159	0.0768713	0.145978
LmxM.03.0840	828.294	0.389933	0.299479	0.192905	0.303122
LmxM.03.0850	1935.12	0.172711	0.301668	0.566969	0.684636
LmxM.03.0860	481.155	-0.0950427	0.246546	0.699869	0.790862
LmxM.03.0870	553.621	0.744956	0.274882	0.00672631	0.0193212
LmxM.03.0880	865.487	0.107177	0.271433	0.69295	0.784993
LmxM.03.0890	889.406	0.238529	0.223481	0.285821	0.411286
LmxM.03.0900	1500.55	-0.0547196	0.234082	0.815169	0.87559
LmxM.03.0910	972.058	0.0584448	0.293911	0.842378	0.89531
LmxM.03.0920	613.557	0.15052	0.293953	0.608612	0.718914
LmxM.03.0930	492.608	0.071878	0.299271	0.810193	0.872445
LmxM.03.0940	328.768	-1.35768	0.213998	2.23368e-10	3.64274e-09
LmxM.03.0950	1442.7	-1.29856	0.193308	1.84786e-11	3.55508e-10
LmxM.03.0960	1031.79	0.0414628	0.245481	0.865872	0.910076
LmxM.03.0970	288.095	0.861872	0.232732	0.000212833	0.000984136
LmxM.03.0980	2550.17	-0.213976	0.197211	0.277916	0.402177
LmxM.04_123059	400.352	0.0315639	0.239921	0.895333	0.931465
LmxM.04_201044	368.936	-0.572927	0.280861	0.0413611	0.0875927
LmxM.04_212255	156.999	0.174189	0.332881	0.600781	0.713416
LmxM.04_243246	652.527	-0.0837864	0.2043	0.681722	0.777508
LmxM.04_246981	35.6356	-0.753654	0.407372	0.0643083	0.125905
LmxM.04_422972	262.034	-0.166441	0.215286	0.439456	0.568369
LmxM.04_50854	365.409	-0.625928	0.301926	0.0381612	0.0821738
LmxM.04.0010	1162.4	0.872929	0.212919	4.13468e-05	0.000228588
LmxM.04.0020	116.42	-0.977156	0.352412	0.00555819	0.0165312
LmxM.04.0030	552.497	0.0735635	0.205396	0.720228	0.806456
LmxM.04.0035	54.4513	-3.92936	0.407939	5.8455e-22	3.61864e-20
LmxM.04.0040	1006.55	1.18298	0.274081	1.58774e-05	9.75598e-05
LmxM.04.0045	184.585	-0.0322782	0.25663	0.899908	0.934076
LmxM.04.0050	1533.96	0.805108	0.229054	0.000439888	0.00186272
LmxM.04.0060	719.123	0.676532	0.242167	0.00521151	0.0156466
LmxM.04.0070	343.899	0.202557	0.222721	0.363104	0.494426
LmxM.04.0080	259.032	-0.324095	0.245168	0.186192	0.294925
LmxM.04.0090	1014.44	0.385945	0.173043	0.0257247	0.0590552
LmxM.04.0100	406.587	-0.205234	0.18386	0.264314	0.386822
LmxM.04.0110	490.41	-0.0163915	0.255055	0.948758	0.967819
LmxM.04.0120	312.56	0.393891	0.201412	0.050506	0.102912
LmxM.04.0123	791.592	0.402786	0.234883	0.0863747	0.160463
LmxM.04.0127	342.895	0.0895563	0.245019	0.714733	0.801784
LmxM.04.0130	475.068	2.09656	0.305403	6.65442e-12	1.37939e-10
LmxM.04.0180	378.833	0.495081	0.17473	0.00460556	0.014116
LmxM.04.0190	509.439	0.378045	0.242451	0.118934	0.207616
LmxM.04.0200	382.393	1.1972	0.243683	8.97193e-07	7.04946e-06
LmxM.04.0210	464.491	0.889149	0.298693	0.00291273	0.0095379
LmxM.04.0220	1865.67	0.666558	0.246838	0.00692591	0.0197883
LmxM.04.0230	875.98	0.440199	0.298066	0.139715	0.234664
LmxM.04.0240	1560.56	0.694625	0.245619	0.00468307	0.0142958
LmxM.04.0250	882.043	0.0960046	0.238009	0.686679	0.780864
LmxM.04.0260	219.287	-0.66651	0.246659	0.00688918	0.0196957
LmxM.04.0270	544.967	0.545546	0.162365	0.000779449	0.0030538
LmxM.04.0280	1076.72	2.08842	0.240996	4.48456e-18	2.03032e-16
LmxM.04.0290	725.198	0.461465	0.212448	0.0298459	0.0669454
LmxM.04.0300	517.565	-0.392432	0.266806	0.141331	0.236906
LmxM.04.0310	1677.66	2.31105	0.350933	4.53565e-11	8.22199e-10
LmxM.04.0320	767.509	0.990032	0.29379	0.000752058	0.00296265
LmxM.04.0330	472.212	-0.410588	0.163713	0.0121428	0.0318076
LmxM.04.0340	394.688	-1.44283	0.241813	2.4209e-09	3.31281e-08
LmxM.04.0350	1888.81	0.285086	0.226107	0.207365	0.320322
LmxM.04.0370	362.742	-0.115482	0.168024	0.491894	0.617923
LmxM.04.0380	373.47	0.477803	0.317866	0.132798	0.226007
LmxM.04.0390	67.5786	0.697895	0.298243	0.0192828	0.0464153
LmxM.04.0400	266.896	-0.361389	0.216312	0.0947832	0.173059
LmxM.04.0410	750.115	-0.359533	0.190722	0.0594149	0.118026
LmxM.04.0420	1002.53	0.26482	0.22497	0.239142	0.357796
LmxM.04.0430	1831.21	1.25811	0.237168	1.1284e-07	1.09356e-06
LmxM.04.0440	966.542	0.808459	0.22189	0.000268936	0.00120617
LmxM.04.0450	1200.72	0.851882	0.214556	7.17384e-05	0.000374323
LmxM.04.0460	1050.93	0.35413	0.200427	0.0772481	0.14648
LmxM.04.0465	327.687	-0.325217	0.250296	0.193831	0.304219
LmxM.04.0470	4141.45	-0.0760767	0.180613	0.673598	0.771134
LmxM.04.0480	335.484	-0.339499	0.233551	0.146046	0.24301
LmxM.04.0490	507.03	0.372006	0.160625	0.0205589	0.0490525
LmxM.04.0500	1714.28	0.557911	0.187826	0.00297456	0.00972208
LmxM.04.0510	1693.26	-0.72633	0.200838	0.000298612	0.00132619
LmxM.04.0520	1164.81	0.613087	0.178957	0.000612767	0.002475
LmxM.04.0530	411.727	-0.175707	0.244173	0.47177	0.600071
LmxM.04.0540	665.232	-0.00242401	0.212009	0.990878	0.994386
LmxM.04.0550	1060.67	0.5008	0.14547	0.000576067	0.0023361
LmxM.04.0560	491.609	-0.338924	0.256344	0.18612	0.294863
LmxM.04.0570	874.269	-0.105459	0.187108	0.573007	0.690005
LmxM.04.0580	1190.98	0.315109	0.147932	0.0331647	0.0731811
LmxM.04.0590	577.321	0.042702	0.149819	0.775625	0.84722
LmxM.04.0600	925.665	-0.0358521	0.147789	0.808323	0.871017
LmxM.04.0610	303.458	0.395611	0.2201	0.0722702	0.138953
LmxM.04.0620	681.724	0.226135	0.195236	0.246756	0.366668
LmxM.04.0625	222.483	1.56759	0.245562	1.72874e-10	2.84477e-09
LmxM.04.0630	1580.96	-0.481366	0.14323	0.00077719	0.00304846
LmxM.04.0640	768.149	-0.770178	0.257111	0.00273992	0.0090469
LmxM.04.0650	979.743	-0.137096	0.146179	0.348314	0.479306
LmxM.04.0660	1146.45	-0.466454	0.273405	0.0879912	0.162715
LmxM.04.0670	3058.14	1.0917	0.233383	2.9011e-06	2.06089e-05
LmxM.04.0680	1880.97	0.667454	0.193495	0.0005617	0.00228599
LmxM.04.0690	1071.22	0.424739	0.174226	0.0147744	0.0373774
LmxM.04.0700	394.61	-0.437393	0.190814	0.0218912	0.0515821
LmxM.04.0710	814.251	0.753616	0.187775	5.98494e-05	0.000317383
LmxM.04.0720	454.494	0.168979	0.309943	0.58562	0.700926
LmxM.04.0730	444.166	-0.0333876	0.26137	0.898354	0.933328
LmxM.04.0740	576.726	-0.00563026	0.248775	0.981944	0.989227
LmxM.04.0750	8025.05	0.390218	0.212983	0.0669281	0.130389
LmxM.04.0760	4037.48	0.11925	0.125975	0.343834	0.474866
LmxM.04.0770	3114.46	0.0644609	0.162827	0.69219	0.784482
LmxM.04.0780	909.794	-0.0697463	0.195001	0.72059	0.80669
LmxM.04.0790	1013.94	0.890585	0.245259	0.000282099	0.00125653
LmxM.04.0800	346.103	-0.288372	0.191499	0.1321	0.225114
LmxM.04.0810	862.45	0.195206	0.167055	0.242601	0.361854
LmxM.04.0820	534.696	0.111891	0.274927	0.68402	0.778852
LmxM.04.0830	962.735	0.237721	0.195758	0.22461	0.340206
LmxM.04.0840	500.681	-0.100435	0.299038	0.736977	0.819214
LmxM.04.0850	1270.82	0.96109	0.245483	9.03666e-05	0.000458637
LmxM.04.0860	432.353	-0.444173	0.30432	0.144412	0.24104
LmxM.04.0870	1617.26	0.242496	0.220949	0.272413	0.395683
LmxM.04.0890	1832.43	0.454834	0.212378	0.0322238	0.071556
LmxM.04.0910	329.122	-0.814148	0.222874	0.000259242	0.00117077
LmxM.04.0920	1431.22	0.322012	0.211701	NA	NA
LmxM.04.0930	553.274	0.408649	0.196319	0.0373828	0.0807461
LmxM.04.0940	811.031	1.40258	0.26624	1.3783e-07	1.29975e-06
LmxM.04.0950	2312.19	-0.769584	0.260263	0.003107	0.0100833
LmxM.04.0960	516.289	0.380922	0.223959	0.0889693	0.16419
LmxM.04.0970	318.778	0.146682	0.26691	0.582625	0.698812
LmxM.04.0975	310.301	0.346173	0.311835	0.266949	0.389862
LmxM.04.0980	444.052	-0.0189398	0.269186	0.943907	0.964685
LmxM.04.0990	693.032	-0.0911511	0.211497	0.666483	0.765589
LmxM.04.1000	642.278	0.156139	0.192151	0.416454	0.545128
LmxM.04.1010	530.584	0.547785	0.243778	0.0246358	0.0568999
LmxM.04.1030	2008.26	1.07	0.219729	1.11811e-06	8.61541e-06
LmxM.04.1040	1024.8	-0.269534	0.173111	0.11947	0.208277
LmxM.04.1050	1157.7	1.29414	0.17754	3.11628e-13	7.89921e-12
LmxM.04.1060	310.177	-0.384687	0.242523	0.112696	0.198825
LmxM.04.1070	121.691	-0.320108	0.229175	0.162478	0.264121
LmxM.04.1080	573.274	0.489001	0.23006	0.0335415	0.0738872
LmxM.04.1090	596.855	0.842258	0.165007	3.31886e-07	2.88735e-06
LmxM.04.1100	417.644	0.13418	0.250277	0.591872	0.706043
LmxM.04.1110	693.872	-0.595454	0.185042	0.00129115	0.00472626
LmxM.04.1120	713.668	0.859549	0.168655	3.46017e-07	2.99596e-06
LmxM.04.1130	794.129	0.398874	0.198676	0.0446793	0.0933169
LmxM.04.1140	317.807	-0.306864	0.212494	0.14871	0.245836
LmxM.04.1150	54.6092	-0.284957	0.37979	0.453072	0.581272
LmxM.04.1160	1754.39	-0.0351191	0.13905	0.800605	0.866291
LmxM.04.1165	720.977	-0.581082	0.144085	5.50928e-05	0.000295082
LmxM.04.1170	4477.04	1.15702	0.247846	3.03703e-06	2.14406e-05
LmxM.04.1180	1077.58	0.338201	0.177077	0.0561445	0.112653
LmxM.04.1190	405.686	-0.0169991	0.185677	0.927054	0.952704
LmxM.04.1200	207.996	1.66401	0.212778	5.2641e-15	1.70474e-13
LmxM.04.1210	43.975	0.1471	0.396289	0.710493	0.799254
LmxM.04.1220	558.163	0.167216	0.275989	0.544594	0.665119
LmxM.04.1230	3410.74	1.20396	0.144045	6.36484e-17	2.57422e-15
LmxM.05_111769	539.171	-0.389195	0.235885	0.0989564	0.179133
LmxM.05_145594	210.926	-0.112397	0.190972	0.556161	0.675079
LmxM.05_253920	157.327	-0.0449966	0.220919	0.838604	0.892341
LmxM.05_296301	1076.52	0.162421	0.179335	0.365102	0.496701
LmxM.05_361535	75.5596	0.54585	0.359557	NA	NA
LmxM.05_399275	153.637	-0.0389068	0.249561	0.876111	0.91808
LmxM.05_414407	214.571	0.180888	0.203586	0.374268	0.505485
LmxM.05_426918	315.193	-0.848726	0.214889	7.82845e-05	0.000403932
LmxM.05.0010	186.835	-0.412271	0.319469	0.196881	0.308156
LmxM.05.0020	280.065	-1.00167	0.328005	0.00225952	0.00767235
LmxM.05.0030	719.037	-0.269262	0.242029	0.265914	0.388539
LmxM.05.0040	677.756	0.613888	0.21923	0.00510707	0.0153947
LmxM.05.0050	387.641	0.580326	0.17581	0.000963815	0.00368672
LmxM.05.0060	1288.29	0.148003	0.171254	0.387461	0.517601
LmxM.05.0070	272.528	1.80204	0.230163	4.90178e-15	1.60454e-13
LmxM.05.0080	155.991	-0.672859	0.256526	0.0087168	0.0241176
LmxM.05.0090	779.915	-1.17197	0.233885	5.41781e-07	4.48201e-06
LmxM.05.0100	2408.22	0.880577	0.187386	2.61095e-06	1.87379e-05
LmxM.05.0110	555.327	0.946451	0.259059	0.000258778	0.00116925
LmxM.05.0120	428.499	-0.110801	0.276199	NA	NA
LmxM.05.0130	730.072	-0.194943	0.160863	0.225567	0.341087
LmxM.05.0140	1343.98	0.653367	0.151172	1.54605e-05	9.53835e-05
LmxM.05.0150	271.796	0.721765	0.231868	0.00185307	0.00645504
LmxM.05.0160	342.867	0.685345	0.184829	0.00020891	0.000968949
LmxM.05.0170	418.531	0.121439	0.237584	0.609253	0.719351
LmxM.05.0180	1258.37	0.692771	0.2446	0.00462202	0.0141474
LmxM.05.0190	433.087	0.755963	0.199772	0.000154249	0.000738385
LmxM.05.0200	560.314	0.125648	0.213737	0.556623	0.67555
LmxM.05.0210	579.76	-0.379363	0.163844	0.0205912	0.0491038
LmxM.05.0220	1035.04	0.0758514	0.212299	0.720878	0.806788
LmxM.05.0230	510.502	-0.54311	0.170801	0.00147382	0.00529978
LmxM.05.0240	528.153	0.829161	0.272371	0.00233277	0.00788566
LmxM.05.0241	581.746	0.271997	0.23507	0.247237	0.367319
LmxM.05.0250	162.128	0.115895	0.25082	0.644034	0.747831
LmxM.05.0260	352.053	0.43473	0.215305	0.0434725	0.0911392
LmxM.05.0270	284.476	0.158748	0.224226	0.478956	0.606443
LmxM.05.0280	1019.1	1.12889	0.253519	8.47198e-06	5.4911e-05
LmxM.05.0285	917.86	0.223978	0.257175	0.383799	0.514839
LmxM.05.0290	306.292	0.398245	0.223857	0.0752376	0.143601
LmxM.05.0300	322.477	-0.230253	0.18934	0.223953	0.33938
LmxM.05.0310	117.371	-0.24325	0.25237	0.335113	0.466004
LmxM.05.0320	148.643	-0.189951	0.289799	0.512174	0.636719
LmxM.05.0330	551.637	-0.306263	0.223762	0.171093	0.27581
LmxM.05.0340	300.071	-0.986909	0.251689	8.81288e-05	0.000448781
LmxM.05.0350	2659.5	0.373471	0.166555	0.0249405	0.0575016
LmxM.05.0360	240.914	-0.366848	0.251493	0.144653	0.241398
LmxM.05.0370	498.851	1.58974	0.242461	5.50215e-11	9.83685e-10
LmxM.05.0380	4946.89	0.951804	0.264956	0.000327766	0.00143674
LmxM.05.0390	1880.23	-0.85624	0.178214	1.55096e-06	1.16258e-05
LmxM.05.0400	995.623	0.983879	0.201923	1.10165e-06	8.49577e-06
LmxM.05.0410	313.354	-0.138699	0.225844	0.539127	0.659859
LmxM.05.0420	328.378	0.488826	0.192109	0.0109428	0.0291168
LmxM.05.0430	205.825	-0.424398	0.226499	0.0609676	0.120531
LmxM.05.0440	286.878	-0.670109	0.254204	0.00838647	0.0233671
LmxM.05.0450	696.986	0.174913	0.276213	0.526567	0.648411
LmxM.05.0460	786.605	-0.0520272	0.258673	0.840596	0.893729
LmxM.05.0470	518.828	0.15058	0.26561	0.570769	0.687947
LmxM.05.0480	1057.09	1.23241	0.346702	0.000378461	0.00163688
LmxM.05.0490	517.892	0.753159	0.298485	0.0116269	0.0306591
LmxM.05.0500	1326.35	0.928202	0.426082	0.0293717	0.0659956
LmxM.05.0510	3011.07	1.72424	0.195822	1.307e-18	6.13726e-17
LmxM.05.0510b	0	NA	NA	NA	NA
LmxM.05.0520	585.106	0.218259	0.303718	0.472372	0.600445
LmxM.05.0530	726.176	0.191132	0.207009	0.35585	0.486733
LmxM.05.0540	247.689	0.0257105	0.258584	0.920798	0.948417
LmxM.05.0550	257	0.214277	0.213852	0.316349	0.44544
LmxM.05.0560	881.636	0.197734	0.234659	0.399426	0.52908
LmxM.05.0570	693.818	-0.639909	0.155016	3.65903e-05	0.000205411
LmxM.05.0580	1266.6	-0.329819	0.191725	0.0853834	0.158926
LmxM.05.0590	481.596	0.196844	0.27923	0.480839	0.608066
LmxM.05.0600	281.751	-0.561587	0.264834	0.0339618	0.0746684
LmxM.05.0610	270.747	-0.517361	0.216393	0.0168102	0.0415235
LmxM.05.0620	475.365	0.848104	0.237942	0.000364791	0.00158605
LmxM.05.0630	886.027	0.598287	0.17093	0.000464934	0.00194972
LmxM.05.0640	850.192	0.972841	0.271004	0.000330973	0.0014501
LmxM.05.0650	688.703	0.795262	0.201036	7.62734e-05	0.000395267
LmxM.05.0660	245.534	0.13793	0.175674	0.432367	0.561276
LmxM.05.0670	1770.06	-0.0797508	0.209097	0.702902	0.793381
LmxM.05.0680	501.677	0.418921	0.266658	0.116182	0.203749
LmxM.05.0690	695.359	0.374754	0.259587	NA	NA
LmxM.05.0700	926.518	0.313164	0.296182	0.290359	0.416301
LmxM.05.0710	2872.65	0.491187	0.248613	0.0481876	0.099053
LmxM.05.0720	1148.7	0.118851	0.233489	0.610735	0.720561
LmxM.05.0730	957.65	-0.0697178	0.218604	0.749785	0.828529
LmxM.05.0740	670.867	0.284889	0.223639	0.202706	0.315296
LmxM.05.0750	1321.04	0.221484	0.215972	0.305118	0.432555
LmxM.05.0760	846.256	0.628853	0.218768	0.00404638	0.0126248
LmxM.05.0770	1564.25	0.212753	0.256342	0.406561	0.535801
LmxM.05.0790	606.644	0.0404533	0.206663	0.844809	0.897187
LmxM.05.0800	486.84	-0.471142	0.218313	0.0309197	0.0690139
LmxM.05.0810	277.718	-0.644498	0.231922	0.00545359	0.0162607
LmxM.05.0820	807.349	0.418328	0.233461	0.0731561	0.140418
LmxM.05.0830	1211.53	0.972225	0.182189	9.48331e-08	9.3094e-07
LmxM.05.0840	1406.55	0.751036	0.194045	0.000108649	0.000537924
LmxM.05.0850	518.658	0.63685	0.243885	0.00902063	0.0247625
LmxM.05.0860	352.562	-0.0597321	0.235661	0.799908	0.865845
LmxM.05.0870	1199.53	-0.212269	0.214604	0.322605	0.452204
LmxM.05.0880	1194.73	-0.120429	0.213229	0.57222	0.689331
LmxM.05.0890	1614.25	0.614419	0.236707	0.00944009	0.0257586
LmxM.05.0900	258.151	0.355863	0.212773	0.0944258	0.17258
LmxM.05.0910	1162.11	-0.285949	0.212462	0.17834	0.284946
LmxM.05.0920	617.427	1.33327	0.197526	1.48004e-11	2.8902e-10
LmxM.05.0930	652.453	-0.612402	0.263159	0.0199591	0.0478095
LmxM.05.0940	832.246	0.264833	0.200462	0.186463	0.29515
LmxM.05.0950	780.436	0.291738	0.216589	0.17799	0.284559
LmxM.05.0960	1893.75	-0.0737381	0.193463	0.703093	0.793381
LmxM.05.0970	612.475	0.611482	0.237057	0.00989511	0.0268472
LmxM.05.0980	762.544	0.173889	0.228868	0.447386	0.576251
LmxM.05.0990	101.019	0.437182	0.361077	0.225982	0.341658
LmxM.05.1000	1282.09	-0.383545	0.248488	0.122705	0.212608
LmxM.05.1010	428.302	0.0387541	0.265571	0.883979	0.92356
LmxM.05.1020	626.085	1.1221	0.159952	2.29599e-12	5.13355e-11
LmxM.05.1030	588.135	-0.349576	0.184204	0.0577267	0.115225
LmxM.05.1040	638.935	0.775853	0.200797	0.000111601	0.000550144
LmxM.05.1050	257.049	0.0987801	0.285214	0.72909	0.812997
LmxM.05.1060	169.831	-0.515694	0.337714	0.126758	0.218259
LmxM.05.1061	313.27	0.0389111	0.263299	0.882514	0.922559
LmxM.05.1070	590.169	0.901731	0.177214	3.61127e-07	3.11198e-06
LmxM.05.1070a	0	NA	NA	NA	NA
LmxM.05.1080	541.322	1.51335	0.194493	7.19528e-15	2.30553e-13
LmxM.05.1080a	9.15224	0.0530752	0.113594	NA	NA
LmxM.05.1090	441.325	1.06831	0.203191	1.45884e-07	1.36579e-06
LmxM.05.1100	440.541	0.981589	0.216772	5.94869e-06	3.96013e-05
LmxM.05.1110	7327.89	1.60448	0.305324	1.48015e-07	1.38431e-06
LmxM.05.1120	192.967	-0.56953	0.270521	0.0352643	0.0769556
LmxM.05.1130	329.269	-0.0377905	0.208405	0.856107	0.903736
LmxM.05.1140	480.51	0.476191	0.216301	0.0276995	0.0628436
LmxM.05.1160	498.824	-0.215792	0.249597	0.38728	0.51751
LmxM.05.1170	698.135	0.652959	0.207121	0.00161854	0.00574442
LmxM.05.1180	533.31	-0.623581	0.232508	0.00731891	0.0207613
LmxM.05.1190	953.588	0.0655405	0.155135	0.67268	0.770179
LmxM.05.1200	204.72	0.736046	0.292277	0.0117916	0.0310215
LmxM.05.1210	550.842	0.119597	0.183503	0.514565	0.638471
LmxM.05.1215	545.029	0.380653	0.203614	0.0615555	0.121424
LmxM.06_101525	856.93	0.0386857	0.269896	0.886025	0.924848
LmxM.06_109552	81.0704	0.0308308	0.342203	0.928212	0.952999
LmxM.06_129660	49.2791	-0.43547	0.421721	0.301789	0.428838
LmxM.06_1380	0	NA	NA	NA	NA
LmxM.06_152779	162.253	0.780212	0.247407	0.00161296	0.0057291
LmxM.06_18579	819.09	-0.218715	0.217735	0.315137	0.444241
LmxM.06_265056	210.896	-0.158152	0.289662	0.585074	0.700502
LmxM.06_27195	625.362	-0.662812	0.207454	0.00139836	0.00506169
LmxM.06_277328	447.273	-0.206118	0.197098	0.295671	0.422453
LmxM.06_29862	51.6308	-1.00317	0.316706	0.00153756	0.00550424
LmxM.06_299794	819.959	-0.139422	0.166659	0.402836	0.532124
LmxM.06_391458	247.542	-0.0917067	0.249559	0.713265	0.801025
LmxM.06_413612	129.854	-0.562964	0.314682	0.0736161	0.141152
LmxM.06_425823	399.526	-0.165503	0.26423	0.531079	0.651851
LmxM.06_449544	1385.97	-0.606401	0.218522	0.00551993	0.0164316
LmxM.06_68747	505.557	0.210415	0.196968	0.2854	0.410876
LmxM.06_69456	27.7978	-0.149204	0.355964	0.675103	0.772566
LmxM.06_9341	523.441	0.475869	0.165209	0.00397165	0.012437
LmxM.06_94775	447.002	-0.224899	0.197577	0.255001	0.376035
LmxM.06.0010	25517	-0.000858206	0.255084	0.997316	0.998303
LmxM.06.0020	409.101	-1.45852	0.204204	9.16935e-13	2.19582e-11
LmxM.06.0030	3796.45	-0.965237	0.240148	5.83594e-05	0.000310386
LmxM.06.0040	1017.32	-0.0165421	0.156719	0.915937	0.945015
LmxM.06.0050	3553.56	-0.19188	0.22439	0.392485	0.522547
LmxM.06.0060	462.747	-0.462773	0.188587	0.0141317	0.0360523
LmxM.06.0070	515.014	-0.316846	0.212246	0.135482	0.229449
LmxM.06.0080	1771.9	-1.51725	0.218456	3.77504e-12	8.19878e-11
LmxM.06.0090	1988.74	0.366688	0.210109	0.0809443	0.152094
LmxM.06.0100	304.667	-0.658428	0.253573	0.0094152	0.0257039
LmxM.06.0110	1641.25	0.417582	0.188537	0.0267699	0.0609931
LmxM.06.0120	3303.66	0.407829	0.280311	0.145692	0.242598
LmxM.06.0130	417.136	0.127595	0.202848	0.529337	0.650415
LmxM.06.0140	2154.87	0.834287	0.195097	1.90055e-05	0.000114385
LmxM.06.0150	315.742	-1.18431	0.308807	0.000125503	0.000612046
LmxM.06.0160	715.185	-0.0525462	0.174063	0.762743	0.838382
LmxM.06.0170	416.357	-0.473091	0.230708	0.0403054	0.0858967
LmxM.06.0180	698.113	-0.240962	0.173172	0.164085	0.266305
LmxM.06.0190	480.775	0.417196	0.239686	0.0817553	0.153302
LmxM.06.0200	670.115	0.635312	0.212551	0.00279906	0.00921541
LmxM.06.0210	874.167	0.351748	0.184444	0.0565106	0.113195
LmxM.06.0220	834.82	0.0315306	0.153938	0.837708	0.891589
LmxM.06.0230	495.192	0.355022	0.182596	0.0518596	0.105246
LmxM.06.0240	980.795	0.261464	0.180455	0.14736	0.244392
LmxM.06.0250	999.77	0.670676	0.214855	0.00179917	0.00629952
LmxM.06.0260	3571.56	0.434796	0.142117	0.00221761	0.00756949
LmxM.06.0270	861.76	0.954827	0.195404	1.02687e-06	7.95953e-06
LmxM.06.0280	999.67	0.154548	0.224661	0.491505	0.617616
LmxM.06.0290	791.051	0.311608	0.156776	0.0468566	0.09693
LmxM.06.0300	548.196	-0.125415	0.197791	0.526029	0.647836
LmxM.06.0310	521.318	-0.424462	0.229315	0.0641694	0.12566
LmxM.06.0320	1858.57	-0.111219	0.1377	0.419268	0.548023
LmxM.06.0330	712.783	0.301193	0.141661	0.0334911	0.0737939
LmxM.06.0340	1157.01	0.405577	0.201047	0.0436618	0.0914857
LmxM.06.0350	680.149	0.979395	0.30931	0.00154345	0.00552098
LmxM.06.0360	419.628	-0.827591	0.174672	2.1587e-06	1.58421e-05
LmxM.06.0370	3593.89	-0.633933	0.309281	0.0403939	0.0860451
LmxM.06.0380	324.663	-0.347358	0.240552	0.148738	0.245836
LmxM.06.0390	777.431	-1.7093e-05	0.194709	0.99993	0.99993
LmxM.06.0400	289.984	-0.0762247	0.215707	0.72381	0.808776
LmxM.06.0410	6274.82	-0.273779	0.229691	0.233283	0.350483
LmxM.06.0412	564.057	0.464307	0.216938	0.0323323	0.0717619
LmxM.06.0415	7087.43	0.444313	0.24734	0.0724363	0.139242
LmxM.06.0420	552.454	-0.916761	0.221454	3.47718e-05	0.000196249
LmxM.06.0430	1145.76	0.806571	0.203541	7.41074e-05	0.000385139
LmxM.06.0440	928.842	1.69315	0.227767	1.05615e-13	2.86042e-12
LmxM.06.0450	518.155	-1.39645	0.233652	2.27808e-09	3.13624e-08
LmxM.06.0460	1158.97	0.142421	0.186229	0.444413	0.573464
LmxM.06.0470	955.552	0.539207	0.222585	0.0154149	0.0385584
LmxM.06.0480	375.924	-0.040112	0.230085	0.861602	0.907684
LmxM.06.0490	534.424	0.0810194	0.186133	0.663362	0.763159
LmxM.06.0500	853.52	0.346398	0.306645	0.258628	0.380397
LmxM.06.0510	661.087	-0.0534243	0.164074	0.744718	0.824645
LmxM.06.0520	935.102	0.641744	0.246192	0.00914239	0.0250439
LmxM.06.0530	1071.94	0.852835	0.256625	0.000889691	0.0034335
LmxM.06.0540	752.168	-0.225708	0.147458	0.125854	0.216989
LmxM.06.0550	661.425	-0.452286	0.205917	0.0280596	0.0635337
LmxM.06.0560	2829.57	0.223511	0.198317	0.259727	0.381519
LmxM.06.0570	4591.26	0.0858283	0.218196	0.694058	0.785927
LmxM.06.0580	4533.48	-0.38743	0.218289	0.0759224	0.14475
LmxM.06.0590	1137.74	0.146001	0.164326	0.374281	0.505485
LmxM.06.0600	985.467	-0.137576	0.184314	0.455415	0.583619
LmxM.06.0610	1147.42	-0.255798	0.171359	0.135501	0.229449
LmxM.06.0620	1059.75	-0.54587	0.192718	0.00461891	0.0141427
LmxM.06.0630	599.968	0.678254	0.217567	0.00182421	0.00637249
LmxM.06.0640	1908.41	-0.00182442	0.176465	0.991751	0.994812
LmxM.06.0650	1404.12	0.577481	0.193002	0.00277059	0.00914485
LmxM.06.0660	1278.86	0.0847446	0.180945	0.639538	0.744124
LmxM.06.0670	2269.85	-0.143098	0.167894	0.394041	0.524159
LmxM.06.0680	510.856	-0.530323	0.192845	0.00595965	0.0174698
LmxM.06.0685	265.527	-0.0980512	0.220607	0.65671	0.75771
LmxM.06.0690	1969.41	0.219434	0.222652	0.324355	0.453817
LmxM.06.0700	3062	1.13029	0.220921	3.11682e-07	2.72772e-06
LmxM.06.0710	320.445	0.0186614	0.215356	0.930947	0.954763
LmxM.06.0720	1325.07	-0.188234	0.21937	0.390856	0.521066
LmxM.06.0730	1467.96	0.514306	0.209975	0.0143106	0.0364371
LmxM.06.0740	220.265	-0.128651	0.233371	0.581446	0.697858
LmxM.06.0750	631.345	-0.244125	0.223413	0.274523	0.398303
LmxM.06.0760	1127.2	0.118206	0.166349	0.47734	0.604985
LmxM.06.0770	678.216	0.393555	0.23624	0.0957303	0.174543
LmxM.06.0790	714.928	0.547946	0.2647	0.0384467	0.0826326
LmxM.06.0800	618.208	0.738513	0.188477	8.91669e-05	0.000453307
LmxM.06.0810	1313.01	0.191344	0.227872	0.401078	0.530502
LmxM.06.0820	569.914	-0.537884	0.210829	0.0107326	0.0286413
LmxM.06.0830	1650.15	-0.147272	0.194247	0.448349	0.577083
LmxM.06.0840	1031.9	-0.235161	0.212231	0.267845	0.390732
LmxM.06.0850	2872.21	0.10345	0.176957	0.558814	0.677621
LmxM.06.0860	1696.48	1.44864	0.208568	3.76708e-12	8.19878e-11
LmxM.06.0870	2002.53	0.78613	0.227189	0.000539677	0.0022102
LmxM.06.0880	2333.44	-0.353841	0.198899	0.0752408	0.143601
LmxM.06.0890	753.375	-0.461784	0.201751	0.0220861	0.0519873
LmxM.06.0900	881.76	-0.563974	0.200527	0.00491633	0.0149179
LmxM.06.0910	477.82	0.842784	0.237947	0.00039725	0.00170196
LmxM.06.0920	655.815	0.300635	0.201222	0.135164	0.229006
LmxM.06.0930	507.299	-0.0441827	0.211006	0.834143	0.889257
LmxM.06.0940	495.26	0.183263	0.212815	0.389162	0.519319
LmxM.06.0950	1003.53	1.25857	0.168435	7.88993e-14	2.16914e-12
LmxM.06.0960	1972.83	0.296838	0.219725	0.176711	0.282912
LmxM.06.0970	551.468	-0.463956	0.217435	0.0328616	0.0726355
LmxM.06.0980	1835.61	0.301951	0.20994	0.150356	0.247974
LmxM.06.0990	833.693	0.108137	0.230317	0.638702	0.743246
LmxM.06.0995	145.02	-0.36958	0.261241	0.157153	0.256934
LmxM.06.1000	505.599	-0.25738	0.168773	0.127258	0.218912
LmxM.06.1010	761.046	-0.236357	0.186341	0.20465	0.31756
LmxM.06.1020	566.787	-0.11513	0.214212	0.59095	0.705173
LmxM.06.1030	682.571	-0.160106	0.174005	0.357509	0.488561
LmxM.06.1040	828.527	0.058779	0.14725	0.689762	0.782843
LmxM.06.1050	1340.96	0.644922	0.225054	0.00416178	0.0129213
LmxM.06.1060	372.775	0.108918	0.216816	0.615421	0.724025
LmxM.06.1070	1243.02	0.475391	0.206824	0.0215315	0.0509059
LmxM.06.1080	464.452	-0.153763	0.161463	0.340941	0.471873
LmxM.06.1090	351.181	-0.610378	0.264197	0.0208707	0.0496402
LmxM.06.1100	899.105	0.0409561	0.239828	0.864403	0.909479
LmxM.06.1110	2263.58	-0.138191	0.186027	0.457569	0.585719
LmxM.06.1120	314.504	-0.360416	0.197047	0.0673871	0.131086
LmxM.06.1130	368.703	0.214016	0.208327	0.304277	0.43174
LmxM.06.1140	828.283	-0.864523	0.212817	4.85941e-05	0.000264004
LmxM.06.1150	469.042	-0.547278	0.224092	0.0145979	0.037003
LmxM.06.1160	820.567	-0.493328	0.221497	0.0259306	0.0594379
LmxM.06.1170	1384.74	0.386026	0.239097	0.106415	0.189469
LmxM.06.1180	1574.04	-0.757152	0.145541	1.96811e-07	1.79817e-06
LmxM.06.1190	169.119	0.340772	0.298757	0.254023	0.374997
LmxM.06.1200	355.86	0.55836	0.188249	0.00301635	0.00983122
LmxM.06.1210	643.253	0.038213	0.204079	0.851468	0.901331
LmxM.06.1220	850.801	0.861401	0.252728	0.000653435	0.00261835
LmxM.06.1230	371.289	-0.822624	0.231139	0.000372269	0.00161393
LmxM.06.1240	799.062	0.0554639	0.158063	0.725665	0.810252
LmxM.06.1245	350.288	-0.45528	0.201597	0.023923	0.0554788
LmxM.06.1250	1346.03	-0.635609	0.17937	0.000394747	0.00169284
LmxM.06.1260	9783.15	1.17839	0.192422	9.12493e-10	1.335e-08
LmxM.06.1270	725.048	1.08454	0.219983	8.21854e-07	6.52607e-06
LmxM.06.1280	503.735	0.0888487	0.233536	0.703611	0.79339
LmxM.06.1290	1724.16	0.0724595	0.320233	0.820991	0.879874
LmxM.07_189754	387.148	-1.35177	0.23536	9.27904e-09	1.12137e-07
LmxM.07_339360	147.687	-0.991737	0.263937	0.000171639	0.000811804
LmxM.07_39505	222.448	-0.355643	0.26334	0.176854	0.282991
LmxM.07_431674	835.189	-0.268847	0.250707	0.28356	0.408614
LmxM.07_440071	568.15	-0.0235769	0.216016	0.913088	0.943358
LmxM.07_452850	355.922	-0.244938	0.294056	0.404866	0.534418
LmxM.07_533696	261.726	-0.70756	0.230653	0.00215753	0.00739214
LmxM.07_534553	2549.15	0.960228	0.222846	1.64054e-05	0.000100531
LmxM.07_561159	626.138	-0.405533	0.171813	0.0182596	0.044381
LmxM.07.0010	578.803	-0.637184	0.179719	0.000391949	0.00168532
LmxM.07.0020	155.83	-0.54302	0.243115	0.0255099	0.0586213
LmxM.07.0025	860.417	1.1684	0.168869	4.55022e-12	9.83538e-11
LmxM.07.0030	377.246	-0.233674	0.284957	0.412199	0.540959
LmxM.07.0040	175.869	1.46293	0.296413	7.99643e-07	6.36636e-06
LmxM.07.0050	734.269	0.345807	0.190227	0.0690844	0.133987
LmxM.07.0060	3162.43	0.963502	0.269481	0.000349693	0.00152478
LmxM.07.0070	181.285	0.061711	0.32232	0.848166	0.899256
LmxM.07.0080	2079.67	-0.233323	0.144705	0.106875	0.19014
LmxM.07.0090	1843.68	0.111609	0.131386	0.395616	0.525683
LmxM.07.0100	1054.9	1.25464	0.157257	1.48359e-15	5.19255e-14
LmxM.07.0110	343.301	-0.552029	0.193602	0.00435325	0.0134469
LmxM.07.0120	862.929	0.0770893	0.185391	0.677542	0.774268
LmxM.07.0130	153.317	-0.240111	0.240476	0.318046	0.447122
LmxM.07.0140	322.111	0.0689514	0.20711	0.739193	0.820424
LmxM.07.0150	291.54	-0.157712	0.187076	0.399209	0.528868
LmxM.07.0160	838.267	0.140829	0.273003	0.60596	0.717053
LmxM.07.0170	831.456	-0.0762001	0.186673	0.683126	0.778223
LmxM.07.0180	345.005	-0.473502	0.238293	0.0469164	0.0969655
LmxM.07.0190	653.065	-0.0155226	0.205069	0.939662	0.961601
LmxM.07.0200	552.46	0.615284	0.184088	0.000830751	0.00323208
LmxM.07.0210	84.101	-0.70419	0.269299	0.00892532	0.0245601
LmxM.07.0220	808.203	0.305821	0.243264	0.208697	0.321889
LmxM.07.0230	357.808	-0.939678	0.271408	0.000535713	0.00219693
LmxM.07.0240	329.767	0.204944	0.220299	0.352216	0.483507
LmxM.07.0250	925.158	0.142615	0.165642	0.389246	0.519319
LmxM.07.0260	902.464	-0.312556	0.161601	0.0530979	0.107495
LmxM.07.0270	1281.67	1.24101	0.236462	1.53561e-07	1.4303e-06
LmxM.07.0280	1712.96	0.353105	0.212109	0.0959659	0.174798
LmxM.07.0290	459.265	0.309901	0.22311	0.164832	0.267093
LmxM.07.0300	692.749	0.720272	0.180938	6.86931e-05	0.000360051
LmxM.07.0310	776.006	2.12717	0.202131	6.71601e-26	5.45676e-24
LmxM.07.0320	605.633	1.021	0.179952	1.39722e-08	1.63009e-07
LmxM.07.0330	616.137	-0.141211	0.164679	0.391173	0.521335
LmxM.07.0335	421.274	-0.488961	0.205853	0.0175353	0.0430228
LmxM.07.0340	1589.96	0.722779	0.173256	3.02271e-05	0.000174093
LmxM.07.0350	678.994	0.304661	0.150901	0.0434924	0.0911517
LmxM.07.0360	324.988	-0.310205	0.166897	0.0630749	0.123836
LmxM.07.0370	228.917	-0.00824844	0.229948	0.971385	0.983171
LmxM.07.0380	1179.98	-0.09781	0.205175	0.633565	0.739186
LmxM.07.0390	329.658	-0.131268	0.204506	0.520953	0.6439
LmxM.07.0400	936.29	0.115744	0.207054	0.576159	0.69312
LmxM.07.0410	463.953	-1.12244	0.270677	3.37195e-05	0.000191491
LmxM.07.0420	341.633	-0.244402	0.289028	0.397776	0.527585
LmxM.07.0430	682.678	0.873666	0.150022	5.76019e-09	7.35172e-08
LmxM.07.0440	518.271	0.428746	0.194749	0.0276982	0.0628436
LmxM.07.0450	98.7256	-0.211492	0.367306	0.564755	0.682696
LmxM.07.0460	622.092	0.0255481	0.226403	0.910154	0.941718
LmxM.07.0470	414.195	0.0756335	0.274488	0.782898	0.852265
LmxM.07.0475	79.2712	-0.795812	0.299809	0.00794505	0.0223424
LmxM.07.0480	1724.74	0.586807	0.240791	0.0148099	0.037457
LmxM.07.0490	517.488	-0.36193	0.151895	0.0171832	0.042307
LmxM.07.0500	2197.12	0.119609	0.187346	0.523187	0.645297
LmxM.07.0510	5897.55	-0.423769	0.20752	0.0411457	0.0872179
LmxM.07.0520	565.939	-0.690602	0.160649	1.71698e-05	0.000104722
LmxM.07.0530	544.903	0.24054	0.213075	0.258941	0.380615
LmxM.07.0540	403.999	-0.881814	0.202339	1.31201e-05	8.18882e-05
LmxM.07.0550	1024.13	1.22901	0.193884	2.3145e-10	3.75436e-09
LmxM.07.0560	848.487	-0.133448	0.217807	0.54008	0.660493
LmxM.07.0570	924.873	0.82151	0.205217	6.25098e-05	0.000329762
LmxM.07.0580	605.197	-0.260925	0.160369	0.103731	0.185782
LmxM.07.0590	1205.47	0.127828	0.143013	0.371417	0.503035
LmxM.07.0600	1267.39	0.515899	0.184235	0.00510676	0.0153947
LmxM.07.0610	453.597	0.13971	0.20875	0.503322	0.628534
LmxM.07.0615	113.042	-0.140656	0.344026	0.682646	0.777872
LmxM.07.0620	563.303	0.333618	0.17348	0.0544694	0.109883
LmxM.07.0630	1516.9	0.363362	0.168039	0.0305901	0.0683788
LmxM.07.0640	941.288	1.02064	0.137563	1.17628e-13	3.13905e-12
LmxM.07.0650	2090.62	0.684277	0.226577	0.00252718	0.00844248
LmxM.07.0660	365.634	-0.632273	0.163141	0.000106348	0.000527971
LmxM.07.0670	688.055	-0.212516	0.1549	0.170077	0.274464
LmxM.07.0680	7292.3	0.268065	0.345573	0.437919	0.567027
LmxM.07.0690	740.275	-0.0893846	0.181514	0.622409	0.730357
LmxM.07.0700	608.644	-0.11863	0.150185	0.429589	0.558625
LmxM.07.0710	195.038	1.19924	0.216489	3.03296e-08	3.29748e-07
LmxM.07.0715	773.864	0.446486	0.176657	0.0114907	0.0303265
LmxM.07.0720	873.445	0.264917	0.206171	0.198815	0.310368
LmxM.07.0730	687.403	-0.902796	0.181524	6.57794e-07	5.35414e-06
LmxM.07.0740	1023.94	1.05095	0.185113	1.36802e-08	1.60218e-07
LmxM.07.0743	414.08	-0.556986	0.259113	0.0315878	0.0702982
LmxM.07.0750	176.145	-0.46187	0.311243	0.137821	0.232211
LmxM.07.0760	916.408	-0.105497	0.21207	0.618861	0.727279
LmxM.07.0770	992.4	0.383643	0.163001	0.0185912	0.0449706
LmxM.07.0780	521.394	-0.0268609	0.18735	0.885995	0.924848
LmxM.07.0790	427.431	0.227334	0.210869	0.280998	0.405822
LmxM.07.0800	483.033	1.29829	0.34428	0.000162574	0.000773757
LmxM.07.0802	1492.63	0.0311719	0.256892	0.90342	0.936773
LmxM.07.0805	153.848	-0.163411	0.297294	0.582552	0.698812
LmxM.07.0810	181.593	0.117522	0.27141	0.665011	0.764381
LmxM.07.0830	1255.56	1.93245	0.183383	5.78529e-26	4.78601e-24
LmxM.07.0831	646.11	0.502741	0.221307	0.0231048	0.0540082
LmxM.07.0840	892.327	1.23286	0.244038	4.37433e-07	3.70637e-06
LmxM.07.0850	361.749	-0.0956506	0.20871	0.646741	0.749725
LmxM.07.0860	1805.42	0.639091	0.320178	0.0459284	0.0954219
LmxM.07.0870	2310.65	1.12375	0.225331	6.12901e-07	5.01114e-06
LmxM.07.0880	1179.98	0.0673657	0.197709	0.733306	0.816379
LmxM.07.0890	1393.16	-0.653686	0.179894	0.000279362	0.00124678
LmxM.07.0900	807.82	1.63192	0.212738	1.70639e-14	5.1255e-13
LmxM.07.0910	1249.2	-0.142738	0.177387	0.42101	0.550063
LmxM.07.0920	1765.47	0.296277	0.157841	0.0605099	0.119823
LmxM.07.0930	891.082	0.188842	0.143061	0.18683	0.295587
LmxM.07.0940	1089.75	0.190688	0.167461	0.254829	0.375842
LmxM.07.0950	437.135	0.221844	0.166063	0.18158	0.288777
LmxM.07.0960	972.638	0.226791	0.160797	0.158416	0.258674
LmxM.07.0970	649.976	-0.214131	0.169095	0.205395	0.318198
LmxM.07.0980	540.96	0.471857	0.200937	0.01886	0.0455483
LmxM.07.0990	16090.2	0.176742	0.154568	0.252848	0.373647
LmxM.07.1000	2619.71	0.945865	0.192341	8.75908e-07	6.90109e-06
LmxM.07.1010	862.137	-0.0847084	0.233091	0.716296	0.803042
LmxM.07.1020	1067.72	-0.241936	0.144944	0.0950827	0.173502
LmxM.07.1030	1338.95	0.600204	0.188397	0.00144333	0.00520584
LmxM.07.1035	207.057	0.350108	0.195724	0.0736494	0.141156
LmxM.07.1040	508.405	0.187831	0.238738	0.431418	0.560364
LmxM.07.1050	2613.81	0.42221	0.153194	0.00585026	0.0171955
LmxM.07.1055	298.925	0.499889	0.232082	0.0312454	0.0696625
LmxM.07.1060	176.965	0.388507	0.242895	0.109712	0.1942
LmxM.07.1070	288.044	-0.402866	0.204872	0.0492493	0.100825
LmxM.07.1080	627.579	0.439029	0.267287	0.100478	0.181312
LmxM.07.1090	1053.26	1.6105	0.251211	1.44613e-10	2.43249e-09
LmxM.07.1100	351.49	-0.571773	0.163115	0.000456019	0.00191688
LmxM.07.1110	620.698	0.474332	0.188161	0.011706	0.0308409
LmxM.07.1120	896.221	0.194366	0.203912	0.340497	0.471402
LmxM.07.1130	524.741	-0.218862	0.218277	0.316015	0.445092
LmxM.07.1140	1921.09	0.242568	0.204267	0.235028	0.352969
LmxM.07.1150	1473.5	0.00773772	0.192829	0.967992	0.980818
LmxM.07.1160	6297.7	0.586311	0.252463	0.0202134	0.0483675
LmxM.07.1170	1179.96	-1.00238	0.219283	4.85038e-06	3.28167e-05
LmxM.08_1000447	287.505	-0.81201	0.249436	0.00113241	0.00422505
LmxM.08_1008719	403.382	-0.136055	0.240397	0.571423	0.688552
LmxM.08_1040671	162.922	0.779372	0.285861	0.00640291	0.0185267
LmxM.08_1048727	993.889	0.973116	0.187435	2.08328e-07	1.89769e-06
LmxM.08_1059897	47.4433	0.303996	0.332532	0.360619	0.491999
LmxM.08_1074274	694.438	-0.37483	0.24218	0.121687	0.211327
LmxM.08_1101248	45.9547	-0.84885	0.413512	0.0400939	0.0855663
LmxM.08_1102071	1273.65	-0.496482	0.166584	0.00287892	0.00944079
LmxM.08_1121173	216.492	-1.99491	0.234273	1.66159e-17	7.26946e-16
LmxM.08_1139529	21.6482	-1.03786	0.400602	0.00957699	0.0260618
LmxM.08_1144994	48.124	-0.777743	0.397872	0.0506119	0.103058
LmxM.08_1153879	121.688	-0.133518	0.256906	0.603263	0.715269
LmxM.08_1157406	257.657	0.68647	0.206465	0.000884572	0.00341519
LmxM.08_1172187	13.6551	-1.38818	0.426453	0.00113325	0.00422647
LmxM.08_1424150	301.254	-1.14553	0.217144	1.32449e-07	1.25029e-06
LmxM.08_1437036	696.555	-0.424704	0.19174	0.02676	0.0609857
LmxM.08_1446422	41.3156	-0.827301	0.414704	0.0460517	0.0956127
LmxM.08_1449783	1420.46	-3.26467	0.327414	2.03981e-23	1.42786e-21
LmxM.08_1455604	224.784	-1.32625	0.400667	0.000932649	0.00358408
LmxM.08_1463383	140.585	-0.833706	0.352522	0.0180311	0.0439077
LmxM.08_1469531	38.6521	-0.773914	0.42346	0.0676103	0.131465
LmxM.08_1476073	1140.54	-1.0468	0.4261	0.0140216	0.0358215
LmxM.08_1479331	43.1586	-0.405565	0.344122	0.238576	0.35708
LmxM.08_1484979	42.8333	-1.23427	0.414039	NA	NA
LmxM.08_1491863	729.526	0.909212	0.251084	0.000293302	0.00130324
LmxM.08_1505806	158.165	-0.0567006	0.331801	0.864312	0.909479
LmxM.08_1509453	1944.01	-1.99954	0.343605	5.90927e-09	7.53142e-08
LmxM.08_1514466	168.658	-0.441322	0.223692	0.048507	0.0994846
LmxM.08_1545655	588.458	-0.0172375	0.160552	0.9145	0.944205
LmxM.08_158460	209.094	-0.538998	0.237846	0.0234411	0.0546119
LmxM.08_1603858	54.2807	-0.441437	0.424074	0.297901	0.42464
LmxM.08_1616063	505.144	-0.46698	0.249292	0.0610376	0.120617
LmxM.08_1640715	894.422	0.220595	0.142706	0.122153	0.211974
LmxM.08_185075	163.099	0.840113	0.258359	0.00114708	0.00426406
LmxM.08_208836	245.418	-0.192734	0.18466	0.296613	0.423227
LmxM.08_237531	224.914	-0.0815641	0.292969	0.780701	0.850926
LmxM.08_24839	407.167	-0.0152795	0.216317	0.943688	0.96457
LmxM.08_29.0010	631.872	0.0144437	0.24446	0.952885	0.971134
LmxM.08_29.0020	1532.52	0.831055	0.143431	6.86811e-09	8.62066e-08
LmxM.08_29.0030	1046.93	0.89881	0.182421	8.34512e-07	6.60353e-06
LmxM.08_29.0040	363.728	0.225373	0.163087	0.166997	0.269972
LmxM.08_29.0050	306.461	0.118871	0.177575	0.503233	0.628523
LmxM.08_29.0060	662.597	0.544098	0.176436	0.00204356	0.00703608
LmxM.08_29.0070	228.94	-0.370592	0.198519	0.0619312	0.121933
LmxM.08_29.0080	128.388	-1.45301	0.293657	7.499e-07	6.01242e-06
LmxM.08_29.0090	283.782	0.435846	0.213159	0.0408842	0.0868039
LmxM.08_29.0100	642.123	0.130782	0.179345	0.465865	0.594
LmxM.08_29.0110	1699.12	-0.0181813	0.216358	0.93303	0.956361
LmxM.08_29.0120	1815.36	0.519745	0.170251	0.00226707	0.00769503
LmxM.08_29.0130	338.904	0.587058	0.180313	0.00113083	0.00422088
LmxM.08_29.0140	289.169	-0.209279	0.229086	0.360958	0.49224
LmxM.08_29.0150	1042.73	0.223121	0.169753	0.188717	0.297939
LmxM.08_29.0160	810.524	-1.1435	0.209379	4.72362e-08	4.99824e-07
LmxM.08_29.0170	456.635	-0.00329674	0.219519	0.988018	0.993147
LmxM.08_29.0180	634.976	-0.392363	0.182572	0.0316279	0.0703702
LmxM.08_29.0190	840.983	-0.218853	0.182972	0.231656	0.348671
LmxM.08_29.0200	753.25	0.469972	0.199429	0.0184438	0.0447211
LmxM.08_29.0210	379.22	0.182711	0.26774	0.494972	0.62059
LmxM.08_29.0220	1235.8	0.445618	0.186696	0.0169928	0.0419131
LmxM.08_29.0230	272.369	-0.445979	0.244327	0.0679501	0.132012
LmxM.08_29.0240	687.347	-0.258587	0.176175	0.142162	0.237984
LmxM.08_29.0250	52.4273	0.265208	0.3207	0.408256	0.537334
LmxM.08_29.0251	1843.93	-0.0613875	0.272487	0.821757	0.880385
LmxM.08_29.0260	630.445	-0.168019	0.156544	0.283136	0.408261
LmxM.08_29.0270	933.862	0.992482	0.297375	0.000845438	0.0032822
LmxM.08_29.0280	581.014	1.60448	0.330827	1.23518e-06	9.42964e-06
LmxM.08_29.0290	622.939	0.133777	0.255544	0.600626	0.713351
LmxM.08_29.0300	850.606	0.0763489	0.151321	0.613876	0.722488
LmxM.08_29.0320	1730.48	0.437442	0.222916	0.0497198	0.101583
LmxM.08_29.0330	475.108	-0.0405517	0.191968	0.832698	0.888901
LmxM.08_29.0340	525.715	0.139339	0.226985	0.539303	0.659987
LmxM.08_29.0350	516.8	1.05889	0.279864	0.000154583	0.000739207
LmxM.08_29.0360	408.708	-0.273253	0.216975	0.207895	0.320977
LmxM.08_29.0370	481.279	0.52931	0.21015	0.0117779	0.0310035
LmxM.08_29.0380	524.405	0.0825716	0.191307	0.666019	0.765249
LmxM.08_29.0390	206.083	0.224078	0.214879	0.297035	0.423671
LmxM.08_29.0400	257.562	-0.333178	0.225963	0.140351	0.235515
LmxM.08_29.0410	387.978	-0.978347	0.198277	8.0464e-07	6.39496e-06
LmxM.08_29.0420	334.76	0.188217	0.239642	0.432215	0.561159
LmxM.08_29.0430	411.529	0.0890544	0.213451	0.676523	0.773509
LmxM.08_29.0440	1091.8	0.891183	0.197528	6.43174e-06	4.26284e-05
LmxM.08_29.0450	379.495	-0.856609	0.241671	0.000393326	0.00168833
LmxM.08_29.0460	787.264	0.355105	0.248058	0.152275	0.250352
LmxM.08_29.0470	457.633	-1.17418	0.159495	1.81344e-13	4.71494e-12
LmxM.08_29.0480partial	196.572	0.452267	0.267434	0.0908116	0.167014
LmxM.08_29.0490	1109.27	0.24475	0.193179	0.205171	0.318175
LmxM.08_29.0500	191.442	-0.0776075	0.270659	0.774315	0.846414
LmxM.08_29.0510	2363.69	1.136	0.183507	5.99775e-10	9.02141e-09
LmxM.08_29.0520	220.102	-0.766544	0.229563	0.000840386	0.00326538
LmxM.08_29.0530	909.909	0.0928863	0.169193	0.583009	0.698996
LmxM.08_29.0540	789.131	-0.690112	0.197919	0.000488758	0.00202906
LmxM.08_29.0550	525.644	-0.399951	0.187327	0.0327572	0.0724753
LmxM.08_29.0555	163.32	-0.604248	0.271209	0.0258817	0.0593408
LmxM.08_29.0560	300.359	-0.304008	0.204327	0.13679	0.230701
LmxM.08_29.0570	200.108	-0.138309	0.24052	0.565264	0.68303
LmxM.08_29.0580	346.225	0.579076	0.245607	0.018387	0.0446071
LmxM.08_29.0590	539.352	0.286608	0.182945	0.1172	0.205179
LmxM.08_29.0600	248.726	-0.368832	0.298475	0.216563	0.330747
LmxM.08_29.0610	1846.84	0.587337	0.228596	0.0101896	0.027458
LmxM.08_29.0620	2255.27	0.195215	0.229286	0.394544	0.524599
LmxM.08_29.0630	557.738	-0.532663	0.241259	0.0272552	0.0620052
LmxM.08_29.0640	183.908	0.392043	0.216365	0.0699932	0.135511
LmxM.08_29.0650	876.967	0.560424	0.227387	0.0137154	0.0351975
LmxM.08_29.0660	854.928	0.529877	0.199769	0.00799115	0.0224443
LmxM.08_29.0670	328.95	-0.0664487	0.179778	0.711669	0.799719
LmxM.08_29.0680	336.233	0.311825	0.251451	0.214938	0.329005
LmxM.08_29.0690	510.752	-0.162701	0.192548	0.398116	0.527959
LmxM.08_29.0700	277.692	0.000712112	0.191343	0.997031	0.998127
LmxM.08_29.0710	524.725	0.0151681	0.161534	0.925188	0.951109
LmxM.08_29.0720	366.821	0.589991	0.209579	0.00487583	0.0148246
LmxM.08_29.0730	421.956	-1.11907	0.223725	5.67482e-07	4.67338e-06
LmxM.08_29.0740	733.857	0.467347	0.200283	0.0196251	0.047121
LmxM.08_29.0750	802.199	0.257171	0.14074	0.0676586	0.13153
LmxM.08_29.0760	2661.66	1.19225	0.153369	7.61971e-15	2.43296e-13
LmxM.08_29.0770	602.232	0.130006	0.18126	0.47323	0.6012
LmxM.08_29.0780	2072.66	1.37893	0.233922	3.75115e-09	4.96877e-08
LmxM.08_29.0790	1248.79	0.0701931	0.143237	0.624099	0.731397
LmxM.08_29.0795	67.4139	-0.0952264	0.285235	0.738491	0.820045
LmxM.08_29.0800	309.073	0.454074	0.218685	0.0378585	0.0816275
LmxM.08_29.0805	496.36	0.427814	0.211447	0.0430456	0.0904401
LmxM.08_29.0810	702.994	0.889462	0.159265	2.33975e-08	2.6029e-07
LmxM.08_29.0820	5909.25	-0.622743	0.207338	0.00266879	0.0088409
LmxM.08_29.0830	435.804	0.225842	0.204021	0.268312	0.391225
LmxM.08_29.0840	889.345	0.508354	0.146387	0.000515331	0.00212475
LmxM.08_29.0850	1273.87	0.886484	0.18984	3.01748e-06	2.13357e-05
LmxM.08_29.0860	466.058	-0.393998	0.167744	0.0188338	0.0455092
LmxM.08_29.0865	73.7538	-0.606764	0.369874	0.10091	0.18191
LmxM.08_29.0867	913.946	-0.490254	0.338641	0.147698	0.244685
LmxM.08_29.0868	899.831	-0.467324	0.210114	0.0261391	0.0598254
LmxM.08_29.0870	1162.76	0.557458	0.165534	0.000758146	0.00298157
LmxM.08_29.0880	504.825	0.502369	0.242601	0.0383811	0.0825693
LmxM.08_29.0885	187.005	-0.698583	0.278737	0.0122021	0.0319537
LmxM.08_29.0890	243.896	-0.244986	0.258894	0.344006	0.474874
LmxM.08_29.0900	67.7713	-0.561243	0.382603	0.142401	0.238296
LmxM.08_29.0910	324.964	-0.309247	0.300467	0.303376	0.430731
LmxM.08_29.0920	496.032	0.206469	0.209704	0.324832	0.454136
LmxM.08_29.0930	459.762	-0.919381	0.198076	3.4578e-06	2.40565e-05
LmxM.08_29.0935	130.065	-1.0091	0.232323	1.40224e-05	8.72804e-05
LmxM.08_29.0940	3106.11	0.0426595	0.19258	0.824691	0.882489
LmxM.08_29.0950	801.317	-0.119403	0.215261	0.579106	0.695816
LmxM.08_29.0960	668.808	-0.62777	0.199903	0.00168737	0.00596543
LmxM.08_29.0970	538.625	0.687803	0.16631	3.53942e-05	0.000199311
LmxM.08_29.0980	337.46	0.0619548	0.225821	0.783813	0.852887
LmxM.08_29.0990	544.036	0.968847	0.154375	3.47508e-10	5.43354e-09
LmxM.08_29.1000	1312.22	1.73378	0.147816	9.02361e-32	1.08046e-29
LmxM.08_29.1010	1063.79	0.768851	0.228266	0.000756554	0.00297778
LmxM.08_29.1020	244.564	-0.361834	0.212436	0.0885192	0.163533
LmxM.08_29.1030	824.796	2.77378	0.199059	3.91099e-44	7.73695e-42
LmxM.08_29.1040	652.153	0.695822	0.167996	3.4443e-05	0.000194678
LmxM.08_29.1050	521.583	-0.757608	0.191	7.29281e-05	0.000380313
LmxM.08_29.1060	620.062	-0.161038	0.193922	0.406297	0.535656
LmxM.08_29.1070	967.149	-0.000405888	0.169589	0.99809	0.998904
LmxM.08_29.1090	8022.15	-0.516621	0.308313	0.0938091	0.171625
LmxM.08_29.1100	856.614	2.55391	0.277526	3.49972e-20	1.89568e-18
LmxM.08_29.1110	507.48	-0.192785	0.303291	0.525008	0.64693
LmxM.08_29.1120	157.145	0.284406	0.292094	0.330215	0.460248
LmxM.08_29.1130	1046.7	-0.361739	0.192825	0.0606558	0.119993
LmxM.08_29.1140	350.703	0.323864	0.290073	0.264211	0.386734
LmxM.08_29.1150	3594.26	1.23856	0.245465	4.51737e-07	3.81336e-06
LmxM.08_29.1160	6025.24	0.0999263	0.249922	0.689282	0.782493
LmxM.08_29.1170	741.307	2.68615	0.191212	7.91974e-45	1.63795e-42
LmxM.08_29.1180	995.271	-0.0877697	0.168045	0.601463	0.713693
LmxM.08_29.1190	464.953	-1.08864	0.222536	9.98292e-07	7.75786e-06
LmxM.08_29.1200	531.817	-0.837316	0.186012	6.75079e-06	4.4678e-05
LmxM.08_29.1210	245.897	-0.404444	0.255761	0.113801	0.200502
LmxM.08_29.1220	575.416	-0.495484	0.217368	0.0226391	0.053119
LmxM.08_29.1230	1207.45	0.285736	0.162835	0.0793001	0.149499
LmxM.08_29.1240	1060.46	0.930138	0.16521	1.80184e-08	2.05216e-07
LmxM.08_29.1250	703.236	0.072291	0.16333	0.658051	0.758584
LmxM.08_29.1260	767.18	-0.854388	0.165813	2.5674e-07	2.29053e-06
LmxM.08_29.1270	681.512	-0.75141	0.188397	6.65087e-05	0.000349764
LmxM.08_29.1280	1138.06	0.171335	0.172636	0.320969	0.450257
LmxM.08_29.1290	267.361	-0.195423	0.312739	0.532053	0.652693
LmxM.08_29.1300	554.536	0.806987	0.202961	7.00671e-05	0.000366654
LmxM.08_29.1310	463.527	-0.010427	0.223704	0.962823	0.977322
LmxM.08_29.1320	440.372	-0.441164	0.1547	0.00434812	0.0134356
LmxM.08_29.1330	327.352	-0.376929	0.214953	0.0795094	0.149747
LmxM.08_29.1335	19.8014	0.167147	0.412017	0.684978	0.779357
LmxM.08_29.1340	118.831	0.00551046	0.26874	0.983641	0.990185
LmxM.08_29.1350	9.65696	-0.22796	0.422711	0.589692	0.704226
LmxM.08_29.1360	25.9597	-0.630276	0.404485	0.119181	0.207888
LmxM.08_29.1370	701.172	-0.573053	0.273316	0.0360227	0.0782729
LmxM.08_29.1380	631.601	-0.000955036	0.180831	0.995786	0.99743
LmxM.08_29.1390	351.435	0.388676	0.332841	0.242907	0.36213
LmxM.08_29.1400	521.738	-0.111651	0.220623	0.612808	0.721884
LmxM.08_29.1410	541.549	-0.60197	0.253716	0.0176628	0.0432277
LmxM.08_29.1430	355.606	-0.183788	0.172068	0.285471	0.410911
LmxM.08_29.1440	130.532	-0.863064	0.283627	0.00234267	0.00791032
LmxM.08_29.1450	777.63	-0.0601243	0.264065	0.819889	0.879273
LmxM.08_29.1460	984.899	-0.0513047	0.1932	0.790584	0.858305
LmxM.08_29.1470	1320.96	0.144601	0.226338	0.522907	0.645244
LmxM.08_29.1490	1461.61	0.234146	0.202024	0.246455	0.366341
LmxM.08_29.1500	2430.82	-0.0828206	0.229241	0.717888	0.804431
LmxM.08_29.1500a	142.535	-0.232006	0.335328	0.489014	0.61524
LmxM.08_29.1520	456.869	-0.176759	0.245542	0.471602	0.599969
LmxM.08_29.1530	1236.92	-0.262791	0.199981	0.18882	0.29805
LmxM.08_29.1540	245.761	-0.0980639	0.251731	0.696863	0.788102
LmxM.08_29.1550	574.817	0.0852187	0.161271	0.597209	0.710868
LmxM.08_29.1560	359.691	-1.04421	0.191333	4.82784e-08	5.09668e-07
LmxM.08_29.1570	1059.09	2.04209	0.274328	9.76973e-14	2.65952e-12
LmxM.08_29.1575	547.922	-0.559491	0.160209	0.000478962	0.00199476
LmxM.08_29.1580	910.57	-0.0500761	0.163738	0.759734	0.836356
LmxM.08_29.1585	291.979	-0.388954	0.232021	0.0936641	0.171429
LmxM.08_29.1590	923.212	0.32693	0.226307	0.148562	0.245731
LmxM.08_29.1600	1115.85	0.00040387	0.172871	0.998136	0.998904
LmxM.08_29.1605	102.559	0.0524696	0.311975	0.866437	0.91046
LmxM.08_29.1610	789.157	-0.433276	0.162988	0.00785297	0.0220903
LmxM.08_29.1620	917.557	0.261039	0.163559	0.11049	0.195348
LmxM.08_29.1630	752.886	-0.336588	0.171202	0.0492961	0.100876
LmxM.08_29.1640	888.817	-0.604124	0.259821	0.0200638	0.0480223
LmxM.08_29.1650	658.422	0.0467694	0.183065	0.798353	0.864677
LmxM.08_29.1660	1346.79	-0.33856	0.192742	0.0789943	0.148984
LmxM.08_29.1690	678.768	-0.180413	0.16379	0.270682	0.393511
LmxM.08_29.1700	1432.93	0.67868	0.158402	1.83127e-05	0.000110728
LmxM.08_29.1710	294.62	-1.10743	0.235847	2.65905e-06	1.9038e-05
LmxM.08_29.1720	780.463	1.01512	0.350582	0.0037854	0.0119674
LmxM.08_29.1730	2168.18	0.771072	0.242226	0.00145621	0.00524606
LmxM.08_29.1740	4283.68	-0.84349	0.230749	0.000256744	0.00116237
LmxM.08_29.1750	936.547	1.96329	0.27189	5.16473e-13	1.28063e-11
LmxM.08_29.1760	6090.91	3.29439	0.179678	4.3563e-75	2.08644e-72
LmxM.08_29.1780	829.145	0.0460253	0.168948	0.785297	0.853992
LmxM.08_29.1790	630.853	0.806607	0.198595	4.87448e-05	0.000264664
LmxM.08_29.1800	4606.53	-0.20815	0.219675	0.343368	0.474582
LmxM.08_29.1810	655.409	-0.796521	0.154728	2.63435e-07	2.33879e-06
LmxM.08_29.1820	273.837	0.0191485	0.20814	0.9267	0.952447
LmxM.08_29.1830	654.85	-0.378315	0.189203	0.0455523	0.0947704
LmxM.08_29.1840	85.9016	-0.0113049	0.320065	0.971824	0.983171
LmxM.08_29.1850	143.011	-0.442793	0.273212	0.105083	0.187649
LmxM.08_29.1860	388.376	0.0391061	0.166128	0.813901	0.874441
LmxM.08_29.1870	1287.8	0.912942	0.130195	2.34765e-12	5.23619e-11
LmxM.08_29.1880	771.044	-0.246449	0.178067	0.166351	0.269215
LmxM.08_29.1890	478.043	-1.64354	0.274232	2.05676e-09	2.86623e-08
LmxM.08_29.1900	255.538	-0.353966	0.209955	0.0918116	0.168479
LmxM.08_29.1910	334.468	-0.523794	0.207975	0.0117841	0.0310107
LmxM.08_29.1920	408.182	-0.312582	0.182906	0.0874554	0.161921
LmxM.08_29.1930	372.762	-0.0710112	0.214256	0.740318	0.821272
LmxM.08_29.1940	206.929	-0.432055	0.227495	0.0575407	0.114955
LmxM.08_29.1950	483.73	-0.952216	0.171633	2.88994e-08	3.16087e-07
LmxM.08_29.1960	1277.65	1.5467	0.20163	1.70662e-14	5.1255e-13
LmxM.08_29.1970	481.836	-0.186448	0.203172	0.358783	0.490009
LmxM.08_29.1980	889.899	0.00100691	0.223467	0.996405	0.997721
LmxM.08_29.1990	185.69	-1.4284	0.267232	9.03391e-08	8.95519e-07
LmxM.08_29.1995	81.5839	-0.461592	0.258578	0.074242	0.142023
LmxM.08_29.2000	349.356	-0.807139	0.232722	0.000523856	0.00215219
LmxM.08_29.2010	271.028	-0.230163	0.235753	0.32892	0.458724
LmxM.08_29.2020	290.991	-0.235558	0.219888	0.284051	0.409062
LmxM.08_29.2030	766.583	-0.00664154	0.175999	0.969898	0.982203
LmxM.08_29.2040	965.741	-0.0361532	0.175998	0.837246	0.891416
LmxM.08_29.2050	512.27	-0.618415	0.182302	0.000693204	0.0027631
LmxM.08_29.2060	778.748	0.144171	0.170292	0.397212	0.527007
LmxM.08_29.2070	345.921	0.034926	0.262717	0.89424	0.931131
LmxM.08_29.2080	211.093	0.00194755	0.206954	0.992492	0.995226
LmxM.08_29.2090	1116.66	0.0597331	0.186959	0.749349	0.828161
LmxM.08_29.2100	843.779	0.180804	0.223479	0.41849	0.547243
LmxM.08_29.2110	2382.4	-0.496142	0.187874	0.00827068	0.0231294
LmxM.08_29.2120	705.79	-0.143934	0.216462	0.50609	0.631052
LmxM.08_29.2130	441.66	-0.0462369	0.205021	0.821573	0.880291
LmxM.08_29.2140	1069.97	0.855215	0.209752	4.55679e-05	0.000249349
LmxM.08_29.2150	26.4771	-0.422548	0.406139	0.298154	0.424933
LmxM.08_29.2160	874.878	-0.699076	0.217224	0.00128986	0.00472345
LmxM.08_29.2170	397.077	-0.336221	0.196945	0.0877875	0.162404
LmxM.08_29.2180	317.84	-0.286962	0.182149	0.115158	0.202384
LmxM.08_29.2190	1697.81	0.741285	0.145576	3.54163e-07	3.05486e-06
LmxM.08_29.2200	2100.26	0.398662	0.169373	0.0185851	0.044968
LmxM.08_29.2210	356.009	0.729936	0.188019	0.000103494	0.000515335
LmxM.08_29.2220	689.818	1.23511	0.19294	1.53803e-10	2.55869e-09
LmxM.08_29.2230	389.257	-0.258813	0.224694	0.249386	0.369551
LmxM.08_29.2240	1221.04	-0.278037	0.18433	0.131461	0.224235
LmxM.08_29.2250	411.738	-0.184827	0.193477	0.33943	0.470425
LmxM.08_29.2260	459.45	-0.185575	0.199545	0.352375	0.483652
LmxM.08_29.2270	866.994	0.621761	0.222912	0.00528273	0.0158343
LmxM.08_29.2280	660.362	0.0724934	0.164244	0.65894	0.75932
LmxM.08_29.2290	23.9817	-0.464436	0.387061	0.230176	0.346731
LmxM.08_29.2300	1271.12	0.270246	0.177806	0.128538	0.220697
LmxM.08_29.2310	958.639	0.32972	0.298545	0.269409	0.392266
LmxM.08_29.2320	853.185	0.377831	0.277867	0.173908	0.279555
LmxM.08_29.2330	213.12	-0.788351	0.352951	0.0255095	0.0586213
LmxM.08_29.2340	297.429	0.586128	0.308796	0.0576816	0.115186
LmxM.08_29.2350	122.535	-0.0788649	0.3896	0.839584	0.892917
LmxM.08_29.2360	622.166	-0.113173	0.253612	0.655419	0.756814
LmxM.08_29.2370	411.32	-0.0846146	0.416516	NA	NA
LmxM.08_29.2380	196.319	-0.839281	0.372676	0.0243196	0.0562697
LmxM.08_29.2390	459.403	-0.638048	0.202606	0.00163716	0.00580597
LmxM.08_29.2400	717.788	-0.37574	0.244413	0.124216	0.214899
LmxM.08_29.2410	345.008	-0.425846	0.290679	0.14292	0.239032
LmxM.08_29.2420	212.9	0.348436	0.223083	0.118309	0.206684
LmxM.08_29.2430	1575.98	0.21083	0.206167	NA	NA
LmxM.08_29.2440	605.318	1.38023	0.221121	4.32094e-10	6.67582e-09
LmxM.08_29.2450	786.839	0.197678	0.178741	0.268749	0.391675
LmxM.08_29.2460	3754.77	-0.12932	0.147129	0.379422	0.510534
LmxM.08_29.2461	8290.08	0.0361884	0.260835	0.889655	0.92759
LmxM.08_29.2480	653.061	0.232405	0.219097	0.288807	0.414502
LmxM.08_29.2490	702.895	-0.389485	0.215332	0.0704877	0.136129
LmxM.08_29.2500	929.514	-0.308761	0.167994	0.0660723	0.128915
LmxM.08_29.2510	1771.41	-0.00877693	0.195716	0.964231	0.978532
LmxM.08_29.2520	405.609	-0.755276	0.22136	0.000644909	0.00258816
LmxM.08_29.2530	1037.11	1.13116	0.208403	5.70639e-08	5.93464e-07
LmxM.08_29.2540	1046.6	0.573827	0.17629	0.00113386	0.00422699
LmxM.08_29.2550	900.922	0.0826549	0.137255	0.547041	0.666956
LmxM.08_29.2560	680.903	0.425848	0.265947	0.109322	0.19366
LmxM.08_29.2570	2405.74	0.174958	0.236846	0.46009	0.588449
LmxM.08_29.2580	1476.91	0.0843201	0.166922	0.613455	0.722272
LmxM.08_29.2590	437.348	0.0301458	0.163385	0.853615	0.902509
LmxM.08_29.2600	1126.33	-1.38625	0.139775	3.4869e-23	2.40385e-21
LmxM.08_29.2610	231.596	-0.376161	0.299199	0.208672	0.321889
LmxM.08_29.2620	1394.07	0.550008	0.212481	0.00963922	0.026197
LmxM.08_29.2630	1374.38	0.559553	0.159746	0.000460453	0.0019336
LmxM.08_29.2640	212.73	0.480879	0.21927	0.0283011	0.063985
LmxM.08_29.2650	568.545	-0.052488	0.202259	0.795242	0.862334
LmxM.08_29.2660	759.068	0.137582	0.23178	0.552786	0.672328
LmxM.08_29.2670	636.308	-1.05252	0.173226	1.23227e-09	1.76316e-08
LmxM.08_29.2680	643.753	0.202896	0.255853	0.427769	0.556736
LmxM.08_29.2690	489.193	-0.728951	0.173747	2.72292e-05	0.000158431
LmxM.08_29.2700	212.261	-0.281418	0.225446	0.211932	0.325334
LmxM.08_29.2710	235.547	0.209146	0.236732	0.376982	0.508332
LmxM.08_29.2720	777.643	-0.356964	0.154213	0.0206272	0.0491766
LmxM.08_29.2730	534.165	-0.0968925	0.187396	0.605124	0.71645
LmxM.08_29.2740	514.901	-0.129261	0.184518	0.483594	0.610361
LmxM.08_29.2750	111.414	-1.1461	0.263691	1.38397e-05	8.62516e-05
LmxM.08_29.2760	972.22	-0.443374	0.174189	0.0109164	0.0290637
LmxM.08_29.2770	388.503	0.0855615	0.212568	0.687306	0.781225
LmxM.08_29.2780	598.905	-0.00207212	0.219572	0.99247	0.995226
LmxM.08_29.2790	1235.78	-0.00368945	0.19569	0.984958	0.991057
LmxM.08_29.2800	1253.36	1.48609	0.153485	3.58602e-22	2.26617e-20
LmxM.08_29.2810	731.94	1.01323	0.177631	1.16939e-08	1.38381e-07
LmxM.08_29.2820	18.4841	-0.693248	0.413674	0.0937717	0.171591
LmxM.08_29.2830	984.773	0.674593	0.250616	0.00710806	0.0202389
LmxM.08_29.2840	153.882	-1.50298	0.240016	3.80142e-10	5.90323e-09
LmxM.08_29.2850	57.9535	-1.27929	0.336155	0.000141431	0.000680965
LmxM.08_29.2860	2355.92	-0.226474	0.239336	0.344015	0.474874
LmxM.08_29.2870	246.95	-0.8623	0.271147	0.00147179	0.00529587
LmxM.08_344258	162.573	-1.96595	0.265034	1.1915e-13	3.17038e-12
LmxM.08_345792	69.4553	-2.29317	0.299098	1.76144e-14	5.27274e-13
LmxM.08_379547	662.23	-0.900303	0.151616	2.8844e-09	3.90527e-08
LmxM.08_37973	259.718	-0.598159	0.312094	0.0552894	0.111239
LmxM.08_413798	461.909	0.265031	0.249038	0.287228	0.412854
LmxM.08_422207	306.388	-0.691391	0.233718	0.00309407	0.010045
LmxM.08_474959	331.497	-0.506435	0.170501	0.00297538	0.00972208
LmxM.08_486417	288.973	-1.67324	0.291412	9.36478e-09	1.13023e-07
LmxM.08_498113	835.227	-0.335944	0.165729	0.0426547	0.0898098
LmxM.08_52740	241.426	-0.792313	0.206937	0.000128784	0.000626368
LmxM.08_560271	415.307	-0.927041	0.174958	1.16668e-07	1.12347e-06
LmxM.08_590248	95.925	-1.0704	0.263467	4.84991e-05	0.000263645
LmxM.08_627089	2.83032	-0.0920898	0.327415	0.778509	0.849452
LmxM.08_632833	68.0936	-0.28314	0.309513	0.360301	0.491786
LmxM.08_645231	548.616	-0.451515	0.245535	0.0659297	0.12868
LmxM.08_708030	484.174	-0.76031	0.201912	0.000166181	0.00078886
LmxM.08_73062	420.318	0.0272258	0.267327	0.91888	0.947027
LmxM.08_766410	768.31	-0.218778	0.173444	0.207173	0.320189
LmxM.08_767558	181.162	-0.739848	0.252105	0.00333886	0.0107439
LmxM.08_801135	412.882	-0.450586	0.260493	0.0836757	0.156323
LmxM.08_822992	154.14	0.236175	0.21644	0.275194	0.399085
LmxM.08_825120	2410.45	-1.45891	0.188459	9.84584e-15	3.08956e-13
LmxM.08_850472	1165.69	-1.52112	0.29767	3.22023e-07	2.81229e-06
LmxM.08_851909	541.893	-0.439662	0.242966	0.0703644	0.136035
LmxM.08_884211	493.13	0.498597	0.237245	0.0355873	0.0774934
LmxM.08_889917	235.419	-0.840603	0.257313	0.00108751	0.00408758
LmxM.08.0010	705.222	-0.177442	0.270898	0.512458	0.636985
LmxM.08.0020	404.489	0.139454	0.19112	0.465595	0.593965
LmxM.08.0030	333.496	-0.540684	0.238074	0.0231425	0.0540824
LmxM.08.0040	319.163	-0.252889	0.287367	0.378848	0.510063
LmxM.08.0050	420.961	0.00768792	0.182077	0.96632	0.97985
LmxM.08.0060	30.7977	-0.434766	0.425534	0.306926	0.434577
LmxM.08.0070	445.801	0.229437	0.254333	0.366998	0.498524
LmxM.08.0080	687.689	0.230824	0.220908	0.296075	0.422765
LmxM.08.0090	1108.18	-0.199338	0.15882	0.209436	0.322537
LmxM.08.0100	822.672	-0.540932	0.171942	0.00165507	0.00586494
LmxM.08.0110	599.103	0.438041	0.170933	0.0103877	0.0279009
LmxM.08.0120	497.72	0.143545	0.195657	0.463157	0.591554
LmxM.08.0130	636.077	-0.183325	0.178063	0.303221	0.430604
LmxM.08.0135	257.221	-0.0215932	0.218507	0.92128	0.948699
LmxM.08.0140	478.995	-0.267236	0.20743	0.197635	0.309124
LmxM.08.0150	671.52	-0.586761	0.197811	0.00301434	0.00982819
LmxM.08.0160	224.091	-0.105149	0.231816	0.650125	0.752402
LmxM.08.0170	299.964	0.397714	0.241801	0.100011	0.180684
LmxM.08.0180	1014.51	0.353289	0.262525	0.178389	0.284946
LmxM.08.0190	734.309	-0.00186203	0.157873	0.99059	0.994386
LmxM.08.0200	1173.04	-1.10946	0.148047	6.68361e-14	1.84866e-12
LmxM.08.0210	103.248	-0.67187	0.253146	0.00795237	0.0223491
LmxM.08.0220	859.657	0.137126	0.20424	0.501966	0.627371
LmxM.08.0230	616.381	-0.532724	0.171974	0.00195034	0.00675345
LmxM.08.0240	617.036	0.263684	0.19626	0.179096	0.285927
LmxM.08.0250	180.465	-0.204897	0.35507	0.563897	0.682013
LmxM.08.0260	717.227	-0.103878	0.255479	0.684302	0.77897
LmxM.08.0270	767.209	-0.199236	0.150738	0.186256	0.294952
LmxM.08.0280	489.516	0.465628	0.184429	0.0115797	0.0305436
LmxM.08.0290	3019.33	0.400004	0.236172	0.0903223	0.166249
LmxM.08.0300	813.669	-0.448014	0.184965	0.0154289	0.0385669
LmxM.08.0310	298.54	-0.603309	0.177148	0.000659991	0.00264112
LmxM.08.0320	1431.29	-0.307003	0.17426	0.0781113	0.147809
LmxM.08.0330	201.913	0.0248919	0.281599	0.929563	0.953774
LmxM.08.0340	1226.84	0.0755758	0.255172	0.767095	0.841235
LmxM.08.0350	465.971	0.188326	0.218594	0.388946	0.519319
LmxM.08.0360	649.395	0.82953	0.239459	0.000531852	0.00218208
LmxM.08.0370	757.343	0.230989	0.291898	0.428749	0.557932
LmxM.08.0380	839.704	0.388717	0.196155	0.0475146	0.0980459
LmxM.08.0390	1114.77	-0.312664	0.164616	0.0575177	0.114934
LmxM.08.0400	683.165	-0.186062	0.179492	0.29992	0.426849
LmxM.08.0410	1074.39	0.792412	0.170908	3.5437e-06	2.45822e-05
LmxM.08.0420	1262.89	0.251049	0.199761	0.208844	0.322061
LmxM.08.0430	1078.68	0.382508	0.23204	0.0992593	0.179574
LmxM.08.0440	1372.2	-0.271337	0.218205	0.213684	0.327527
LmxM.08.0450	340.751	0.0465045	0.205297	0.820795	0.879768
LmxM.08.0460	1600.17	-0.0803208	0.166021	0.628529	0.734885
LmxM.08.0470	1245.07	0.914926	0.157891	6.84584e-09	8.60458e-08
LmxM.08.0480	491.128	-0.346436	0.163947	0.0345924	0.0758166
LmxM.08.0490	307.656	-0.0866673	0.217299	0.690012	0.783029
LmxM.08.0500	187.685	-1.41401	0.276313	3.09731e-07	2.71799e-06
LmxM.08.0510	1640.75	0.199254	0.15201	0.189925	0.299361
LmxM.08.0520	1255.24	-0.39405	0.171483	0.0215676	0.0509515
LmxM.08.0530	939.098	-0.285286	0.162288	0.0787648	0.148732
LmxM.08.0540	1064.07	-0.443334	0.155671	0.00440102	0.013576
LmxM.08.0545	207.754	-0.050454	0.191986	0.792705	0.860197
LmxM.08.0550	1879.02	0.305954	0.135282	0.0237225	0.0550841
LmxM.08.0560	476.143	-0.108848	0.202224	0.590403	0.704796
LmxM.08.0570	155.167	-0.210481	0.215026	0.327646	0.457297
LmxM.08.0580	287.616	0.55685	0.228886	0.0149797	0.0377737
LmxM.08.0590	555.134	0.226749	0.192075	0.237792	0.35614
LmxM.08.0600	282.543	0.979692	0.238312	3.94018e-05	0.000219032
LmxM.08.0620	1216.28	0.174172	0.204459	0.394288	0.524406
LmxM.08.0630	1815.83	-0.27523	0.177636	0.121286	0.21071
LmxM.08.0640	5205.87	-3.36712	0.241895	4.80395e-44	9.30127e-42
LmxM.08.0650	1141.75	-0.844406	0.23364	0.000301357	0.00133688
LmxM.08.0660	415.64	-0.20796	0.227994	0.361701	0.493105
LmxM.08.0720	1557.83	-1.97156	0.3186	6.08586e-10	9.13883e-09
LmxM.08.0730	4004.27	-1.94996	0.328731	2.99673e-09	4.04004e-08
LmxM.08.0740	1244.46	-1.83167	0.30978	3.363e-09	4.49388e-08
LmxM.08.0750	1689.42	-2.59216	0.306024	2.44411e-17	1.04912e-15
LmxM.08.0760	1552.92	-2.19512	0.320979	7.98465e-12	1.63282e-10
LmxM.08.0770	2025.07	-2.37563	0.286577	1.13582e-16	4.47443e-15
LmxM.08.0780	403.838	0.228466	0.20299	0.260377	0.38229
LmxM.08.0790	503.787	-0.110133	0.175457	0.530205	0.650987
LmxM.08.0790a	172.519	-0.0417142	0.318652	0.895848	0.931636
LmxM.08.0800	1343.36	-3.54494	0.20854	8.37802e-65	3.17667e-62
LmxM.08.0801	498.513	-0.491124	0.191942	0.0105062	0.028136
LmxM.08.0810	5756.45	-3.1692	0.20584	1.72876e-53	4.62699e-51
LmxM.08.0840	4277.3	-4.48037	0.172851	3.92926e-148	8.93906e-145
LmxM.08.0850	3861.8	-4.26469	0.188625	3.50648e-113	3.54544e-110
LmxM.08.0860	2815.13	-1.25028	0.182011	6.4542e-12	1.34401e-10
LmxM.08.0870	730.468	-0.589075	0.216053	0.00640042	0.0185254
LmxM.08.0880	600.547	-0.364716	0.208726	0.0805768	0.151529
LmxM.08.0890	633.875	0.998288	0.190015	1.49053e-07	1.39245e-06
LmxM.08.0900	734.845	0.731327	0.189686	0.000115516	0.000567296
LmxM.08.0910	1230.37	-0.358153	0.202599	0.0770951	0.14622
LmxM.08.0920	281.674	-0.160879	0.242138	0.506427	0.631098
LmxM.08.0930	616.185	0.193369	0.240381	0.421148	0.550165
LmxM.08.0940	235.237	-0.254465	0.256658	0.321464	0.450883
LmxM.08.0950	492.727	-0.840771	0.222691	0.000159685	0.000761602
LmxM.08.0960	854.439	0.779742	0.154687	4.63688e-07	3.90338e-06
LmxM.08.0970	451.918	0.466168	0.175824	0.00801742	0.0225111
LmxM.08.0980	385.443	0.0398618	0.225408	0.859632	0.905923
LmxM.08.0990	565.79	0.317174	0.159086	0.0461818	0.095788
LmxM.08.1000	1334.57	0.23089	0.181257	0.202725	0.315296
LmxM.08.1030	9146.19	-2.48789	0.425308	4.92736e-09	6.36918e-08
LmxM.08.1030a	13190.7	-5.58447	0.288052	9.92724e-84	6.45271e-81
LmxM.08.1040	60.8758	-1.11246	0.38283	NA	NA
LmxM.08.1040a	18.791	0.325691	0.257646	NA	NA
LmxM.08.1040b	127.568	-0.593941	0.381845	0.119838	0.208793
LmxM.08.1040c	207.816	-1.71479	0.424258	5.30301e-05	0.00028545
LmxM.08.1050	0	NA	NA	NA	NA
LmxM.08.1050a	3511.8	-8.74569	0.338711	5.21344e-147	9.48845e-144
LmxM.08.1060	1698.32	-7.7746	0.344733	1.26834e-112	1.15419e-109
LmxM.08.1070	16120.7	-9.87492	0.258011	0	0
LmxM.08.1070partial	208.361	-0.727531	0.342126	NA	NA
LmxM.08.1080	1594.67	-1.35293	0.418505	0.00122601	0.00452603
LmxM.08.1090	996.899	-0.143168	0.232491	0.538026	0.658689
LmxM.08.1091	225.502	1.3374	0.259078	2.441e-07	2.18633e-06
LmxM.08.1100	2049.81	0.744925	0.179503	3.32572e-05	0.000189862
LmxM.08.1110	2424.22	0.668176	0.171499	9.77531e-05	0.00049201
LmxM.08.1120	615.084	1.01759	0.187064	5.33421e-08	5.59876e-07
LmxM.08.1130	1281.45	-0.222723	0.140269	0.112324	0.198245
LmxM.08.1140	827.401	0.61774	0.159736	0.000110064	0.000543749
LmxM.08.1150	1159.86	-0.312355	0.225924	0.166798	0.269746
LmxM.08.1160	549.136	0.166494	0.169414	0.325724	0.455103
LmxM.08.1170	393.691	0.0610296	0.193143	0.752017	0.82985
LmxM.08.1171	521.112	-0.702013	0.289836	0.015431	0.0385669
LmxM.08.1180	437.404	-0.596999	0.208203	0.00413882	0.0128588
LmxM.08.1190	951.477	0.419596	0.179275	0.0192573	0.0463846
LmxM.08.1200	294.627	0.389624	0.258931	0.13239	0.225525
LmxM.08.1210	248.23	-0.389148	0.185654	0.0360742	0.0783383
LmxM.08.1215	1252.38	-0.508851	0.238064	0.0325608	0.0721357
LmxM.08.1218	540.944	-0.241115	0.260183	0.354075	0.485034
LmxM.08.1222	1303.17	0.187005	0.189058	0.322594	0.452204
LmxM.08.1223	461.334	-0.196229	0.305595	0.520795	0.6439
LmxM.08.1225	3100.59	-0.628813	0.258322	0.0149238	0.0376927
LmxM.08.1228	932.912	0.334598	0.250399	0.181464	0.288647
LmxM.08.1230	6783.37	-0.156547	0.236518	0.508047	0.632539
LmxM.09_138074	142.687	-1.59698	0.334363	1.78658e-06	1.32718e-05
LmxM.09_206921	37.3011	-0.696972	0.396614	0.078866	0.148829
LmxM.09_382995	201.413	0.13297	0.239764	0.579176	0.695816
LmxM.09_413310	166.666	0.398174	0.286186	0.164131	0.266332
LmxM.09_417796	308.037	-1.48512	0.221288	1.92964e-11	3.67358e-10
LmxM.09_507449	174.974	-0.334646	0.21198	0.114412	0.20142
LmxM.09_515422	1183.83	0.131443	0.256945	0.608959	0.719212
LmxM.09_6143	35.2975	-0.93584	0.410243	0.0225374	0.0529402
LmxM.09_73559	122.863	0.0225148	0.345494	0.948041	0.967389
LmxM.09_94875	272.209	-0.583236	0.240702	0.0153904	0.0385285
LmxM.09.0003	37.4682	-0.974405	0.390691	0.0126293	0.0329021
LmxM.09.0005	183.48	-0.545062	0.335327	0.104064	0.186158
LmxM.09.0010	1196.43	0.24468	0.213826	0.252503	0.373198
LmxM.09.0020	183.79	-0.176601	0.344364	0.608069	0.718472
LmxM.09.0030	335.325	-0.623648	0.182419	0.000629056	0.0025318
LmxM.09.0040	512.256	-0.234957	0.188401	0.212358	0.325878
LmxM.09.0050	674.122	0.206261	0.177682	0.245707	0.365468
LmxM.09.0060	3351.53	-1.4379	0.182373	3.16123e-15	1.06941e-13
LmxM.09.0070	619.965	0.0266851	0.204108	0.895981	0.931636
LmxM.09.0080	13.6419	0.792743	0.421673	0.0601088	0.119144
LmxM.09.0090	1798.65	-0.697734	0.251425	0.00551813	0.0164316
LmxM.09.0100	883.619	0.869831	0.164626	1.26618e-07	1.20148e-06
LmxM.09.0105	817.472	0.709686	0.287695	0.0136326	0.0350522
LmxM.09.0110	462.569	0.515775	0.214777	0.0163304	0.0405255
LmxM.09.0120	782.846	-1.94983	0.167411	2.37681e-31	2.73784e-29
LmxM.09.0140	954.673	0.194395	0.226984	0.391763	0.521968
LmxM.09.0150	802.149	0.142139	0.423085	0.736901	0.819214
LmxM.09.0180	838.265	-0.448562	0.313842	0.15293	0.251338
LmxM.09.0190	297.267	-0.877038	0.24298	0.000306779	0.00135782
LmxM.09.0200	433.546	-0.307117	0.171811	0.0738517	0.141455
LmxM.09.0210	937.453	1.55069	0.263118	3.78099e-09	5.00101e-08
LmxM.09.0220	1816.02	0.968911	0.181483	9.35322e-08	9.23148e-07
LmxM.09.0230	431.094	0.436847	0.196045	0.0258608	0.0593079
LmxM.09.0240	816.673	0.264634	0.183338	0.148902	0.245963
LmxM.09.0250	413.517	0.0532668	0.167628	0.750661	0.828906
LmxM.09.0260	689.785	0.380973	0.159881	0.0171793	0.042307
LmxM.09.0270	543.523	-0.323517	0.19406	0.0954951	0.174219
LmxM.09.0280	506.424	-0.0876391	0.257574	0.73367	0.816685
LmxM.09.0290	626.461	0.236967	0.168247	0.158998	0.259578
LmxM.09.0300	407.435	-0.695678	0.1767	8.24858e-05	0.000422885
LmxM.09.0310	1055.4	-0.273052	0.160422	0.0887394	0.163842
LmxM.09.0320	592.511	0.596091	0.293824	0.0424852	0.0895358
LmxM.09.0330	791.41	-0.912731	0.224208	4.68306e-05	0.000255797
LmxM.09.0340	768.926	-1.29321	0.202294	1.62941e-10	2.69104e-09
LmxM.09.0345	179.995	-0.514583	0.284298	0.0702937	0.135956
LmxM.09.0350	1100.12	-0.0942649	0.228997	0.680601	0.777
LmxM.09.0360	786.213	-0.302244	0.164237	0.0657255	0.128403
LmxM.09.0365	228.711	-0.0289034	0.244388	0.905855	0.93887
LmxM.09.0367	277.997	-0.193978	0.2765	0.482961	0.6099
LmxM.09.0370	279.875	-0.047639	0.246315	0.84664	0.898371
LmxM.09.0380	325.588	0.0821752	0.178736	0.64569	0.748984
LmxM.09.0390	1243.96	0.0598504	0.183531	0.744345	0.824427
LmxM.09.0400	1690.34	0.947481	0.281582	0.000765853	0.00300918
LmxM.09.0410	872.348	1.8552	0.251963	1.79845e-13	4.68938e-12
LmxM.09.0420	549.071	1.06259	0.265053	6.09869e-05	0.000322663
LmxM.09.0430	1016.36	0.00855174	0.197481	0.965459	0.979233
LmxM.09.0440	577.829	0.311599	0.204607	0.127781	0.21967
LmxM.09.0450	717.354	-0.116248	0.233075	0.617948	0.726528
LmxM.09.0460	1428.9	-0.158465	0.158039	0.316006	0.445092
LmxM.09.0470	1262.96	0.107814	0.197486	0.585112	0.700502
LmxM.09.0480	654.58	-0.193588	0.17292	0.262917	0.385334
LmxM.09.0490	295.658	-0.383767	0.233201	0.0998357	0.180438
LmxM.09.0500	962.166	0.793226	0.234651	0.000723679	0.00286699
LmxM.09.0510	589.39	-0.518437	0.211935	0.0144369	0.036728
LmxM.09.0520	2133.18	0.29018	0.180791	0.10848	0.192467
LmxM.09.0530	882.665	1.23082	0.175625	2.41297e-12	5.36872e-11
LmxM.09.0540	822.215	0.189081	0.152994	0.216505	0.330747
LmxM.09.0550	777.364	-0.209407	0.14987	0.162336	0.263985
LmxM.09.0560	393.479	-0.721889	0.175831	4.03303e-05	0.000223784
LmxM.09.0570	623.789	0.07725	0.18459	0.675585	0.772826
LmxM.09.0580	239.05	-0.14421	0.249136	0.562696	0.681013
LmxM.09.0590	761.899	-0.218838	0.153227	0.153235	0.251664
LmxM.09.0600	459.28	0.177713	0.185218	0.337315	0.468564
LmxM.09.0610	798.756	0.222795	0.216888	0.304311	0.43174
LmxM.09.0620	420.236	-0.510168	0.23872	0.0325899	0.0721753
LmxM.09.0630	1087.72	-0.301282	0.214954	0.161031	0.262421
LmxM.09.0640	753.771	-0.0454016	0.15891	0.775104	0.846955
LmxM.09.0650	638.783	-0.0203272	0.193659	0.916404	0.945389
LmxM.09.0660	235.92	-0.224942	0.254389	0.376564	0.50789
LmxM.09.0670	564.567	0.247971	0.192783	0.198348	0.309919
LmxM.09.0680	236.608	-1.00349	0.21186	2.17375e-06	1.59397e-05
LmxM.09.0690	4.49104	0.184126	0.404869	0.649268	0.751602
LmxM.09.0700	952.999	-0.354652	0.23266	0.127425	0.219158
LmxM.09.0710	518.412	-0.213104	0.178722	0.233113	0.3504
LmxM.09.0720	335.274	0.09488	0.236488	0.68827	0.781637
LmxM.09.0730	360.456	-0.27499	0.173568	0.113118	0.199529
LmxM.09.0740	1426.48	-0.0300502	0.150326	0.841559	0.894543
LmxM.09.0750	701.654	-0.510653	0.180842	0.00474644	0.014465
LmxM.09.0760	2245.88	0.691397	0.179612	0.000118409	0.000579937
LmxM.09.0770	1445.74	0.492144	0.183366	0.00727586	0.0206649
LmxM.09.0780	916.727	-0.167057	0.229122	0.465931	0.594
LmxM.09.0790	958.982	0.771073	0.187851	4.04821e-05	0.00022449
LmxM.09.0800	965.219	0.260969	0.186758	0.162303	0.263979
LmxM.09.0810	269.68	0.142022	0.199377	0.476262	0.603871
LmxM.09.0820	599.425	-0.398951	0.18311	0.0293504	0.0659803
LmxM.09.0830	923.856	-0.132301	0.161448	0.41252	0.541146
LmxM.09.0840	469.589	0.226309	0.200574	0.259192	0.380856
LmxM.09.0850	102.569	-0.217183	0.277461	0.433773	0.562511
LmxM.09.0860	188.298	-0.164502	0.306709	0.591719	0.705997
LmxM.09.0870	457.347	0.8967	0.325792	0.00591659	0.0173681
LmxM.09.0880	703.042	0.570761	0.210512	0.00670211	0.0192821
LmxM.09.0890	1969.55	0.112968	0.16759	0.500265	0.625761
LmxM.09.0891	1030.74	0.00287892	0.229744	0.990002	0.994169
LmxM.09.0900	496.33	0.561836	0.213221	0.00841407	0.0234225
LmxM.09.0910	3997.64	1.01487	0.162011	3.74696e-10	5.8286e-09
LmxM.09.0920	2462.82	1.9286	0.240748	1.13928e-15	4.08166e-14
LmxM.09.0930	3119.93	3.03748	0.286098	2.48613e-26	2.07557e-24
LmxM.09.0940	756.151	0.720881	0.193464	0.000194412	0.000908187
LmxM.09.0950	291.724	-0.643172	0.215301	0.00281442	0.00926266
LmxM.09.0960	366.556	0.0832217	0.16533	0.614705	0.72337
LmxM.09.0970	4876.97	0.472943	0.163179	0.00375186	0.0118796
LmxM.09.0980	1453.35	0.489641	0.178702	0.00614408	0.0179088
LmxM.09.0990	1998.86	0.561698	0.164035	0.000616494	0.00248785
LmxM.09.1000	164.015	-0.68335	0.345423	0.0478948	0.0985726
LmxM.09.1010	2505.8	0.947041	0.229987	3.82496e-05	0.000213279
LmxM.09.1020	765.525	-0.251604	0.145194	0.0831173	0.155439
LmxM.09.1030	405.927	0.744827	0.255706	0.00358175	0.0114164
LmxM.09.1040	811.712	0.17541	0.185412	0.34412	0.474874
LmxM.09.1050	1277.81	0.410987	0.182672	0.0244577	0.0565316
LmxM.09.1060	154.823	-0.480925	0.245574	0.0501863	0.102398
LmxM.09.1070	3028.54	1.04099	0.15606	2.54982e-11	4.78421e-10
LmxM.09.1090	401.558	-0.0895098	0.321426	0.780646	0.850926
LmxM.09.1100	1017.28	0.654411	0.231095	0.00462895	0.0141517
LmxM.09.1110	492.597	-0.765509	0.184347	3.28817e-05	0.000187955
LmxM.09.1120	1124.91	0.752001	0.158073	1.962e-06	1.44803e-05
LmxM.09.1130	394.995	0.27778	0.207055	0.179733	0.286593
LmxM.09.1140	430.934	0.432098	0.168032	0.0101253	0.0273414
LmxM.09.1150	210.432	-0.135818	0.24082	0.572766	0.689806
LmxM.09.1160	379.031	0.11564	0.168516	0.492571	0.618518
LmxM.09.1170	773.807	-0.527033	0.2118	0.0128337	0.0333199
LmxM.09.1180	774.846	-0.118073	0.202355	0.559559	0.678389
LmxM.09.1190	428.506	0.0562873	0.208709	0.787397	0.855559
LmxM.09.1200	387.024	0.646244	0.199668	0.00120965	0.00447523
LmxM.09.1210	820.351	0.229791	0.231231	0.320333	0.449712
LmxM.09.1220	1191.48	0.499283	0.134201	0.000198889	0.000927199
LmxM.09.1230	382.693	0.155398	0.252937	0.538966	0.659752
LmxM.09.1240	1211.87	0.168289	0.217111	0.438263	0.567391
LmxM.09.1250	768.809	0.395319	0.299402	0.186714	0.295496
LmxM.09.1260	555.716	0.188694	0.180341	0.295415	0.422221
LmxM.09.1270	475.321	0.686254	0.264275	0.00941133	0.0257032
LmxM.09.1280	312.592	0.318828	0.219326	0.146037	0.24301
LmxM.09.1290	256.56	0.139484	0.264754	0.598303	0.711707
LmxM.09.1300	346.566	-0.0302057	0.228579	0.894869	0.931302
LmxM.09.1310	304.185	0.88009	0.28203	0.00180509	0.00631538
LmxM.09.1315	611.346	-0.42951	0.203147	0.0344912	0.0756495
LmxM.09.1320	1073.34	2.9121	0.208405	2.26861e-44	4.58764e-42
LmxM.09.1330	1239.07	-1.41859	0.160658	1.04774e-18	5.01813e-17
LmxM.09.1340	8759.46	-0.103592	0.234044	0.658042	0.758584
LmxM.09.1350	295.437	0.210594	0.202858	0.299208	0.426035
LmxM.09.1360	338.414	0.0568893	0.222993	0.798633	0.864877
LmxM.09.1370	217.461	-0.637873	0.236033	0.00688249	0.0196904
LmxM.09.1380	454.105	-0.764219	0.176377	1.4717e-05	9.11053e-05
LmxM.09.1390	596.534	-0.0266144	0.172068	0.877078	0.918565
LmxM.09.1400	392.181	0.0140474	0.1857	0.939701	0.961601
LmxM.09.1410	192.448	0.0536088	0.207569	0.796199	0.86296
LmxM.09.1420	523.433	0.610547	0.230843	0.00817261	0.0228974
LmxM.09.1430	273.532	-0.576819	0.264676	0.0293064	0.0658977
LmxM.09.1440	255.725	-0.244503	0.249203	0.326525	0.456012
LmxM.09.1450	125.89	-0.629754	0.299061	0.0352244	0.0769055
LmxM.09.1460	308.748	-1.02042	0.259262	8.28977e-05	0.000424757
LmxM.09.1470	297.254	0.454363	0.222358	0.0410147	0.0870211
LmxM.09.1480	1250.05	-0.0326422	0.192186	0.865131	0.90954
LmxM.09.1490	618.506	0.447443	0.196121	0.0225206	0.0529144
LmxM.09.1500	272.742	-0.980328	0.183022	8.49206e-08	8.49206e-07
LmxM.09.1505	102.548	-0.0963246	0.382142	0.800991	0.866435
LmxM.09.1510	604.653	0.871591	0.31443	0.00557187	0.0165645
LmxM.09.1520	183.979	-0.481175	0.355385	0.175751	0.281558
LmxM.09.1530	86.5685	0.0655828	0.283159	0.81684	0.877112
LmxM.09.1540	169.813	-0.445687	0.387144	0.249643	0.369811
LmxM.09.1550	28.9731	-0.843972	0.426183	0.0476697	0.0982546
LmxM.10_140396	341.732	-0.334937	0.260094	0.197832	0.309272
LmxM.10_142346	587.334	-0.64408	0.262004	0.0139604	0.0356954
LmxM.10_170718	568.179	-0.418982	0.251414	0.0956143	0.174367
LmxM.10_173304	428.925	0.326163	0.19507	0.0945186	0.17268
LmxM.10_199248	268.723	-0.514037	0.207881	0.0134081	0.0345745
LmxM.10_201839	95.8823	-0.384714	0.275379	0.162404	0.264047
LmxM.10_2591	221.917	-0.290616	0.220244	0.186997	0.295737
LmxM.10_305390	1158.63	-1.75143	0.189032	1.94628e-20	1.09328e-18
LmxM.10_310478	304.526	-0.56232	0.227397	0.013404	0.0345738
LmxM.10_313308	265.176	0.11539	0.293412	0.694121	0.785927
LmxM.10_437565	170.802	-0.236599	0.226696	0.296631	0.423227
LmxM.10_477682	993.885	-0.513344	0.229189	0.0251019	0.0578443
LmxM.10_478397	90.0807	-0.907989	0.409293	0.0265253	0.0605417
LmxM.10_62641	340.81	0.609777	0.294513	0.0384091	0.0826019
LmxM.10_74864	550.464	0.247587	0.283985	0.3833	0.514535
LmxM.10_90343	401.606	1.75735	0.270112	7.71754e-11	1.3454e-09
LmxM.10.0030	375.027	0.0986122	0.309305	0.749864	0.828529
LmxM.10.0040	371.852	-0.75732	0.261672	0.00380177	0.0120042
LmxM.10.0050	409.709	-0.0622776	0.257345	0.808779	0.871406
LmxM.10.0060	762.718	0.309059	0.202876	0.127662	0.219525
LmxM.10.0070	2355.22	0.514791	0.193253	0.00772596	0.0217753
LmxM.10.0080	227.654	-0.806038	0.235705	0.000626918	0.00252543
LmxM.10.0090	456.306	-0.139378	0.187413	0.457061	0.585233
LmxM.10.0100	307.274	0.138139	0.236808	0.559666	0.678428
LmxM.10.0110	300.146	-0.00355758	0.257266	0.988967	0.993683
LmxM.10.0120	395.055	-0.386973	0.213565	0.0699915	0.135511
LmxM.10.0130	1042.12	0.0649762	0.186651	0.727753	0.811985
LmxM.10.0140	786.416	0.153593	0.165931	0.354633	0.485579
LmxM.10.0150	1755.13	-0.154092	0.173162	0.373536	0.505079
LmxM.10.0160	1750.64	0.622298	0.238231	0.0089971	0.0247128
LmxM.10.0170	1351.66	0.727405	0.145156	5.40912e-07	4.47889e-06
LmxM.10.0180	461.162	2.80634	0.261403	6.9188e-27	6.11273e-25
LmxM.10.0185	148.414	1.67945	0.243019	4.81997e-12	1.03447e-10
LmxM.10.0190	424.47	0.0676667	0.274949	0.8056	0.869009
LmxM.10.0195	290.406	0.822114	0.27291	0.00259188	0.00863264
LmxM.10.0200	1450.15	0.714107	0.271376	0.00850258	0.0236111
LmxM.10.0210	2389.89	0.461914	0.238057	0.0523373	0.106121
LmxM.10.0218	551.556	-0.24887	0.185778	0.180373	0.287237
LmxM.10.0219	1822.24	1.45312	0.2343	5.57619e-10	8.45722e-09
LmxM.10.0220	299.997	2.00118	0.23786	3.98693e-17	1.68581e-15
LmxM.10.0230	994.198	-2.23096	0.175477	4.96423e-37	7.28621e-35
LmxM.10.0240	796.998	-0.886969	0.177504	5.82632e-07	4.78084e-06
LmxM.10.0250	436.011	-1.51732	0.211533	7.33934e-13	1.78101e-11
LmxM.10.0260	2300.59	2.3671	0.286959	1.59859e-16	6.19028e-15
LmxM.10.0270	931.183	0.441335	0.173479	0.0109584	0.0291413
LmxM.10.0280	758.416	1.26794	0.207368	9.69068e-10	1.40646e-08
LmxM.10.0290	3823.66	1.1828	0.187691	2.94102e-10	4.65449e-09
LmxM.10.0300	903.06	0.714133	0.231365	0.00202454	0.00698382
LmxM.10.0310	1014.88	0.0310539	0.211301	0.88316	0.923128
LmxM.10.0320	1189.94	0.116014	0.191677	0.545005	0.665392
LmxM.10.0330	912.854	-0.704717	0.177482	7.16828e-05	0.000374247
LmxM.10.0350	208.688	-0.945977	0.288687	0.00104982	0.00396404
LmxM.10.0360	532.129	1.08446	0.235335	4.06285e-06	2.79244e-05
LmxM.10.0370	515.252	-0.065097	0.19464	0.738042	0.819946
LmxM.10.0380	688.875	0.261344	0.236579	0.269298	0.392224
LmxM.10.0390	494.774	2.0829	0.275297	3.84883e-14	1.09451e-12
LmxM.10.0400	2682.82	-1.34543	0.156989	1.03289e-17	4.63021e-16
LmxM.10.0405	878.612	-1.46599	0.244819	2.12343e-09	2.94648e-08
LmxM.10.0420	505.014	-0.466961	0.171832	0.00657675	0.0189634
LmxM.10.0425	511.94	-0.352678	0.247093	0.15349	0.252032
LmxM.10.0430	856.856	-0.934728	0.1747	8.77206e-08	8.72413e-07
LmxM.10.0440	932.634	-0.709292	0.22026	0.0012808	0.00469594
LmxM.10.0450	385.702	-0.131064	0.188269	0.486332	0.613137
LmxM.10.0460	7676.05	2.58734	0.344166	5.57499e-14	1.55621e-12
LmxM.10.0465	2126.06	-2.50958	0.207555	1.17608e-33	1.55106e-31
LmxM.10.0465a	1357.06	-5.35135	0.219601	3.69445e-131	5.60326e-128
LmxM.10.0470	3583.82	3.16132	0.287976	4.89207e-28	4.63727e-26
LmxM.10.0483	322.082	-0.600921	0.312532	0.0545114	0.109917
LmxM.10.0485	0.499754	-0.0549577	0.197329	0.780623	0.850926
LmxM.10.0490	943.406	0.200596	0.247277	0.417241	0.546001
LmxM.10.0500	2964.64	1.794	0.185704	4.4349e-22	2.76422e-20
LmxM.10.0510	1434.93	0.24988	0.235582	0.28883	0.414502
LmxM.10.0520	352.192	-0.87664	0.187093	2.79172e-06	1.98784e-05
LmxM.10.0530	756.832	0.0987534	0.185337	0.594151	0.708342
LmxM.10.0540	937.214	-0.845915	0.220161	0.000121911	0.000595486
LmxM.10.0550	201.114	-0.307404	0.273829	0.261602	0.383655
LmxM.10.0560	148.346	-0.246571	0.308321	0.423873	0.552693
LmxM.10.0570	230.1	-0.583991	0.309004	0.0587694	0.116999
LmxM.10.0580	324.956	-0.0277291	0.288472	0.923422	0.950006
LmxM.10.0590	125.829	0.662811	0.246865	0.00725479	0.0206115
LmxM.10.0600	377.394	-0.0590401	0.307106	0.847549	0.898916
LmxM.10.0610	182.163	-0.904775	0.197115	4.43083e-06	3.02027e-05
LmxM.10.0620	1242.48	0.350138	0.187332	0.0616117	0.121488
LmxM.10.0630	1477.98	0.929633	0.238635	9.79432e-05	0.000492464
LmxM.10.0640	500.72	-0.746191	0.203653	0.000248274	0.00112827
LmxM.10.0650	294.766	-0.807833	0.218211	0.000213848	0.000987327
LmxM.10.0660	1430.66	0.378515	0.221056	0.0868404	0.161078
LmxM.10.0670	851.888	0.38887	0.177068	0.0280801	0.0635643
LmxM.10.0680	816.953	-0.297695	0.193725	0.12437	0.215046
LmxM.10.0690	580.433	-0.232637	0.198	0.240022	0.358712
LmxM.10.0700	482.148	-0.068668	0.189425	0.716972	0.803602
LmxM.10.0720	3021.2	0.435201	0.199064	0.0287983	0.0649638
LmxM.10.0730	196.304	-1.11405	0.237123	2.62485e-06	1.88228e-05
LmxM.10.0740	947.304	0.849548	0.210399	5.39564e-05	0.00029002
LmxM.10.0750	861.534	-0.015223	0.226938	0.946518	0.966367
LmxM.10.0760	205.319	-0.883403	0.225075	8.67578e-05	0.000442295
LmxM.10.0770	201.295	-0.0991393	0.201919	0.623436	0.731069
LmxM.10.0780	998.927	0.837787	0.172909	1.26451e-06	9.62129e-06
LmxM.10.0790	906.539	0.444461	0.199757	0.0260806	0.0597216
LmxM.10.0800	867.431	0.0942814	0.198644	0.635055	0.740328
LmxM.10.0810	935.298	0.644952	0.174209	0.000213754	0.000987327
LmxM.10.0820	442.184	-0.226809	0.178834	0.204704	0.31756
LmxM.10.0830	1401.61	-0.260684	0.157198	0.097253	0.176471
LmxM.10.0840	521.428	-0.0480814	0.186111	0.796138	0.86296
LmxM.10.0850	1558.5	1.06085	0.224496	2.29584e-06	1.66737e-05
LmxM.10.0860	291.865	0.989157	0.271224	0.000265315	0.00119245
LmxM.10.0870	943.729	1.26225	0.233813	6.71851e-08	6.82349e-07
LmxM.10.0880	1130.86	0.0367047	0.263482	0.889208	0.92732
LmxM.10.0890	1515.48	1.10101	0.274059	5.88362e-05	0.000312374
LmxM.10.0900	463.884	0.87656	0.209448	2.85053e-05	0.000165117
LmxM.10.0910	1366.19	0.512629	0.194096	0.00826345	0.0231163
LmxM.10.0920	1244.25	0.396726	0.258235	0.124465	0.215166
LmxM.10.0930	261.208	-0.222576	0.20057	0.267122	0.389991
LmxM.10.0935	764.129	0.62509	0.311612	0.0448571	0.0935938
LmxM.10.0940	1248.63	0.944778	0.211611	8.01873e-06	5.21218e-05
LmxM.10.0945	881.656	0.17248	0.204446	0.398867	0.528647
LmxM.10.0950	285.877	-0.187135	0.207839	0.367916	0.499469
LmxM.10.0960	653.876	0.302657	0.152112	0.0466247	0.096538
LmxM.10.0970	785.158	-0.773966	0.305676	0.011342	0.0300123
LmxM.10.0980	249.066	0.0680798	0.237069	0.773979	0.846337
LmxM.10.0990	1791.76	1.54675	0.224699	5.83374e-12	1.22603e-10
LmxM.10.1000	322.469	-0.300792	0.207347	0.146873	0.244026
LmxM.10.1010	607.747	0.0999656	0.250997	0.690428	0.783404
LmxM.10.1020	872.958	0.151261	0.234622	NA	NA
LmxM.10.1030	869.068	0.319449	0.217132	0.141231	0.236904
LmxM.10.1040	617.501	0.610487	0.212577	0.0040809	0.0127048
LmxM.10.1050	488.567	0.244338	0.22716	0.282096	0.40715
LmxM.10.1060	245.706	0.388852	0.25182	0.122549	0.212427
LmxM.10.1070	342.063	0.383833	0.193322	0.047093	0.0973084
LmxM.10.1080	809.908	0.55882	0.184625	0.00247168	0.00828299
LmxM.10.1085	367.182	0.628144	0.214381	0.00338918	0.0108865
LmxM.10.1090	1338.13	0.187678	0.259497	0.469532	0.59767
LmxM.10.1100	1113.68	0.071553	0.228694	0.754375	0.831393
LmxM.10.1110	1252.36	0.669932	0.176292	0.000144621	0.000695954
LmxM.10.1120	286.557	-0.990459	0.269107	0.000232745	0.00106538
LmxM.10.1130	961.558	0.215427	0.16811	0.200029	0.311849
LmxM.10.1140	550.401	0.642408	0.226657	0.0045931	0.0140885
LmxM.10.1150	585.868	0.620443	0.216742	0.00420197	0.0130238
LmxM.10.1160	1907.12	-0.170183	0.241688	0.481342	0.608363
LmxM.10.1170	797.786	0.256297	0.254772	0.314421	0.443396
LmxM.10.1180	772.453	0.244724	0.232902	0.293368	0.419888
LmxM.10.1190	672.769	0.787808	0.19171	3.96717e-05	0.000220398
LmxM.10.1195	729.559	0.31731	0.239882	0.185909	0.294663
LmxM.10.1200	561.431	0.23888	0.180261	0.185107	0.293668
LmxM.10.1210	439.819	-0.200167	0.213409	0.348271	0.479306
LmxM.10.1220	426.256	-0.847847	0.191451	9.4879e-06	6.07599e-05
LmxM.10.1225	246.898	-0.515089	0.212346	0.0152788	0.0383234
LmxM.10.1227	113.707	-0.352217	0.318918	0.269414	0.392266
LmxM.10.1228	150.038	-1.00807	0.227318	9.2239e-06	5.93198e-05
LmxM.10.1230	937.923	-0.415045	0.180967	0.0218202	0.0514413
LmxM.10.1240	817.886	-1.35261	0.196161	5.37122e-12	1.14469e-10
LmxM.10.1250	2082.28	0.0287786	0.147045	0.844835	0.897187
LmxM.10.1260	350.771	-0.533334	0.207979	0.0103365	0.0277962
LmxM.10.1270	609.808	-0.348161	0.167227	0.0373459	0.0807049
LmxM.10.1280	1749.2	-0.0915834	0.192157	0.633642	0.739186
LmxM.10.1290	670.277	-0.222062	0.213672	0.298681	0.425418
LmxM.10.1300	4396.38	-0.128423	0.25294	0.611648	0.721264
LmxM.10.1310	277.822	0.740077	0.230788	0.00134248	0.00488467
LmxM.10.1320	1057.85	0.899396	0.169705	1.15962e-07	1.11785e-06
LmxM.11_173321	303.796	-0.183222	0.217542	0.399655	0.529305
LmxM.11_193234	377.166	0.334719	0.319198	0.294351	0.421082
LmxM.11_194280	1182.54	0.135235	0.164285	0.41041	0.539311
LmxM.11_244822	418.156	-0.285121	0.207126	0.16865	0.272292
LmxM.11_29705	594.416	1.15053	0.163399	1.90553e-12	4.32426e-11
LmxM.11_305205	1349.24	0.742964	0.279233	0.0077971	0.0219399
LmxM.11_307776	2413.66	-1.10659	0.163253	1.21545e-11	2.40972e-10
LmxM.11_343183	1680.16	0.853425	0.212823	6.07158e-05	0.000321416
LmxM.11_387060	204.784	0.0736055	0.375952	0.844779	0.897187
LmxM.11_426903	129.567	-0.678636	0.265678	0.0106383	0.0284147
LmxM.11_461343	379.055	-0.125754	0.194222	0.517325	0.640934
LmxM.11_518063	498.054	-0.917951	0.202356	5.72479e-06	3.82774e-05
LmxM.11_59226	272.703	-0.470115	0.281215	0.0945785	0.172737
LmxM.11_60253	131.516	0.0443938	0.346233	0.897975	0.933148
LmxM.11_76418	124.02	0.165529	0.274903	0.547084	0.666956
LmxM.11.0010	49.9572	-0.783449	0.408848	0.0553349	0.111306
LmxM.11.0020	151.013	-0.626859	0.377594	0.0968861	0.176051
LmxM.11.0030	292.982	-0.204281	0.214009	0.33981	0.470808
LmxM.11.0040	495.279	-1.05993	0.186471	1.31469e-08	1.54569e-07
LmxM.11.0050	339.417	-1.33131	0.226894	4.42378e-09	5.77567e-08
LmxM.11.0060	789.406	-1.21013	0.224816	7.33418e-08	7.38286e-07
LmxM.11.0070	975.148	0.0129375	0.162745	0.936639	0.959399
LmxM.11.0080	372.53	0.0027287	0.240428	0.990945	0.994386
LmxM.11.0090	340.483	1.39318	0.239182	5.71965e-09	7.31023e-08
LmxM.11.0100	1098.6	1.69338	0.16082	6.30405e-26	5.16819e-24
LmxM.11.0110	228.928	-0.119938	0.190245	0.528405	0.649708
LmxM.11.0120	531.625	-0.322891	0.222709	0.147105	0.244102
LmxM.11.0130	725.534	-0.344896	0.203413	0.0899727	0.165739
LmxM.11.0140	386.005	0.314981	0.19658	0.109088	0.193321
LmxM.11.0150	742.543	0.685215	0.2246	0.00228216	0.00773469
LmxM.11.0160	420.378	0.0221827	0.202122	0.912608	0.943074
LmxM.11.0170	660.177	-0.665972	0.208333	0.00139024	0.00503832
LmxM.11.0180	298.136	-0.0754041	0.219108	0.73074	0.814419
LmxM.11.0190	386.766	-0.303933	0.189681	0.109082	0.193321
LmxM.11.0200	103.396	-0.538759	0.27478	0.0499145	0.101889
LmxM.11.0210	1414.73	1.41078	0.185808	3.13335e-14	8.96649e-13
LmxM.11.0220	130.866	-0.246701	0.283726	0.38457	0.515253
LmxM.11.0230	356.948	-0.303033	0.169233	0.0733539	0.140708
LmxM.11.0240	953.314	1.40906	0.190722	1.49045e-13	3.93133e-12
LmxM.11.0250	406.852	0.346513	0.240002	0.148798	0.245836
LmxM.11.0260	845.606	0.853791	0.277022	0.00205589	0.00707318
LmxM.11.0270	247.263	0.0810895	0.231892	0.726574	0.810868
LmxM.11.0280	727.477	-0.0639645	0.142753	0.654095	0.755652
LmxM.11.0290	435.423	0.592103	0.195625	0.00247215	0.00828299
LmxM.11.0300	77.7689	-0.703406	0.298542	0.0184663	0.0447638
LmxM.11.0310	590.29	1.26586	0.199625	2.27944e-10	3.70409e-09
LmxM.11.0320	1465.99	0.416604	0.133762	0.00184253	0.00642414
LmxM.11.0330	476.562	1.62575	0.171462	2.50132e-21	1.47805e-19
LmxM.11.0340	362.705	-1.10669	0.183855	1.75093e-09	2.45887e-08
LmxM.11.0350	2297.91	0.807615	0.172472	2.83266e-06	2.01542e-05
LmxM.11.0360	416.729	-0.383912	0.207543	0.0643424	0.125944
LmxM.11.0370	354.464	-0.442108	0.196805	0.0246768	0.0569802
LmxM.11.0380	899.576	0.210968	0.193511	0.275621	0.399392
LmxM.11.0390	436.008	0.106375	0.225887	0.637699	0.742459
LmxM.11.0400	3549.69	0.672289	0.266645	0.0116926	0.0308145
LmxM.11.0410	1197.91	0.491338	0.194026	0.0113306	0.0299909
LmxM.11.0420	485.421	0.144461	0.221872	0.514983	0.63864
LmxM.11.0430	462.354	-0.356715	0.154464	0.0209229	0.0497253
LmxM.11.0440	416.229	-0.307841	0.21122	0.144994	0.241746
LmxM.11.0450	511.456	0.826469	0.191533	1.59586e-05	9.79913e-05
LmxM.11.0460	358.506	-0.452157	0.21621	0.0365027	0.0790515
LmxM.11.0470	923.233	0.514854	0.196271	0.00871124	0.0241096
LmxM.11.0475	203.119	-0.620878	0.204917	0.00244636	0.00822079
LmxM.11.0480	417.965	0.267739	0.287355	0.351472	0.482631
LmxM.11.0490	105.202	0.179478	0.363816	0.621787	0.729815
LmxM.11.0500	124.523	-0.0677858	0.303012	0.822986	0.880975
LmxM.11.0510	383.049	-0.780954	0.235814	0.000927173	0.00356605
LmxM.11.0520	672.384	0.804746	0.191366	2.60757e-05	0.000152696
LmxM.11.0530	308.983	-0.0978864	0.168595	0.561509	0.680223
LmxM.11.0540	557.549	0.0289694	0.204309	0.887245	0.925697
LmxM.11.0550	1183.1	0.271725	0.243075	0.263625	0.386186
LmxM.11.0560	1002.17	0.0483134	0.198211	0.807426	0.870257
LmxM.11.0570	671.338	0.791068	0.258242	0.00218927	0.00748117
LmxM.11.0580	1094.66	0.74543	0.1898	8.58516e-05	0.000438166
LmxM.11.0590	593.759	0.435123	0.18053	0.0159417	0.0396857
LmxM.11.0600	470.719	-0.487166	0.187048	0.00920103	0.0251818
LmxM.11.0610	225.184	-0.0921731	0.28963	0.750299	0.828708
LmxM.11.0620	689.19	-0.0495741	0.205161	0.809063	0.8716
LmxM.11.0630	1156.16	2.20381	0.20373	2.84888e-27	2.54164e-25
LmxM.11.0640	1421.04	0.176419	0.155248	0.255801	0.377031
LmxM.11.0650	245.47	0.220861	0.277581	0.426227	0.555126
LmxM.11.0660	849.168	-0.315398	0.217579	0.147175	0.244174
LmxM.11.0660a	116.179	0.489661	0.352747	0.165096	0.267469
LmxM.11.0670	437.151	1.69134	0.27143	4.62844e-10	7.1267e-09
LmxM.11.0675	63.9413	-0.37619	0.411745	0.360902	0.492238
LmxM.11.0690	441.487	-0.335648	0.209786	0.109609	0.194054
LmxM.11.0700	513.406	0.0432066	0.204581	0.832734	0.888901
LmxM.11.0710	399.404	-0.184587	0.183771	0.315167	0.444241
LmxM.11.0720	1681.57	0.0405895	0.138557	0.769564	0.842929
LmxM.11.0730	700.07	0.0878125	0.162135	0.588093	0.702961
LmxM.11.0740	534.759	0.632868	0.189304	0.000828401	0.00322432
LmxM.11.0750	685.353	0.0272088	0.207746	0.895798	0.931636
LmxM.11.0760	4504.44	0.0709644	0.227466	0.755057	0.832044
LmxM.11.0770	11011.9	0.250499	0.126298	0.0473242	0.0977418
LmxM.11.0790	637.908	-0.0513812	0.171817	0.764905	0.839339
LmxM.11.0800	156.1	0.279451	0.264374	0.290498	0.416435
LmxM.11.0810	631.44	1.03187	0.169191	1.06838e-09	1.53348e-08
LmxM.11.0820	2101.53	1.25318	0.222146	1.68818e-08	1.93482e-07
LmxM.11.0830	805.454	-0.213397	0.243252	0.38034	0.511618
LmxM.11.0840	605.447	-0.351103	0.253876	0.166674	0.269641
LmxM.11.0850	669.128	0.3051	0.196573	0.12064	0.20998
LmxM.11.0860	797.231	0.265128	0.189171	0.161057	0.262421
LmxM.11.0870	1259.85	0.441762	0.252184	0.0798174	0.150256
LmxM.11.0880	1097.69	0.201929	0.167664	0.228449	0.344642
LmxM.11.0890	470.601	0.371062	0.210185	0.0774959	0.146828
LmxM.11.0900	470.004	0.409854	0.210506	0.0515358	0.104705
LmxM.11.0910	631.48	0.260953	0.215693	0.226341	0.341973
LmxM.11.0920	700.324	-0.0908156	0.175982	0.60582	0.717053
LmxM.11.0930	236.557	0.202448	0.226042	0.370456	0.502182
LmxM.11.0940	738.54	0.405255	0.163177	0.0130088	0.0337168
LmxM.11.0950	1171.05	-0.480508	0.205189	0.0191918	0.046276
LmxM.11.0960	5402.45	0.347547	0.220219	0.114522	0.201421
LmxM.11.0970	6174.91	0.725947	0.254948	0.00440735	0.0135818
LmxM.11.0980	266.883	-0.493737	0.200764	0.0139213	0.0356254
LmxM.11.0990	401.896	-0.221038	0.165792	0.182456	0.290119
LmxM.11.1000	2026.51	-0.580389	0.243384	0.017095	0.0421126
LmxM.11.1010	871.744	-0.171775	0.144999	0.23615	0.354206
LmxM.11.1020	236.797	-0.677152	0.245337	0.00577849	0.0170451
LmxM.11.1030	1396.09	0.631783	0.181335	0.000493861	0.00204744
LmxM.11.1040	643.396	0.0128281	0.290965	0.964834	0.978835
LmxM.11.1050	1955.62	0.673871	0.176061	0.000129461	0.000629325
LmxM.11.1070	775.232	-0.450313	0.203026	0.0265545	0.0605932
LmxM.11.1080	477.646	-0.444681	0.177918	0.0124418	0.0324786
LmxM.11.1090	35.2978	-0.338902	0.381844	0.374788	0.506019
LmxM.11.1100	2483.69	1.20514	0.21004	9.59768e-09	1.15223e-07
LmxM.11.1120	314.488	-0.0300848	0.185895	0.871434	0.914021
LmxM.11.1130	2752.36	0.00470265	0.380008	0.990126	0.994169
LmxM.11.1130partial	562.923	0.115867	0.381667	0.761448	0.837363
LmxM.11.1160	939.488	0.380462	0.152427	0.0125593	0.0327383
LmxM.11.1170	2712.89	0.0899546	0.187654	0.63168	0.737717
LmxM.11.1180	617.495	-0.214189	0.16736	0.200611	0.312543
LmxM.11.1190	2937.99	-0.455678	0.179103	0.010952	0.0291329
LmxM.11.1200	710.274	-0.214512	0.179898	0.233101	0.3504
LmxM.11.1210	3130.33	-0.0539248	0.131586	0.681948	0.777508
LmxM.11.1220	1082.61	-1.04434	0.359244	0.00364862	0.0115906
LmxM.11.1220a	1471.79	0.156626	0.422723	0.710997	0.799466
LmxM.11.1230	300.414	-0.678352	0.329951	0.0397908	0.0850989
LmxM.11.1240	525.633	-0.935583	0.365247	0.0104219	0.0279596
LmxM.11.1250	2514.85	-1.53279	0.229027	2.192e-11	4.12985e-10
LmxM.11.1260	144.665	-0.607269	0.232659	0.00905101	0.0248384
LmxM.11.1270	324.982	0.22154	0.255769	0.386395	0.516632
LmxM.11.1280	664.79	-0.32859	0.162961	0.0437606	0.0916506
LmxM.11.1290	573.706	0.990534	0.246196	5.73757e-05	0.000306049
LmxM.11.1300	123.048	-0.622465	0.325924	0.0561531	0.112653
LmxM.11.1310	392.013	0.196923	0.20528	0.337413	0.468629
LmxM.11.1320	441.886	0.492286	0.226064	0.0294326	0.0661163
LmxM.11.1330	995.091	0.591118	0.166718	0.000391709	0.00168532
LmxM.11.1340	651.715	-0.339889	0.224678	0.130335	0.222669
LmxM.11.1350	423.517	-0.289049	0.178238	0.104868	0.187411
LmxM.11.1360	557.818	0.0485943	0.205383	0.812965	0.874203
LmxM.11.1370	322.233	0.491544	0.287253	0.087046	0.161393
LmxM.11.1380	228.913	-0.388569	0.220069	0.0774507	0.146772
LmxM.12_105940	1424.26	0.603464	0.234629	0.0101115	0.0273202
LmxM.12_20327	689.738	-0.0986224	0.181533	0.58694	0.701952
LmxM.12_255117	190.758	0.306987	0.241092	0.202904	0.315467
LmxM.12_260513	590.942	2.1234	0.244067	3.31655e-18	1.52427e-16
LmxM.12_273981	16.1487	-0.530684	0.425242	NA	NA
LmxM.12_279523	153.112	0.8657	0.280693	0.00204135	0.0070338
LmxM.12_285464	570.173	0.969968	0.225169	1.64931e-05	0.000100933
LmxM.12_340742	438.796	-0.0240104	0.249096	0.923211	0.949934
LmxM.12_389271	107.732	-0.547543	0.278168	0.0490232	0.100408
LmxM.12_390601	317.824	-0.515678	0.267372	0.0537694	0.108709
LmxM.12_407974	297.672	-0.615811	0.210955	0.00350978	0.0112264
LmxM.12_477510	397.608	-1.22352	0.226617	6.69968e-08	6.81196e-07
LmxM.12_502033	185.318	-0.671306	0.223051	0.00261545	0.00869269
LmxM.12_65775	159.157	-0.494533	0.235946	0.0360854	0.0783383
LmxM.12_84344	294.315	-0.194588	0.232568	0.402766	0.532109
LmxM.12.0010	136.707	-0.539029	0.359406	0.133672	0.22724
LmxM.12.0020	124.695	-0.191809	0.293643	0.513623	0.637911
LmxM.12.0030	433.311	0.145653	0.232031	0.53018	0.650987
LmxM.12.0040	459.434	0.294447	0.207374	0.155641	0.254966
LmxM.12.0045	50.6134	-0.45948	0.345287	0.183281	0.291278
LmxM.12.0050	261.91	-0.281256	0.21923	0.199517	0.311157
LmxM.12.0060	483.91	0.132548	0.208755	0.525464	0.647315
LmxM.12.0070	258.333	0.511867	0.312165	0.101061	0.182087
LmxM.12.0075	23.3121	-0.789131	0.413324	0.0562323	0.112787
LmxM.12.0080	89.0601	0.314824	0.284023	0.26767	0.39054
LmxM.12.0090	118.539	-0.107908	0.330227	0.743842	0.824176
LmxM.12.0100	359.828	-0.678604	0.165957	4.33145e-05	0.000238164
LmxM.12.0110	298.147	0.0890554	0.219436	0.684862	0.779323
LmxM.12.0120	633.542	-0.220771	0.190471	0.246426	0.366341
LmxM.12.0130	1295.23	0.481697	0.235508	0.04082	0.0867314
LmxM.12.0140	680.858	0.51556	0.261061	0.0482831	0.099182
LmxM.12.0150	313.353	0.017432	0.200561	0.930738	0.954662
LmxM.12.0160	985.533	-0.27414	0.242398	0.258075	0.379829
LmxM.12.0170	173.283	0.361083	0.242493	0.136474	0.230586
LmxM.12.0180	454.583	-0.390919	0.201652	0.052552	0.106508
LmxM.12.0190	790.845	-0.0776393	0.159529	0.626485	0.733344
LmxM.12.0200	724.573	-0.291517	0.14645	0.0465301	0.096386
LmxM.12.0210	474.047	0.301072	0.206475	0.144798	0.241552
LmxM.12.0220	761.314	-0.000780142	0.159706	0.996102	0.997637
LmxM.12.0230	648.852	-0.436475	0.158319	0.00583463	0.0171794
LmxM.12.0240	650.131	0.579738	0.213497	0.00661879	0.0190665
LmxM.12.0250	1762.42	1.29163	0.226301	1.14588e-08	1.36129e-07
LmxM.12.0260	1235.77	0.683017	0.188078	0.000281706	0.0012554
LmxM.12.0270	283.345	-0.0499139	0.210857	0.812875	0.874203
LmxM.12.0280	1376.36	0.595769	0.222872	0.00751428	0.0212492
LmxM.12.0290	885.73	-0.0483701	0.171899	0.778414	0.849451
LmxM.12.0300	850.236	-0.000984	0.181368	0.995671	0.99743
LmxM.12.0310	480.531	-0.753747	0.194967	0.000110628	0.000546235
LmxM.12.0320	1823.77	-0.0455576	0.18991	0.810415	0.872445
LmxM.12.0330	543.294	-0.042661	0.227369	0.851167	0.901283
LmxM.12.0340	1174.53	-0.420018	0.221558	0.0579931	0.115732
LmxM.12.0350	1191.82	0.354326	0.180605	0.0497753	0.101629
LmxM.12.0360	699.513	-0.0153555	0.193448	0.936732	0.959399
LmxM.12.0370	457.379	-0.600097	0.171509	0.000467137	0.00195716
LmxM.12.0380	2200.82	0.317119	0.215592	0.141313	0.236906
LmxM.12.0390	940.134	-0.0965614	0.160719	0.547967	0.667671
LmxM.12.0400	2349.28	2.62509	0.237553	2.17887e-28	2.10933e-26
LmxM.12.0405	299.183	-0.384828	0.271189	0.155887	0.255231
LmxM.12.0410	997.436	-0.375008	0.162093	0.0206927	0.0493199
LmxM.12.0420	109.053	-0.495595	0.256126	0.0529944	0.10731
LmxM.12.0430	200.948	0.026638	0.20158	0.894869	0.931302
LmxM.12.0440	313.312	0.00600663	0.246938	0.980594	0.988414
LmxM.12.0450	986.207	-0.0742166	0.146313	0.611983	0.721379
LmxM.12.0460	333.48	-0.928713	0.212074	1.19125e-05	7.50197e-05
LmxM.12.0470	10.1554	-0.167202	0.42647	0.695014	0.78662
LmxM.12.0480	503.871	-2.72346	0.347416	4.53501e-15	1.48984e-13
LmxM.12.0490	402.297	-0.399089	0.309178	0.19677	0.308089
LmxM.12.0500	187.242	-0.310232	0.305099	0.309237	0.437045
LmxM.12.0510	131.732	-1.04616	0.358909	0.00355881	0.0113592
LmxM.12.0520	190.419	0.239277	0.345294	0.488332	0.614935
LmxM.12.0530	1440.81	-0.66739	0.234418	0.00441319	0.0135905
LmxM.12.0540	410.97	-0.0597265	0.214175	0.780346	0.850926
LmxM.12.0550	387.889	-0.0048482	0.161595	0.976065	0.985487
LmxM.12.0560	755.669	-0.115101	0.151178	0.446444	0.575201
LmxM.12.0570	1067.15	-0.0643944	0.150531	0.668811	0.767391
LmxM.12.0590	402.248	0.147978	0.222698	0.506383	0.631098
LmxM.12.0600	857.414	0.338426	0.161522	0.0361507	0.0784573
LmxM.12.0610	272.928	-0.237876	0.248202	0.337863	0.468896
LmxM.12.0620	589.454	0.322939	0.161392	0.0453962	0.0945246
LmxM.12.0630	847.265	0.36455	0.222139	0.100779	0.18171
LmxM.12.0640	700.136	1.30097	0.171002	2.78579e-14	8.04784e-13
LmxM.12.0650	796.832	-0.335345	0.185023	0.0699176	0.13543
LmxM.12.0660	1228.43	0.253662	0.197409	0.198809	0.310368
LmxM.12.0670	3470.48	1.0591	0.213912	7.3787e-07	5.9264e-06
LmxM.12.0680	665.269	-0.280068	0.150538	0.0628223	0.12342
LmxM.12.0690	340.673	-0.573692	0.248292	0.0208572	0.0496211
LmxM.12.0700	535.585	0.823965	0.151701	5.58829e-08	5.82514e-07
LmxM.12.0710	1190.41	-0.0360552	0.232282	0.876647	0.91843
LmxM.12.0850	1054.11	3.30503	0.303275	1.18045e-27	1.08506e-25
LmxM.12.0867	565.724	0.944328	0.194299	1.17275e-06	8.99076e-06
LmxM.12.0870partial	197.189	0.119514	0.26311	0.649658	0.751958
LmxM.12.0890	0	NA	NA	NA	NA
LmxM.12.0891	72.4281	-0.0355063	0.105832	NA	NA
LmxM.12.0905	87.3472	0.623692	0.399739	0.118701	0.207288
LmxM.12.0910	56.7404	1.50296	0.383941	9.05681e-05	0.000459403
LmxM.12.0980	1700.63	0.221835	0.426057	0.602597	0.714574
LmxM.12.0990	1612.49	0.321998	0.425855	0.449576	0.577845
LmxM.12.1090	31.4701	-0.228198	0.419414	0.586382	0.701561
LmxM.12.1100	716.837	-0.358686	0.176411	0.0420284	0.0887786
LmxM.12.1110	1106.6	-0.0221295	0.171536	0.897352	0.932819
LmxM.12.1120	1790.57	0.494033	0.17184	0.00404078	0.0126188
LmxM.12.1130	1508.06	1.11821	0.132987	4.15712e-17	1.74331e-15
LmxM.12.1140	379.827	0.640787	0.2101	0.00228911	0.00775248
LmxM.12.1150	1010.53	-0.383243	0.147699	0.00946566	0.0258206
LmxM.12.1160	763.669	-0.866385	0.164683	1.43329e-07	1.34325e-06
LmxM.12.1170	632.922	-0.186055	0.168341	0.269063	0.391943
LmxM.12.1180	526.966	0.607383	0.17797	0.00064291	0.00258291
LmxM.12.1190	993.946	0.256774	0.142851	0.072258	0.138953
LmxM.12.1200	1215.76	0.31519	0.167977	0.0606014	0.119911
LmxM.12.1210	608.373	-0.119015	0.174909	0.496225	0.621819
LmxM.12.1220	926.452	0.246326	0.167546	0.141509	0.237107
LmxM.12.1230	534.878	-0.0655484	0.160739	0.683424	0.778466
LmxM.12.1240	534.638	-0.295255	0.277557	0.287436	0.413087
LmxM.12.1250	715.453	-0.304878	0.158267	0.0540611	0.109202
LmxM.12.1260	1172.22	-0.282615	0.202168	0.162136	0.263753
LmxM.12.1270	1217.68	1.12648	0.171396	4.95269e-11	8.90702e-10
LmxM.12.1280	588.158	-0.175301	0.202529	0.386732	0.516937
LmxM.12.1290	377.915	-0.482494	0.178349	0.00682367	0.0195576
LmxM.12.1300	297.975	0.140144	0.231561	0.545037	0.665392
LmxM.12.1310	528.572	-0.823745	0.175142	2.55981e-06	1.84145e-05
LmxM.12.1320	658.204	-0.510016	0.169278	0.00258767	0.0086224
LmxM.12.1330	967.153	0.334496	0.188653	0.0762162	0.145189
LmxM.12.1340	566.959	0.119674	0.167623	0.475262	0.603275
LmxM.13_117731	180.447	0.240755	0.366334	0.511051	0.635844
LmxM.13_158814	388.872	0.445738	0.390107	0.253203	0.37405
LmxM.13_172912	147.497	-0.418946	0.231441	0.0702705	0.135949
LmxM.13_191476	207.686	1.19933	0.204135	4.22464e-09	5.5475e-08
LmxM.13_214298	1.49856	-0.275664	0.317188	0.3848	0.515332
LmxM.13_22199	1059.39	0.751264	0.319141	0.0185716	0.0449472
LmxM.13_27011	128.562	-1.63163	0.278737	4.80841e-09	6.22425e-08
LmxM.13_332574	0	NA	NA	NA	NA
LmxM.13_35696	878.911	0.0512744	0.268358	0.848473	0.899476
LmxM.13_384638	192.291	-0.473777	0.231196	0.0404382	0.0860789
LmxM.13_411910	352.925	-0.464772	0.209815	0.0267501	0.0609785
LmxM.13_421550	96.2187	-0.144176	0.267981	0.590571	0.704905
LmxM.13_473248	202.251	-0.377432	0.297946	0.205234	0.318198
LmxM.13_503797	108.074	-1.36122	0.25253	7.03215e-08	7.11029e-07
LmxM.13_5093	474.306	-0.806795	0.254756	0.00154057	0.00551284
LmxM.13_516338	607.408	0.0605151	0.241579	0.802202	0.866885
LmxM.13_543655	434.571	-0.477144	0.264214	0.0709342	0.136846
LmxM.13_551909	1218.07	-0.0733694	0.19856	0.71175	0.799719
LmxM.13_555242	131.659	0.297053	0.234574	0.205386	0.318198
LmxM.13_583908	54.6047	-0.271752	0.338515	0.422103	0.550938
LmxM.13.0010	377.586	-0.23652	0.174545	0.175398	0.281206
LmxM.13.0020	517.178	-0.390476	0.167077	0.0194341	0.046724
LmxM.13.0030	966.805	0.0609357	0.186264	0.743557	0.823961
LmxM.13.0040	372.79	-0.294609	0.165514	0.0750826	0.14342
LmxM.13.0050	155.793	0.255972	0.304694	0.400855	0.530432
LmxM.13.0060	308.162	-0.278712	0.248636	0.262302	0.384558
LmxM.13.0070	828.803	-0.160455	0.184293	0.383944	0.514839
LmxM.13.0080	1299.26	0.458607	0.188555	0.0150063	0.0378067
LmxM.13.0090	572.471	0.310388	0.229781	0.17676	0.28294
LmxM.13.0100	420.033	-0.904024	0.197401	4.65815e-06	3.16101e-05
LmxM.13.0110	1036.86	0.551912	0.198414	0.005409	0.016153
LmxM.13.0120	408.859	-0.650013	0.231464	0.0049809	0.0150736
LmxM.13.0130	718.223	1.40477	0.207493	1.28633e-11	2.53367e-10
LmxM.13.0140	754.514	-0.394281	0.244231	0.106445	0.189486
LmxM.13.0150	509.185	-0.0802506	0.181602	0.65856	0.759074
LmxM.13.0160	2317.2	2.06323	0.257891	1.24035e-15	4.40904e-14
LmxM.13.0170	696.356	-0.0425082	0.180032	0.813343	0.874356
LmxM.13.0180	155.636	0.296576	0.208031	0.153974	0.252736
LmxM.13.0190	666.668	1.15132	0.225033	3.11739e-07	2.72772e-06
LmxM.13.0200	2476.84	-2.58934	0.152096	5.41116e-65	2.14094e-62
LmxM.13.0210	1112.42	-0.968617	0.163642	3.23679e-09	4.34437e-08
LmxM.13.0220	633.13	0.350147	0.26614	0.188291	0.29737
LmxM.13.0230	333.344	-0.454545	0.258392	0.0785554	0.148526
LmxM.13.0240	413.176	-0.0626513	0.256645	0.80714	0.870052
LmxM.13.0250	598.903	0.401493	0.154783	0.00948895	0.0258686
LmxM.13.0260	389.833	0.158478	0.197266	0.421759	0.550646
LmxM.13.0270	1710.82	0.6382	0.182584	0.00047338	0.00197854
LmxM.13.0280	118986	-0.744007	0.2128	0.000471801	0.00197307
LmxM.13.0290partial	3083.4	-0.15482	0.42192	0.713662	0.801274
LmxM.13.0300	2826.04	0.218605	0.257171	0.395304	0.525456
LmxM.13.0390	9221.62	-0.409137	0.334618	0.221444	0.336249
LmxM.13.0400	812.831	-0.441752	0.186002	0.0175496	0.0430463
LmxM.13.0410	778.012	-0.225136	0.146702	0.124871	0.215667
LmxM.13.0420	608.665	0.559373	0.22935	0.01473	0.0372756
LmxM.13.0430	1245.44	1.20909	0.163135	1.24801e-13	3.31104e-12
LmxM.13.0440	598.742	-0.628485	0.246905	0.0109137	0.0290637
LmxM.13.0450	3880.1	-0.523088	0.241189	0.0300984	0.0674377
LmxM.13.0460	692.857	0.203699	0.335715	0.544009	0.664584
LmxM.13.0470	591.038	-0.720482	0.194127	0.000206123	0.000957487
LmxM.13.0480	923.365	0.267565	0.245316	0.275407	0.399267
LmxM.13.0490	1305.96	0.247135	0.160225	0.122971	0.212988
LmxM.13.0500	1739.21	0.180155	0.246597	0.465046	0.593454
LmxM.13.0510	264.899	-0.941027	0.242068	0.000101302	0.000506787
LmxM.13.0520	268.486	0.224002	0.2483	0.36698	0.498524
LmxM.13.0530	743.04	0.0328376	0.15984	0.837228	0.891416
LmxM.13.0540	449.121	0.268772	0.185571	0.147519	0.244566
LmxM.13.0550	808.172	0.27083	0.180461	0.133416	0.226974
LmxM.13.0560	7536.36	0.425858	0.244392	0.0814177	0.152826
LmxM.13.0570	2978.14	0.250067	0.226149	0.268829	0.39168
LmxM.13.0580	2017.01	0.142271	0.144554	0.325014	0.45425
LmxM.13.0590	300.168	-0.000922938	0.19498	0.996223	0.997648
LmxM.13.0600	398.34	0.210701	0.197705	0.286542	0.412176
LmxM.13.0610	184.813	-0.448107	0.354639	0.206389	0.319357
LmxM.13.0620	790.591	-0.227482	0.184098	0.216585	0.330747
LmxM.13.0630	1126.74	-1.06968	0.186779	1.02216e-08	1.2239e-07
LmxM.13.0640	2022.09	0.45825	0.147547	0.00189764	0.00659607
LmxM.13.0650	779.599	-0.58296	0.215643	0.00686429	0.0196554
LmxM.13.0660	607.869	1.58548	0.187353	2.61693e-17	1.11281e-15
LmxM.13.0670	1847.39	1.12027	0.232786	1.49087e-06	1.12216e-05
LmxM.13.0680	893.577	0.536341	0.174622	0.00213028	0.0073098
LmxM.13.0690	807.822	1.69732	0.21243	1.34892e-15	4.73946e-14
LmxM.13.0700	148.534	-0.520852	0.257284	0.0429265	0.0902776
LmxM.13.0710	487.727	0.221771	0.226926	0.32843	0.458321
LmxM.13.0720	335.429	-0.00914522	0.179123	0.959281	0.97525
LmxM.13.0730	1469.5	-0.34664	0.141615	0.0143743	0.0365788
LmxM.13.0740	1026.02	0.0122011	0.261358	0.962766	0.977322
LmxM.13.0750	307.476	0.108121	0.284199	0.703619	0.79339
LmxM.13.0760	1135.93	-0.0389557	0.192189	0.839373	0.89285
LmxM.13.0770	505.78	-0.414034	0.174449	0.0176259	0.0431868
LmxM.13.0780	817.62	-0.230533	0.174362	0.186119	0.294863
LmxM.13.0790	430.882	-0.43638	0.227128	0.054695	0.110214
[truncated: 7,171 more rows]

## Sheet: padj<0.05
Gene ID	baseMean	log2FoldChange	lfcSE	stat	pvalue	padj
LmxM.24.1560	1815.01	3.34015	0.24158	13.8263	1.76922e-43	3.2857e-41
LmxM.12.0850	1054.11	3.30503	0.303275	10.8978	1.18045e-27	1.08506e-25
LmxM.08_29.1760	6090.91	3.29439	0.179678	18.3349	4.3563e-75	2.08644e-72
LmxM.32.0794	1684.62	3.28023	0.193435	16.9578	1.68573e-64	5.90006e-62
LmxM.32.0610	391.109	3.21184	0.287597	11.1679	5.85808e-29	5.92317e-27
LmxM.18.1640	1629.59	3.19983	0.200754	15.9391	3.39332e-57	9.96103e-55
LmxM.10.0470	3583.82	3.16132	0.287976	10.9777	4.89207e-28	4.63727e-26
LmxM.09.0930	3119.93	3.03748	0.286098	10.6169	2.48613e-26	2.07557e-24
LmxM.09.1320	1073.34	2.9121	0.208405	13.9733	2.26861e-44	4.58764e-42
LmxM.36.3620	3328	2.89207	0.170425	16.9698	1.37389e-64	5.00094e-62
LmxM.31.1910	1443.67	2.87217	0.188419	15.2435	1.81814e-52	4.59585e-50
LmxM.16_570431	2177.44	2.83289	0.283801	9.98194	1.82855e-23	1.28991e-21
LmxM.10.0180	461.162	2.80634	0.261403	10.7357	6.9188e-27	6.11273e-25
LmxM.08_29.1030	824.796	2.77378	0.199059	13.9345	3.91099e-44	7.73695e-42
LmxM.20.0150	772.891	2.76105	0.214633	12.864	7.17318e-38	1.10637e-35
LmxM.16.1430	6955.82	2.72913	0.161276	16.9221	3.09353e-64	1.04264e-61
LmxM.15.1240	7862.91	2.72394	0.211162	12.8998	4.51344e-38	7.20567e-36
LmxM.19.0520	1613.6	2.6917	0.299117	8.99883	2.28129e-19	1.16628e-17
LmxM.17.0260	1161.55	2.68688	0.27154	9.89497	4.37755e-23	2.97281e-21
LmxM.08_29.1170	741.307	2.68615	0.191212	14.048	7.91974e-45	1.63795e-42
LmxM.12.0400	2349.28	2.62509	0.237553	11.0505	2.17887e-28	2.10933e-26
LmxM.24.2110	8412.73	2.58744	0.212626	12.169	4.54887e-34	6.08746e-32
LmxM.10.0460	7676.05	2.58734	0.344166	7.5177	5.57499e-14	1.55621e-12
LmxM.27.2020	4929.2	2.58263	0.218418	11.8242	2.92605e-32	3.59825e-30
LmxM.34.3230	5294.96	2.56821	0.189948	13.5206	1.18222e-41	2.02985e-39
LmxM.08_29.1100	856.614	2.55391	0.277526	9.20242	3.49972e-20	1.89568e-18
LmxM.31.1960	1799.89	2.55152	0.237843	10.7278	7.54093e-27	6.53548e-25
LmxM.33.0410	651.167	2.50989	0.211604	11.8612	1.88157e-32	2.34552e-30
LmxM.36.6480	3066.36	2.46796	0.170124	14.5068	1.09723e-47	2.56021e-45
LmxM.36.6290	8391.9	2.43045	0.27542	8.82452	1.09929e-18	5.21016e-17
LmxM.34.5340	513.566	2.42747	0.286088	8.48505	2.15626e-17	9.29952e-16
LmxM.36.4230	592.966	2.4181	0.271767	8.89767	5.70315e-19	2.82058e-17
LmxM.02.0550	855.949	2.41672	0.166801	14.4887	1.42838e-47	3.24956e-45
LmxM.13.1070	1842.8	2.39676	0.225242	10.6408	1.92441e-26	1.63665e-24
LmxM.14.1120b	205.949	2.39443	0.424929	5.63489	1.75169e-08	2.00256e-07
LmxM.20.1180	1850.34	2.38539	0.214236	11.1344	8.52997e-29	8.43725e-27
LmxM.30.0010	3652.25	2.38383	0.268478	8.87905	6.74332e-19	3.28151e-17
LmxM.10.0260	2300.59	2.3671	0.286959	8.2489	1.59859e-16	6.19028e-15
LmxM.36.2660	1585.03	2.35961	0.204548	11.5357	8.71457e-31	9.79045e-29
LmxM.17.0084	301.182	2.34663	0.377091	6.223	4.87743e-10	7.4596e-09
LmxM.17.0200	1816.48	2.32239	0.23563	9.85609	6.45152e-23	4.28532e-21
LmxM.29.2470	2095.52	2.31531	0.188257	12.2987	9.20959e-35	1.26981e-32
LmxM.36.2070	624.059	2.31145	0.276223	8.36807	5.85677e-17	2.39761e-15
LmxM.04.0310	1677.66	2.31105	0.350933	6.58543	4.53565e-11	8.22199e-10
LmxM.28.2780	21401.8	2.29304	0.236056	9.71399	2.6285e-22	1.68446e-20
LmxM.30.0880	2924.87	2.2681	0.287484	7.88946	3.03488e-15	1.03436e-13
LmxM.23.0690	2120.26	2.24104	0.197846	11.3272	9.62525e-30	9.95338e-28
LmxM.30.3070	4982.43	2.23763	0.175165	12.7744	2.27836e-37	3.45551e-35
LmxM.18.1080	1123.76	2.2286	0.17807	12.5154	6.15335e-36	8.88817e-34
LmxM.11.0630	1156.16	2.20381	0.20373	10.8174	2.84888e-27	2.54164e-25
LmxM.14.1120	1470.74	2.19475	0.176503	12.4346	1.69556e-35	2.37378e-33
LmxM.25.1000	1165.63	2.18813	0.261247	8.37569	5.48997e-17	2.29169e-15
LmxM.30.0350	11825.3	2.14266	0.293917	7.29004	3.0987e-13	7.87659e-12
LmxM.26.2380	1404.29	2.13066	0.196803	10.8264	2.58224e-27	2.32658e-25
LmxM.07.0310	776.006	2.12717	0.202131	10.5237	6.71601e-26	5.45676e-24
LmxM.12_260513	590.942	2.1234	0.244067	8.70008	3.31655e-18	1.52427e-16
LmxM.15.1480	1411.41	2.11506	0.201007	10.5224	6.81447e-26	5.48776e-24
LmxM.15_455510	3736.54	2.11455	0.199106	10.6202	2.40017e-26	2.02237e-24
LmxM.33.3955	1015.24	2.10829	0.214568	9.82579	8.71917e-23	5.7496e-21
LmxM.36.3180	1672.1	2.0974	0.225501	9.30106	1.39047e-20	7.95801e-19
LmxM.04.0130	475.068	2.09656	0.305403	6.86489	6.65442e-12	1.37939e-10
LmxM.27.0680	14554.9	2.09231	0.213847	9.78413	1.31718e-22	8.50094e-21
LmxM.02.0310	989.621	2.09159	0.182549	11.4577	2.15167e-30	2.35906e-28
LmxM.04.0280	1076.72	2.08842	0.240996	8.66577	4.48456e-18	2.03032e-16
LmxM.10.0390	494.774	2.0829	0.275297	7.566	3.84883e-14	1.09451e-12
LmxM.13.0160	2317.2	2.06323	0.257891	8.00038	1.24035e-15	4.40904e-14
LmxM.32.1070	2810.27	2.06047	0.246366	8.36345	6.09105e-17	2.47449e-15
LmxM.30.1800	3480.13	2.05525	0.344509	5.96573	2.43541e-09	3.32268e-08
LmxM.32.1140	1066.4	2.04479	0.190522	10.7326	7.15713e-27	6.26249e-25
LmxM.08_29.1570	1059.09	2.04209	0.274328	7.44398	9.76973e-14	2.65952e-12
LmxM.22.1150	634.739	2.04164	0.269724	7.56934	3.75124e-14	1.0701e-12
LmxM.16.1320	6249.89	2.03702	0.306674	6.64229	3.08837e-11	5.6776e-10
LmxM.29.2620	219.639	2.01672	0.241013	8.3677	5.87547e-17	2.39761e-15
LmxM.36.4780	932.056	2.0084	0.168231	11.9383	7.47203e-33	9.57683e-31
LmxM.10.0220	299.997	2.00118	0.23786	8.41328	3.98693e-17	1.68581e-15
LmxM.16.1425partial	444.06	1.99424	0.268531	7.42648	1.11524e-13	2.99372e-12
LmxM.24.0770	2473.69	1.98815	0.138405	14.3647	8.61227e-47	1.9115e-44
LmxM.36.5870	620.933	1.9847	0.173312	11.4516	2.30843e-30	2.5008e-28
LmxM.32.0990	764.984	1.96958	0.258542	7.61805	2.57533e-14	7.46354e-13
LmxM.08_29.1750	936.547	1.96329	0.27189	7.22089	5.16473e-13	1.28063e-11
LmxM.25.1710	2747.7	1.95834	0.2368	8.27002	1.33939e-16	5.22774e-15
LmxM.28_738754	28.4449	1.9578	0.420785	4.65272	3.27591e-06	2.29137e-05
LmxM.16.1420	3935.4	1.95499	0.234613	8.33281	7.89445e-17	3.17874e-15
LmxM.07.0830	1255.56	1.93245	0.183383	10.5378	5.78529e-26	4.78601e-24
LmxM.09.0920	2462.82	1.9286	0.240748	8.01084	1.13928e-15	4.08166e-14
LmxM.16.1100	934.947	1.92115	0.210511	9.12614	7.09879e-20	3.79994e-18
LmxM.36.5830	711.293	1.91389	0.214171	8.93627	4.02541e-19	2.01271e-17
LmxM.34.1460	1382.78	1.90535	0.271518	7.0174	2.26028e-12	5.07866e-11
LmxM.30.1800a	3094.63	1.90424	0.319007	5.96927	2.3831e-09	3.266e-08
LmxM.18.1580	1906.88	1.89472	0.166328	11.3915	4.61233e-30	4.88049e-28
LmxM.33.0110	1248.43	1.89216	0.274662	6.88908	5.6156e-12	1.18842e-10
LmxM.29.3090	2385.07	1.89189	0.204772	9.23901	2.48783e-20	1.38044e-18
LmxM.27_850316	646.785	1.88455	0.364594	5.16889	2.35493e-07	2.12177e-06
LmxM.18.1510	4232.12	1.87122	0.160144	11.6846	1.52789e-31	1.78254e-29
LmxM.09.0410	872.348	1.8552	0.251963	7.36298	1.79845e-13	4.68938e-12
LmxM.26.0640	5163.63	1.85405	0.25732	7.20522	5.79505e-13	1.42143e-11
LmxM.17.0250	1750.28	1.85125	0.229057	8.08204	6.36944e-16	2.33718e-14
LmxM.27.0510	925.188	1.83653	0.220538	8.3275	8.2564e-17	3.30983e-15
LmxM.28.2420	2052.04	1.82673	0.225631	8.09611	5.67462e-16	2.09915e-14
LmxM.32_1178325	448.744	1.82039	0.426217	4.27103	1.94568e-05	0.000116562
LmxM.34.0640	2403.87	1.81999	0.254062	7.16359	7.85928e-13	1.90211e-11
LmxM.33.0380	742.744	1.81856	0.227506	7.99344	1.3122e-15	4.64632e-14
LmxM.03.0410	2156.57	1.81538	0.316426	5.73714	9.62896e-09	1.15446e-07
LmxM.25.0490	17111	1.80816	0.233679	7.7378	1.01156e-14	3.15245e-13
LmxM.36.3300	644.803	1.80377	0.186038	9.69568	3.14543e-22	2.00163e-20
LmxM.05.0070	272.528	1.80204	0.230163	7.82941	4.90178e-15	1.60454e-13
LmxM.31.1830	840.239	1.8018	0.228939	7.87022	3.54011e-15	1.18438e-13
LmxM.30.2310	5009.52	1.80083	0.19781	9.10381	8.72173e-20	4.58773e-18
LmxM.10.0500	2964.64	1.794	0.185704	9.66055	4.4349e-22	2.76422e-20
LmxM.21.0440	945.432	1.79367	0.261949	6.84741	7.5199e-12	1.54472e-10
LmxM.31.3310	2754.83	1.76819	0.144887	12.204	2.96061e-34	4.02113e-32
LmxM.34.1230	513.618	1.75911	0.229597	7.6617	1.83484e-14	5.47444e-13
LmxM.25.2140	1599.67	1.75866	0.200952	8.75164	2.10265e-18	9.76232e-17
LmxM.10_90343	401.606	1.75735	0.270112	6.50601	7.71754e-11	1.3454e-09
LmxM.33.4600	874.022	1.74857	0.171936	10.1699	2.70084e-24	2.01456e-22
LmxM.14.0670	3333.42	1.74048	0.245869	7.0789	1.45307e-12	3.37319e-11
LmxM.33.3050	994.15	1.73738	0.240087	7.23647	4.60524e-13	1.15131e-11
LmxM.17.0191	718.982	1.73439	0.248243	6.98666	2.81502e-12	6.18759e-11
LmxM.08_29.1000	1312.22	1.73378	0.147816	11.7293	9.02361e-32	1.08046e-29
LmxM.31.0020	1057.74	1.73184	0.161752	10.7068	9.46229e-27	8.12329e-25
LmxM.30.0810	801.849	1.72446	0.240139	7.18112	6.91408e-13	1.68888e-11
LmxM.05.0510	3011.07	1.72424	0.195822	8.80513	1.307e-18	6.13726e-17
LmxM.36.5845	894.392	1.72389	0.169266	10.1845	2.3259e-24	1.76381e-22
LmxM.18_292380	162.203	1.72263	0.315594	5.45837	4.80521e-08	5.07867e-07
LmxM.14.0490	3757.15	1.71991	0.165588	10.3867	2.85043e-25	2.217e-23
LmxM.20.1400	975.37	1.71406	0.215228	7.96393	1.66656e-15	5.78845e-14
LmxM.28.2890	508.458	1.71275	0.224787	7.61946	2.54741e-14	7.4062e-13
LmxM.23.0360	4709.35	1.70845	0.256608	6.65783	2.77902e-11	5.17159e-10
LmxM.36.2360	3228.15	1.70261	0.216372	7.8689	3.57765e-15	1.19255e-13
LmxM.14.0320	2032.22	1.70047	0.188577	9.01737	1.9266e-19	9.90513e-18
LmxM.13.0690	807.822	1.69732	0.21243	7.99004	1.34892e-15	4.73946e-14
LmxM.33.0190	1304.45	1.69662	0.185225	9.15977	5.20065e-20	2.80035e-18
LmxM.11.0100	1098.6	1.69338	0.16082	10.5297	6.30405e-26	5.16819e-24
LmxM.06.0440	928.842	1.69315	0.227767	7.43368	1.05615e-13	2.86042e-12
LmxM.11.0670	437.151	1.69134	0.27143	6.23121	4.62844e-10	7.1267e-09
LmxM.28.1280	739.643	1.69073	0.206729	8.1785	2.87405e-16	1.08522e-14
LmxM.21.0240	6656.61	1.68759	0.2458	6.86571	6.61613e-12	1.37459e-10
LmxM.36.5340	983.716	1.68282	0.190491	8.83412	1.00886e-18	4.8833e-17
LmxM.26.2710	1297.31	1.68096	0.218568	7.69078	1.46242e-14	4.45083e-13
LmxM.28.1200	4730.56	1.6805	0.22013	7.63412	2.2736e-14	6.65265e-13
LmxM.10.0185	148.414	1.67945	0.243019	6.91078	4.81997e-12	1.03447e-10
LmxM.15.0440a	45.9182	1.67911	0.423448	3.96533	7.32946e-05	0.000381568
LmxM.33.3600	911.15	1.66889	0.206492	8.08211	6.36565e-16	2.33718e-14
LmxM.21.0130	2207.82	1.66649	0.217221	7.67186	1.69526e-14	5.1252e-13
LmxM.18.1370	3485.42	1.66589	0.192203	8.66736	4.42259e-18	2.01228e-16
LmxM.36.3540	178.869	1.66582	0.220919	7.54039	4.68575e-14	1.32423e-12
LmxM.04.1200	207.996	1.66401	0.212778	7.82044	5.2641e-15	1.70474e-13
LmxM.14.0640	3234.38	1.66374	0.233699	7.11914	1.08603e-12	2.58461e-11
LmxM.28.1330	120.473	1.65417	0.241677	6.84456	7.67133e-12	1.57228e-10
LmxM.31.0840	1349.92	1.65234	0.173096	9.54581	1.35053e-21	8.19324e-20
LmxM.29.2370	434.623	1.65221	0.242027	6.82656	8.69739e-12	1.76666e-10
LmxM.19.1280	1543.55	1.65169	0.230018	7.18073	6.93408e-13	1.68888e-11
LmxM.29.0090	1305.73	1.64383	0.162528	10.1141	4.78255e-24	3.50978e-22
LmxM.25.1170	3600.05	1.64059	0.127199	12.8978	4.63188e-38	7.26726e-36
LmxM.07.0900	807.82	1.63192	0.212738	7.67102	1.70639e-14	5.1255e-13
LmxM.30.0760	1318.07	1.62793	0.24168	6.73589	1.62932e-11	3.16812e-10
LmxM.11.0330	476.562	1.62575	0.171462	9.48172	2.50132e-21	1.47805e-19
LmxM.14.1340	1335.02	1.62183	0.213464	7.59769	3.01459e-14	8.65387e-13
LmxM.16.0570	630.73	1.61886	0.235934	6.86149	6.81482e-12	1.40943e-10
LmxM.21.1570	809.181	1.61162	0.263895	6.10703	1.01503e-09	1.46543e-08
LmxM.07.1090	1053.26	1.6105	0.251211	6.41095	1.44613e-10	2.43249e-09
LmxM.30.3180	2948.76	1.60794	0.240654	6.68156	2.36418e-11	4.44505e-10
LmxM.26.1770	265.069	1.60793	0.244688	6.57136	4.98565e-11	8.94859e-10
LmxM.14.0660	2901.25	1.6065	0.157798	10.1808	2.41652e-24	1.81738e-22
LmxM.25.1180	948.627	1.60492	0.144366	11.117	1.03648e-28	1.01419e-26
LmxM.05.1110	7327.89	1.60448	0.305324	5.25501	1.48015e-07	1.38431e-06
LmxM.08_29.0280	581.014	1.60448	0.330827	4.84991	1.23518e-06	9.42964e-06
LmxM.15.0281	1884.03	1.59789	0.225473	7.08685	1.37202e-12	3.1932e-11
LmxM.24_272373	685.787	1.59332	0.286447	5.56234	2.66183e-08	2.93608e-07
LmxM.22.0360	370.411	1.5916	0.170786	9.31926	1.17151e-20	6.7473e-19
LmxM.05.0370	498.851	1.58974	0.242461	6.55667	5.50215e-11	9.83685e-10
LmxM.13.0660	607.869	1.58548	0.187353	8.46251	2.61693e-17	1.11281e-15
LmxM.33.2820	1936.74	1.58348	0.227825	6.95042	3.6419e-12	7.94756e-11
LmxM.29.0880	3119.54	1.58212	0.231982	6.82002	9.10269e-12	1.83554e-10
LmxM.34.2400	832.716	1.58029	0.178996	8.82862	1.05977e-18	5.04917e-17
LmxM.29.2900	2109.74	1.57843	0.209934	7.51868	5.53314e-14	1.54928e-12
LmxM.26.2250	699.018	1.57499	0.234149	6.72643	1.73876e-11	3.35939e-10
LmxM.28.1370	751.607	1.57481	0.193631	8.13303	4.18701e-16	1.56155e-14
LmxM.32.2640	419.002	1.57348	0.199398	7.89114	2.99432e-15	1.02437e-13
LmxM.16.1460cpartial	600.748	1.57225	0.282298	5.56947	2.55519e-08	2.8253e-07
LmxM.25.0980	3005.25	1.56895	0.176499	8.88932	6.14861e-19	3.02445e-17
LmxM.04.0625	222.483	1.56759	0.245562	6.38369	1.72874e-10	2.84477e-09
LmxM.23.1025	925.514	1.56672	0.194039	8.07422	6.79085e-16	2.4818e-14
LmxM.24.0761	804.849	1.56065	0.252843	6.17243	6.72482e-10	1.00157e-08
LmxM.36.4980	376.009	1.56016	0.246742	6.32303	2.56479e-10	4.10909e-09
LmxM.23.1520	1262.65	1.55078	0.171295	9.05326	1.38756e-19	7.25679e-18
LmxM.09.0210	937.453	1.55069	0.263118	5.8935	3.78099e-09	5.00101e-08
LmxM.20.0050	465.221	1.55026	0.269226	5.75823	8.50002e-09	1.03826e-07
LmxM.10.0990	1791.76	1.54675	0.224699	6.88365	5.83374e-12	1.22603e-10
LmxM.08_29.1960	1277.65	1.5467	0.20163	7.671	1.70662e-14	5.1255e-13
LmxM.24.1450	466.251	1.5463	0.17089	9.04851	1.44937e-19	7.5367e-18
LmxM.33.3120	386.9	1.54494	0.275686	5.60398	2.09487e-08	2.34481e-07
LmxM.29.1370	190.547	1.5446	0.240923	6.41117	1.44408e-10	2.43249e-09
LmxM.27.1710	1181.8	1.54442	0.149083	10.3595	3.79005e-25	2.92283e-23
LmxM.34.4800	659.481	1.53659	0.200634	7.65865	1.87898e-14	5.58783e-13
LmxM.18.0020	648.157	1.53629	0.168717	9.10576	8.56646e-20	4.53225e-18
LmxM.32.2540	1615.46	1.53494	0.161271	9.51781	1.76868e-21	1.05888e-19
LmxM.23.1580	1176.26	1.53361	0.228779	6.70344	2.03569e-11	3.86739e-10
LmxM.27.1080	4944.15	1.53022	0.241479	6.33687	2.34481e-10	3.79675e-09
LmxM.31_1170139	262.412	1.52996	0.227259	6.73222	1.67091e-11	3.24019e-10
LmxM.25.2200	477.031	1.52912	0.226126	6.76223	1.35881e-11	2.66798e-10
LmxM.14.1160	4660.42	1.52365	0.23701	6.42864	1.28747e-10	2.1899e-09
LmxM.32.2960	144.624	1.52084	0.335155	4.53774	5.68609e-06	3.80466e-05
LmxM.34.0090	155.756	1.51703	0.297449	5.10013	3.39419e-07	2.95006e-06
LmxM.05.1080	541.322	1.51335	0.194493	7.781	7.19528e-15	2.30553e-13
LmxM.27.0490	259.446	1.51266	0.232165	6.51546	7.24654e-11	1.27304e-09
LmxM.20.0030	1167.78	1.50946	0.217987	6.92454	4.37385e-12	9.47668e-11
LmxM.19.1130	1559.97	1.50908	0.17088	8.83123	1.03534e-18	4.98496e-17
LmxM.30.0930	1008.53	1.50561	0.151317	9.95009	2.51958e-23	1.75025e-21
LmxM.34.1100	424.678	1.50443	0.251239	5.98802	2.12405e-09	2.94648e-08
LmxM.12.0910	56.7404	1.50296	0.383941	3.91456	9.05681e-05	0.000459403
LmxM.21.0180	574.785	1.50232	0.225869	6.6513	2.90512e-11	5.37329e-10
LmxM.34.4010	71.0476	1.49973	0.368807	4.06644	4.77376e-05	0.000259972
LmxM.28.2880	2214.96	1.49968	0.243521	6.15831	7.35248e-10	1.0897e-08
LmxM.25.0730	1438.35	1.49565	0.232686	6.42776	1.29496e-10	2.19853e-09
LmxM.33.1175	243.588	1.49126	0.213172	6.99555	2.64221e-12	5.82181e-11
LmxM.31.1940	533.447	1.48836	0.225345	6.60481	3.98039e-11	7.2443e-10
LmxM.08_29.2800	1253.36	1.48609	0.153485	9.68229	3.58602e-22	2.26617e-20
LmxM.23.0950	684.916	1.48504	0.169739	8.74897	2.15307e-18	9.94566e-17
LmxM.19.0210	4334.92	1.48446	0.284103	5.22509	1.74073e-07	1.60217e-06
LmxM.27.2305	247.104	1.48046	0.185259	7.99128	1.33546e-15	4.71034e-14
LmxM.32.3240	3068.2	1.48037	0.24219	6.11243	9.81279e-10	1.42192e-08
LmxM.27.2450	162.544	1.47963	0.321813	4.5978	4.26982e-06	2.91488e-05
LmxM.30.2960	1662.61	1.47609	0.249255	5.92198	3.18087e-09	4.27561e-08
LmxM.26.0330	469.592	1.47142	0.262821	5.59856	2.16142e-08	2.4104e-07
LmxM.29.1900	220.333	1.46989	0.232479	6.32267	2.57077e-10	4.11143e-09
LmxM.07.0040	175.869	1.46293	0.296413	4.93545	7.99643e-07	6.36636e-06
LmxM.33_184244	434.299	1.4614	0.260304	5.61422	1.97448e-08	2.22127e-07
LmxM.30.1070	2011.5	1.46114	0.15345	9.52198	1.69917e-21	1.024e-19
LmxM.34.0230	882.234	1.45908	0.247031	5.90648	3.49489e-09	4.65644e-08
LmxM.28.1110	865.806	1.45716	0.162945	8.94269	3.79812e-19	1.91519e-17
LmxM.23.0210	1485.39	1.45593	0.209229	6.95856	3.43778e-12	7.53827e-11
LmxM.31.3970	495.385	1.45561	0.185384	7.85189	4.09806e-15	1.35117e-13
LmxM.10.0219	1822.24	1.45312	0.2343	6.20197	5.57619e-10	8.45722e-09
LmxM.16.1460	2232.75	1.45195	0.168265	8.629	6.18929e-18	2.78824e-16
LmxM.06.0860	1696.48	1.44864	0.208568	6.94566	3.76708e-12	8.19878e-11
LmxM.28_933794	418.158	1.44719	0.212032	6.82534	8.77202e-12	1.7739e-10
LmxM.29.1940	763.984	1.4465	0.272502	5.30821	1.10706e-07	1.07516e-06
LmxM.25.2010	3738.52	1.4458	0.184728	7.82667	5.00966e-15	1.62814e-13
LmxM.17.0880	311.181	1.44506	0.22581	6.39943	1.55955e-10	2.58504e-09
LmxM.36.2770	1028.4	1.44067	0.24578	5.86162	4.58364e-09	5.95873e-08
LmxM.26.1040	1711.43	1.43474	0.268175	5.35001	8.79499e-08	8.73738e-07
LmxM.30.0080	5066.51	1.43355	0.308367	4.64886	3.33772e-06	2.33103e-05
LmxM.33.2940	270.391	1.42452	0.229366	6.21071	5.27467e-10	8.02668e-09
LmxM.21.0120	1167.39	1.42404	0.154623	9.20978	3.26807e-20	1.7808e-18
LmxM.34.3960	259.605	1.41823	0.228313	6.21178	5.23867e-10	7.99864e-09
LmxM.33.1030	529.168	1.41712	0.185889	7.62351	2.46875e-14	7.20053e-13
LmxM.36.1810	959.178	1.41601	0.204673	6.91841	4.56741e-12	9.84916e-11
LmxM.11.0210	1414.73	1.41078	0.185808	7.59269	3.13335e-14	8.96649e-13
LmxM.31.3780	546.278	1.40956	0.176886	7.96872	1.60326e-15	5.58991e-14
LmxM.11.0240	953.314	1.40906	0.190722	7.38801	1.49045e-13	3.93133e-12
LmxM.26.1500	435.259	1.40891	0.302799	4.65295	3.27215e-06	2.29137e-05
LmxM.14.1320	1190.52	1.40773	0.211482	6.65649	2.80437e-11	5.20812e-10
LmxM.24.1500	2239.56	1.40514	0.209196	6.71689	1.85648e-11	3.56413e-10
LmxM.13.0130	718.223	1.40477	0.207493	6.77017	1.28633e-11	2.53367e-10
LmxM.04.0940	811.031	1.40258	0.26624	5.26812	1.3783e-07	1.29975e-06
LmxM.34.1380	3039.23	1.39714	0.206226	6.77481	1.24568e-11	2.45893e-10
LmxM.17_574236	446.474	1.39663	0.242796	5.75227	8.80525e-09	1.07123e-07
LmxM.36.5150	948.491	1.39518	0.240893	5.7917	6.96762e-09	8.71817e-08
LmxM.11.0090	340.483	1.39318	0.239182	5.82475	5.71965e-09	7.31023e-08
LmxM.33.4290	916.415	1.39163	0.192854	7.21594	5.35619e-13	1.31733e-11
LmxM.31.1680	1267.96	1.38783	0.199465	6.95778	3.45686e-12	7.56187e-11
LmxM.36.1905	365.762	1.38757	0.241515	5.74529	9.17639e-09	1.11282e-07
LmxM.19.0530	228.464	1.38724	0.274731	5.04945	4.43075e-07	3.74719e-06
LmxM.34.4760	643.13	1.38667	0.196632	7.05211	1.76231e-12	4.03955e-11
LmxM.24.1980	2819.27	1.38514	0.255014	5.43162	5.58437e-08	5.82514e-07
LmxM.14.1220	886.306	1.38314	0.170493	8.11261	4.95422e-16	1.84014e-14
LmxM.25.1470	163.582	1.3811	0.249825	5.52827	3.23402e-08	3.4952e-07
LmxM.08_29.2440	605.318	1.38023	0.221121	6.24197	4.32094e-10	6.67582e-09
LmxM.33.3880	2007.25	1.37919	0.215382	6.40348	1.51875e-10	2.53124e-09
LmxM.23.0880	570.997	1.37906	0.21112	6.53209	6.48574e-11	1.14602e-09
LmxM.08_29.0780	2072.66	1.37893	0.233922	5.89481	3.75115e-09	4.96877e-08
LmxM.31.3010	2754.17	1.37509	0.188716	7.28656	3.17958e-13	8.03728e-12
LmxM.22.0275	938.821	1.37176	0.249893	5.48937	4.03378e-08	4.31345e-07
LmxM.21.1480	2911.53	1.37125	0.258962	5.29516	1.18911e-07	1.14144e-06
LmxM.34_1567697	391.694	1.37082	0.20676	6.63001	3.35662e-11	6.14592e-10
LmxM.29_26282	283.234	1.36845	0.226886	6.03143	1.62518e-09	2.2922e-08
LmxM.15.1390	529.626	1.36086	0.251309	5.41509	6.12593e-08	6.30526e-07
LmxM.21.1210	781.589	1.35996	0.185346	7.33739	2.17807e-13	5.6308e-12
LmxM.22.1170	581.749	1.35961	0.217182	6.26023	3.84421e-10	5.9595e-09
LmxM.21.1568	287.192	1.35899	0.261405	5.19879	2.00588e-07	1.83085e-06
LmxM.29.2850	535.149	1.35528	0.226661	5.97931	2.2408e-09	3.08959e-08
LmxM.28.1160	1240.9	1.35495	0.211486	6.40682	1.48586e-10	2.48097e-09
LmxM.33.3480	178.045	1.35425	0.343616	3.94116	8.10872e-05	0.000416653
LmxM.31.2550	643.554	1.35378	0.195911	6.9102	4.83981e-12	1.03629e-10
LmxM.15.1160	15952.5	1.35307	0.256035	5.28469	1.25916e-07	1.19852e-06
LmxM.29.2490	1764.73	1.35269	0.233096	5.80317	6.50726e-09	8.22981e-08
LmxM.25.2450	9846.06	1.35249	0.278709	4.85269	1.21798e-06	9.31397e-06
LmxM.13.1310	263.122	1.35161	0.273293	4.94566	7.58864e-07	6.07358e-06
LmxM.24.2330	260.103	1.35045	0.229079	5.89513	3.74395e-09	4.96647e-08
LmxM.31.1180	308.847	1.34933	0.195482	6.90256	5.10723e-12	1.09098e-10
LmxM.15.1481	2084.25	1.34825	0.200275	6.732	1.67351e-11	3.24019e-10
LmxM.24.1950	448.473	1.34727	0.253769	5.30904	1.10204e-07	1.07143e-06
LmxM.36.2020	2785.57	1.34603	0.159997	8.41286	4.00148e-17	1.68581e-15
LmxM.21.1090	1931.01	1.34588	0.14602	9.21708	3.05291e-20	1.67359e-18
LmxM.27.1090	786.716	1.34545	0.25861	5.20261	1.96509e-07	1.79721e-06
LmxM.29.3450	789.398	1.3446	0.238935	5.62745	1.82894e-08	2.07782e-07
LmxM.20_1071799	276.044	1.34454	0.239849	5.60577	2.07331e-08	2.32354e-07
LmxM.24.1280	6359.27	1.3435	0.296613	4.52945	5.91365e-06	3.94243e-05
LmxM.29.1810	1051.14	1.34178	0.299149	4.48532	7.2806e-06	4.7802e-05
LmxM.14.0260	706.535	1.33827	0.28378	4.71586	2.40689e-06	1.74107e-05
LmxM.24.0160	490.57	1.33745	0.188399	7.09904	1.2563e-12	2.96175e-11
LmxM.08.1091	225.502	1.3374	0.259078	5.16217	2.441e-07	2.18633e-06
LmxM.27.2330	942.695	1.33469	0.166066	8.03711	9.19809e-16	3.32153e-14
LmxM.27.1810	206.21	1.33455	0.400048	3.33597	0.000850035	0.00329443
LmxM.31.3790	879.42	1.33439	0.238281	5.60009	2.14241e-08	2.39213e-07
LmxM.31.1210	356.299	1.33373	0.209417	6.36875	1.9058e-10	3.12482e-09
LmxM.05.0920	617.427	1.33327	0.197526	6.74984	1.48004e-11	2.8902e-10
LmxM.29.3360	234.485	1.33317	0.278981	4.77872	1.76411e-06	1.31263e-05
LmxM.27.0870	977.885	1.33256	0.188929	7.05319	1.74864e-12	4.02852e-11
LmxM.30.0950	3296.06	1.3313	0.221558	6.00881	1.86891e-09	2.61647e-08
LmxM.33.3710	255.573	1.33063	0.222293	5.98592	2.15166e-09	2.97908e-08
LmxM.30.1230	546.683	1.32984	0.170511	7.79914	6.23324e-15	2.00433e-13
LmxM.30.0680	1137.98	1.32939	0.260277	5.10758	3.26318e-07	2.84434e-06
LmxM.15.0570	404.88	1.32869	0.262452	5.06258	4.13614e-07	3.51436e-06
LmxM.32.1170	654.653	1.32669	0.149375	8.88162	6.58959e-19	3.22394e-17
LmxM.15.1010	1799.62	1.32664	0.188757	7.0283	2.09067e-12	4.70917e-11
LmxM.21.1040	990.997	1.3262	0.176265	7.52389	5.31683e-14	1.49331e-12
LmxM.13.1660	1022.92	1.32473	0.265986	4.98046	6.34345e-07	5.1679e-06
LmxM.24.0630	1396.21	1.32159	0.210122	6.28966	3.18166e-10	4.99192e-09
LmxM.20.0630	505.426	1.32079	0.243809	5.4173	6.05046e-08	6.24963e-07
LmxM.16.0550	2466.9	1.31781	0.171157	7.69944	1.36669e-14	4.22031e-13
LmxM.22.0120	279.254	1.31591	0.239973	5.48359	4.16778e-08	4.44628e-07
LmxM.26.1220	399.221	1.3141	0.228576	5.74908	8.97295e-09	1.09017e-07
LmxM.33.3870	584.119	1.31377	0.156873	8.37478	5.53286e-17	2.29904e-15
LmxM.27.0430	441.988	1.31348	0.202042	6.50101	7.97808e-11	1.38551e-09
LmxM.34.3700	4470.97	1.31217	0.145829	8.99801	2.2985e-19	1.16851e-17
LmxM.34.4560	237.64	1.31079	0.235675	5.56183	2.66968e-08	2.94117e-07
LmxM.18.1090	664.481	1.309	0.185988	7.03808	1.94913e-12	4.41221e-11
LmxM.36.2790	1306.34	1.30643	0.163072	8.01136	1.13447e-15	4.08052e-14
LmxM.18.1380	2721.18	1.30392	0.145814	8.94236	3.80933e-19	1.91519e-17
LmxM.12.0640	700.136	1.30097	0.171002	7.6079	2.78579e-14	8.04784e-13
LmxM.34.4380	3719.57	1.30015	0.184269	7.05571	1.71725e-12	3.96624e-11
LmxM.07.0800	483.033	1.29829	0.34428	3.77103	0.000162574	0.000773757
LmxM.34.0070	917.518	1.29807	0.199559	6.50471	7.7846e-11	1.35449e-09
LmxM.33.3040	327.161	1.29742	0.227413	5.70512	1.16259e-08	1.37755e-07
LmxM.02.0200	859.151	1.2963	0.237873	5.44955	5.04967e-08	5.31852e-07
LmxM.27_91487	388.219	1.29612	0.250001	5.18445	2.16647e-07	1.96168e-06
LmxM.04.1050	1157.7	1.29414	0.17754	7.28927	3.11628e-13	7.89921e-12
LmxM.26.0440	616.701	1.29366	0.156236	8.28018	1.22991e-16	4.82421e-15
LmxM.12.0250	1762.42	1.29163	0.226301	5.70759	1.14588e-08	1.36129e-07
LmxM.24.1770	1508.51	1.29121	0.24523	5.2653	1.39961e-07	1.3144e-06
LmxM.18.0740	1487.14	1.28966	0.21383	6.03123	1.62721e-09	2.2922e-08
LmxM.30.2970	4574.28	1.28709	0.177969	7.23211	4.75543e-13	1.1856e-11
LmxM.34.4750	491.911	1.28483	0.187937	6.83651	8.11463e-12	1.65568e-10
LmxM.34.4470	5569.57	1.28127	0.162989	7.86112	3.80726e-15	1.26445e-13
LmxM.31.2970	279.722	1.28069	0.256063	5.00146	5.6899e-07	4.68156e-06
LmxM.33.0550	233.831	1.28067	0.32897	3.89296	9.90266e-05	0.000497045
LmxM.22.0440	588.625	1.27971	0.220112	5.81392	6.10262e-09	7.75612e-08
LmxM.21.0450	257.755	1.27718	0.221411	5.76836	8.00474e-09	9.81713e-08
LmxM.27.0240	768.132	1.2771	0.19624	6.50785	7.62343e-11	1.33154e-09
LmxM.16.0360	864.24	1.27529	0.191884	6.64613	3.00901e-11	5.55415e-10
LmxM.28.1060	3068.15	1.27345	0.290532	4.38317	1.16963e-05	7.38114e-05
LmxM.14.0740	310.515	1.27083	0.216824	5.86111	4.59772e-09	5.96851e-08
LmxM.31.3320	304.547	1.27018	0.238121	5.3342	9.59691e-08	9.40063e-07
LmxM.16.1460a	72.7309	1.26993	0.359859	3.52897	0.00041718	0.00177399
LmxM.30.0090	640.301	1.26914	0.219385	5.785	7.25104e-09	9.0266e-08
LmxM.10.0280	758.416	1.26794	0.207368	6.11442	9.69068e-10	1.40646e-08
LmxM.36.1450	632.863	1.26708	0.234007	5.41474	6.13787e-08	6.30526e-07
LmxM.30.2760	1855.69	1.2659	0.254158	4.98075	6.33378e-07	5.16464e-06
LmxM.11.0310	590.29	1.26586	0.199625	6.34123	2.27944e-10	3.70409e-09
LmxM.13.0920	825.786	1.26569	0.222394	5.6912	1.26152e-08	1.48895e-07
LmxM.36.0020	5716.91	1.26468	0.23806	5.31243	1.0817e-07	1.05391e-06
LmxM.14.1020	735.172	1.26388	0.244341	5.17258	2.30878e-07	2.08225e-06
LmxM.10.0870	943.729	1.26225	0.233813	5.39854	6.71851e-08	6.82349e-07
LmxM.30.2290	474.263	1.26193	0.196619	6.41813	1.37957e-10	2.33347e-09
LmxM.31.3030	335.83	1.26161	0.186206	6.77535	1.24104e-11	2.4551e-10
LmxM.24.0940	892.512	1.25958	0.304001	4.14334	3.42288e-05	0.000193708
LmxM.36.3910	7601.04	1.25897	0.172481	7.29918	2.89533e-13	7.38024e-12
LmxM.06.0950	1003.53	1.25857	0.168435	7.47214	7.88993e-14	2.16914e-12
LmxM.31.1760	471.265	1.25827	0.235648	5.33963	9.31359e-08	9.21235e-07
LmxM.04.0430	1831.21	1.25811	0.237168	5.30473	1.1284e-07	1.09356e-06
LmxM.07.0100	1054.9	1.25464	0.157257	7.9783	1.48359e-15	5.19255e-14
LmxM.11.0820	2101.53	1.25318	0.222146	5.64125	1.68818e-08	1.93482e-07
LmxM.36.1680	806.126	1.25198	0.178103	7.02955	2.07206e-12	4.67885e-11
LmxM.36.0950	876.357	1.25188	0.276985	4.51968	6.19328e-06	4.11078e-05
LmxM.25.0260	535.29	1.2482	0.212942	5.86169	4.58185e-09	5.95873e-08
LmxM.26.2320	925.579	1.24732	0.184509	6.76022	1.3778e-11	2.69633e-10
LmxM.36.0180	10864.6	1.2471	0.197484	6.31493	2.70282e-10	4.29994e-09
LmxM.36.2030	10094.7	1.24399	0.17658	7.0449	1.8559e-12	4.22216e-11
LmxM.18.0150	627.393	1.24398	0.151591	8.20618	2.28337e-16	8.73054e-15
LmxM.26.1100	3843.74	1.24312	0.306269	4.05891	4.93019e-05	0.00026737
LmxM.21.0430	2089.45	1.24261	0.266307	4.66607	3.07012e-06	2.16574e-05
LmxM.29.3600	1245.37	1.24155	0.202268	6.13817	8.34762e-10	1.22918e-08
LmxM.07.0270	1281.67	1.24101	0.236462	5.24824	1.53561e-07	1.4303e-06
LmxM.33.3440	1101.3	1.23895	0.181827	6.81389	9.49924e-12	1.90403e-10
LmxM.08_29.1150	3594.26	1.23856	0.245465	5.04575	4.51737e-07	3.81336e-06
LmxM.30.1130	415.55	1.23854	0.214487	5.77446	7.72001e-09	9.53217e-08
LmxM.31.0730	997.104	1.23809	0.219866	5.63113	1.79034e-08	2.04161e-07
LmxM.21.1250	2103.59	1.23751	0.178964	6.91482	4.68467e-12	1.00781e-10
LmxM.08_29.2220	689.818	1.23511	0.19294	6.40155	1.53803e-10	2.55869e-09
LmxM.20_2177943	1485.22	1.23387	0.212624	5.80306	6.5115e-09	8.22981e-08
LmxM.25.1820	1357.46	1.23379	0.159268	7.74666	9.43395e-15	2.98087e-13
LmxM.07.0840	892.327	1.23286	0.244038	5.0519	4.37433e-07	3.70637e-06
LmxM.05.0480	1057.09	1.23241	0.346702	3.55467	0.000378461	0.00163688
LmxM.09.0530	882.665	1.23082	0.175625	7.00826	2.41297e-12	5.36872e-11
LmxM.34.1870	367.309	1.23072	0.208009	5.91666	3.28536e-09	4.40306e-08
LmxM.07.0550	1024.13	1.22901	0.193884	6.33887	2.3145e-10	3.75436e-09
LmxM.14.0130	751.85	1.22865	0.210639	5.83296	5.44523e-09	6.98894e-08
LmxM.31.0890	973.451	1.22374	0.199935	6.12068	9.3174e-10	1.35843e-08
LmxM.34.4125	259.307	1.22332	0.24966	4.89993	9.58696e-07	7.46929e-06
LmxM.21.1110	877.707	1.22268	0.171194	7.14207	9.19353e-13	2.19583e-11
LmxM.36.2590	2903.62	1.21928	0.211055	5.77706	7.60173e-09	9.42449e-08
LmxM.30.0960	7278.07	1.21879	0.307743	3.96043	7.48143e-05	0.000388369
LmxM.03.0200	1625.11	1.21831	0.287241	4.24141	2.22124e-05	0.000131931
LmxM.30.2000	1138.07	1.21552	0.28685	4.23749	2.26032e-05	0.000133999
LmxM.27.2590	1644.71	1.21383	0.194951	6.22634	4.77472e-10	7.31481e-09
LmxM.21.1555	2601.76	1.21367	0.176913	6.86026	6.87339e-12	1.41832e-10
LmxM.27.0650	2347.27	1.21027	0.246703	4.90577	9.30622e-07	7.25677e-06
LmxM.27.2032	496.214	1.20955	0.226749	5.33431	9.59082e-08	9.40063e-07
LmxM.13.0430	1245.44	1.20909	0.163135	7.41158	1.24801e-13	3.31104e-12
LmxM.24.1800	402.029	1.20748	0.222122	5.43611	5.44569e-08	5.70262e-07
LmxM.24.1030	394.386	1.20621	0.238894	5.04915	4.43772e-07	3.74961e-06
LmxM.21_272356	433.985	1.20618	0.188265	6.40684	1.4857e-10	2.48097e-09
LmxM.11.1100	2483.69	1.20514	0.21004	5.73769	9.59768e-09	1.15223e-07
LmxM.14.0990	693.579	1.20407	0.246403	4.88657	1.0261e-06	7.95953e-06
LmxM.04.1230	3410.74	1.20396	0.144045	8.35826	6.36484e-17	2.57422e-15
LmxM.19.0570	906.979	1.20199	0.213519	5.62944	1.808e-08	2.0566e-07
LmxM.28.2610	744.102	1.20151	0.221694	5.41968	5.97056e-08	6.18113e-07
LmxM.30.1890	1506.13	1.20151	0.194342	6.18244	6.31169e-10	9.44677e-09
LmxM.20.0140	701.303	1.20128	0.193921	6.19468	5.84043e-10	8.82856e-09
LmxM.30.1050	1619.03	1.1996	0.167686	7.15382	8.43962e-13	2.03715e-11
LmxM.13_191476	207.686	1.19933	0.204135	5.87515	4.22464e-09	5.5475e-08
LmxM.07.0710	195.038	1.19924	0.216489	5.53952	3.03296e-08	3.29748e-07
LmxM.04.0200	382.393	1.1972	0.243683	4.91294	8.97193e-07	7.04946e-06
LmxM.34.0140	1769.31	1.19642	0.315145	3.79641	0.000146806	0.000705726
LmxM.34.3250	183.378	1.19597	0.211431	5.65654	1.54457e-08	1.78825e-07
LmxM.25.1620	1146.05	1.19528	0.189554	6.30574	2.86821e-10	4.55509e-09
LmxM.22.0300	1554.67	1.19498	0.174438	6.85047	7.36093e-12	1.51549e-10
LmxM.36.4260	236.472	1.19397	0.207856	5.74421	9.23514e-09	1.11755e-07
LmxM.34.1410	2115	1.19381	0.155339	7.68516	1.52808e-14	4.63519e-13
LmxM.36.2850	767.318	1.1938	0.2279	5.23826	1.62095e-07	1.5002e-06
LmxM.36.6300	855.263	1.19322	0.230429	5.17826	2.23965e-07	2.0219e-06
LmxM.29.2650	188.705	1.19308	0.210227	5.6752	1.38527e-08	1.6203e-07
LmxM.19.0080	1372.41	1.19294	0.189479	6.29587	3.05683e-10	4.80434e-09
LmxM.08_29.0760	2661.66	1.19225	0.153369	7.77375	7.61971e-15	2.43296e-13
LmxM.31.1160	518.534	1.19211	0.212359	5.61364	1.98118e-08	2.22578e-07
LmxM.20.0960	1081.46	1.18959	0.220158	5.40334	6.54121e-08	6.66573e-07
LmxM.17.0280	959.003	1.18898	0.232071	5.12332	3.00196e-07	2.64707e-06
LmxM.33.2340	2400.22	1.18827	0.199047	5.96976	2.37597e-09	3.26114e-08
LmxM.02.0460	4025.45	1.1881	0.330063	3.59963	0.000318672	0.00140296
LmxM.03.0360	1841.77	1.18803	0.359798	3.30193	0.000960206	0.00367601
LmxM.33.3980	861.495	1.18599	0.164023	7.23066	4.8064e-13	1.19503e-11
LmxM.32.2340	3112.75	1.18468	0.200488	5.909	3.44196e-09	4.59264e-08
LmxM.04.0040	1006.55	1.18298	0.274081	4.31615	1.58774e-05	9.75598e-05
LmxM.10.0290	3823.66	1.1828	0.187691	6.30186	2.94102e-10	4.65449e-09
LmxM.27.0930	845.072	1.18251	0.19294	6.12891	8.84828e-10	1.2987e-08
LmxM.13.0870	3060.67	1.18191	0.210521	5.6142	1.97473e-08	2.22127e-07
LmxM.34.2075	62.3964	1.18108	0.37769	3.12711	0.00176534	0.0061983
LmxM.30.3100	691.543	1.17961	0.215456	5.47495	4.37645e-08	4.64169e-07
LmxM.06.1260	9783.15	1.17839	0.192422	6.12401	9.12493e-10	1.335e-08
LmxM.32.0460	214.85	1.17756	0.209413	5.62313	1.87525e-08	2.12249e-07
LmxM.15.0250	1039.33	1.17622	0.171154	6.8723	6.31732e-12	1.31852e-10
LmxM.29.2550	2702.59	1.17421	0.158986	7.38561	1.51759e-13	3.99134e-12
LmxM.34.1120	5573.76	1.17248	0.220388	5.32008	1.03723e-07	1.01274e-06
LmxM.28.0510	387.903	1.17144	0.18536	6.31981	2.61887e-10	4.181e-09
LmxM.01.0140	648.621	1.17106	0.304173	3.84998	0.000118128	0.000579185
LmxM.27.1260	988.526	1.17044	0.201291	5.81465	6.0762e-09	7.73335e-08
LmxM.17.0870	1204.92	1.16984	0.216606	5.40079	6.63469e-08	6.75343e-07
LmxM.19.0050	946.179	1.16877	0.365767	3.19539	0.00139642	0.00505666
LmxM.07.0025	860.417	1.1684	0.168869	6.91894	4.55022e-12	9.83538e-11
LmxM.15.1490	468.46	1.1677	0.191257	6.10537	1.02563e-09	1.47575e-08
LmxM.18.0470	286.083	1.16764	0.257116	4.54129	5.59102e-06	3.75208e-05
LmxM.14.0850	3899.04	1.16685	0.249266	4.68114	2.85289e-06	2.02822e-05
LmxM.25.0920	676.868	1.1661	0.222357	5.24427	1.56901e-07	1.45694e-06
LmxM.36.5920	763.985	1.1654	0.206222	5.65117	1.59363e-08	1.84037e-07
LmxM.19.1315	629.496	1.16442	0.21432	5.43309	5.5386e-08	5.78659e-07
LmxM.16.1550	1102.58	1.16301	0.209238	5.55831	2.72405e-08	2.98661e-07
LmxM.22.0900	1360.77	1.1628	0.262295	4.4332	9.28462e-06	5.96681e-05
LmxM.20.1560	296.038	1.16239	0.291445	3.98836	6.6532e-05	0.000349764
LmxM.29.2130	487.861	1.16236	0.257071	4.52155	6.13884e-06	4.0806e-05
LmxM.34.4280	509.252	1.16136	0.157632	7.36754	1.73803e-13	4.54484e-12
LmxM.30.2220	960.794	1.16132	0.26205	4.43167	9.3507e-06	6.0008e-05
LmxM.27.2090	1169.38	1.1601	0.172826	6.71251	1.91311e-11	3.64975e-10
LmxM.26.1240	3115.05	1.15925	0.151375	7.65817	1.88595e-14	5.59027e-13
LmxM.23.0160	428.363	1.15902	0.244534	4.73968	2.14051e-06	1.5734e-05
LmxM.15.0275	2285.06	1.15848	0.197291	5.87193	4.3074e-09	5.64519e-08
LmxM.04.1170	4477.04	1.15702	0.247846	4.6683	3.03703e-06	2.14406e-05
LmxM.31.3990	1089.31	1.15546	0.169433	6.81956	9.13202e-12	1.83554e-10
LmxM.32.3070	222.19	1.15485	0.326811	3.5337	0.000409782	0.00174825
LmxM.13.0190	666.668	1.15132	0.225033	5.11621	3.11739e-07	2.72772e-06
LmxM.29.0020	158.758	1.15095	0.291246	3.95183	7.75557e-05	0.000400543
LmxM.26.0720	367.307	1.15061	0.228612	5.03303	4.8279e-07	4.04176e-06
LmxM.11_29705	594.416	1.15053	0.163399	7.04123	1.90553e-12	4.32426e-11
LmxM.20_36.6480a	869.342	1.14956	0.333116	3.45093	0.000558649	0.00227645
LmxM.31.3250	694.374	1.14888	0.219279	5.23934	1.61149e-07	1.49334e-06
LmxM.25.0320	403.212	1.14822	0.207044	5.54579	2.92622e-08	3.18906e-07
LmxM.17.0630	65.9108	1.14807	0.316028	3.63282	0.000280336	0.00124991
LmxM.28.1240	1302.04	1.1463	0.166692	6.87676	6.12279e-12	1.28381e-10
LmxM.33.2560	635.386	1.14609	0.202028	5.67291	1.40393e-08	1.63582e-07
LmxM.25.1350	808.189	1.14539	0.183181	6.25281	4.03135e-10	6.239e-09
LmxM.03.0030	462.824	1.14474	0.23662	4.8379	1.31219e-06	9.92955e-06
LmxM.21.1220	1159	1.14447	0.197967	5.78114	7.41965e-09	9.22388e-08
LmxM.17.0790	620.57	1.14313	0.311016	3.67546	0.000237424	0.00108353
LmxM.33.0820	5347.92	1.143	0.274192	4.16861	3.06459e-05	0.00017617
LmxM.36.4910	1635.32	1.14079	0.220827	5.166	2.39159e-07	2.1463e-06
LmxM.29.1110	1753	1.13925	0.22047	5.16735	2.37436e-07	2.13294e-06
LmxM.08_29.0510	2363.69	1.136	0.183507	6.19049	5.99775e-10	9.02141e-09
LmxM.25.1010	622.92	1.13578	0.227154	5.00004	5.73182e-07	4.70754e-06
LmxM.29.0100	471.658	1.13559	0.202252	5.61476	1.9684e-08	2.22127e-07
LmxM.14.1460	1575.63	1.13448	0.239024	4.74632	2.07155e-06	1.52394e-05
LmxM.28.0825	3033.34	1.13336	0.201176	5.63369	1.76394e-08	2.01403e-07
LmxM.27.2270	596.154	1.13294	0.195396	5.79818	6.70393e-09	8.44955e-08
LmxM.08_29.2530	1037.11	1.13116	0.208403	5.42777	5.70639e-08	5.93464e-07
LmxM.03.0690	2555.52	1.13109	0.226178	5.00087	5.70726e-07	4.6916e-06
LmxM.06.0700	3062	1.13029	0.220921	5.11624	3.11682e-07	2.72772e-06
LmxM.29.0120	1945.04	1.13013	0.197762	5.71459	1.09971e-08	1.30986e-07
LmxM.05.0280	1019.1	1.12889	0.253519	4.4529	8.47198e-06	5.4911e-05
LmxM.25.2130	2163.89	1.12785	0.216008	5.22134	1.77633e-07	1.63279e-06
LmxM.16.1470	3416.37	1.12774	0.17594	6.40981	1.45699e-10	2.44624e-09
LmxM.12.1270	1217.68	1.12648	0.171396	6.57235	4.95269e-11	8.90702e-10
LmxM.14.0820	445.647	1.12578	0.171152	6.57765	4.77946e-11	8.61249e-10
LmxM.28.2750partial	346.287	1.1256	0.27372	4.11223	3.9186e-05	0.000217966
LmxM.21.0490	1957.7	1.125	0.210698	5.3394	9.3254e-08	9.21402e-07
LmxM.24.0840	522.843	1.1241	0.235046	4.78247	1.73153e-06	1.29155e-05
LmxM.17.0725	1411.76	1.12381	0.200157	5.61466	1.96954e-08	2.22127e-07
LmxM.07.0870	2310.65	1.12375	0.225331	4.98711	6.12901e-07	5.01114e-06
LmxM.05.1020	626.085	1.1221	0.159952	7.01521	2.29599e-12	5.13355e-11
LmxM.13.0850	918.802	1.12164	0.220672	5.08283	3.71853e-07	3.18931e-06
LmxM.25.1660	741.413	1.12122	0.160096	7.00344	2.49759e-12	5.52993e-11
LmxM.30.2750	588.59	1.12118	0.260116	4.3103	1.63034e-05	9.99737e-05
LmxM.13.0670	1847.39	1.12027	0.232786	4.81245	1.49087e-06	1.12216e-05
LmxM.36.1910	750.691	1.11989	0.189018	5.9248	3.12678e-09	4.20912e-08
LmxM.14.0705	911.463	1.11981	0.19914	5.62321	1.87443e-08	2.12249e-07
LmxM.36.3330	770.641	1.11971	0.210979	5.30718	1.11335e-07	1.08011e-06
LmxM.27.1910	725.357	1.11914	0.266744	4.19556	2.72203e-05	0.000158431
LmxM.31.2610	1586.72	1.11837	0.222877	5.01788	5.22436e-07	4.34171e-06
LmxM.12.1130	1508.06	1.11821	0.132987	8.40838	4.15712e-17	1.74331e-15
LmxM.01.0030	770.704	1.11672	0.186446	5.98952	2.10456e-09	2.92836e-08
LmxM.36.5100	1191.17	1.1109	0.176441	6.29619	3.05051e-10	4.80271e-09
LmxM.33_497824	757.711	1.10887	0.167744	6.61047	3.83092e-11	6.98624e-10
LmxM.15.0760	1482.61	1.1087	0.181146	6.12047	9.3299e-10	1.35843e-08
LmxM.18.1300	1081.55	1.10741	0.255134	4.34051	1.42155e-05	8.82411e-05
LmxM.24.0910	621.401	1.10593	0.225255	4.90966	9.12349e-07	7.13015e-06
LmxM.17.1380	391.756	1.10508	0.161891	6.82608	8.72667e-12	1.76866e-10
LmxM.36.2380	2635.07	1.1049	0.191304	5.77563	7.66641e-09	9.49174e-08
LmxM.28.2480	1664.57	1.10346	0.422214	2.6135	0.00896202	0.0246336
LmxM.26_53843	66.8942	1.10301	0.337008	3.27296	0.00106428	0.00400703
LmxM.19.0920	315.037	1.10158	0.295999	3.72158	0.00019798	0.000923433
LmxM.33.2760	336.506	1.10117	0.235836	4.66919	3.02386e-06	2.13642e-05
LmxM.34.2260	1021.66	1.10109	0.174773	6.30011	2.97433e-10	4.69902e-09
LmxM.10.0890	1515.48	1.10101	0.274059	4.01743	5.88362e-05	0.000312374
LmxM.23.1220	2482.36	1.10078	0.21383	5.14789	2.63429e-07	2.33879e-06
LmxM.28.2170	1413.58	1.10069	0.17049	6.45608	1.07452e-10	1.85191e-09
LmxM.01.0520	2525	1.09969	0.132067	8.3268	8.30538e-17	3.31487e-15
LmxM.23_177418	402.222	1.09946	0.222116	4.94994	7.42372e-07	5.95731e-06
LmxM.34.1355	189.393	1.09915	0.234574	4.68575	2.78941e-06	1.98784e-05
LmxM.27.2170	1102.98	1.09871	0.184838	5.94417	2.77859e-09	3.77391e-08
LmxM.31.0230	5995.33	1.09822	0.186019	5.90383	3.55154e-09	4.725e-08
LmxM.36.3100	2198	1.09737	0.22343	4.91146	9.0399e-07	7.09125e-06
LmxM.31.3930	1204.87	1.09671	0.227081	4.82959	1.36811e-06	1.03232e-05
LmxM.22.0220	844.511	1.09528	0.215938	5.07218	3.93276e-07	3.35226e-06
LmxM.36.1380	296.559	1.09519	0.206825	5.29523	1.18867e-07	1.14144e-06
LmxM.23.0370	3580.67	1.09447	0.25075	4.36478	1.2725e-05	7.97631e-05
LmxM.33.0390	299.02	1.09361	0.232555	4.70261	2.56857e-06	1.84629e-05
LmxM.29.3480	788.817	1.09339	0.195701	5.58703	2.30982e-08	2.57275e-07
LmxM.04.0670	3058.14	1.0917	0.233383	4.6777	2.9011e-06	2.06089e-05
LmxM.31.3150	871.925	1.09153	0.172409	6.33104	2.43507e-10	3.91503e-09
LmxM.28.0290	243.134	1.09114	0.259142	4.2106	2.54696e-05	0.000149531
LmxM.21.1430	1247.43	1.09074	0.173482	6.28738	3.22863e-10	5.05689e-09
LmxM.36.1360	1338.37	1.08919	0.205349	5.30408	1.13246e-07	1.09631e-06
LmxM.34.2900	387.594	1.08898	0.1893	5.75267	8.78437e-09	1.07093e-07
LmxM.34.0900	1231.49	1.08831	0.170115	6.39748	1.5796e-10	2.61351e-09
LmxM.32.0210	581.963	1.08785	0.195696	5.55888	2.71515e-08	2.98044e-07
LmxM.13.1180	250.272	1.08536	0.260747	4.16252	3.14754e-05	0.000180596
LmxM.28.1070	964.797	1.08457	0.162778	6.66287	2.68534e-11	5.00749e-10
LmxM.06.1270	725.048	1.08454	0.219983	4.9301	8.21854e-07	6.52607e-06
LmxM.10.0360	532.129	1.08446	0.235335	4.60814	4.06285e-06	2.79244e-05
LmxM.33.1415	822.977	1.08393	0.337074	3.21571	0.00130122	0.00474975
LmxM.15.0170	501.467	1.08306	0.220602	4.90956	9.12815e-07	7.13015e-06
LmxM.36.3220	359	1.08235	0.20125	5.37815	7.52567e-08	7.5589e-07
LmxM.36.2470	1251.47	1.08072	0.170681	6.3318	2.42314e-10	3.90275e-09
LmxM.25.1770	6641.51	1.07999	0.265227	4.07193	4.6625e-05	0.000254827
LmxM.13.1620	1163.33	1.07732	0.180314	5.97468	2.30537e-09	3.16902e-08
LmxM.01.0620	583.652	1.07594	0.232989	4.61797	3.87518e-06	2.66748e-05
LmxM.31.1060	1306.51	1.07587	0.193526	5.55932	2.70829e-08	2.9765e-07
LmxM.27.1300	4131.54	1.07396	0.221527	4.84799	1.24719e-06	9.51332e-06
LmxM.15.1450	1127.78	1.07329	0.195759	5.48269	4.18895e-08	4.45444e-07
LmxM.33.0840	1318.51	1.07309	0.202788	5.29169	1.21193e-07	1.15968e-06
LmxM.32.1180	195.055	1.07276	0.210569	5.09458	3.49508e-07	3.02215e-06
LmxM.13.1350	940.805	1.07097	0.178358	6.00463	1.91765e-09	2.68058e-08
LmxM.04.1030	2008.26	1.07	0.219729	4.86962	1.11811e-06	8.61541e-06
LmxM.14.0930	1504.27	1.06896	0.167961	6.36433	1.9614e-10	3.21021e-09
LmxM.05.1090	441.325	1.06831	0.203191	5.25768	1.45884e-07	1.36579e-06
LmxM.32.2060	2450.41	1.06808	0.304143	3.51178	0.000445121	0.00187876
LmxM.26.1980	838.259	1.06631	0.228562	4.66531	3.08152e-06	2.1721e-05
LmxM.26.0500	413.882	1.06622	0.22637	4.71007	2.47631e-06	1.78562e-05
LmxM.29.3190	990.664	1.06469	0.201711	5.27831	1.30377e-07	1.23202e-06
LmxM.34.4630	1614.83	1.06452	0.171519	6.20644	5.41985e-10	8.23383e-09
LmxM.09.0420	549.071	1.06259	0.265053	4.00896	6.09869e-05	0.000322663
LmxM.14.0460	1839.8	1.06148	0.318177	3.33613	0.000849523	0.00329385
LmxM.10.0850	1558.5	1.06085	0.224496	4.72547	2.29584e-06	1.66737e-05
LmxM.12.0670	3470.48	1.0591	0.213912	4.95112	7.3787e-07	5.9264e-06
LmxM.36.1830	524.534	1.05903	0.178015	5.94908	2.69661e-09	3.66804e-08
LmxM.08_29.0350	516.8	1.05889	0.279864	3.78359	0.000154583	0.000739207
LmxM.22.1620	1083.13	1.05804	0.164516	6.43127	1.26546e-10	2.15649e-09
LmxM.27.2400	3821.4	1.05589	0.207262	5.09448	3.49706e-07	3.02215e-06
LmxM.34.3130	406.686	1.05508	0.284559	3.70777	0.000209089	0.000969286
LmxM.25.2090	1688.05	1.05459	0.221161	4.76843	1.85665e-06	1.37698e-05
LmxM.16.1190	2695.97	1.05398	0.191416	5.50621	3.66643e-08	3.9438e-07
LmxM.33.0320	1612.46	1.05321	0.227158	4.63647	3.54417e-06	2.45822e-05
LmxM.16.1650	630.616	1.05123	0.218772	4.80514	1.54646e-06	1.16016e-05
LmxM.32.0650	1616.71	1.05113	0.15256	6.88992	5.58238e-12	1.18414e-10
LmxM.07.0740	1023.94	1.05095	0.185113	5.67734	1.36802e-08	1.60218e-07
LmxM.17.0082	37447.4	1.04962	0.279658	3.75323	0.000174573	0.000823972
LmxM.33.3470	744.965	1.04913	0.240388	4.36433	1.27513e-05	7.98384e-05
LmxM.34.3860	1900.19	1.04892	0.137921	7.60518	2.84513e-14	8.19326e-13
LmxM.32.1630	665.806	1.0489	0.199897	5.24722	1.54411e-07	1.43675e-06
LmxM.31.3270	1897.23	1.04681	0.147623	7.09107	1.33076e-12	3.11308e-11
LmxM.28.0890	2091.98	1.04665	0.181134	5.77831	7.54532e-09	9.36732e-08
LmxM.34.0360	832.199	1.04574	0.239121	4.37325	1.22408e-05	7.69807e-05
LmxM.36.1900	785.942	1.04523	0.199606	5.23644	1.63706e-07	1.51241e-06
LmxM.19.0440	1672.59	1.0449	0.211995	4.92888	8.27017e-07	6.55787e-06
LmxM.29.2040	603.284	1.04426	0.165111	6.32457	2.53933e-10	4.07547e-09
LmxM.32.0110	409.738	1.04386	0.184332	5.66295	1.48796e-08	1.72709e-07
LmxM.27.0070	847.998	1.04225	0.275308	3.78576	0.000153237	0.000734699
LmxM.23.1310	2211	1.04192	0.322599	3.22976	0.00123892	0.00457001
LmxM.36.1290	393.876	1.04104	0.272722	3.81723	0.000134957	0.000653197
LmxM.09.1070	3028.54	1.04099	0.15606	6.67047	2.54982e-11	4.78421e-10
LmxM.36.3510	327.174	1.04004	0.247392	4.20403	2.62209e-05	0.000153447
LmxM.34.4040	350.337	1.03797	0.200149	5.18599	2.14868e-07	1.94751e-06
LmxM.36.6980	1526.47	1.03762	0.143726	7.21941	5.22134e-13	1.29115e-11
LmxM.36.6610	1218.04	1.03741	0.20167	5.1441	2.68813e-07	2.38398e-06
LmxM.34.0060	330.371	1.0373	0.195906	5.29489	1.19088e-07	1.14194e-06
LmxM.36.3120	838.418	1.0373	0.158526	6.54338	6.01434e-11	1.0648e-09
LmxM.17.0980	2547.14	1.03551	0.20853	4.96576	6.8434e-07	5.54541e-06
LmxM.33.1040	2042.15	1.03428	0.231457	4.46856	7.87485e-06	5.12965e-05
LmxM.28.1930partial	4495.53	1.03349	0.426384	2.42386	0.0153567	0.0384658
LmxM.27.1730	1591.65	1.03294	0.196132	5.26654	1.39018e-07	1.30904e-06
LmxM.27.2100	693.431	1.032	0.207531	4.97278	6.60009e-07	5.36737e-06
LmxM.11.0810	631.44	1.03187	0.169191	6.09884	1.06838e-09	1.53348e-08
LmxM.31.2950	3922.26	1.03165	0.209687	4.91996	8.65602e-07	6.83172e-06
LmxM.30.2580	521.159	1.03156	0.304029	3.39295	0.000691443	0.00275751
LmxM.13.1250	595.252	1.03134	0.273085	3.77664	0.000158957	0.000758527
LmxM.20.1200	330.85	1.03117	0.195819	5.26593	1.39485e-07	1.31127e-06
LmxM.26.1130	337.225	1.02969	0.240504	4.28136	1.85757e-05	0.000112244
LmxM.36.0570	734.424	1.02862	0.275781	3.72984	0.000191603	0.000897047
LmxM.25.0590	2003.12	1.02751	0.221489	4.63912	3.4989e-06	2.43053e-05
LmxM.32_98857	46.7573	1.02523	0.347909	2.94682	0.00321058	0.0103827
LmxM.01.0540	1190.9	1.02374	0.266603	3.83993	0.00012307	0.000600825
LmxM.19.1110	327.672	1.02363	0.206488	4.95733	7.147e-07	5.76354e-06
LmxM.22_389830	443.297	1.02354	0.288731	3.54498	0.000392648	0.00168622
LmxM.13.1650	2618.26	1.02325	0.294885	3.46999	0.000520483	0.00214219
LmxM.29.0590	623.941	1.02165	0.1514	6.74806	1.49832e-11	2.91964e-10
LmxM.07.0320	605.633	1.021	0.179952	5.67373	1.39722e-08	1.63009e-07
LmxM.33.0085	516.873	1.02097	0.251666	4.05684	4.97413e-05	0.000269272
LmxM.07.0640	941.288	1.02064	0.137563	7.41943	1.17628e-13	3.13905e-12
LmxM.03.0730	724.378	1.02001	0.353957	2.88173	0.00395496	0.0123976
LmxM.31.2560	365.648	1.01965	0.198223	5.14393	2.69049e-07	2.38398e-06
LmxM.28.2040	310.026	1.01958	0.18858	5.40658	6.42385e-08	6.5682e-07
LmxM.23.0830	2026.51	1.01879	0.291524	3.49471	0.00047457	0.00198079
LmxM.21.0380	819.263	1.01876	0.229521	4.43866	9.05222e-06	5.83221e-05
LmxM.08.1120	615.084	1.01759	0.187064	5.43979	5.33421e-08	5.59876e-07
LmxM.34.1430	2436.19	1.01592	0.251815	4.03438	5.47457e-05	0.000293742
LmxM.32.1200	813.827	1.01564	0.21817	4.65528	3.23547e-06	2.26832e-05
LmxM.19.0310	1076.93	1.01516	0.223682	4.53841	5.66789e-06	3.79527e-05
LmxM.08_29.1720	780.463	1.01512	0.350582	2.89551	0.0037854	0.0119674
LmxM.18.0530	439.174	1.01493	0.182392	5.56455	2.62835e-08	2.90267e-07
LmxM.09.0910	3997.64	1.01487	0.162011	6.26422	3.74696e-10	5.8286e-09
LmxM.19.1485	459.297	1.01444	0.190796	5.31689	1.05556e-07	1.02953e-06
LmxM.08_29.2810	731.94	1.01323	0.177631	5.70413	1.16939e-08	1.38381e-07
LmxM.34.0520	10.1508	1.01006	0.421988	2.39357	0.0166855	0.0412827
LmxM.19.1060	945.63	1.00998	0.19112	5.28451	1.26042e-07	1.19852e-06
LmxM.24.0280	803.341	1.00984	0.18276	5.52548	3.28583e-08	3.54698e-07
LmxM.34.5040	6668.32	1.00875	0.16994	5.93588	2.92276e-09	3.94617e-08
LmxM.02.0090	389.093	1.00645	0.162434	6.19604	5.79031e-10	8.76737e-09
LmxM.34.5190	98.5398	1.00485	0.315824	3.18168	0.00146424	0.00527288
LmxM.14.0851	5085.47	1.00305	0.202805	4.94589	7.57951e-07	6.07162e-06
LmxM.17.0670	1002.26	1.00212	0.245031	4.08975	4.31837e-05	0.000237589
LmxM.29.1590	742.244	1.00086	0.155184	6.44951	1.12214e-10	1.92669e-09
LmxM.27.1807	4375.67	1.00029	0.122629	8.15706	3.43281e-16	1.28554e-14
LmxM.08.0890	633.875	0.998288	0.190015	5.25373	1.49053e-07	1.39245e-06
LmxM.24.0740	647.91	0.998174	0.155137	6.43413	1.24185e-10	2.12023e-09
LmxM.21.1561	575.201	0.997756	0.302993	3.293	0.000991237	0.00378525
LmxM.02.0200partial	1070.6	0.99763	0.245458	4.06436	4.81639e-05	0.000262136
LmxM.02.0610	310.545	0.994815	0.210281	4.73089	2.23542e-06	1.6313e-05
LmxM.24.1190	915.868	0.993397	0.235167	4.22423	2.39764e-05	0.000141587
LmxM.08_29.0270	933.862	0.992482	0.297375	3.33747	0.000845438	0.0032822
LmxM.27.1740	27.4615	0.992131	0.379443	2.6147	0.00893048	0.0245669
LmxM.11.1290	573.706	0.990534	0.246196	4.02335	5.73757e-05	0.000306049
LmxM.27.0690	336.691	0.99052	0.176418	5.61462	1.96993e-08	2.22127e-07
LmxM.04.0320	767.509	0.990032	0.29379	3.36986	0.000752058	0.00296265
LmxM.10.0860	291.865	0.989157	0.271224	3.64701	0.000265315	0.00119245
LmxM.36.3090	833.119	0.988627	0.161643	6.11613	9.58762e-10	1.39373e-08
LmxM.21.0125	484.296	0.985704	0.166657	5.91455	3.32783e-09	4.45342e-08
LmxM.29.1050	442.051	0.985691	0.220276	4.4748	7.64827e-06	4.99994e-05
LmxM.30.1670	832.596	0.984937	0.257929	3.81864	0.00013419	0.000650575
LmxM.25.1840	1328.17	0.984893	0.196444	5.01362	5.34164e-07	4.43512e-06
LmxM.34.0020	517.953	0.98447	0.212608	4.63045	3.64873e-06	2.5269e-05
LmxM.05.0400	995.623	0.983879	0.201923	4.87255	1.10165e-06	8.49577e-06
LmxM.27.1480	996.014	0.983646	0.202965	4.84638	1.25733e-06	9.57465e-06
LmxM.23.1020	3907.47	0.983142	0.20805	4.72552	2.29527e-06	1.66737e-05
LmxM.05.1100	440.541	0.981589	0.216772	4.5282	5.94869e-06	3.96013e-05
LmxM.36.2220	277.441	0.980166	0.267536	3.66368	0.000248614	0.00112837
LmxM.34.5360	183.915	0.979911	0.249127	3.93338	8.37605e-05	0.000428696
LmxM.08.0600	282.543	0.979692	0.238312	4.11096	3.94018e-05	0.000219032
LmxM.06.0350	680.149	0.979395	0.30931	3.16639	0.00154345	0.00552098
LmxM.29.3330	204.54	0.979306	0.211871	4.62218	3.7973e-06	2.61982e-05
LmxM.32.2500	250.637	0.977523	0.197226	4.95637	7.18218e-07	5.78388e-06
LmxM.14.0970	884.341	0.976459	0.196506	4.96912	6.72587e-07	5.45779e-06
LmxM.16.1010	720.682	0.976387	0.170117	5.73951	9.49499e-09	1.14292e-07
LmxM.26.2660	692.373	0.974961	0.1727	5.64541	1.64791e-08	1.89823e-07
LmxM.18.0680	2940.21	0.974119	0.224741	4.33441	1.4615e-05	9.05353e-05
LmxM.08_1048727	993.889	0.973116	0.187435	5.19175	2.08328e-07	1.89769e-06
LmxM.15.0520	665.879	0.972993	0.238223	4.08438	4.41938e-05	0.000242852
LmxM.25_858431	414.536	0.97287	0.226782	4.28989	1.78765e-05	0.000108523
LmxM.05.0640	850.192	0.972841	0.271004	3.58977	0.000330973	0.0014501
LmxM.36.6760	1324.15	0.972698	0.190088	5.1171	3.10275e-07	2.72014e-06
LmxM.15_62372	153.923	0.972598	0.347227	2.80104	0.00509382	0.0153693
LmxM.05.0830	1211.53	0.972225	0.182189	5.33636	9.48331e-08	9.3094e-07
LmxM.28.0630	1038.75	0.971418	0.223657	4.34333	1.40338e-05	8.72915e-05
LmxM.22.0240	2273.75	0.970836	0.296353	3.27595	0.00105308	0.00397307
LmxM.36.0210	884.875	0.97075	0.188495	5.15	2.60484e-07	2.32165e-06
LmxM.27.0670	256.704	0.970501	0.354007	2.74147	0.00611641	0.0178395
LmxM.12_285464	570.173	0.969968	0.225169	4.30774	1.64931e-05	0.000100933
LmxM.09.0220	1816.02	0.968911	0.181483	5.33886	9.35322e-08	9.23148e-07
LmxM.08_29.0990	544.036	0.968847	0.154375	6.27595	3.47508e-10	5.43354e-09
LmxM.16.0210	1217.78	0.968579	0.176663	5.48265	4.19011e-08	4.45444e-07
LmxM.30.1910	1078.98	0.966956	0.26203	3.69025	0.000224032	0.00103068
LmxM.27.1340	609.18	0.96407	0.212668	4.53321	5.80942e-06	3.87863e-05
LmxM.25.0820	911.218	0.964002	0.20272	4.75532	1.98128e-06	1.46108e-05
LmxM.07.0060	3162.43	0.963502	0.269481	3.5754	0.000349693	0.00152478
LmxM.36.1750	2081.43	0.963315	0.170442	5.65186	1.58718e-08	1.83524e-07
LmxM.20_581013	423.524	0.963236	0.22201	4.3387	1.43326e-05	8.89072e-05
LmxM.31.0350	1467.9	0.963193	0.175175	5.49847	3.83097e-08	4.10622e-07
LmxM.21.1552	2007.89	0.961573	0.158614	6.06235	1.34143e-09	1.90735e-08
LmxM.04.0850	1270.82	0.96109	0.245483	3.9151	9.03666e-05	0.000458637
LmxM.32.0316	2675.61	0.960763	0.330416	2.90774	0.0036405	0.0115713
LmxM.07_534553	2549.15	0.960228	0.222846	4.30892	1.64054e-05	0.000100531
LmxM.31.1260	356.485	0.95996	0.215788	4.44862	8.64234e-06	5.59753e-05
LmxM.36.2880	1064.49	0.958763	0.147254	6.51093	7.46877e-11	1.30703e-09
LmxM.27.0520	1324.13	0.957749	0.193341	4.95368	7.28241e-07	5.85941e-06
LmxM.27.0860	572.229	0.956521	0.23231	4.11744	3.83112e-05	0.000213491
LmxM.21.0530	382.776	0.956388	0.243352	3.93006	8.49245e-05	0.000434165
LmxM.13.1100	5013.84	0.956333	0.145318	6.58097	4.67383e-11	8.45563e-10
LmxM.14.1440	3449.54	0.955399	0.185568	5.14851	2.62557e-07	2.33727e-06
LmxM.23.1690	674.484	0.955396	0.212341	4.49936	6.81599e-06	4.5044e-05
LmxM.06.0270	861.76	0.954827	0.195404	4.88642	1.02687e-06	7.95953e-06
LmxM.34.0430	395.452	0.954516	0.225732	4.22853	2.35222e-05	0.000139085
LmxM.33.3490	490.25	0.952422	0.199219	4.78077	1.74622e-06	1.30144e-05
LmxM.05.0380	4946.89	0.951804	0.264956	3.59231	0.000327766	0.00143674
LmxM.30_1242965	146.945	0.951597	0.26445	3.59839	0.000320187	0.00140827
LmxM.28.1790	517.771	0.947558	0.207914	4.55746	5.17749e-06	3.48743e-05
LmxM.09.0400	1690.34	0.947481	0.281582	3.36485	0.000765853	0.00300918
LmxM.32.1250	168.758	0.947094	0.22361	4.23548	2.28063e-05	0.000135115
LmxM.09.1010	2505.8	0.947041	0.229987	4.11781	3.82496e-05	0.000213279
LmxM.05.0110	555.327	0.946451	0.259059	3.65341	0.000258778	0.00116925
LmxM.01.0180	577.676	0.946153	0.188056	5.03122	4.87377e-07	4.07266e-06
LmxM.18.1010	392.587	0.945926	0.190365	4.96902	6.72927e-07	5.45779e-06
LmxM.07.1000	2619.71	0.945865	0.192341	4.91765	8.75908e-07	6.90109e-06
LmxM.36.3780	1143.81	0.945199	0.21887	4.31855	1.57057e-05	9.66673e-05
LmxM.10.0940	1248.63	0.944778	0.211611	4.46468	8.01873e-06	5.21218e-05
LmxM.12.0867	565.724	0.944328	0.194299	4.86019	1.17275e-06	8.99076e-06
LmxM.17.0570	422.581	0.944264	0.184254	5.12478	2.97881e-07	2.63176e-06
LmxM.19.0861	293.062	0.944231	0.227743	4.14603	3.38284e-05	0.000191635
LmxM.33.2730	1673.68	0.943418	0.248654	3.7941	0.000148179	0.000711574
LmxM.26.1570	1442.48	0.942694	0.249272	3.78178	0.000155709	0.000743806
LmxM.28.0090	280.931	0.941664	0.335504	2.80672	0.00500495	0.0151363
LmxM.33_222987	1085	0.940588	0.265286	3.54556	0.000391781	0.00168532
LmxM.26.1180	458.032	0.939972	0.176078	5.33838	9.37805e-08	9.24596e-07
LmxM.32.0700	427.03	0.939341	0.215499	4.35891	1.30711e-05	8.16384e-05
LmxM.15_314945	377.434	0.938927	0.21296	4.40894	1.03877e-05	6.60575e-05
LmxM.17.0800	287.386	0.937365	0.207157	4.52491	6.04215e-06	4.01926e-05
LmxM.33.0850	1232.69	0.935383	0.252721	3.70125	0.000214544	0.000990036
LmxM.33.0350	1411.26	0.934744	0.154303	6.05785	1.3795e-09	1.95841e-08
LmxM.36.6730	634.441	0.934671	0.159038	5.87703	4.17695e-09	5.49281e-08
LmxM.34.1480	7451.76	0.934614	0.180841	5.16816	2.36416e-07	2.12798e-06
LmxM.36.2950	6641.35	0.932938	0.167372	5.57405	2.4889e-08	2.7587e-07
LmxM.18.0730	421.368	0.932029	0.21157	4.4053	1.05637e-05	6.70831e-05
LmxM.33_445092	151.601	0.931668	0.251567	3.70346	0.00021268	0.000983927
LmxM.22.0730	1840.18	0.930171	0.181551	5.12348	2.99946e-07	2.64707e-06
LmxM.08_29.1240	1060.46	0.930138	0.16521	5.63002	1.80184e-08	2.05216e-07
LmxM.20.0350	789.708	0.930124	0.227379	4.09064	4.30191e-05	0.000236826
LmxM.27.2130	574.55	0.929791	0.184294	5.04514	4.53182e-07	3.82202e-06
LmxM.10.0630	1477.98	0.929633	0.238635	3.89563	9.79432e-05	0.000492464
LmxM.34.4060	815.931	0.929306	0.222795	4.17112	3.03102e-05	0.000174461
LmxM.24.0360	935.029	0.928845	0.199951	4.64537	3.39462e-06	2.36532e-05
LmxM.34_3476	1830.02	0.928734	0.165093	5.62553	1.84937e-08	2.09841e-07
LmxM.31.1000	3633.6	0.927954	0.171439	5.41274	6.20674e-08	6.36768e-07
LmxM.27.0330	514.742	0.927662	0.225942	4.10574	4.03014e-05	0.00022376
LmxM.32.0420	752.761	0.927572	0.168296	5.51154	3.557e-08	3.83516e-07
LmxM.23.0710	1022.49	0.927196	0.291769	3.17785	0.00148372	0.0053325
LmxM.29.2570	35.2762	0.926515	0.369725	2.50596	0.0122121	0.0319706
LmxM.18.1410	685.235	0.925716	0.182511	5.07211	3.9343e-07	3.35226e-06
LmxM.26.2090	699.5	0.925642	0.149524	6.19059	5.99384e-10	9.02141e-09
LmxM.13.1160	610.396	0.925402	0.189048	4.89507	9.82703e-07	7.64325e-06
LmxM.26.0990	569.9	0.925259	0.216409	4.27551	1.90698e-05	0.000114621
LmxM.33.0910	1512.55	0.924698	0.239768	3.85664	0.000114955	0.00056515
LmxM.16.0880	545.213	0.924521	0.21147	4.37187	1.23186e-05	7.74164e-05
LmxM.01.0490	1158.81	0.9227	0.202429	4.55815	5.16061e-06	3.48067e-05
LmxM.29.0730	666.015	0.921903	0.328482	2.80656	0.00500739	0.0151386
LmxM.01.0220	384.408	0.919479	0.214477	4.28707	1.81042e-05	0.000109613
LmxM.31.1320	499.112	0.91886	0.211675	4.34091	1.41897e-05	8.81407e-05
LmxM.36.2010	221.851	0.918591	0.263238	3.48958	0.000483779	0.00201379
LmxM.30_435852	89.6991	0.918433	0.264543	3.47177	0.000517034	0.00212896
LmxM.24.0140	795.778	0.916347	0.218049	4.20249	2.63997e-05	0.000154295
LmxM.18.0090	1393.37	0.915494	0.176504	5.18682	2.13913e-07	1.94078e-06
LmxM.31.3070	535.231	0.915475	0.18163	5.04033	4.64736e-07	3.90859e-06
LmxM.08.0470	1245.07	0.914926	0.157891	5.79466	6.84584e-09	8.60458e-08
LmxM.13.1690	833.034	0.914095	0.203267	4.49701	6.89158e-06	4.55105e-05
LmxM.29.3260	608.579	0.913583	0.180899	5.05025	4.41235e-07	3.73511e-06
LmxM.14.0450	968.272	0.913436	0.203337	4.49222	7.04851e-06	4.63785e-05
LmxM.32.2270	744.706	0.913075	0.24216	3.77055	0.000162891	0.000774455
LmxM.08_29.1870	1287.8	0.912942	0.130195	7.0121	2.34765e-12	5.23619e-11
LmxM.31.2900	1602.09	0.912868	0.157034	5.81317	6.12992e-09	7.77995e-08
LmxM.32.2760	296.245	0.912599	0.194656	4.68827	2.75524e-06	1.96803e-05
LmxM.15.0260	335.846	0.912398	0.251121	3.6333	0.000279822	0.00124822
LmxM.26.2210	254.803	0.912182	0.213097	4.2806	1.86392e-05	0.000112478
LmxM.16.1370	2039.19	0.911093	0.29734	3.06414	0.00218294	0.00746515
LmxM.32.2390	5377.44	0.911085	0.188325	4.83783	1.31266e-06	9.92955e-06
LmxM.08_1491863	729.526	0.909212	0.251084	3.62115	0.000293302	0.00130324
LmxM.31.2940	278.926	0.907227	0.243282	3.72912	0.000192151	0.000899009
LmxM.22.0160	599.189	0.907181	0.207545	4.37101	1.2367e-05	7.76674e-05
LmxM.34.1300	3210.99	0.90698	0.17315	5.23812	1.62219e-07	1.5002e-06
LmxM.36.3950	165.772	0.906745	0.287472	3.15421	0.00160936	0.00572076
LmxM.34.0460	498.643	0.906518	0.2513	3.60732	0.000309375	0.00136798
LmxM.34.4430	6614.31	0.906473	0.186247	4.86706	1.13272e-06	8.72057e-06
LmxM.24.0210	422.928	0.904618	0.232547	3.89005	0.000100225	0.000502228
LmxM.14.1480	1483.28	0.904514	0.189239	4.77976	1.75508e-06	1.30698e-05
LmxM.34.4850	593.799	0.904275	0.177842	5.08472	3.68174e-07	3.16372e-06
LmxM.34.0820	3116.52	0.903599	0.141854	6.36991	1.89136e-10	3.10675e-09
LmxM.33.4550	1024.64	0.903204	0.222288	4.06322	4.84009e-05	0.000263269
LmxM.36.5380	1500.39	0.9031	0.218104	4.14068	3.46274e-05	0.000195599
LmxM.31.3710	241.311	0.90296	0.269202	3.35421	0.000795918	0.00310852
LmxM.21.1350	2412.96	0.90176	0.222646	4.05019	5.11751e-05	0.000276212
LmxM.05.1070	590.169	0.901731	0.177214	5.08838	3.61127e-07	3.11198e-06
LmxM.28.0390	690.025	0.900846	0.178913	5.03509	4.77622e-07	4.00217e-06
LmxM.10.1320	1057.85	0.899396	0.169705	5.29975	1.15962e-07	1.11785e-06
LmxM.36.3990	836.623	0.898936	0.14846	6.05508	1.40351e-09	1.9894e-08
LmxM.08_29.0030	1046.93	0.89881	0.182421	4.92712	8.34512e-07	6.60353e-06
LmxM.25.1780	323.207	0.898004	0.230375	3.89802	9.69831e-05	0.000488945
LmxM.27.1400	223.019	0.897739	0.268011	3.34964	0.000809175	0.00315496
LmxM.26.0650	928.692	0.897324	0.138657	6.47156	9.69946e-11	1.68124e-09
LmxM.09.0870	457.347	0.8967	0.325792	2.75237	0.00591659	0.0173681
LmxM.29.1400	425.052	0.896677	0.208747	4.29552	1.74283e-05	0.000105943
LmxM.31.0210	1154.16	0.896524	0.178167	5.03193	4.85577e-07	4.06135e-06
LmxM.18.1220	871.064	0.896339	0.195108	4.59407	4.34683e-06	2.96523e-05
LmxM.36.1600	802.64	0.895042	0.171123	5.23041	1.69139e-07	1.56102e-06
LmxM.36.0250	1506.8	0.894913	0.157499	5.68202	1.33116e-08	1.56304e-07
LmxM.20.1640	1563.84	0.894109	0.213454	4.18876	2.80482e-05	0.000162676
LmxM.19.0170	1224.78	0.893308	0.150307	5.94322	2.79474e-09	3.79018e-08
LmxM.27.1850	521.967	0.892458	0.187322	4.76431	1.89502e-06	1.40315e-05
LmxM.31.2320	909.134	0.891294	0.203977	4.36959	1.24483e-05	7.81236e-05
LmxM.08_29.0440	1091.8	0.891183	0.197528	4.51168	6.43174e-06	4.26284e-05
LmxM.04.0790	1013.94	0.890585	0.245259	3.63121	0.000282099	0.00125653
LmxM.08_29.0810	702.994	0.889462	0.159265	5.5848	2.33975e-08	2.6029e-07
LmxM.04.0210	464.491	0.889149	0.298693	2.9768	0.00291273	0.0095379
LmxM.31.0600	322.727	0.888674	0.179268	4.95723	7.15059e-07	5.76354e-06
LmxM.14.0120	285.087	0.888364	0.273045	3.25355	0.00113974	0.0042437
LmxM.33.0560	856.179	0.888246	0.190903	4.65287	3.27344e-06	2.29137e-05
LmxM.08_29.0850	1273.87	0.886484	0.18984	4.66963	3.01748e-06	2.13357e-05
LmxM.36.5850	9482.57	0.886306	0.23034	3.84781	0.000119177	0.000583071
LmxM.30.2600	3063.96	0.886065	0.231989	3.81943	0.00013376	0.000648835
LmxM.25.0130	505.239	0.885997	0.272776	3.24808	0.00116188	0.00431026
LmxM.29.1000	451.711	0.885635	0.181569	4.87769	1.07338e-06	8.29178e-06
LmxM.25.2050	650.097	0.884228	0.205718	4.29825	1.72149e-05	0.000104856
LmxM.36.0560	212.885	0.883379	0.222431	3.97148	7.14284e-05	0.000373133
LmxM.29.0360	671.734	0.883295	0.162829	5.42467	5.80619e-08	6.02467e-07
LmxM.24.1470	1272.95	0.883104	0.188243	4.69131	2.71464e-06	1.94055e-05
LmxM.34.4550	1195.9	0.882846	0.209858	4.20688	2.58925e-05	0.00015172
LmxM.36.1330	270.603	0.882087	0.219557	4.01758	5.8799e-05	0.000312374
LmxM.26.0670	692.944	0.881682	0.271845	3.24333	0.00118141	0.00437917
LmxM.33.2480	647.268	0.881623	0.160162	5.50457	3.70078e-08	3.97604e-07
LmxM.21.1340	858.226	0.881556	0.218528	4.03406	5.48217e-05	0.000293976
LmxM.05.0100	2408.22	0.880577	0.187386	4.69927	2.61095e-06	1.87379e-05
LmxM.31.0420	244.654	0.880396	0.208526	4.222	2.4214e-05	0.000142805
LmxM.09.1310	304.185	0.88009	0.28203	3.12056	0.00180509	0.00631538
LmxM.24.0670	604.498	0.879527	0.228473	3.84959	0.000118317	0.000579797
LmxM.13.1190	2352.9	0.878822	0.178865	4.91333	8.95411e-07	7.04865e-06
LmxM.14.0540	663.86	0.877796	0.251046	3.49656	0.000471301	0.00197279
LmxM.18.1650	384.25	0.876587	0.202599	4.3267	1.5136e-05	9.35718e-05
LmxM.29.2980	12141	0.876579	0.223077	3.92949	8.51263e-05	0.000434952
LmxM.10.0900	463.884	0.87656	0.209448	4.18509	2.85053e-05	0.000165117
LmxM.32.3230	5957.39	0.876062	0.272926	3.20988	0.00132788	0.00483543
LmxM.16.0441	182.416	0.875684	0.303781	2.88261	0.00394393	0.0123758
LmxM.07.0430	682.678	0.873666	0.150022	5.82358	5.76019e-09	7.35172e-08
LmxM.18.0820	2001.96	0.873088	0.16533	5.28089	1.28557e-07	1.21734e-06
LmxM.32.2990	67.0843	0.873083	0.336958	2.59107	0.0095677	0.0260443
LmxM.34_127797	306.233	0.873007	0.273338	3.19387	0.00140379	0.0050773
LmxM.04.0010	1162.4	0.872929	0.212919	4.09982	4.13468e-05	0.000228588
LmxM.20_2780430	216.717	0.872076	0.294065	2.96559	0.00302104	0.00983945
LmxM.22.0060	692.888	0.872021	0.164525	5.30022	1.15661e-07	1.11732e-06
LmxM.09.1510	604.653	0.871591	0.31443	2.77197	0.00557187	0.0165645
LmxM.20.1030	395.122	0.87078	0.227777	3.82295	0.000131866	0.000640332
LmxM.26.1020	1653.07	0.86984	0.216021	4.02665	5.6577e-05	0.000301965
LmxM.09.0100	883.619	0.869831	0.164626	5.28367	1.26618e-07	1.20148e-06
LmxM.25.1950	613.483	0.869712	0.222658	3.90605	9.38167e-05	0.000474823
LmxM.31.0360	677.054	0.869679	0.156389	5.56101	2.68213e-08	2.95131e-07
LmxM.36.2320	577.897	0.868456	0.22122	3.92576	8.64569e-05	0.000441008
LmxM.34.1820	759.55	0.868156	0.177281	4.89705	9.72864e-07	7.57319e-06
LmxM.14_270708	1273	0.867592	0.185681	4.67248	2.97583e-06	2.10576e-05
LmxM.34.5070	406.143	0.867359	0.243438	3.56295	0.000366705	0.00159285
LmxM.12_279523	153.112	0.8657	0.280693	3.08415	0.00204135	0.0070338
LmxM.20.1370	438.718	0.865054	0.221623	3.90327	9.49037e-05	0.000479791
LmxM.25_28539	703.795	0.86469	0.226307	3.82086	0.000132985	0.000645418
LmxM.29.0870	5386.28	0.863585	0.198253	4.35597	1.32481e-05	8.26303e-05
LmxM.20.1520	614.51	0.862951	0.194157	4.44461	8.80507e-06	5.69077e-05
LmxM.15.0930	250.952	0.862742	0.267805	3.22153	0.0012751	0.00468361
LmxM.28.0130	263.785	0.862566	0.196087	4.39888	1.08809e-05	6.90487e-05
LmxM.03.0970	288.095	0.861872	0.232732	3.70328	0.000212833	0.000984136
LmxM.06.1220	850.801	0.861401	0.252728	3.40841	0.000653435	0.00261835
LmxM.14.1150	133.15	0.860797	0.253027	3.40201	0.000668934	0.00267456
LmxM.25.1110	1507.82	0.860212	0.194648	4.41931	9.90153e-06	6.31865e-05
LmxM.04.1120	713.668	0.859549	0.168655	5.09649	3.46017e-07	2.99596e-06
LmxM.24.1400	352.488	0.858829	0.235271	3.65038	0.000261855	0.00118023
LmxM.29.2390	1006.31	0.856949	0.213886	4.00656	6.16087e-05	0.000325764
LmxM.27.1870	1874.93	0.856493	0.182445	4.69451	2.67241e-06	1.91186e-05
LmxM.36.6000	444.858	0.855908	0.186805	4.58184	4.60912e-06	3.13241e-05
LmxM.08_29.2140	1069.97	0.855215	0.209752	4.07727	4.55679e-05	0.000249349
LmxM.31.3610	825.953	0.854373	0.211994	4.03018	5.57347e-05	0.000297994
LmxM.36.1040	266.768	0.853811	0.212373	4.02033	5.81161e-05	0.000309273
LmxM.11.0260	845.606	0.853791	0.277022	3.08204	0.00205589	0.00707318
LmxM.11_343183	1680.16	0.853425	0.212823	4.01001	6.07158e-05	0.000321416
LmxM.27.1460	810.201	0.852991	0.180934	4.71438	2.42442e-06	1.75236e-05
LmxM.31.1220	376.793	0.852846	0.247029	3.45241	0.000555601	0.00226624
LmxM.06.0530	1071.94	0.852835	0.256625	3.32327	0.000889691	0.0034335
LmxM.34.0050	608.767	0.852598	0.16985	5.0197	5.17523e-07	4.30874e-06
LmxM.36.6590	448.851	0.852022	0.157982	5.39318	6.92227e-08	7.00697e-07
LmxM.04.0450	1200.72	0.851882	0.214556	3.97045	7.17384e-05	0.000374323
LmxM.30.2790	5215.95	0.850052	0.270217	3.14581	0.00165625	0.00586682
LmxM.26.0690	886.903	0.849832	0.209641	4.05375	5.04035e-05	0.000272371
LmxM.27.1680	629.12	0.849658	0.207697	4.09086	4.29779e-05	0.000236743
LmxM.10.0740	947.304	0.849548	0.210399	4.03779	5.39564e-05	0.00029002
LmxM.23.1410	1576.74	0.849319	0.163461	5.19586	2.03777e-07	1.85808e-06
LmxM.15.1440	1072.13	0.84853	0.14978	5.66516	1.46891e-08	1.70717e-07
LmxM.36.5110	266.763	0.848145	0.209844	4.0418	5.30435e-05	0.00028545
LmxM.05.0620	475.365	0.848104	0.237942	3.56433	0.000364791	0.00158605
LmxM.36.4600	107.84	0.847777	0.23943	3.54082	0.00039889	0.00170819
LmxM.33.2580	4885.17	0.847773	0.241402	3.51188	0.000444956	0.00187876
LmxM.34.2520	210.541	0.847109	0.242467	3.49371	0.000476355	0.00198572
LmxM.29.0600	171.588	0.844988	0.249332	3.38901	0.000701452	0.00279109
LmxM.34.0440	621.83	0.844568	0.166369	5.07647	3.84507e-07	3.28855e-06
LmxM.31.0340	893.261	0.843952	0.150671	5.60129	2.12759e-08	2.37851e-07
LmxM.18.0510	2152.75	0.843621	0.211747	3.98409	6.77397e-05	0.000355907
LmxM.34.3260	478.318	0.842866	0.270046	3.12119	0.00180119	0.00630417
LmxM.06.0910	477.82	0.842784	0.237947	3.5419	0.00039725	0.00170196
LmxM.29.3040	1470.78	0.842351	0.199041	4.23205	2.31575e-05	0.000137018
LmxM.04.1090	596.855	0.842258	0.165007	5.10438	3.31886e-07	2.88735e-06
LmxM.15.0040	1750.05	0.841747	0.187563	4.48782	7.19549e-06	4.72772e-05
LmxM.25.2120	1229.16	0.840251	0.273011	3.07772	0.00208592	0.00716567
LmxM.08_185075	163.099	0.840113	0.258359	3.25172	0.00114708	0.00426406
LmxM.25.0990	353.634	0.839724	0.251312	3.34136	0.000833704	0.00324218
LmxM.36.0520	127.815	0.839537	0.253095	3.31708	0.000909641	0.00350454
LmxM.32.1420	911.519	0.839416	0.23759	3.53304	0.000410803	0.00175014
LmxM.29.2010	620.057	0.838913	0.211525	3.96602	7.30819e-05	0.000380678
LmxM.21.0810	1053.68	0.838802	0.154844	5.41707	6.05832e-08	6.25065e-07
LmxM.32.2610	624.448	0.838677	0.168049	4.99067	6.01711e-07	4.9285e-06
LmxM.34_514242	576.331	0.838578	0.180108	4.65598	3.22445e-06	2.26233e-05
LmxM.26.0030	605.223	0.838533	0.214889	3.90217	9.53325e-05	0.000481691
LmxM.26.0970	893.841	0.838352	0.196104	4.27503	1.91108e-05	0.000114791
LmxM.20.1270	1067.58	0.838238	0.275269	3.04516	0.00232553	0.00786704
LmxM.10.0780	998.927	0.837787	0.172909	4.84525	1.26451e-06	9.62129e-06
LmxM.36.6170	304.21	0.837766	0.26062	3.21451	0.00130666	0.00476385
LmxM.30.0730	615.27	0.837511	0.292679	2.86153	0.004216	0.0130629
LmxM.33.3190	844.787	0.837354	0.16796	4.98545	6.18168e-07	5.04967e-06
LmxM.26.0450	335.857	0.837068	0.198727	4.21216	2.52945e-05	0.000148695
LmxM.33.1490	1405	0.836343	0.218581	3.82624	0.000130113	0.000632156
LmxM.34.0610	1384	0.83604	0.186848	4.47445	7.66098e-06	5.00466e-05
LmxM.25.0080	1996.32	0.835909	0.176889	4.72561	2.29425e-06	1.66737e-05
LmxM.06.0140	2154.87	0.834287	0.195097	4.27627	1.90055e-05	0.000114385
LmxM.31.0270	1855.78	0.834276	0.204716	4.07529	4.59578e-05	0.000251332
LmxM.26.1340	3305.67	0.834219	0.229134	3.64076	0.000271839	0.00121739
LmxM.24.0850	2012.98	0.834033	0.203611	4.09621	4.19964e-05	0.000231757
LmxM.33.1520	2030.08	0.833328	0.159631	5.22034	1.78591e-07	1.63994e-06
LmxM.13.0970	1199.33	0.832357	0.201998	4.12062	3.77857e-05	0.000210951
LmxM.29.3280	306.036	0.83203	0.243136	3.42207	0.000621453	0.00250564
LmxM.15.1020	566.812	0.83146	0.241314	3.44554	0.000569911	0.00231526
LmxM.33.4280	339.19	0.831276	0.213543	3.89279	9.90998e-05	0.000497138
LmxM.34.0370	2714.03	0.831227	0.223218	3.72384	0.000196218	0.000916153
LmxM.08_29.0020	1532.52	0.831055	0.143431	5.79412	6.86811e-09	8.62066e-08
LmxM.32.0270	756.456	0.830895	0.162769	5.10474	3.31244e-07	2.88451e-06
LmxM.26.1350	342.352	0.830822	0.167752	4.95267	7.32005e-07	5.88449e-06
LmxM.32.0140	285.257	0.83056	0.260755	3.18521	0.00144649	0.00521515
LmxM.25.1810	518.765	0.830501	0.193278	4.29692	1.73185e-05	0.000105347
LmxM.33.2370	255.627	0.830284	0.19801	4.19315	2.75107e-05	0.000159762
LmxM.36.1220	443.713	0.830191	0.161253	5.14838	2.6275e-07	2.33727e-06
LmxM.08.0360	649.395	0.82953	0.239459	3.46418	0.000531852	0.00218208
LmxM.34.1020	418.856	0.829413	0.310927	2.66755	0.00764071	0.0215799
LmxM.05.0240	528.153	0.829161	0.272371	3.04423	0.00233277	0.00788566
LmxM.26.1190	528.782	0.827893	0.19828	4.17537	2.97504e-05	0.000171565
LmxM.24.1760	96.3756	0.827527	0.277911	2.97767	0.00290444	0.00951419
LmxM.30.2670	554.075	0.826756	0.31542	2.62113	0.00876396	0.0242113
LmxM.11.0450	511.456	0.826469	0.191533	4.31502	1.59586e-05	9.79913e-05
LmxM.24.1720	2292.24	0.826177	0.222631	3.71096	0.000206471	0.000958618
LmxM.18_242830	284.572	0.826088	0.212789	3.88219	0.00010352	0.000515335
LmxM.19.0550	1719.1	0.825572	0.1463	5.643	1.67115e-08	1.92014e-07
LmxM.22.0580	1162.76	0.825037	0.223337	3.69414	0.000220632	0.00101607
LmxM.33.0490	1272.19	0.824893	0.133861	6.16231	7.16917e-10	1.06426e-08
LmxM.25.1100	610.131	0.824647	0.198819	4.14772	3.35796e-05	0.000190984
LmxM.14.0500	1477.45	0.824574	0.207957	3.96511	7.33612e-05	0.000381696
LmxM.12.0700	535.585	0.823965	0.151701	5.4315	5.58829e-08	5.82514e-07
LmxM.23.1680	678.402	0.823879	0.206841	3.98315	6.80077e-05	0.000356903
LmxM.28.0210	1223.25	0.822785	0.158112	5.20381	1.95246e-07	1.78746e-06
LmxM.10.0195	290.406	0.822114	0.27291	3.0124	0.00259188	0.00863264
LmxM.20.0300	413.092	0.821579	0.226804	3.62242	0.000291859	0.00129747
LmxM.07.0570	924.873	0.82151	0.205217	4.00313	6.25098e-05	0.000329762
LmxM.30_358240	6372.43	0.821247	0.293359	2.79946	0.00511874	0.015418
LmxM.13.1110	863.08	0.820994	0.164767	4.98277	6.26817e-07	5.11573e-06
LmxM.18.0360	542.423	0.820067	0.15493	5.29315	1.20227e-07	1.15165e-06
LmxM.22.0450	1095.77	0.817944	0.166136	4.92335	8.50756e-07	6.72622e-06
LmxM.21.0090	355.48	0.817491	0.215395	3.79531	0.000147461	0.000708496
LmxM.17.0500	1545.53	0.817404	0.184876	4.42137	9.80782e-06	6.26324e-05
LmxM.33.2320	930.102	0.817234	0.2302	3.55011	0.000385074	0.00166153
LmxM.31.2540	628.281	0.816228	0.152467	5.35349	8.62752e-08	8.61805e-07
LmxM.31.3770	2594.51	0.815507	0.160014	5.09649	3.46016e-07	2.99596e-06
LmxM.34.0840	1032.49	0.815211	0.248129	3.28543	0.00101826	0.00386167
LmxM.24.1350	416.247	0.814985	0.205571	3.96449	7.35534e-05	0.000382478
LmxM.33.3580	369.485	0.813067	0.175233	4.63991	3.48562e-06	2.42316e-05
LmxM.33.1230	368.156	0.812173	0.194556	4.17449	2.98653e-05	0.000172118
LmxM.23.0510	1483.51	0.812158	0.24188	3.35769	0.000785969	0.00307604
LmxM.25.0470	1082.37	0.812014	0.201204	4.03577	5.4423e-05	0.000292182
LmxM.32.2800	1420.62	0.811534	0.152781	5.31175	1.08577e-07	1.05674e-06
LmxM.21.1567	551.727	0.809428	0.149172	5.42614	5.75872e-08	5.98224e-07
LmxM.32.2300	2068.81	0.809064	0.202509	3.9952	6.46397e-05	0.000340406
LmxM.04.0440	966.542	0.808459	0.22189	3.64352	0.000268936	0.00120617
LmxM.33.2950	429.073	0.808226	0.188446	4.28891	1.79552e-05	0.000108928
LmxM.18_655346	53.9229	0.807778	0.322664	2.50346	0.0122985	0.032164
LmxM.11.0350	2297.91	0.807615	0.172472	4.6826	2.83266e-06	2.01542e-05
LmxM.36.1960	443.695	0.807448	0.279054	2.89352	0.00380954	0.0120246
LmxM.24.0365	1195.83	0.807299	0.220286	3.66477	0.000247559	0.00112583
LmxM.02.0370	1102.44	0.807192	0.200453	4.02685	5.65298e-05	0.00030189
LmxM.08_29.1300	554.536	0.806987	0.202961	3.97606	7.00671e-05	0.000366654
LmxM.36.1400	739.589	0.806778	0.187533	4.30206	1.69215e-05	0.000103277
LmxM.08_29.1790	630.853	0.806607	0.198595	4.06157	4.87448e-05	0.000264664
LmxM.06.0430	1145.76	0.806571	0.203541	3.9627	7.41074e-05	0.000385139
LmxM.36.6060	2273.03	0.806454	0.174106	4.63197	3.62199e-06	2.51029e-05
LmxM.24.0830	1337.6	0.806348	0.16036	5.02837	4.94655e-07	4.12591e-06
LmxM.34.4390	323.869	0.805256	0.174894	4.60426	4.13939e-06	2.83648e-05
LmxM.04.0050	1533.96	0.805108	0.229054	3.51492	0.000439888	0.00186272
LmxM.36.2250	1391.03	0.804753	0.239513	3.35995	0.000779558	0.0030538
LmxM.11.0520	672.384	0.804746	0.191366	4.20528	2.60757e-05	0.000152696
LmxM.34.1880	2825.23	0.804551	0.298677	2.69372	0.00706594	0.0201568
LmxM.36.3850	1148.01	0.804169	0.186901	4.30265	1.68769e-05	0.000103073
LmxM.36.3360	324.691	0.804079	0.195092	4.12154	3.76353e-05	0.000210369
LmxM.14_549127	381.944	0.803972	0.211771	3.79642	0.000146801	0.000705726
LmxM.19.1150	1731.72	0.80376	0.199388	4.03114	5.55077e-05	0.00029713
LmxM.27.0140	473.472	0.802388	0.246084	3.26063	0.00111166	0.00415615
LmxM.18.1660	823.29	0.801984	0.243698	3.29089	0.0009987	0.00380642
LmxM.29.2150	596.013	0.80139	0.264526	3.02953	0.00244931	0.00822764
LmxM.27.0090	1546.19	0.799401	0.181429	4.40613	1.05232e-05	6.68725e-05
LmxM.36.3675	111.015	0.799223	0.281988	2.83424	0.00459347	0.0140885
LmxM.34.2080	997.778	0.798832	0.267001	2.99187	0.00277277	0.00914872
LmxM.14.0800	1759.35	0.79679	0.194548	4.0956	4.21085e-05	0.000232235
LmxM.20.1060	491.338	0.795508	0.194005	4.10045	4.12352e-05	0.00022811
LmxM.05.0650	688.703	0.795262	0.201036	3.95582	7.62734e-05	0.000395267
LmxM.36.0550	463.37	0.794986	0.190614	4.17066	3.03724e-05	0.000174709
LmxM.29.3130	1300.5	0.794625	0.180731	4.39672	1.09898e-05	6.96913e-05
LmxM.28.0520	561.36	0.793531	0.247297	3.20881	0.00133284	0.00485155
LmxM.09.0500	962.166	0.793226	0.234651	3.38045	0.000723679	0.00286699
LmxM.31.2340	700.641	0.79278	0.219855	3.60592	0.000311048	0.00137338
LmxM.08.0410	1074.39	0.792412	0.170908	4.63649	3.5437e-06	2.45822e-05
LmxM.31.3910	446.059	0.791734	0.186728	4.24004	2.23476e-05	0.000132571
LmxM.34.3100	5152.3	0.791614	0.161133	4.9128	8.97838e-07	7.04946e-06
LmxM.19_571839	696.864	0.791435	0.294295	2.68926	0.00716104	0.0203769
LmxM.11.0570	671.338	0.791068	0.258242	3.06328	0.00218927	0.00748117
LmxM.20.1690	808.712	0.790748	0.17631	4.485	7.29145e-06	4.78386e-05
LmxM.32.0792	65591.5	0.789989	0.262966	3.00414	0.00266329	0.00883232
LmxM.14.1430	1223.47	0.789462	0.157793	5.00316	5.63971e-07	4.64867e-06
LmxM.28.2430	1556.99	0.789064	0.20597	3.83097	0.000127641	0.000621577
LmxM.10.1190	672.769	0.787808	0.19171	4.10938	3.96717e-05	0.000220398
LmxM.18.0970	1268.48	0.787506	0.210628	3.73885	0.000184863	0.000868038
LmxM.33.2190	113.009	0.787189	0.323238	2.43532	0.0148785	0.0375885
LmxM.32.1230	267.642	0.786897	0.290887	2.70517	0.00682704	0.0195611
LmxM.34.5150	528.288	0.786666	0.227518	3.4576	0.000545012	0.00223105
LmxM.36.4180	840.304	0.786184	0.171753	4.57742	4.70753e-06	3.19214e-05
LmxM.06.0870	2002.53	0.78613	0.227189	3.46025	0.000539677	0.0022102
LmxM.36.5620	1705.44	0.785775	0.225633	3.48254	0.000496678	0.00205631
LmxM.21.0800	1693.76	0.785427	0.136083	5.77167	7.84902e-09	9.66523e-08
LmxM.19.0020	2913.31	0.78477	0.198896	3.94563	7.95917e-05	0.000409895
LmxM.36.4460	1134.48	0.784461	0.178703	4.38975	1.1348e-05	7.17128e-05
LmxM.27.1605	3199.35	0.784386	0.207892	3.77305	0.000161265	0.000768332
LmxM.17.0010	1592.73	0.784066	0.168312	4.6584	3.18681e-06	2.24111e-05
LmxM.23.0130	643.571	0.782696	0.221346	3.53608	0.000406119	0.00173477
LmxM.25.1420	2470.02	0.782574	0.227682	3.43713	0.000587911	0.00238095
LmxM.36.4450	916.888	0.781859	0.161167	4.85123	1.22695e-06	9.37472e-06
LmxM.14.0240	567.306	0.781033	0.238449	3.27547	0.00105487	0.00397815
LmxM.17.0160	415.776	0.780863	0.166275	4.69621	2.65038e-06	1.89909e-05
LmxM.06_152779	162.253	0.780212	0.247407	3.15355	0.00161296	0.0057291
LmxM.34.2380	105.703	0.779986	0.273141	2.85562	0.00429535	0.0132816
LmxM.33.0690	1829.26	0.779876	0.167834	4.64671	3.37275e-06	2.35188e-05
LmxM.08.0960	854.439	0.779742	0.154687	5.04076	4.63688e-07	3.90338e-06
LmxM.32.3060	738.446	0.779733	0.161149	4.83858	1.3077e-06	9.91672e-06
LmxM.08_1040671	162.922	0.779372	0.285861	2.7264	0.00640291	0.0185267
LmxM.34_573502	335.844	0.779203	0.218454	3.56689	0.000361241	0.00157211
LmxM.18_473683	1138.68	0.778794	0.252481	3.08457	0.00203848	0.00702659
LmxM.19.1380	1738.45	0.778009	0.162	4.80251	1.56687e-06	1.17354e-05
LmxM.27_976684	74677.4	0.777802	0.295791	2.62957	0.00854934	0.023712
LmxM.20.1280	15471.1	0.777663	0.287779	2.70229	0.00688627	0.0196936
LmxM.21.1790	1566.98	0.776931	0.149715	5.18939	2.10987e-07	1.91806e-06
LmxM.13.0860	444.018	0.776711	0.284292	2.73209	0.00629339	0.0182679
LmxM.34.0780	357.216	0.776426	0.230555	3.36763	0.000758171	0.00298157
LmxM.23.0080	1506.39	0.776381	0.240897	3.22287	0.00126911	0.00466623
LmxM.05.1040	638.935	0.775853	0.200797	3.86388	0.000111601	0.000550144
LmxM.32.2700	497.976	0.774634	0.161709	4.79031	1.66524e-06	1.24517e-05
LmxM.24.2030	1226.73	0.774441	0.229891	3.36873	0.000755157	0.00297357
LmxM.28.0500	603.418	0.774186	0.216957	3.56839	0.000359188	0.00156393
LmxM.25.0540	1277.33	0.772212	0.215905	3.57664	0.000348044	0.00151831
LmxM.31.3870	1006.49	0.771966	0.172904	4.4647	8.01795e-06	5.21218e-05
LmxM.26.0460	1673.21	0.771765	0.187172	4.1233	3.73484e-05	0.00020928
LmxM.21.1150	743.356	0.771361	0.162964	4.73332	2.20873e-06	1.61571e-05
LmxM.09.0790	958.982	0.771073	0.187851	4.10471	4.04821e-05	0.00022449
LmxM.08_29.1730	2168.18	0.771072	0.242226	3.18327	0.00145621	0.00524606
LmxM.16.1530	1108.11	0.770786	0.171538	4.49338	7.01013e-06	4.61593e-05
LmxM.30.2150	1348.54	0.770372	0.261659	2.94419	0.00323803	0.0104601
LmxM.23.0990	1611.52	0.769704	0.179205	4.29512	1.74602e-05	0.000106067
LmxM.29.1420	508.378	0.769047	0.240224	3.20138	0.00136771	0.00496458
LmxM.36.0440	1160.78	0.769011	0.162508	4.73215	2.22155e-06	1.62379e-05
LmxM.20_2430904	872.849	0.768884	0.259237	2.96595	0.00301753	0.00983154
LmxM.08_29.1010	1063.79	0.768851	0.228266	3.36822	0.000756554	0.00297778
LmxM.02.0530	1974.25	0.766758	0.223413	3.43202	0.000599102	0.00242303
LmxM.31.0530	566.976	0.766672	0.252422	3.03727	0.00238734	0.00805815
LmxM.22.0960	505.322	0.766154	0.190474	4.02236	5.76189e-05	0.000306986
LmxM.17.0235	136.004	0.765664	0.313496	2.44235	0.0145922	0.0369989
LmxM.34.1960	579.858	0.765644	0.186683	4.10131	4.10817e-05	0.000227537
LmxM.34.3720	2014.56	0.765381	0.22142	3.4567	0.000546841	0.00223652
LmxM.17.0430	804.035	0.765373	0.198901	3.84802	0.000119077	0.000582895
LmxM.21.0980	2192.31	0.764111	0.171134	4.46499	8.00735e-06	5.21218e-05
LmxM.30.0320	1422.63	0.761726	0.275931	2.76056	0.00577015	0.0170261
LmxM.21.0710	1455.12	0.761244	0.150288	5.06525	4.07863e-07	3.47199e-06
LmxM.21.0550	1028.06	0.760186	0.208422	3.64735	0.00026496	0.00119239
LmxM.34.4880	1020.93	0.758603	0.180648	4.19935	2.67682e-05	0.000156167
LmxM.22.0570	637.164	0.757996	0.207905	3.64588	0.000266481	0.00119693
LmxM.05.0190	433.087	0.755963	0.199772	3.78413	0.000154249	0.000738385
LmxM.22.1240	576.816	0.755866	0.176275	4.28799	1.80296e-05	0.000109266
LmxM.32.1590	1403.23	0.754644	0.1977	3.81712	0.000135018	0.000653197
LmxM.16.1610	837.451	0.754494	0.215051	3.50845	0.000450729	0.0018989
LmxM.29.3580	1164.56	0.753877	0.141248	5.33727	9.43574e-08	9.29277e-07
LmxM.04.0710	814.251	0.753616	0.187775	4.0134	5.98494e-05	0.000317383
LmxM.36.0770	387.979	0.753294	0.196635	3.83093	0.000127662	0.000621577
LmxM.13.1330	705.986	0.753284	0.181665	4.14655	3.3753e-05	0.000191491
LmxM.05.0490	517.892	0.753159	0.298485	2.52327	0.0116269	0.0306591
LmxM.28.1500	1040.22	0.753149	0.193405	3.89416	9.85399e-05	0.000495042
LmxM.21.1675	289.588	0.752796	0.246362	3.05565	0.00224574	0.00764544
LmxM.09.1120	1124.91	0.752001	0.158073	4.7573	1.962e-06	1.44803e-05
LmxM.26.0240	476.316	0.751476	0.161369	4.65689	3.21021e-06	2.25582e-05
LmxM.34.4130	2295.38	0.75139	0.214109	3.50937	0.000449165	0.00189407
LmxM.33.2610	896.563	0.751307	0.225919	3.32556	0.00088241	0.00340829
LmxM.13_22199	1059.39	0.751264	0.319141	2.35402	0.0185716	0.0449472
LmxM.05.0840	1406.55	0.751036	0.194045	3.87042	0.000108649	0.000537924
LmxM.19.0330	807.187	0.750972	0.170931	4.39341	1.11587e-05	7.06642e-05
LmxM.14.1110	1240.78	0.750224	0.180746	4.1507	3.31465e-05	0.000189349
LmxM.34.1570	632.799	0.748948	0.169272	4.42451	9.66601e-06	6.18135e-05
LmxM.03.0600	1389.48	0.748731	0.279101	2.68265	0.00730403	0.0207276
LmxM.15.0120	526.771	0.748202	0.180043	4.15569	3.24304e-05	0.000185608
LmxM.28.2310	2449.73	0.748038	0.166917	4.48149	7.4123e-06	4.84917e-05
LmxM.28.0740	734.803	0.747308	0.15303	4.8834	1.0427e-06	8.07538e-06
LmxM.27.0380	1223.81	0.746647	0.160211	4.66038	3.15625e-06	2.22305e-05
LmxM.29.2740	3246.08	0.74629	0.150533	4.95764	7.13546e-07	5.76155e-06
LmxM.11.0580	1094.66	0.74543	0.1898	3.92745	8.58516e-05	0.000438166
LmxM.03.0870	553.621	0.744956	0.274882	2.7101	0.00672631	0.0193212
LmxM.08.1100	2049.81	0.744925	0.179503	4.14993	3.32572e-05	0.000189862
LmxM.26.2160	1600.31	0.744851	0.213479	3.4891	0.000484642	0.00201473
LmxM.09.1030	405.927	0.744827	0.255706	2.91283	0.00358175	0.0114164
LmxM.16.0470	745.189	0.744746	0.258184	2.88456	0.00391963	0.0123142
LmxM.30.0900	12414.7	0.744203	0.237503	3.13344	0.00172769	0.00609377
LmxM.17.1250	758.944	0.744097	0.140837	5.28338	1.26822e-07	1.20217e-06
LmxM.28.1430	556.587	0.743958	0.236265	3.14884	0.00163922	0.00581103
LmxM.24.2220	440.531	0.743441	0.170329	4.36475	1.2727e-05	7.97631e-05
LmxM.11_305205	1349.24	0.742964	0.279233	2.66073	0.0077971	0.0219399
LmxM.23.1450	755.481	0.742849	0.281535	2.63857	0.00832567	0.0232355
LmxM.34.5280	333.508	0.742635	0.199918	3.7147	0.000203441	0.000945513
LmxM.32_523515	372.282	0.742001	0.29788	2.49094	0.0127407	0.0331448
LmxM.29.2820	312.719	0.741956	0.265464	2.79494	0.00519096	0.0155952
LmxM.21.0460	1012.89	0.74162	0.234055	3.16857	0.0015319	0.00548829
LmxM.08_29.2190	1697.81	0.741285	0.145576	5.09208	3.54163e-07	3.05486e-06
LmxM.24.0320	1021.19	0.741051	0.286866	2.58327	0.00978692	0.0265616
LmxM.31.1930	854.71	0.740392	0.163507	4.5282	5.9489e-06	3.96013e-05
LmxM.10.1310	277.822	0.740077	0.230788	3.20674	0.00134248	0.00488467
LmxM.17.1290	2502.37	0.738961	0.162785	4.53949	5.63915e-06	3.77881e-05
LmxM.06.0800	618.208	0.738513	0.188477	3.91832	8.91669e-05	0.000453307
LmxM.20.1420	1653.08	0.738136	0.269777	2.7361	0.00621717	0.0180964
LmxM.36.4170	3278.31	0.738117	0.168338	4.38472	1.16135e-05	7.33398e-05
LmxM.34.4490	588.435	0.737858	0.21051	3.50511	0.000456426	0.00191758
LmxM.27.2000	1388.97	0.737237	0.15487	4.76036	1.93252e-06	1.42743e-05
LmxM.05.1200	204.72	0.736046	0.292277	2.51832	0.0117916	0.0310215
LmxM.32.0740	316.89	0.735414	0.203929	3.60622	0.000310695	0.00137249
LmxM.30_873749	772.646	0.735243	0.235207	3.12594	0.00177239	0.00621773
LmxM.30.0310	1073.58	0.735198	0.264396	2.78067	0.00542464	0.0161797
LmxM.01.0470	870.764	0.732098	0.191866	3.81567	0.000135812	0.000656293
LmxM.26.1600	501.806	0.731602	0.19925	3.67178	0.000240863	0.00109757
LmxM.13.0830	507.999	0.731458	0.175941	4.1574	3.21892e-05	0.000184343
LmxM.28.1860	401.59	0.731444	0.17443	4.19334	2.74882e-05	0.000159733
LmxM.08.0900	734.845	0.731327	0.189686	3.85545	0.000115516	0.000567296
LmxM.33.1410	779.781	0.731003	0.284469	2.56971	0.0101784	0.0274409
LmxM.36.0330	436.382	0.73085	0.219316	3.33241	0.000860987	0.00333262
LmxM.36.2760	181.76	0.730433	0.239446	3.05052	0.00228447	0.00773963
LmxM.36.4040	865.767	0.730402	0.209013	3.49452	0.000474913	0.00198079
LmxM.08_29.2210	356.009	0.729936	0.188019	3.88225	0.000103494	0.000515335
LmxM.29_472347	192.392	0.729617	0.250759	2.90963	0.00361852	0.0115175
LmxM.25_721319	712.269	0.729569	0.254844	2.8628	0.00419915	0.0130195
LmxM.28.1360	1266.06	0.729051	0.168635	4.32326	1.5374e-05	9.49786e-05
LmxM.22.1640	1309.44	0.728655	0.179003	4.07062	4.68872e-05	0.000255953
LmxM.17.0150	331.737	0.72853	0.234779	3.10304	0.00191543	0.0066503
LmxM.10.0170	1351.66	0.727405	0.145156	5.0112	5.40912e-07	4.47889e-06
LmxM.23.0200	4833.19	0.726881	0.187734	3.87188	0.000108001	0.000535509
LmxM.34.2390	304.38	0.726874	0.257179	2.82633	0.00470841	0.0143684
LmxM.16_411322	832.239	0.726358	0.252723	2.87413	0.00405138	0.0126302
LmxM.11.0970	6174.91	0.725947	0.254948	2.84743	0.00440735	0.0135818
LmxM.32.2630	617.989	0.725085	0.16171	4.48385	7.33097e-06	4.80633e-05
LmxM.36.1520	719.825	0.72504	0.194555	3.72665	0.000194044	0.000907374
LmxM.28_353030	497.106	0.724094	0.254287	2.84755	0.00440571	0.0135813
LmxM.32.0314	38018.5	0.723025	0.196512	3.6793	0.000233878	0.00106949
LmxM.07.0340	1589.96	0.722779	0.173256	4.17175	3.02271e-05	0.000174093
LmxM.31.1030	344.674	0.721831	0.235531	3.06469	0.00217894	0.00745708
LmxM.05.0150	271.796	0.721765	0.231868	3.11282	0.00185307	0.00645504
LmxM.09.0940	756.151	0.720881	0.193464	3.72617	0.000194412	0.000908187
LmxM.07.0300	692.749	0.720272	0.180938	3.98077	6.86931e-05	0.000360051
LmxM.01.0270	478.806	0.719993	0.203506	3.53794	0.000403255	0.00172445
LmxM.36.3210	1842.22	0.719587	0.213258	3.37426	0.000740142	0.00292077
LmxM.21.1770	1221.88	0.717937	0.185767	3.86471	0.00011122	0.000548565
LmxM.28.0680	725.011	0.717576	0.238273	3.01156	0.00259906	0.00864769
LmxM.31.2010	396.776	0.717427	0.186048	3.85614	0.000115191	0.000566004
LmxM.19.1080	627.243	0.716445	0.213888	3.34963	0.000809194	0.00315496
LmxM.30.0070	897.993	0.716408	0.238439	3.00457	0.00265953	0.0088231
LmxM.33.2080	580.914	0.716042	0.256342	2.79331	0.00521714	0.0156559
LmxM.32.0312	1877.55	0.715692	0.259641	2.75647	0.00584298	0.0171879
LmxM.21.1190	285.937	0.715602	0.248289	2.88214	0.00394989	0.0123859
LmxM.22.1190	123.496	0.715304	0.284613	2.51325	0.0119625	0.0314166
LmxM.28.2080	515.941	0.714357	0.247463	2.88673	0.00389273	0.0122492
LmxM.27.1950	950.269	0.714307	0.169082	4.22461	2.3935e-05	0.000141434
LmxM.10.0300	903.06	0.714133	0.231365	3.08661	0.00202454	0.00698382
LmxM.14.0810	811.091	0.714124	0.159349	4.48151	7.41177e-06	4.84917e-05
LmxM.10.0200	1450.15	0.714107	0.271376	2.63143	0.00850258	0.0236111
LmxM.36.3880	795.082	0.713335	0.215525	3.30975	0.000933789	0.00358624
LmxM.03.0770	431.061	0.713303	0.292348	2.43991	0.0146909	0.0372077
LmxM.16.1000	794.518	0.711643	0.209743	3.39293	0.000691498	0.00275751
LmxM.23.0840	935.003	0.711628	0.274509	2.59237	0.00953184	0.0259622
LmxM.21.1020	627.43	0.711324	0.20946	3.39599	0.000683821	0.00273168
LmxM.20.1290	893.362	0.710045	0.180293	3.93829	8.20641e-05	0.00042096
LmxM.09.0105	817.472	0.709686	0.287695	2.4668	0.0136326	0.0350522
LmxM.23.0880a	631.807	0.708975	0.226611	3.1286	0.0017564	0.0061783
LmxM.20.1365	430.772	0.708929	0.216159	3.27967	0.00103929	0.00392917
LmxM.36.0710	966.968	0.708732	0.236226	3.00023	0.00269778	0.00892395
LmxM.29.3300	775.087	0.708562	0.154932	4.57339	4.79901e-06	3.24933e-05
LmxM.32.1680	1185.23	0.705736	0.180907	3.90111	9.57536e-05	0.00048355
LmxM.20.1300	707.311	0.705518	0.257293	2.74208	0.0061051	0.017818
LmxM.34.3310	679.193	0.70515	0.176111	4.00401	6.22785e-05	0.000328923
LmxM.15.0270	1545.15	0.704407	0.249441	2.82394	0.00474365	0.0144614
LmxM.31.3210	619.454	0.703221	0.153221	4.58957	4.44154e-06	3.0253e-05
LmxM.33.4210	694.826	0.703166	0.197984	3.55164	0.000382842	0.00165272
LmxM.33.2920	540.991	0.703063	0.267139	2.63183	0.00849265	0.0235912
LmxM.21_551918	167.437	0.70296	0.268418	2.6189	0.00882134	0.0243329
LmxM.30.2280	1366.99	0.702692	0.186823	3.76128	0.000169047	0.000800793
LmxM.32.1260	970.694	0.70171	0.272895	2.57136	0.0101301	0.027346
LmxM.29.0210	694.992	0.701579	0.190218	3.68829	0.000225769	0.0010371
LmxM.34.1950	410.596	0.701205	0.158551	4.42259	9.7523e-06	6.23216e-05
LmxM.21.1830	1564.8	0.699761	0.221175	3.16383	0.00155708	0.00556099
LmxM.27_626028	653.693	0.699698	0.278154	2.51551	0.011886	0.0312338
LmxM.19.1560	2170.01	0.699692	0.179951	3.88823	0.000100979	0.000505716
LmxM.36.3490	382.292	0.699613	0.206646	3.38557	0.000710314	0.00282018
LmxM.19.1310	313.254	0.699018	0.194841	3.58763	0.0003337	0.00146064
LmxM.17.0690	434.244	0.698665	0.179864	3.88441	0.000102577	0.000511479
LmxM.18.1140	291.627	0.698465	0.212598	3.28538	0.00101846	0.00386167
LmxM.01.0480	825.696	0.698075	0.241823	2.88672	0.00389281	0.0122492
LmxM.04.0390	67.5786	0.697895	0.298243	2.34002	0.0192828	0.0464153
LmxM.36.3840	1241.74	0.697169	0.16917	4.12112	3.7703e-05	0.000210618
LmxM.36.0340	1123.64	0.696812	0.259119	2.68916	0.00716325	0.0203769
LmxM.19.1160	4748.39	0.696329	0.182927	3.8066	0.000140891	0.000678725
LmxM.24.0100	218.361	0.696284	0.253865	2.74274	0.00609296	0.0177939
LmxM.36.2370	684.255	0.696259	0.161617	4.30808	1.64681e-05	0.000100848
LmxM.18.1210	1035.94	0.696228	0.220474	3.15787	0.00158929	0.0056649
LmxM.08_29.1040	652.153	0.695822	0.167996	4.14191	3.4443e-05	0.000194678
LmxM.03.0540	1633.13	0.695712	0.281112	2.47486	0.0133289	0.0344135
LmxM.18.1420	94.0499	0.695298	0.285687	2.43378	0.0149423	0.0377288
LmxM.04.0240	1560.56	0.694625	0.245619	2.82806	0.00468307	0.0142958
LmxM.21.1558	812.788	0.694595	0.256155	2.71162	0.00669548	0.0192691
LmxM.14.0150	250.154	0.694237	0.235887	2.94309	0.00324956	0.0104936
LmxM.05.0180	1258.37	0.692771	0.2446	2.83226	0.00462202	0.0141474
LmxM.18_241026	10272.5	0.692501	0.269038	2.57399	0.0100534	0.0272036
LmxM.26.2305	815.135	0.692335	0.210721	3.28555	0.00101784	0.00386167
LmxM.13.0950	252.325	0.692042	0.194465	3.5587	0.000372692	0.001615
LmxM.28.0835	611.638	0.69147	0.174609	3.9601	7.49194e-05	0.000388692
LmxM.09.0760	2245.88	0.691397	0.179612	3.8494	0.000118409	0.000579937
LmxM.23_240210	751.144	0.691111	0.249957	2.76491	0.00569376	0.0168334
LmxM.36.6950	347.36	0.690258	0.19435	3.55163	0.000382849	0.00165272
LmxM.28.2200	957.017	0.690001	0.155188	4.44624	8.73865e-06	5.65186e-05
LmxM.27.1220	1060.86	0.68961	0.171936	4.01085	6.04996e-05	0.000320645
LmxM.22.1610	889.206	0.689309	0.197211	3.49529	0.000473546	0.00197854
LmxM.34.2770	483.872	0.689215	0.201029	3.42844	0.000607057	0.00245412
LmxM.28.2385	687.561	0.688986	0.155924	4.41874	9.92798e-06	6.32223e-05
LmxM.34.2680	1029.05	0.688653	0.240113	2.86804	0.0041302	0.0128364
LmxM.16.0900	478.402	0.688582	0.24793	2.77733	0.00548082	0.0163312
LmxM.36.6090	647.275	0.688394	0.16878	4.07864	4.53002e-05	0.000248183
LmxM.27.1130	494.694	0.688367	0.195938	3.51318	0.000442773	0.00187319
LmxM.31.2980	394.454	0.688036	0.233931	2.94119	0.00326951	0.0105431
LmxM.08_29.0970	538.625	0.687803	0.16631	4.13566	3.53942e-05	0.000199311
LmxM.30.3090	1804.03	0.687778	0.161016	4.27149	1.94168e-05	0.000116398
LmxM.20.0560	997.256	0.686939	0.173771	3.95313	7.71355e-05	0.000398825
LmxM.20.0040	167.438	0.686496	0.244186	2.81136	0.00493321	0.0149498
LmxM.08_1157406	257.657	0.68647	0.206465	3.32488	0.000884572	0.00341519
LmxM.09.1270	475.321	0.686254	0.264275	2.59674	0.00941133	0.0257032
LmxM.32.0510	477.545	0.686202	0.172362	3.98116	6.85799e-05	0.000359699
LmxM.03.0180	233.699	0.686073	0.261738	2.62122	0.0087616	0.0242113
LmxM.31.0300	426.6	0.685669	0.187745	3.65213	0.000260076	0.00117337
LmxM.05.0160	342.867	0.685345	0.184829	3.70799	0.00020891	0.000968949
LmxM.11.0150	742.543	0.685215	0.2246	3.05082	0.00228216	0.00773469
LmxM.31.2660	13389.5	0.68432	0.184819	3.70266	0.000213353	0.000986041
LmxM.07.0650	2090.62	0.684277	0.226577	3.02007	0.00252718	0.00844248
LmxM.31.2910	1423.8	0.683121	0.196883	3.46968	0.00052108	0.0021433
LmxM.12.0260	1235.77	0.683017	0.188078	3.63157	0.000281706	0.0012554
LmxM.33.2590	1077.63	0.68165	0.194393	3.50655	0.000453958	0.00191074
LmxM.27.0020	533.127	0.681512	0.171071	3.9838	6.78209e-05	0.000356128
LmxM.36.1260	3283.47	0.681399	0.212516	3.20634	0.00134434	0.0048895
LmxM.33.2600	289.637	0.681375	0.22947	2.96934	0.00298442	0.00974462
LmxM.33.4110	790.808	0.680241	0.199371	3.41193	0.000645049	0.00258816
LmxM.33.4160	1913.71	0.678738	0.245517	2.76453	0.00570044	0.0168477
LmxM.08_29.1700	1432.93	0.67868	0.158402	4.28453	1.83127e-05	0.000110728
LmxM.36.0540	520.781	0.678283	0.193699	3.50173	0.000462246	0.00194024
LmxM.06.0630	599.968	0.678254	0.217567	3.11745	0.00182421	0.00637249
LmxM.25.1090	1318.9	0.678088	0.251139	2.70005	0.006933	0.0198023
LmxM.27.0880	2398.68	0.677159	0.17127	3.95375	7.69368e-05	0.000398251
LmxM.36.1650	1143.76	0.677095	0.171016	3.95924	7.51873e-05	0.00038986
LmxM.21.1780	9360.13	0.676902	0.264772	2.55654	0.0105718	0.0282702
LmxM.34.1720	500.153	0.676706	0.184079	3.67618	0.000236752	0.00108101
LmxM.04.0060	719.123	0.676532	0.242167	2.79366	0.00521151	0.0156466
LmxM.14.0560	562.836	0.67476	0.260638	2.58888	0.00962875	0.0261792
LmxM.08_29.2830	984.773	0.674593	0.250616	2.69174	0.00710806	0.0202389
LmxM.22.0980	691.764	0.674045	0.199773	3.37405	0.000740696	0.00292169
LmxM.11.1050	1955.62	0.673871	0.176061	3.82748	0.000129461	0.000629325
LmxM.30.2530	394.967	0.673781	0.24219	2.78203	0.00540201	0.0161386
LmxM.20.0520	416.118	0.673214	0.206685	3.25719	0.00112521	0.00420335
LmxM.15.0110	338.743	0.67316	0.220364	3.05477	0.00225233	0.00766215
LmxM.34.1680	310.229	0.672899	0.206887	3.2525	0.00114395	0.00425589
LmxM.34.2910	583.312	0.67254	0.19275	3.48919	0.000484487	0.00201473
LmxM.11.0400	3549.69	0.672289	0.266645	2.52129	0.0116926	0.0308145
LmxM.17.0930	1002.93	0.671692	0.190238	3.53081	0.000414293	0.00176419
LmxM.19.0200	11729.9	0.671691	0.184785	3.63499	0.000277992	0.00124189
LmxM.25.2020	2400.67	0.671591	0.217275	3.09097	0.00199502	0.00689244
LmxM.16.1330	1291.38	0.671589	0.205448	3.26891	0.00107964	0.00405979
LmxM.25.0720	8052.58	0.671398	0.216165	3.10595	0.0018967	0.00659534
LmxM.19.0190	906.423	0.670967	0.245559	2.73241	0.00628727	0.0182593
LmxM.06.0250	999.77	0.670676	0.214855	3.12153	0.00179917	0.00629952
LmxM.18.0350	455.841	0.670665	0.190579	3.51909	0.000433035	0.00183626
LmxM.24.0640	638.006	0.670645	0.174184	3.8502	0.000118022	0.000578975
LmxM.10.1110	1252.36	0.669932	0.176292	3.80013	0.000144621	0.000695954
LmxM.27_628647	2078.94	0.669511	0.289704	2.31102	0.0208319	0.0495738
LmxM.08.1110	2424.22	0.668176	0.171499	3.8961	9.77531e-05	0.00049201
LmxM.04.0680	1880.97	0.667454	0.193495	3.44946	0.0005617	0.00228599
LmxM.32.2930	827.378	0.667314	0.207201	3.22061	0.00127919	0.00469192
LmxM.22.0260	1069.68	0.667093	0.229487	2.90689	0.00365041	0.0115906
LmxM.04.0220	1865.67	0.666558	0.246838	2.70039	0.00692591	0.0197883
LmxM.32.1870	1011.8	0.666471	0.150375	4.43207	9.33324e-06	5.99383e-05
LmxM.17_488879	432.043	0.665901	0.274747	2.42369	0.0153638	0.038473
LmxM.24.0530	269.452	0.665386	0.203913	3.26308	0.00110207	0.0041237
LmxM.33.4010	1172.5	0.66491	0.232238	2.86305	0.0041958	0.0130166
LmxM.28.1490	2297.79	0.664288	0.14574	4.55803	5.16363e-06	3.48067e-05
LmxM.29.0205	513.907	0.663354	0.246431	2.69184	0.00710584	0.0202388
LmxM.10.0590	125.829	0.662811	0.246865	2.68492	0.00725479	0.0206115
LmxM.36.2970	410.917	0.662786	0.252835	2.62141	0.00875661	0.0242057
LmxM.16.0895	103.533	0.662486	0.281515	2.35329	0.0186082	0.0449999
LmxM.25.0530	1167.03	0.662136	0.178043	3.71896	0.000200043	0.000931623
LmxM.30.1770	589.884	0.661633	0.278871	2.37254	0.0176663	0.0432277
LmxM.36.6570	885.825	0.66125	0.24463	2.70306	0.00687046	0.0196669
LmxM.36.2610	889.938	0.659581	0.196558	3.35566	0.000791772	0.00309498
LmxM.31.2930	223.341	0.659219	0.198061	3.32836	0.000873596	0.00337998
LmxM.33.4180	431.109	0.659189	0.225934	2.91761	0.00352723	0.0112742
LmxM.33.1210	297.435	0.659111	0.227276	2.90005	0.00373101	0.0118259
LmxM.15.1280	1171.83	0.659065	0.231697	2.84451	0.00444801	0.0136792
LmxM.32.2320	263.827	0.65755	0.212891	3.08868	0.00201049	0.00693799
LmxM.36.0890	1581.61	0.657315	0.155768	4.21984	2.4448e-05	0.000143998
LmxM.20.1570	590.176	0.657173	0.15526	4.23274	2.30865e-05	0.000136686
LmxM.26.1030	662.589	0.656725	0.215029	3.05412	0.0022572	0.00767235
LmxM.14.0720	270.801	0.65656	0.207765	3.16011	0.00157711	0.00562398
LmxM.28.0280	186.415	0.655799	0.221056	2.96666	0.00301054	0.00981934
LmxM.20.0420	528.623	0.655255	0.194986	3.36052	0.000777958	0.00305016
LmxM.27.1060	1267.91	0.65464	0.177845	3.68096	0.000232361	0.0010647
LmxM.09.1100	1017.28	0.654411	0.231095	2.83178	0.00462895	0.0141517
LmxM.02.0170	359.742	0.653793	0.234099	2.7928	0.00522533	0.0156726
LmxM.16.0590	3342.48	0.653624	0.22167	2.94864	0.0031918	0.0103291
LmxM.05.0140	1343.98	0.653367	0.151172	4.32202	1.54605e-05	9.53835e-05
LmxM.31.0460	443.366	0.653182	0.270521	2.41454	0.0157553	0.0392695
LmxM.05.1170	698.135	0.652959	0.207121	3.15255	0.00161854	0.00574442
LmxM.33.0250	691.439	0.652662	0.267223	2.44239	0.0145905	0.0369989
LmxM.32.0950	757.236	0.652644	0.185035	3.52713	0.000420086	0.00178468
LmxM.31.0660	239.994	0.652379	0.27299	2.38976	0.0168595	0.0416341
LmxM.34.4940	1649.24	0.652159	0.189081	3.44909	0.000562473	0.00228811
LmxM.14.1270	8527	0.652091	0.249329	2.61538	0.00891277	0.024533
LmxM.34.2200	1242	0.651975	0.261769	2.49066	0.0127507	0.0331614
LmxM.18.0220	982.928	0.651332	0.24219	2.68934	0.00715936	0.0203769
LmxM.14.0440	207.56	0.650987	0.192914	3.37449	0.000739539	0.00291965
LmxM.18_415361	367.675	0.650649	0.216738	3.00201	0.00268202	0.00887827
LmxM.32.1245	321.39	0.650635	0.211985	3.06925	0.00214595	0.00735802
LmxM.31.0970	903.824	0.650276	0.152591	4.26156	2.03005e-05	0.000121285
LmxM.36.0630	452.894	0.649356	0.242384	2.67904	0.00738329	0.0209113
LmxM.34.5030	267.298	0.649006	0.236787	2.74089	0.00612737	0.0178658
LmxM.20.0260	2071.76	0.648991	0.234156	2.77162	0.00557788	0.0165718
LmxM.27_665368	788.849	0.648336	0.237132	2.73407	0.00625571	0.0181878
LmxM.21.1800	939.89	0.646743	0.156232	4.13964	3.47857e-05	0.000196249
LmxM.01.0440	837.242	0.646334	0.235613	2.7432	0.00608442	0.0177747
LmxM.28.1730	958.036	0.64633	0.136064	4.75018	2.03237e-06	1.49632e-05
LmxM.09.1200	387.024	0.646244	0.199668	3.23659	0.00120965	0.00447523
LmxM.20.1730	222.019	0.645948	0.198159	3.25975	0.00111509	0.00416728
LmxM.34.0270	3213.45	0.645628	0.248004	2.60329	0.00923329	0.0252625
LmxM.33.0010	3089.52	0.645483	0.15569	4.14595	3.38415e-05	0.000191635
LmxM.34.2920	449.92	0.645379	0.185062	3.48737	0.000487792	0.00202597
LmxM.10.0810	935.298	0.644952	0.174209	3.70218	0.000213754	0.000987327
LmxM.06.1050	1340.96	0.644922	0.225054	2.86563	0.00416178	0.0129213
LmxM.25.1610	1703.98	0.642912	0.186626	3.44493	0.000571205	0.00231845
LmxM.30_1125732	1325.27	0.642881	0.270522	2.37644	0.0174804	0.0429228
LmxM.10.1140	550.401	0.642408	0.226657	2.83427	0.0045931	0.0140885
LmxM.25.0120	1701.19	0.642301	0.198413	3.2372	0.0012071	0.00446891
LmxM.13.1470	2321.92	0.642231	0.182822	3.51288	0.000443275	0.0018741
LmxM.29.3240	598.834	0.642042	0.227748	2.81909	0.00481594	0.0146621
LmxM.06.0520	935.102	0.641744	0.246192	2.60668	0.00914239	0.0250439
LmxM.22.1540	1404.77	0.641587	0.177088	3.62297	0.000291235	0.00129532
LmxM.12.1140	379.827	0.640787	0.2101	3.04991	0.00228911	0.00775248
LmxM.16_190315	673.845	0.640502	0.24563	2.60759	0.00911824	0.0249928
LmxM.20_959907	380.641	0.639589	0.227948	2.80586	0.0050183	0.0151666
LmxM.33.2650	850.52	0.639512	0.174309	3.66883	0.000243658	0.00110976
LmxM.16.1600	861.313	0.639405	0.138439	4.61869	3.8617e-06	2.66022e-05
LmxM.30.2080	2916.98	0.639375	0.2685	2.38128	0.0172525	0.0424548
LmxM.31.3830	493.318	0.639017	0.182764	3.4964	0.00047158	0.00197305
LmxM.32.1910	509.273	0.638833	0.202435	3.15574	0.00160089	0.00569957
LmxM.34.3560	1435.3	0.63876	0.164034	3.89408	9.85731e-05	0.000495042
LmxM.13.0270	1710.82	0.6382	0.182584	3.49538	0.00047338	0.00197854
LmxM.05.0850	518.658	0.63685	0.243885	2.61127	0.00902063	0.0247625
LmxM.24.0190	620.027	0.636464	0.211692	3.00655	0.00264229	0.00876908
LmxM.20.0110	603.017	0.635878	0.158275	4.01756	5.88044e-05	0.000312374
LmxM.28.2500	2675.14	0.635654	0.166595	3.81556	0.000135874	0.000656293
LmxM.34.0980	1313.87	0.635449	0.162098	3.92016	8.8489e-05	0.000450112
LmxM.06.0200	670.115	0.635312	0.212551	2.98899	0.00279906	0.00921541
LmxM.19.0340	617.65	0.634517	0.200964	3.15736	0.00159207	0.00567259
LmxM.14.1240	437.753	0.634486	0.190303	3.33408	0.000855808	0.00331398
LmxM.34.0570	963.295	0.634355	0.185766	3.4148	0.000638284	0.00256554
LmxM.36.3653	256.133	0.633453	0.221605	2.85848	0.00425673	0.0131756
LmxM.29.0900	948.564	0.633388	0.257994	2.45505	0.0140867	0.0359475
LmxM.21.1280	557.133	0.633362	0.210474	3.00922	0.00261918	0.0087019
LmxM.27.2050	815.412	0.632871	0.196751	3.21661	0.00129717	0.00473685
LmxM.11.0740	534.759	0.632868	0.189304	3.34313	0.000828401	0.00322432
LmxM.27.1100	372.985	0.632323	0.190125	3.32582	0.000881588	0.00340656
LmxM.36.0460	717.021	0.632304	0.153394	4.1221	3.7544e-05	0.000210117
LmxM.11.1030	1396.09	0.631783	0.181335	3.48406	0.000493861	0.00204744
LmxM.14.0250	995.399	0.631659	0.262665	2.40481	0.016181	0.0401765
LmxM.36.4530	509.449	0.631447	0.156963	4.02291	5.74836e-05	0.000306444
LmxM.17.0735	737.597	0.631346	0.229006	2.75689	0.00583532	0.0171794
LmxM.29.3310	1307.88	0.631185	0.196428	3.21331	0.00131213	0.00478191
LmxM.36.3290	213.886	0.631073	0.222853	2.83179	0.00462889	0.0141517
LmxM.30.3130	486.814	0.630853	0.178069	3.54274	0.000395997	0.0016974
LmxM.24.1120	665.993	0.630157	0.202458	3.11252	0.00185494	0.00645754
LmxM.34_1391494	1386.54	0.63008	0.191924	3.28296	0.00102722	0.00388517
LmxM.16.0580	922.782	0.629673	0.221258	2.84588	0.00442893	0.0136252
LmxM.05.0760	846.256	0.628853	0.218768	2.87452	0.00404638	0.0126248
LmxM.36.4100	399.509	0.628763	0.215797	2.91368	0.00357199	0.0113933
LmxM.10.1085	367.182	0.628144	0.214381	2.93004	0.00338918	0.0108865
LmxM.24.2060	3727.66	0.627039	0.164357	3.81511	0.000136121	0.000657135
LmxM.17.0550	803.898	0.626954	0.185758	3.37512	0.000737839	0.00291421
LmxM.34.0950	1021.85	0.626758	0.174932	3.58286	0.000339847	0.00148683
LmxM.34.5330	1153.75	0.626219	0.13711	4.56727	4.94126e-06	3.34067e-05
LmxM.36.3470	3089.57	0.626005	0.1487	4.20985	2.55542e-05	0.000149931
LmxM.31.0410	336.712	0.625429	0.191633	3.26368	0.00109976	0.00412014
LmxM.29.2750	283.443	0.625377	0.174769	3.57831	0.000345828	0.00151009
LmxM.29.0500	562.416	0.62497	0.226085	2.76431	0.00570425	0.0168535
LmxM.27.1750	1767.9	0.624847	0.256873	2.43251	0.0149945	0.0377874
LmxM.28.1260	495.019	0.624523	0.172926	3.61151	0.000304421	0.00134936
LmxM.34.2960	495.645	0.624415	0.171276	3.64567	0.000266695	0.0011973
LmxM.36.2160	392.157	0.624215	0.205848	3.03241	0.0024261	0.00816475
LmxM.32.2550	1910.29	0.623916	0.166003	3.75846	0.000170964	0.000809035
LmxM.17.0600	1389.12	0.623714	0.188056	3.31665	0.000911047	0.00350847
LmxM.21.1230	383.626	0.622434	0.268807	2.31554	0.0205833	0.0490977
LmxM.10.0160	1750.64	0.622298	0.238231	2.61216	0.0089971	0.0247128
LmxM.34.2070	552.141	0.622226	0.175277	3.54995	0.000385308	0.00166176
LmxM.08_29.2270	866.994	0.621761	0.222912	2.78927	0.00528273	0.0158343
LmxM.10.1150	585.868	0.620443	0.216742	2.86259	0.00420197	0.0130238
LmxM.25.1080	1588.21	0.620318	0.19418	3.19455	0.00140051	0.00506747
LmxM.31.0380	539.096	0.619638	0.204332	3.03251	0.0024253	0.00816475
LmxM.24.1730	767.064	0.618824	0.199707	3.09865	0.00194403	0.00673672
LmxM.28.1710	679.831	0.618801	0.192346	3.21713	0.00129481	0.00473049
LmxM.26_814244	255.538	0.618296	0.263751	2.34424	0.0190659	0.046015
LmxM.08.1140	827.401	0.61774	0.159736	3.86726	0.000110064	0.000543749
LmxM.16.0910	483.508	0.617636	0.171687	3.59744	0.000321359	0.00141206
LmxM.16.1090	1364.62	0.61682	0.203699	3.0281	0.00246095	0.00825763
LmxM.02.0390	294.429	0.616364	0.168604	3.65569	0.000256489	0.0011618
LmxM.23.0390	1301.86	0.615957	0.258903	2.3791	0.017355	0.0426378
LmxM.36.3240	859.583	0.615553	0.213864	2.87824	0.00399898	0.0125097
LmxM.07.0200	552.46	0.615284	0.184088	3.34234	0.000830751	0.00323208
LmxM.34.3120	486.536	0.614456	0.168484	3.64697	0.000265352	0.00119245
LmxM.05.0890	1614.25	0.614419	0.236707	2.59569	0.00944009	0.0257586
LmxM.34.3360	1170.35	0.614071	0.151843	4.04411	5.25232e-05	0.00028332
LmxM.23.0960	1229.02	0.613981	0.265768	2.31022	0.0208763	0.0496404
LmxM.36.2400	269.294	0.613913	0.196343	3.12673	0.00176759	0.00620327
LmxM.05.0040	677.756	0.613888	0.21923	2.8002	0.00510707	0.0153947
LmxM.21.0845	1609.75	0.613714	0.239765	2.55965	0.0104777	0.0280679
LmxM.36.5810	275.123	0.613568	0.184403	3.32732	0.000876842	0.00338966
LmxM.22.1010	1537.21	0.613454	0.264402	2.32016	0.0203323	0.0486137
LmxM.33.2970	179.935	0.613428	0.212418	2.88783	0.00387907	0.0122228
LmxM.36.5820	545.08	0.613088	0.207868	2.94941	0.00318379	0.0103068
LmxM.04.0520	1164.81	0.613087	0.178957	3.4259	0.000612767	0.002475
LmxM.36.6410	588.994	0.612224	0.221942	2.75849	0.00580699	0.0171181
LmxM.31_1377213	969.321	0.611788	0.244381	2.50342	0.0123001	0.032164
LmxM.05.0970	612.475	0.611482	0.237057	2.57947	0.00989511	0.0268472
LmxM.26.0870	720.544	0.611408	0.195149	3.13303	0.00173011	0.00609994
LmxM.15.0630	1584.74	0.61123	0.246899	2.47563	0.0133003	0.0343549
LmxM.29.1780	400.939	0.610793	0.175549	3.47933	0.000502668	0.00207827
LmxM.09.1420	523.433	0.610547	0.230843	2.64485	0.00817261	0.0228974
LmxM.10.1040	617.501	0.610487	0.212577	2.87184	0.0040809	0.0127048
LmxM.26.2020	319.213	0.60975	0.23545	2.58972	0.00960547	0.0261279
LmxM.26.1310	757.756	0.609351	0.198223	3.07407	0.00211158	0.00724835
LmxM.33.2125	457.53	0.609007	0.211672	2.87712	0.00401319	0.0125455
LmxM.15.1030	438.078	0.608391	0.200538	3.0338	0.00241498	0.00813635
LmxM.32.0765	1157.79	0.60806	0.180835	3.36251	0.000772372	0.00303218
LmxM.21.0760	958.521	0.607889	0.179817	3.38061	0.000723262	0.00286659
LmxM.12.1180	526.966	0.607383	0.17797	3.41283	0.00064291	0.00258291
LmxM.24.0760	855.886	0.605474	0.172388	3.51229	0.00044427	0.00187691
LmxM.28.1180	380.464	0.605232	0.169194	3.57714	0.00034737	0.0015161
LmxM.24.1630	1302.55	0.604658	0.176074	3.43412	0.000594477	0.0024054
LmxM.28.2360	608.83	0.604309	0.180133	3.35479	0.000794253	0.00310335
LmxM.19.0740	502.297	0.604245	0.216267	2.79398	0.00520639	0.0156363
LmxM.29.3290	672.917	0.604242	0.22692	2.6628	0.00774939	0.0218259
LmxM.21.0827	654.434	0.60348	0.160967	3.7491	0.000177472	0.000836786
LmxM.12_105940	1424.26	0.603464	0.234629	2.57199	0.0101115	0.0273202
LmxM.15.1460	491.338	0.603097	0.163159	3.69638	0.000218698	0.00100767
LmxM.34.0340	698.204	0.602699	0.155321	3.88035	0.000104304	0.000518671
LmxM.36.6840	738.975	0.602406	0.217844	2.76531	0.00568695	0.0168187
LmxM.24.0330	698.882	0.602161	0.164717	3.65573	0.000256449	0.0011618
LmxM.18.1430	1284.52	0.600856	0.220889	2.72017	0.00652488	0.0188317
LmxM.36.3350	442.871	0.600352	0.200839	2.98922	0.0027969	0.00921164
LmxM.07.1030	1338.95	0.600204	0.188397	3.18584	0.00144333	0.00520584
LmxM.21.1380	806.289	0.599924	0.156425	3.83521	0.000125459	0.000612046
LmxM.36.1610	15789.9	0.599083	0.21306	2.81181	0.00492641	0.0149434
LmxM.14.1040	947.018	0.598929	0.182355	3.28441	0.00102195	0.00387329
LmxM.05.0630	886.027	0.598287	0.17093	3.50019	0.000464934	0.00194972
LmxM.01.0010	319.258	0.598117	0.245851	2.43284	0.0149808	0.0377737
LmxM.22.1460	2230.62	0.597898	0.205508	2.90936	0.00362166	0.0115209
LmxM.31.2810	498.469	0.597806	0.173529	3.44499	0.00057107	0.00231845
LmxM.16.1380	1124.93	0.597105	0.201518	2.96304	0.00304622	0.00990728
LmxM.24.2150	681.623	0.597088	0.233247	2.5599	0.0104702	0.0280564
LmxM.27.0950	733.886	0.596811	0.205837	2.89944	0.00373831	0.0118449
LmxM.32.3030	280.155	0.596565	0.229476	2.59969	0.00933086	0.0254987
LmxM.33.2980	307.264	0.596348	0.255396	2.335	0.0195437	0.046975
LmxM.26.0830	2692.1	0.596236	0.181043	3.29334	0.000990057	0.00378392
LmxM.34.1320	469.895	0.596054	0.216853	2.74865	0.00598412	0.0175186
LmxM.12.0280	1376.36	0.595769	0.222872	2.67315	0.00751428	0.0212492
LmxM.03.0090	444.879	0.595754	0.228671	2.60529	0.00917977	0.0251387
LmxM.14.0685	1110.75	0.595174	0.250977	2.37142	0.0177197	0.0433233
LmxM.36.6650	2443.13	0.594563	0.14183	4.19208	2.76407e-05	0.000160415
LmxM.36.0650	610.666	0.5944	0.199411	2.98078	0.00287519	0.00943536
LmxM.34.1030	1429.49	0.593946	0.211159	2.81279	0.00491139	0.0149128
LmxM.23.0340	1110.92	0.593946	0.201869	2.94223	0.00325859	0.0105116
LmxM.28.1820	1229.5	0.593924	0.160335	3.70426	0.000212008	0.000981318
LmxM.16.1510	633.61	0.593638	0.158111	3.75458	0.000173634	0.000819961
LmxM.34.2550	340.542	0.593312	0.201641	2.94242	0.00325661	0.0105089
LmxM.13.1060	1209.44	0.592558	0.183975	3.22085	0.0012781	0.00468982
LmxM.36.0350	264.351	0.592514	0.250528	2.36506	0.0180273	0.0439077
LmxM.34.2270	1203.13	0.592389	0.193909	3.05498	0.00225079	0.00765976
LmxM.21.0610	670.089	0.592162	0.164252	3.6052	0.000311914	0.00137587
LmxM.11.0290	435.423	0.592103	0.195625	3.02673	0.00247215	0.00828299
LmxM.34.3110	753.656	0.591685	0.166305	3.55783	0.000373935	0.00161884
LmxM.27.1530	694.044	0.591351	0.198021	2.9863	0.00282373	0.00928992
LmxM.11.1330	995.091	0.591118	0.166718	3.54561	0.000391709	0.00168532
LmxM.23.1710	534.784	0.590962	0.164465	3.59324	0.000326595	0.0014323
LmxM.36.2500	558.581	0.590822	0.16734	3.53067	0.000414506	0.00176427
LmxM.36.1630	852.898	0.590487	0.203952	2.89523	0.0037888	0.0119713
LmxM.02.0680	903.102	0.589995	0.187776	3.14202	0.00167788	0.0059342
LmxM.08_29.0720	366.821	0.589991	0.209579	2.81512	0.00487583	0.0148246
LmxM.29.1220	393.341	0.58946	0.199766	2.95075	0.00317002	0.0102696
LmxM.14.1060	1292.47	0.588891	0.185561	3.17356	0.00150579	0.00540754
LmxM.02.0700	1297.46	0.588761	0.178345	3.30125	0.000962555	0.00368345
LmxM.36.4930	850.041	0.58861	0.195688	3.0079	0.00263059	0.00873346
LmxM.29.3550	465.082	0.587537	0.210914	2.78567	0.0053417	0.0159794
LmxM.27.1630	527.148	0.587529	0.16813	3.4945	0.000474955	0.00198079
LmxM.31.3200	353.727	0.587345	0.237781	2.47011	0.0135072	0.0347908
LmxM.08_29.0610	1846.84	0.587337	0.228596	2.56933	0.0101896	0.027458
LmxM.34.1310	1203.84	0.587315	0.186278	3.15289	0.00161663	0.00573989
LmxM.28.0910	453.222	0.587203	0.192398	3.05202	0.00227304	0.00771192
LmxM.08_29.0130	338.904	0.587058	0.180313	3.25578	0.00113083	0.00422088
LmxM.34.4930	627.347	0.586926	0.187666	3.12751	0.00176295	0.00619413
LmxM.07.0480	1724.74	0.586807	0.240791	2.43699	0.0148099	0.037457
LmxM.14.0410	1010.99	0.586489	0.149752	3.91641	8.98761e-05	0.000456509
LmxM.26.0370	315.932	0.586477	0.18723	3.13239	0.00173389	0.00611092
LmxM.07.1160	6297.7	0.586311	0.252463	2.32236	0.0202134	0.0483675
LmxM.19.0030	6223.73	0.586256	0.160156	3.66052	0.000251706	0.00114184
LmxM.29_1311888	672.843	0.585033	0.230129	2.5422	0.0110157	0.029285
LmxM.28.2010	353.538	0.584175	0.194166	3.00864	0.00262418	0.00871535
LmxM.18.0830	933.123	0.583938	0.164191	3.55644	0.000375908	0.00162661
LmxM.33.0170	623.984	0.582723	0.163605	3.56177	0.000368357	0.00159926
LmxM.33.1050	604.666	0.582334	0.20211	2.88128	0.00396069	0.0124113
LmxM.32.1240	321.097	0.582325	0.221159	2.63306	0.00846204	0.0235272
LmxM.22.1680	507.958	0.580682	0.164049	3.53968	0.000400614	0.00171396
LmxM.23.0410	1486.91	0.580633	0.183074	3.17157	0.00151616	0.00543745
LmxM.14.0310	1036.13	0.580559	0.183442	3.1648	0.00155188	0.00554896
LmxM.26.0940	1033.93	0.580493	0.183695	3.16009	0.00157719	0.00562398
LmxM.05.0050	387.641	0.580326	0.17581	3.30088	0.000963815	0.00368672
LmxM.12.0240	650.131	0.579738	0.213497	2.71544	0.00661879	0.0190665
LmxM.08_29.0580	346.225	0.579076	0.245607	2.35773	0.018387	0.0446071
LmxM.31.2160	465.371	0.578846	0.16624	3.48198	0.000497718	0.00205968
LmxM.36.3550	570.285	0.578591	0.212549	2.72215	0.0064859	0.0187311
LmxM.27.1110	993.719	0.578195	0.17038	3.39356	0.000689895	0.00275353
LmxM.29.0650	354.502	0.578102	0.176506	3.27524	0.00105571	0.00397967
LmxM.06.0650	1404.12	0.577481	0.193002	2.99211	0.00277059	0.00914485
LmxM.36.1180	513.659	0.577452	0.182059	3.17178	0.00151506	0.00543653
LmxM.36.1780	425.758	0.576987	0.212825	2.71109	0.00670632	0.0192881
LmxM.20_2539713	200.389	0.576796	0.207286	2.78261	0.0053923	0.0161149
LmxM.15.0890	1374.83	0.576192	0.243064	2.37054	0.0177621	0.0433964
LmxM.29.3440	834.912	0.576037	0.173385	3.32231	0.000892756	0.00344241
LmxM.19.1120	857.458	0.575493	0.216928	2.65292	0.00797987	0.0224195
LmxM.25.1320	973.645	0.574168	0.226482	2.53516	0.0112395	0.0297757
LmxM.36.5910	1448.03	0.574132	0.176607	3.25091	0.00115036	0.0042745
LmxM.08_29.2540	1046.6	0.573827	0.17629	3.25502	0.00113386	0.00422699
LmxM.03.0110	376.68	0.572178	0.242504	2.35946	0.0183014	0.0444588
LmxM.31.3760	340.701	0.571537	0.216844	2.63571	0.00839625	0.0233872
LmxM.09.0880	703.042	0.570761	0.210512	2.71129	0.00670211	0.0192821
LmxM.15_253700	355.849	0.570547	0.218248	2.61421	0.00894337	0.0245949
LmxM.30.0540	1982.07	0.569189	0.201435	2.82568	0.00471811	0.0143932
LmxM.33.0220	443.881	0.568637	0.227371	2.50092	0.0123871	0.0323543
LmxM.15.0590	320.402	0.567915	0.202711	2.8016	0.00508496	0.0153476
LmxM.24.0400	990.311	0.567621	0.186035	3.05115	0.0022797	0.00772922
LmxM.36.6490	326.024	0.567251	0.222395	2.55064	0.0107524	0.0286854
LmxM.14.1370	930.258	0.566594	0.190539	2.97364	0.00294292	0.00962985
LmxM.31.1490	544.601	0.566294	0.20654	2.74181	0.00611014	0.017827
LmxM.20_2472480	588.073	0.565714	0.178314	3.17258	0.00151092	0.00542381
LmxM.21.0570	487.174	0.564893	0.159288	3.54636	0.000390592	0.00168215
LmxM.20_1688243	324.581	0.564847	0.202546	2.78874	0.00529137	0.0158445
LmxM.13.1080	667.636	0.564346	0.149729	3.76912	0.000163823	0.000778482
LmxM.36.1340	824.284	0.56412	0.232369	2.42769	0.0151954	0.0381668
LmxM.30.2610	1951.04	0.564003	0.154639	3.64724	0.000265077	0.00119239
LmxM.27.1320	622.329	0.563637	0.180521	3.12227	0.00179459	0.00628591
LmxM.26.2480	582.39	0.563479	0.204907	2.74993	0.00596085	0.0174698
LmxM.27.2220	1016.95	0.563401	0.22856	2.465	0.0137014	0.0351813
LmxM.16.1200	449.566	0.562595	0.241121	2.33324	0.0196353	0.047133
LmxM.17.0470	1653.76	0.562445	0.231417	2.43044	0.0150805	0.0379514
LmxM.21.1000	615.711	0.562335	0.164186	3.42498	0.000614848	0.0024823
LmxM.25.1680	1217.2	0.562174	0.207232	2.71278	0.00667221	0.0192082
LmxM.09.0900	496.33	0.561836	0.213221	2.63499	0.00841407	0.0234225
LmxM.19.0400	1031.78	0.561817	0.181366	3.0977	0.00195026	0.00675345
LmxM.09.0990	1998.86	0.561698	0.164035	3.42425	0.000616494	0.00248785
LmxM.28.0930	1206.07	0.561637	0.147124	3.81743	0.000134848	0.000653078
LmxM.36.2840	575.893	0.561164	0.186828	3.00363	0.00266775	0.0088407
LmxM.26.2640	804.93	0.560762	0.154165	3.63741	0.000275394	0.00123149
LmxM.08_29.0650	876.967	0.560424	0.227387	2.46463	0.0137154	0.0351975
LmxM.17.1160	467.422	0.56014	0.225711	2.48167	0.0130768	0.0338641
LmxM.19.0650	1787.67	0.560084	0.18933	2.95824	0.003094	0.010045
LmxM.36.6844	297.575	0.560001	0.187546	2.98595	0.00282702	0.00929739
LmxM.08_29.2630	1374.38	0.559553	0.159746	3.50277	0.000460453	0.0019336
LmxM.21.0340	1149.43	0.559517	0.190423	2.93828	0.0033004	0.0106314
LmxM.13.0420	608.665	0.559373	0.22935	2.43895	0.01473	0.0372756
LmxM.33.1540	529.674	0.558938	0.198815	2.81135	0.00493344	0.0149498
LmxM.23.1715	149.783	0.558901	0.235253	2.37574	0.0175136	0.0429927
LmxM.10.1080	809.908	0.55882	0.184625	3.02679	0.00247168	0.00828299
LmxM.06.1200	355.86	0.55836	0.188249	2.96607	0.00301635	0.00983122
LmxM.34.2350	2233.9	0.558196	0.158627	3.51892	0.0004333	0.00183653
LmxM.04.0500	1714.28	0.557911	0.187826	2.97036	0.00297456	0.00972208
LmxM.26.1610	1810.5	0.55788	0.213834	2.60893	0.00908251	0.0249174
LmxM.31.0310	1183.67	0.557664	0.217218	2.5673	0.0102494	0.0275945
LmxM.14.0920	1241.94	0.55758	0.164798	3.38341	0.000715904	0.0028399
LmxM.14.1395	1045.39	0.557495	0.193139	2.88649	0.00389562	0.0122523
LmxM.08_29.0870	1162.76	0.557458	0.165534	3.36764	0.000758146	0.00298157
LmxM.20_1070775	367.485	0.556857	0.21347	2.6086	0.00909139	0.0249342
LmxM.08.0580	287.616	0.55685	0.228886	2.43287	0.0149797	0.0377737
LmxM.36.4480	425.77	0.556177	0.192108	2.89513	0.00379003	0.0119713
LmxM.36.4400	552.443	0.555991	0.16933	3.28349	0.00102531	0.00388279
LmxM.17.1230	1492.46	0.554605	0.164835	3.3646	0.000766549	0.00301062
LmxM.22.1250	1076.23	0.553963	0.204542	2.70831	0.00676276	0.0194075
LmxM.22.1290	1327.86	0.553222	0.1373	4.02929	5.59445e-05	0.00029894
LmxM.26.0560	1215.7	0.552988	0.205407	2.69216	0.00709913	0.0202261
LmxM.01.0570	442.73	0.552623	0.216538	2.55209	0.010708	0.0285839
LmxM.22.0850	1071.08	0.552262	0.141895	3.89206	9.93976e-05	0.000498357
LmxM.33.2700	689.909	0.552113	0.230764	2.39254	0.0167322	0.0413425
LmxM.13.0110	1036.86	0.551912	0.198414	2.78161	0.005409	0.016153
LmxM.26.1680	533.495	0.551867	0.178397	3.09347	0.00197829	0.00683982
LmxM.29.1040	886.225	0.55168	0.226485	2.43584	0.0148573	0.037556
LmxM.36.2580	1033.36	0.550768	0.176574	3.1192	0.00181346	0.00634222
LmxM.26.1960	2586.54	0.550354	0.185031	2.97439	0.00293569	0.00960962
LmxM.20.0170	241.499	0.550288	0.219306	2.50922	0.0120998	0.0317131
LmxM.22.0890	906.485	0.550055	0.180732	3.04348	0.00233855	0.00790228
LmxM.08_29.2620	1394.07	0.550008	0.212481	2.58851	0.00963922	0.026197
LmxM.36.2110	891.032	0.548794	0.209987	2.61347	0.00896284	0.0246336
LmxM.13.1320	499.677	0.548569	0.213399	2.57063	0.0101514	0.0273792
LmxM.21.0840	2233.68	0.548089	0.193418	2.8337	0.00460127	0.0141077
LmxM.30.2320	705.877	0.547554	0.196278	2.78968	0.00527596	0.0158192
LmxM.33.3890	693.238	0.547303	0.207023	2.64369	0.0082008	0.0229693
LmxM.33.1160	823.555	0.54721	0.191103	2.86343	0.00419077	0.0130068
LmxM.04.0270	544.967	0.545546	0.162365	3.35999	0.000779449	0.0030538
LmxM.36.0920	506.318	0.544622	0.176624	3.08352	0.00204568	0.00704073
LmxM.30.0190	846.052	0.544326	0.189404	2.87389	0.00405451	0.0126334
LmxM.22.0470	1003.33	0.544224	0.144048	3.77809	0.000158039	0.000754539
LmxM.08_29.0060	662.597	0.544098	0.176436	3.08383	0.00204356	0.00703608
LmxM.33.0230	897.458	0.543712	0.167777	3.24069	0.00119242	0.00441816
LmxM.15.1290	796.997	0.543671	0.18641	2.91654	0.00353938	0.0113074
LmxM.22.0210	1648.37	0.542843	0.144566	3.75499	0.000173348	0.00081904
LmxM.36.4430	232.191	0.542795	0.203951	2.6614	0.00778161	0.0219031
LmxM.36.6370	602.22	0.542745	0.16403	3.30881	0.000936942	0.00359602
LmxM.25.2220	596.631	0.54248	0.185858	2.9188	0.00351387	0.0112355
LmxM.28.0330	615.709	0.541869	0.215391	2.51574	0.0118783	0.0312226
LmxM.26.0320	826.196	0.541636	0.161726	3.34909	0.000810775	0.00315977
LmxM.29.0460	1112.14	0.541071	0.201318	2.68764	0.00719581	0.0204567
LmxM.25.1130	3206.11	0.540542	0.210683	2.56567	0.0102977	0.0277081
LmxM.26.1720	507.68	0.540459	0.211339	2.5573	0.0105487	0.0282168
LmxM.22.0400	398.659	0.540403	0.195334	2.76656	0.00566504	0.0167703
LmxM.34.3510	1076.47	0.54	0.182384	2.96079	0.00306851	0.00996909
LmxM.06.0470	955.552	0.539207	0.222585	2.42248	0.0154149	0.0385584
LmxM.33.0860	8459.78	0.539199	0.202465	2.66317	0.00774092	0.0218088
LmxM.15.0230	3118.1	0.53911	0.196957	2.7372	0.00619651	0.01805
LmxM.28.0270	517.628	0.5387	0.191214	2.81726	0.00484356	0.0147363
LmxM.33.3680	315.711	0.538429	0.202043	2.66492	0.00770056	0.0217152
LmxM.36.6670	2448.26	0.538379	0.210176	2.56156	0.0104204	0.0279596
LmxM.15.1330	952.359	0.537835	0.183907	2.92449	0.00345022	0.011067
LmxM.34.2660	300.449	0.537611	0.194624	2.76231	0.00573942	0.0169427
LmxM.30.1410	630.182	0.536691	0.162223	3.30835	0.000938475	0.00360039
LmxM.13.0680	893.577	0.536341	0.174622	3.07144	0.00213028	0.0073098
LmxM.29.0570	481.997	0.53591	0.175248	3.05801	0.00222809	0.00759671
LmxM.36.3380	498.797	0.535379	0.175307	3.05395	0.00225847	0.00767235
LmxM.16.0540	1222.22	0.535035	0.184785	2.89545	0.00378617	0.0119674
LmxM.36.4800	217.219	0.534128	0.203075	2.6302	0.0085335	0.0236753
LmxM.21.1680	430.057	0.533863	0.202235	2.63981	0.00829518	0.0231859
LmxM.32.0890	774.237	0.533703	0.203696	2.6201	0.00879042	0.024255
LmxM.02.0100	1048.46	0.533696	0.15055	3.54498	0.000392646	0.00168622
LmxM.25.0020	250.307	0.532821	0.218129	2.44269	0.0145783	0.0369989
LmxM.36.5360	323.889	0.532746	0.206727	2.57706	0.00996458	0.0270115
LmxM.36.4990	258.306	0.532569	0.201873	2.63814	0.00833617	0.0232554
LmxM.28.2930	663.274	0.53234	0.21612	2.46317	0.0137716	0.0353316
LmxM.33.2840	671.138	0.531907	0.160712	3.30969	0.000933999	0.00358624
LmxM.28.0690	858.293	0.531161	0.163282	3.25304	0.00114179	0.00424961
LmxM.32.2280	265.668	0.530349	0.194236	2.73043	0.00632516	0.0183309
LmxM.08_29.0660	854.928	0.529877	0.199769	2.65244	0.00799115	0.0224443
LmxM.21.0820	912.799	0.52962	0.22344	2.3703	0.0177737	0.043397
LmxM.08_29.0370	481.279	0.52931	0.21015	2.51873	0.0117779	0.0310035
LmxM.19.1320	403.977	0.529015	0.193804	2.72964	0.00634044	0.0183635
LmxM.18.0140	822.558	0.528805	0.153346	3.44845	0.000563812	0.00229253
LmxM.31.2270	1050.12	0.528692	0.190939	2.76891	0.00562444	0.0166827
LmxM.19.1365	680.045	0.527972	0.219492	2.40542	0.0161537	0.0401306
LmxM.28.1440	974.851	0.527854	0.142069	3.71549	0.000202813	0.000943827
LmxM.36.0820	226.016	0.527716	0.190322	2.77276	0.00555831	0.0165312
LmxM.28.0810	406.648	0.526665	0.221721	2.37535	0.0175321	0.0430228
LmxM.29.3180	712.736	0.526517	0.201236	2.61642	0.00888565	0.0244806
LmxM.33.4120	611.012	0.526395	0.17941	2.93403	0.0033459	0.0107597
LmxM.27.1160	484.213	0.526278	0.21517	2.44587	0.0144504	0.0367519
LmxM.25.0890	264.312	0.525973	0.205292	2.56207	0.0104049	0.0279306
LmxM.29.1120	1625.19	0.525892	0.150708	3.48947	0.000483974	0.00201379
LmxM.29.3150	900.583	0.525776	0.187765	2.80019	0.00510733	0.0153947
LmxM.34.4270	473.695	0.524182	0.191789	2.73311	0.0062739	0.0182288
LmxM.27.0470	885.741	0.523887	0.209135	2.50502	0.0122445	0.0320462
LmxM.16.1350	3238.64	0.523236	0.1456	3.59365	0.000326079	0.00143072
LmxM.34.1540	1772.59	0.522327	0.165165	3.16244	0.0015645	0.00558313
LmxM.17.0490	562.31	0.522078	0.189003	2.76227	0.00574003	0.0169427
LmxM.25.1920	456.225	0.521701	0.161024	3.23989	0.00119575	0.00442872
LmxM.14.0370	1427.4	0.521673	0.172697	3.02074	0.0025216	0.00842695
LmxM.23.1730	593.906	0.521008	0.197844	2.63343	0.00845273	0.0235085
LmxM.29.2610	538.448	0.520959	0.182421	2.85581	0.00429271	0.0132779
LmxM.27.2180	482.181	0.520848	0.210326	2.47638	0.0132722	0.0343019
LmxM.36.3070	738.335	0.520296	0.194488	2.67521	0.0074683	0.0211323
LmxM.25.0280	357.032	0.520109	0.17212	3.02178	0.00251293	0.00840106
LmxM.08_29.0120	1815.36	0.519745	0.170251	3.05281	0.00226707	0.00769503
LmxM.15.1320	1681.23	0.519424	0.147526	3.5209	0.000430091	0.00182463
LmxM.18.0230	695.426	0.518094	0.156243	3.31596	0.000913282	0.00351411
LmxM.22.1060	680.06	0.517972	0.189758	2.72965	0.00634015	0.0183635
LmxM.33.4340	518.842	0.516044	0.160403	3.21717	0.00129463	0.00473049
LmxM.07.0600	1267.39	0.515899	0.184235	2.80022	0.00510676	0.0153947
LmxM.09.0110	462.569	0.515775	0.214777	2.40145	0.0163304	0.0405255
LmxM.25.1430	1129.46	0.515359	0.139728	3.68831	0.000225751	0.0010371
LmxM.11.0470	923.233	0.514854	0.196271	2.62318	0.00871124	0.0241096
LmxM.10.0070	2355.22	0.514791	0.193253	2.66382	0.00772596	0.0217753
LmxM.18.0200	805.942	0.51464	0.20247	2.54181	0.0110282	0.0293011
LmxM.14.1390	383.108	0.514495	0.211954	2.42739	0.0152081	0.0381802
LmxM.06.0730	1467.96	0.514306	0.209975	2.44937	0.0143106	0.0364371
LmxM.27.1805	2847.33	0.512762	0.20423	2.51071	0.012049	0.0316163
LmxM.10.0910	1366.19	0.512629	0.194096	2.64111	0.00826345	0.0231163
LmxM.35.2470	792.532	0.512538	0.186425	2.74929	0.00597245	0.0174925
LmxM.27.1410	464.741	0.512117	0.17842	2.87029	0.00410099	0.012763
LmxM.21.1566	732.687	0.511562	0.17307	2.95581	0.00311851	0.0101171
LmxM.23.1665	7349.78	0.511325	0.174939	2.92288	0.00346812	0.0111126
LmxM.20_1111292	619.478	0.510347	0.190484	2.67922	0.00737943	0.0209069
LmxM.28.2570	926.84	0.510224	0.160395	3.18104	0.00146746	0.00528239
LmxM.28.2555	3513.83	0.510129	0.213092	2.39394	0.0166683	0.0412515
LmxM.23.1720	476.532	0.510003	0.156834	3.25187	0.00114649	0.00426361
LmxM.34.3010	610.026	0.509904	0.180067	2.83174	0.00462961	0.0141517
LmxM.36.5900	720.427	0.509679	0.177847	2.86583	0.00415913	0.0129174
LmxM.17.0170	501.347	0.508898	0.181173	2.80891	0.0049709	0.0150583
LmxM.08_29.0840	889.345	0.508354	0.146387	3.47266	0.000515331	0.00212475
LmxM.31.0190	370.693	0.508328	0.180161	2.82152	0.0047797	0.0145566
LmxM.34.1330	1052.81	0.506886	0.183908	2.7562	0.00584775	0.0171937
LmxM.25.0960	948.382	0.505864	0.194675	2.5985	0.00936319	0.0255794
LmxM.28.0610	778.109	0.505674	0.20569	2.45843	0.0139547	0.0356907
LmxM.34.1160	937.069	0.505475	0.161459	3.13068	0.00174405	0.00613959
LmxM.14.0650	10265.4	0.505372	0.179546	2.81472	0.00488199	0.0148384
LmxM.17.0140	410.818	0.504729	0.207638	2.43082	0.0150649	0.0379226
LmxM.34.4820	593.019	0.50469	0.189112	2.66874	0.0076137	0.0215103
LmxM.14.0030	542.091	0.502651	0.196282	2.56086	0.0104413	0.0280034
LmxM.21.0825	2076.12	0.502054	0.176017	2.85231	0.00434032	0.0134161
LmxM.28.1150	1073.27	0.501167	0.202507	2.47482	0.0133305	0.0344135
LmxM.04.0550	1060.67	0.5008	0.14547	3.44264	0.000576067	0.0023361
LmxM.09.1220	1191.48	0.499283	0.134201	3.72042	0.000198889	0.000927199
LmxM.32.2530	1552.3	0.497862	0.133999	3.71541	0.000202871	0.000943827
LmxM.28.2870	164.276	0.497776	0.211341	2.35532	0.0185068	0.0448142
LmxM.33.1090	659.865	0.497531	0.200492	2.48155	0.0130813	0.0338662
LmxM.36.5930	702.894	0.497412	0.175273	2.83792	0.00454086	0.0139417
LmxM.19.0560	676.157	0.497346	0.206003	2.41426	0.0157671	0.0392882
LmxM.32.1880	481.191	0.49734	0.208888	2.38089	0.0172709	0.0424887
LmxM.33.4050	247.355	0.496829	0.210562	2.35954	0.0182978	0.0444588
LmxM.31.1200	612.643	0.495604	0.195427	2.53601	0.0112123	0.0297185
LmxM.29.1860	191.751	0.495141	0.194967	2.53961	0.0110976	0.029434
LmxM.04.0180	378.833	0.495081	0.17473	2.8334	0.00460556	0.014116
LmxM.17.1170	532.156	0.494735	0.177382	2.78909	0.00528563	0.0158377
LmxM.12.1120	1790.57	0.494033	0.17184	2.87496	0.00404078	0.0126188
LmxM.36.0780	544.113	0.493508	0.179967	2.74222	0.00610258	0.0178163
LmxM.36.0500	495.686	0.493448	0.161033	3.06426	0.0021821	0.00746509
LmxM.33.0480	1541.71	0.492919	0.149968	3.28683	0.00101323	0.00385326
LmxM.09.0770	1445.74	0.492144	0.183366	2.68395	0.00727586	0.0206649
LmxM.21.0540	1368.81	0.492058	0.198123	2.4836	0.0130061	0.0337168
LmxM.32.1390	375.336	0.491993	0.170611	2.88372	0.0039301	0.0123409
LmxM.11.0410	1197.91	0.491338	0.194026	2.53233	0.0113306	0.0299909
LmxM.29.0840	771.813	0.491243	0.191304	2.56787	0.0102325	0.0275653
LmxM.23.1250	470.561	0.489985	0.187918	2.60743	0.00912242	0.0249967
LmxM.09.0980	1453.35	0.489641	0.178702	2.73999	0.00614408	0.0179088
LmxM.29.0830	688.051	0.489349	0.187005	2.61677	0.00887664	0.0244706
LmxM.23.1290	1441	0.48917	0.201526	2.42733	0.0152103	0.0381802
LmxM.05.0420	328.378	0.488826	0.192109	2.54452	0.0109428	0.0291168
LmxM.28.2070	439.712	0.488037	0.201232	2.42525	0.0152977	0.0383497
LmxM.18.0940	1082.42	0.488007	0.143164	3.40872	0.000652677	0.00261646
LmxM.25.1980	843.986	0.487369	0.172031	2.83304	0.00461081	0.0141274
LmxM.36.5440partial	354.856	0.487165	0.182884	2.66379	0.00772664	0.0217753
LmxM.22.1400	581.786	0.487017	0.177942	2.73695	0.00620125	0.0180581
LmxM.21.0950	449.725	0.486988	0.195181	2.49505	0.0125939	0.0328191
LmxM.20_1949744	616.658	0.486259	0.167915	2.89587	0.00378107	0.0119596
LmxM.29.0140	821.895	0.485425	0.194059	2.50143	0.0123693	0.0323171
LmxM.20.0940	423.283	0.485095	0.175294	2.76733	0.00565177	0.0167474
LmxM.31.1340	1192.86	0.484742	0.170257	2.84711	0.00441178	0.0135905
LmxM.19.0680	1440.11	0.484614	0.162095	2.98969	0.00279263	0.00920457
LmxM.13.1450	254.654	0.483902	0.205848	2.35077	0.0187347	0.0452818
LmxM.19.0870	551.959	0.483582	0.173879	2.78114	0.0054169	0.0161619
LmxM.18.0720	399.979	0.48335	0.191869	2.51916	0.0117635	0.0309744
LmxM.01.0335	739.822	0.481706	0.172453	2.79325	0.00521806	0.0156559
LmxM.26.1540	845.036	0.48146	0.20091	2.3964	0.016557	0.0410318
LmxM.24.0310	309.937	0.481363	0.208598	2.30761	0.0210208	0.0499319
LmxM.14.0790	2167.77	0.480623	0.175664	2.73604	0.0062184	0.0180964
LmxM.32.1610	790.937	0.479412	0.19284	2.48606	0.0129166	0.0335072
LmxM.31.1700	544.345	0.478933	0.195382	2.45126	0.0142356	0.0362665
LmxM.02.0710	1692.63	0.477659	0.170862	2.79558	0.00518059	0.0155692
LmxM.32.1710	1254.24	0.477563	0.181297	2.63416	0.00843469	0.0234655
LmxM.25.1060	2267.38	0.477183	0.197495	2.41618	0.0156843	0.0391141
LmxM.06_9341	523.441	0.475869	0.165209	2.8804	0.00397165	0.012437
LmxM.24.1310	158.459	0.475411	0.202666	2.34579	0.0189868	0.0458423
LmxM.31.0250	940.661	0.474474	0.152653	3.10819	0.00188239	0.00655057
LmxM.07.1110	620.698	0.474332	0.188161	2.52089	0.011706	0.0308409
LmxM.22.1360	2482.4	0.473369	0.172222	2.74859	0.00598522	0.0175186
LmxM.09.0970	4876.97	0.472943	0.163179	2.8983	0.00375186	0.0118796
LmxM.25.0600	372.505	0.47294	0.201859	2.34292	0.0191335	0.0461599
LmxM.34.0100	1685.37	0.472115	0.160526	2.94106	0.00327096	0.010544
LmxM.07.0980	540.96	0.471857	0.200937	2.34829	0.01886	0.0455483
LmxM.27_59819	513.664	0.471625	0.190759	2.47236	0.0134224	0.0346018
LmxM.31.0330	946.178	0.471116	0.19151	2.46001	0.0138932	0.0355736
LmxM.08_29.0200	753.25	0.469972	0.199429	2.35659	0.0184438	0.0447211
LmxM.20.1380	1068.69	0.468388	0.175007	2.67639	0.00744195	0.0210643
LmxM.08_29.0740	733.857	0.467347	0.200283	2.33344	0.0196251	0.047121
LmxM.08.0970	451.918	0.466168	0.175824	2.65134	0.00801742	0.0225111
LmxM.08.0280	489.516	0.465628	0.184429	2.5247	0.0115797	0.0305436
LmxM.28.2640	732.051	0.465289	0.167969	2.77008	0.00560427	0.0166337
LmxM.14_575306	665.295	0.464925	0.144241	3.22325	0.00126747	0.00466493
LmxM.03.0150	801.306	0.464367	0.197261	2.35407	0.0185692	0.0449472
LmxM.18.1590	1032.65	0.463995	0.192825	2.40631	0.0161147	0.0400557
LmxM.16.1060	726.916	0.463922	0.173566	2.67289	0.00752009	0.021259
LmxM.19.0140	1035.98	0.463906	0.193762	2.39421	0.0166563	0.0412329
LmxM.18.0070	397.189	0.463733	0.193556	2.39586	0.0165813	0.0410808
LmxM.20.0860	505.643	0.463552	0.200398	2.31316	0.020714	0.0493579
LmxM.36.0420	634.329	0.463447	0.161264	2.87384	0.0040552	0.0126334
LmxM.28.1530	612.998	0.461771	0.189743	2.43367	0.0149467	0.0377295
LmxM.28.1810	1020.43	0.461444	0.167407	2.75642	0.00584381	0.0171879
LmxM.24.0290	472.394	0.460738	0.189502	2.43131	0.0150442	0.0378916
LmxM.16.0520	2491.16	0.460391	0.182842	2.51798	0.0118031	0.031043
LmxM.31.0590	569.033	0.459169	0.194461	2.36124	0.0182142	0.0442979
LmxM.13.0080	1299.26	0.458607	0.188555	2.43223	0.0150063	0.0378067
LmxM.31.0520	1899.5	0.458574	0.147155	3.11626	0.00183159	0.00639091
LmxM.13.0640	2022.09	0.45825	0.147547	3.1058	0.00189764	0.00659607
LmxM.13.1520	743.202	0.457544	0.162506	2.81555	0.00486931	0.0148097
LmxM.16.0800	1838.44	0.456149	0.141526	3.22307	0.00126825	0.00466493
LmxM.30.0130	614.43	0.456099	0.188078	2.42505	0.0153061	0.0383602
LmxM.24.0130	480.051	0.455805	0.186606	2.44261	0.0145816	0.0369989
LmxM.34.5290	517.634	0.455794	0.195693	2.32913	0.0198519	0.0475903
LmxM.31.0540	1134.37	0.454396	0.153957	2.95145	0.00316287	0.0102537
LmxM.20.1110	1563.93	0.453872	0.162347	2.79569	0.00517892	0.0155692
LmxM.31.1130	1363.51	0.453842	0.182319	2.48927	0.0128006	0.0332721
LmxM.29.0480	412.445	0.452646	0.187687	2.4117	0.0158783	0.0395437
LmxM.28.2280	1168.17	0.452308	0.16016	2.82409	0.00474147	0.0144596
LmxM.20.0640	1397.1	0.451932	0.163792	2.75918	0.0057947	0.0170874
LmxM.21.1810	504.196	0.450573	0.181472	2.48288	0.0130326	0.0337593
LmxM.28.1920	604.506	0.448307	0.192725	2.32615	0.0200107	0.0479205
LmxM.33.0300	1197.6	0.447209	0.187534	2.38468	0.0170938	0.0421126
LmxM.02.0420	992.775	0.447204	0.18913	2.36453	0.0180531	0.0439495
LmxM.29.2520	208.073	0.446958	0.192679	2.3197	0.020357	0.04866
LmxM.18.1020	748.399	0.446894	0.18449	2.42232	0.0154219	0.0385653
LmxM.07.0715	773.864	0.446486	0.176657	2.52741	0.0114907	0.0303265
LmxM.33.3110	651.809	0.445994	0.172221	2.58966	0.00960701	0.0261279
LmxM.08_29.0220	1235.8	0.445618	0.186696	2.38686	0.0169928	0.0419131
LmxM.31_598090	721.514	0.445499	0.16237	2.74372	0.00607466	0.0177519
LmxM.31.2180	1134.81	0.44453	0.17695	2.51218	0.0119987	0.0315027
LmxM.29.3390	2680.07	0.443157	0.186151	2.38063	0.0172829	0.0425067
LmxM.33.3060	902.318	0.442865	0.182266	2.42978	0.0151081	0.0379894
LmxM.19.1020	516.662	0.442708	0.165028	2.68262	0.00730479	0.0207276
LmxM.33.3100	661.677	0.442411	0.17263	2.56277	0.0103841	0.0278995
LmxM.25.2420	702.577	0.441578	0.161294	2.73772	0.00618664	0.018027
LmxM.10.0270	931.183	0.441335	0.173479	2.54402	0.0109584	0.0291413
LmxM.29.2660	286.29	0.441242	0.173318	2.54585	0.0109013	0.0290403
LmxM.32.1860	1074.15	0.440389	0.162453	2.71087	0.00671061	0.0192882
LmxM.33.3310	253.841	0.44038	0.176822	2.49053	0.0127552	0.0331636
LmxM.17.1440	607.088	0.440046	0.177006	2.48605	0.0129168	0.0335072
LmxM.08.0110	599.103	0.438041	0.170933	2.56265	0.0103877	0.0279009
LmxM.29.0970	1118.81	0.437879	0.182516	2.39912	0.0164346	0.0407617
LmxM.18.1360	605.938	0.43707	0.170448	2.56425	0.01034	0.0277975
LmxM.16.1050	780	0.43661	0.147976	2.95054	0.00317216	0.0102728
LmxM.34.4860	1580.53	0.436242	0.145511	2.99799	0.00271762	0.00898307
LmxM.11.0590	593.759	0.435123	0.18053	2.41025	0.0159417	0.0396857
LmxM.34_94297	2243.58	0.434856	0.18815	2.31121	0.020821	0.0495609
LmxM.06.0260	3571.56	0.434796	0.142117	3.05943	0.00221761	0.00756949
LmxM.16.1340	4096.35	0.434616	0.154979	2.80435	0.00504186	0.0152327
LmxM.14.0090	858.379	0.433941	0.183439	2.36558	0.0180016	0.0438594
LmxM.30.2390	942.965	0.433224	0.134663	3.21711	0.00129491	0.00473049
LmxM.23.1650	747.669	0.432813	0.178523	2.42441	0.0153334	0.0384181
LmxM.30.0700	1492.61	0.432781	0.144068	3.004	0.00266457	0.00883338
LmxM.02.0230	1148.77	0.432708	0.165129	2.62042	0.00878215	0.0242425
LmxM.09.1140	430.934	0.432098	0.168032	2.57152	0.0101253	0.0273414
LmxM.16.1580	738.553	0.431695	0.158488	2.72384	0.00645286	0.0186416
LmxM.36.0080	1716.62	0.431443	0.137492	3.13796	0.00170131	0.00601005
LmxM.25.1370	617.708	0.430671	0.178083	2.41837	0.0155902	0.0389006
LmxM.21.1660	848.885	0.430603	0.143069	3.00976	0.00261451	0.00869269
LmxM.29.0560	1057.3	0.429258	0.13997	3.06678	0.00216377	0.00741072
LmxM.29.0230	494.703	0.428145	0.165455	2.58769	0.00966222	0.0262388
LmxM.36.5940	659.329	0.427962	0.154661	2.7671	0.00565566	0.0167484
LmxM.14.0280	990.285	0.42659	0.163782	2.60463	0.00919747	0.0251796
LmxM.34.5180	526.441	0.426287	0.180723	2.35879	0.0183348	0.0445281
LmxM.04.0690	1071.22	0.424739	0.174226	2.43786	0.0147744	0.0373774
LmxM.29.3690	1496.18	0.423929	0.178718	2.37205	0.0176896	0.0432614
LmxM.07.1050	2613.81	0.42221	0.153194	2.75606	0.00585026	0.0171955
LmxM.19.0350	864.348	0.421079	0.174929	2.40715	0.0160777	0.0399746
LmxM.02.0670	940.461	0.42092	0.177772	2.36776	0.0178964	0.0436497
LmxM.08.1190	951.477	0.419596	0.179275	2.34051	0.0192573	0.0463846
LmxM.32.3250	695.717	0.418285	0.15478	2.70245	0.006883	0.0196904
LmxM.11.0320	1465.99	0.416604	0.133762	3.11451	0.00184253	0.00642414
LmxM.18.0800	548.805	0.416495	0.158914	2.62089	0.00877011	0.0242209
LmxM.22.1040	361.861	0.416237	0.17829	2.33461	0.0195638	0.0469985
LmxM.34.4030	975.449	0.415094	0.165304	2.51109	0.012036	0.0315914
LmxM.36.1390	781.395	0.413221	0.162946	2.53594	0.0112146	0.0297185
LmxM.28.1420	835.625	0.41241	0.171114	2.41015	0.015946	0.0396857
LmxM.22.0080	1075.45	0.411355	0.151822	2.70946	0.00673934	0.0193525
LmxM.19.0240	677.757	0.410802	0.170771	2.40557	0.0161472	0.0401254
LmxM.32.0470	433.281	0.409074	0.172576	2.3704	0.0177687	0.0433964
LmxM.29.3080	1290.54	0.408216	0.139521	2.92583	0.00343534	0.0110231
LmxM.34.3240	785.668	0.408183	0.165225	2.47046	0.0134938	0.034766
LmxM.33.0080	1366.76	0.40714	0.162648	2.50319	0.0123079	0.0321753
LmxM.36.1140	1507.96	0.406984	0.149591	2.72064	0.00651548	0.0188106
LmxM.28.1740	570.559	0.406496	0.173726	2.33987	0.0192902	0.0464153
LmxM.11.0940	738.54	0.405255	0.163177	2.48353	0.0130088	0.0337168
LmxM.20.0220	752.888	0.405148	0.167445	2.41959	0.0155382	0.0387922
LmxM.31.2650	1264.09	0.404371	0.1356	2.98208	0.00286298	0.00940207
LmxM.18.1620	627.374	0.403119	0.170726	2.3612	0.0182157	0.0442979
LmxM.24.1780	1029.41	0.402751	0.16158	2.49258	0.0126818	0.0330198
LmxM.13.1230	5844.73	0.402313	0.163871	2.45507	0.0140859	0.0359475
LmxM.36.2690	634.987	0.401565	0.169634	2.36724	0.0179214	0.0436991
LmxM.13.0250	598.903	0.401493	0.154783	2.59392	0.00948895	0.0258686
LmxM.17.1240	685.666	0.400362	0.160154	2.49986	0.0124244	0.0324425
LmxM.32.0620	698.116	0.39878	0.162655	2.4517	0.0142183	0.0362345
LmxM.08_29.2200	2100.26	0.398662	0.169373	2.35375	0.0185851	0.044968
LmxM.36.3790	691.148	0.398417	0.150113	2.65412	0.00795155	0.0223491
LmxM.32.2520	636.711	0.394761	0.16756	2.35594	0.018476	0.0447755
LmxM.29.1010	1487.62	0.39345	0.163989	2.39925	0.0164287	0.0407582
LmxM.33.0600	486.21	0.393266	0.149664	2.62765	0.0085977	0.0238243
LmxM.31.0850	701.586	0.393168	0.150286	2.61613	0.00889316	0.0244939
LmxM.23.0440	542.267	0.38852	0.164752	2.35821	0.0183634	0.0445738
LmxM.26.1250	550.475	0.385371	0.153555	2.50965	0.012085	0.0316835
LmxM.17.0780	1623.72	0.384138	0.138892	2.76573	0.00567951	0.0168076
LmxM.07.0770	992.4	0.383643	0.163001	2.35363	0.0185912	0.0449706
LmxM.09.0260	689.785	0.380973	0.159881	2.38285	0.0171793	0.042307
LmxM.11.1160	939.488	0.380462	0.152427	2.49603	0.0125593	0.0327383
LmxM.34.1420	1869.55	0.379942	0.164029	2.31631	0.0205411	0.0490228
LmxM.15.0610	748.589	0.375927	0.161364	2.32969	0.0198225	0.0475323
LmxM.31.3390	1043.28	0.375615	0.147269	2.55055	0.0107554	0.0286854
LmxM.36.1370	1750.7	0.374518	0.154681	2.42124	0.0154678	0.0386376
LmxM.26.1900	761.394	0.372925	0.159801	2.33368	0.0196125	0.0471032
LmxM.04.0490	507.03	0.372006	0.160625	2.31599	0.0205589	0.0490525
LmxM.16.0240	1036.71	0.371702	0.15686	2.36964	0.0178052	0.0434624
LmxM.29.1230	1101.61	0.371022	0.160177	2.31633	0.0205401	0.0490228
LmxM.16.1540	1054.9	0.370442	0.158801	2.33275	0.0196613	0.0471831
LmxM.31.0390	985.248	0.370172	0.144234	2.56647	0.0102739	0.0276524
LmxM.29.1770	1016.64	0.368181	0.1513	2.43346	0.0149555	0.0377412
LmxM.29.0050	1201.66	0.353702	0.147817	2.39283	0.0167189	0.0413316
LmxM.27.1980	1581.92	0.348589	0.150429	2.31731	0.020487	0.0489451
LmxM.19.0160	3517.41	0.34854	0.148863	2.34134	0.0192146	0.0463187
LmxM.19.1550	613.723	0.346696	0.142354	2.43546	0.014873	0.0375853
LmxM.28.0850	1285.38	0.345681	0.146222	2.36408	0.0180748	0.0439907
LmxM.27.1820	2282.74	0.329656	0.140814	2.34108	0.0192279	0.0463381
LmxM.25.0620	1695.27	0.329641	0.138823	2.37455	0.0175705	0.0430858
LmxM.28.2230	1944.6	-0.320875	0.124604	-2.57515	0.0100196	0.0271283
LmxM.34.2980	1047.88	-0.339428	0.138447	-2.45168	0.0142191	0.0362345
LmxM.13.0730	1469.5	-0.34664	0.141615	-2.44777	0.0143743	0.0365788
LmxM.27.0410	565.6	-0.353697	0.151089	-2.34099	0.0192329	0.0463381
LmxM.11.0430	462.354	-0.356715	0.154464	-2.30937	0.0209229	0.0497253
LmxM.08_29.2720	777.643	-0.356964	0.154213	-2.31474	0.0206272	0.0491766
LmxM.07.0490	517.488	-0.36193	0.151895	-2.38277	0.0171832	0.042307
LmxM.36.1130	772.559	-0.3629	0.152847	-2.37427	0.0175837	0.0431065
LmxM.36.4210	1136.54	-0.371892	0.146598	-2.53681	0.0111867	0.0296617
LmxM.21.0470	1064.71	-0.374555	0.150478	-2.4891	0.0128066	0.0332781
LmxM.12.0410	997.436	-0.375008	0.162093	-2.31355	0.0206927	0.0493199
LmxM.05.0210	579.76	-0.379363	0.163844	-2.3154	0.0205912	0.0491038
LmxM.18.1530	820.523	-0.381128	0.143776	-2.65085	0.00802892	0.0225295
LmxM.12.1150	1010.53	-0.383243	0.147699	-2.59476	0.00946566	0.0258206
LmxM.28.1095	573.553	-0.388418	0.166899	-2.32727	0.0199508	0.0478021
LmxM.33.0030	474.816	-0.390132	0.153198	-2.54658	0.0108783	0.0289876
LmxM.13.0020	517.178	-0.390476	0.167077	-2.3371	0.0194341	0.046724
LmxM.26.1470	587.554	-0.392054	0.149617	-2.62038	0.00878325	0.0242425
LmxM.08_29.0860	466.058	-0.393998	0.167744	-2.3488	0.0188338	0.0455092
LmxM.21.1370	821.528	-0.395633	0.144056	-2.74638	0.00602574	0.0176259
[truncated: 1,833 more rows]
