# Supplementary material for: Comparative Life Cycle Transcriptomics Revises Leishmania mexicana Genome Annotation and Links a Chromosome Duplication with Parasitism of Vertebrates
Source: PLoS Pathog. 2015 Oct 9;11(10):e1005186. doi: 10.1371/journal.ppat.1005186 (PMC4599935; doi:10.1371/journal.ppat.1005186)
Supplement: S16 Table — (XLSX) [file ppat.1005186.s020.xlsx]

## Sheet: DESeq2_PROvAXA
Table S16. Differential expression analysis PRO vs. AXA. Table lists results of DESeq2 testing. baseMean, average of the normalised counts taken over all samples; lfcSE, standard error estimate for the log2 fold change estimate. NA indicates that all counts for this gene were zero. Tab "padj<0.05" lists the subset of transcripts that showed a statistically significant (padj<0.05) difference betwe…
Gene ID	baseMean	log2FoldChange	lfcSE	pvalue	padj
LmxM.01_107651	246.025	-0.120337	0.249807	0.630004	0.776171
LmxM.01_123594	416.84	-0.794267	0.182949	1.41534e-05	0.00019644
LmxM.01_195286	132.727	-0.465168	0.195925	0.0175865	0.0669789
LmxM.01_232406	0	NA	NA	NA	NA
LmxM.01_240110	266.017	-0.373297	0.172401	0.0303659	0.100275
LmxM.01_53687	265.38	-0.663763	0.241346	0.00595486	0.0291994
LmxM.01_57483	308.682	0.037126	0.147908	0.801809	0.889474
LmxM.01.0010	335.311	0.405292	0.2317	0.0802542	0.20058
LmxM.01.0020	555.26	-0.32154	0.144983	0.0265704	0.0911515
LmxM.01.0030	930.345	0.419644	0.131352	0.00139925	0.00946473
LmxM.01.0040	313.907	-0.199849	0.191249	0.296039	0.485617
LmxM.01.0050	700.18	-0.218981	0.162469	0.177712	0.34684
LmxM.01.0060	267.095	0.166818	0.229931	0.468137	0.649219
LmxM.01.0070	571.56	-0.166489	0.182721	0.362207	0.551932
LmxM.01.0080	149.092	-0.196471	0.203136	0.33345	0.524062
LmxM.01.0090	279.655	-0.286836	0.145615	0.048858	0.141635
LmxM.01.0100	214.712	-0.257505	0.15727	0.101559	0.236132
LmxM.01.0110	428.173	-0.00925318	0.134166	0.945015	0.971737
LmxM.01.0120	437.063	0.0450453	0.176254	0.798282	0.886912
LmxM.01.0130	419.722	-0.0156795	0.19984	0.937462	0.967253
LmxM.01.0140	743.956	0.57853	0.264609	0.0287895	0.0965063
LmxM.01.0150	320.329	0.0338726	0.183678	0.85369	0.922378
LmxM.01.0160	680.148	-0.0362478	0.233204	0.87648	0.935001
LmxM.01.0170	687.585	-0.0634785	0.143277	0.657731	0.794926
LmxM.01.0180	737.348	0.116313	0.210102	0.579852	0.736336
LmxM.01.0190	327.283	-0.135312	0.167421	0.41897	0.606217
LmxM.01.0200	437.762	-0.113316	0.198917	0.568904	0.728586
LmxM.01.0210	979.068	-0.050754	0.135304	0.707578	0.826811
LmxM.01.0220	456.173	0.325162	0.172836	0.0599267	0.163063
LmxM.01.0230	379.58	-0.315279	0.153884	0.0404803	0.122768
LmxM.01.0240	725.554	-0.249456	0.17641	0.157341	0.318644
LmxM.01.0250	440.713	-0.300346	0.162652	0.0648118	0.172234
LmxM.01.0260	304.304	-0.176533	0.194897	0.365054	0.554875
LmxM.01.0270	568.536	0.17392	0.138181	0.208161	0.385259
LmxM.01.0280	412.078	-0.0471825	0.144986	0.744858	0.853527
LmxM.01.0290	317.505	-0.0341208	0.131937	0.795933	0.885853
LmxM.01.0300	183.264	-0.46491	0.30205	0.123761	0.270523
LmxM.01.0310	160.713	-0.254667	0.287068	0.375008	0.56425
LmxM.01.0315	23.9837	-0.248475	0.304414	0.414362	0.601823
LmxM.01.0320	260.87	-0.120452	0.174404	0.489787	0.665626
LmxM.01.0330	495.789	-0.0954159	0.182777	0.601647	0.755465
LmxM.01.0335	761.878	0.389028	0.139505	0.00529308	0.0266147
LmxM.01.0340	336.948	-0.443076	0.16074	0.00584273	0.0287352
LmxM.01.0350	638.884	0.0153014	0.134008	0.909093	0.952742
LmxM.01.0360	208.856	-0.512715	0.193602	0.00808999	0.0370221
LmxM.01.0370	301.054	-0.36609	0.194676	0.0600386	0.163221
LmxM.01.0380	262.689	-0.313886	0.255342	0.218968	0.39765
LmxM.01.0390	284.42	-0.0462337	0.242527	0.848813	0.919404
LmxM.01.0400	129.282	-0.276933	0.188586	0.141975	0.29644
LmxM.01.0410	7479.18	-0.0188644	0.124063	0.879143	0.936117
LmxM.01.0430	379.99	0.0167807	0.12458	0.892851	0.94262
LmxM.01.0440	939.704	0.265972	0.213608	0.21308	0.390782
LmxM.01.0450	390.538	0.305964	0.279755	0.274094	0.462985
LmxM.01.0460	2486.24	0.303597	0.219135	0.165921	0.330641
LmxM.01.0470	1002.51	0.265096	0.162036	0.101834	0.236528
LmxM.01.0480	761.69	0.931299	0.225792	3.71393e-05	0.000456878
LmxM.01.0490	1339.47	0.402117	0.172383	0.0196641	0.0726399
LmxM.01.0500	1282.42	0.229914	0.180982	0.203953	0.380102
LmxM.01.0510	207.356	-0.186969	0.248289	0.451431	0.634012
LmxM.01.0520	2683.58	0.835839	0.127488	5.51927e-11	2.38932e-09
LmxM.01.0530	716.594	-0.331472	0.17183	0.0537218	0.150969
LmxM.01.0540	1228.96	0.819031	0.241999	0.000713253	0.00543519
LmxM.01.0550	371.356	0.0238135	0.143424	0.868129	0.930307
LmxM.01.0560	330.523	-0.366134	0.240243	0.127504	0.275527
LmxM.01.0570	530.858	0.0163488	0.129201	0.899306	0.946797
LmxM.01.0580	742.666	0.280994	0.217523	0.19643	0.371256
LmxM.01.0590	495.86	0.0906196	0.202032	0.653763	0.792765
LmxM.01.0600	654.197	-0.262959	0.187603	0.161012	0.323566
LmxM.01.0610	294.872	0.149788	0.148414	0.312848	0.503025
LmxM.01.0620	614.624	0.896293	0.144539	5.60937e-10	2.07296e-08
LmxM.01.0630	656.211	-0.649148	0.107014	1.3114e-09	4.60307e-08
LmxM.01.0640	871.32	0.0136929	0.194675	0.943925	0.971127
LmxM.01.0650	1025.76	0.0223275	0.146775	0.879092	0.936117
LmxM.01.0660	712.924	-0.459784	0.143245	0.00132839	0.00905277
LmxM.01.0670	310.853	-0.236633	0.23508	0.314125	0.504008
LmxM.01.0680	766.532	0.162747	0.172341	0.345002	0.534768
LmxM.01.0690	1750.44	-0.462416	0.191627	0.0158174	0.0617682
LmxM.01.0700	583.197	-0.480249	0.193869	0.0132426	0.0538408
LmxM.01.0710	447.694	-0.398726	0.140037	0.00440937	0.0231441
LmxM.01.0720	577.893	-0.413036	0.142136	0.00366167	0.020102
LmxM.01.0730	1091.9	-0.232448	0.135545	0.0863616	0.210959
LmxM.01.0740	546.173	-0.269475	0.139064	0.0526507	0.148972
LmxM.01.0750	589.957	-0.44026	0.163652	0.00714052	0.0336693
LmxM.01.0760	235.63	-0.72346	0.162679	8.70169e-06	0.000130325
LmxM.01.0770	15370.7	0.403159	0.243374	0.0976118	0.230192
LmxM.01.0790	392.034	-0.0721937	0.21267	0.734261	0.846095
LmxM.01.0800	270.888	-0.701681	0.189243	0.000209039	0.00198162
LmxM.01.0810	973.296	-0.430042	0.160055	0.00721311	0.0339412
LmxM.01.0820	504.219	-0.304052	0.12052	0.0116416	0.0491564
LmxM.01.0830	0.499805	-0.0402081	0.121713	0.741134	0.851573
LmxM.02_11936	486.236	0.123517	0.23735	0.602785	0.756477
LmxM.02_159692	253.469	-0.787893	0.27107	0.00365372	0.0200822
LmxM.02_84177	312.057	-0.581096	0.17001	0.000630801	0.00493171
LmxM.02.0030	0	NA	NA	NA	NA
LmxM.02.0040	648.768	0.269174	0.185447	0.146644	0.303124
LmxM.02.0050	208.782	0.0180976	0.158817	0.909275	0.952742
LmxM.02.0060	233.029	-0.616516	0.293874	0.0359149	0.113135
LmxM.02.0070	98.0884	-0.45105	0.222359	0.0425121	0.127424
LmxM.02.0080	406.953	-0.267947	0.194444	0.168197	0.333932
LmxM.02.0085	430.825	-0.456876	0.139479	0.0010544	0.00751226
LmxM.02.0090	445.234	0.498608	0.138716	0.000325077	0.0028581
LmxM.02.0100	1241.55	0.0185936	0.112039	0.868191	0.930307
LmxM.02.0110	769.116	0.294838	0.154385	0.0561647	0.155891
LmxM.02.0120	1362.37	-0.379066	0.152461	0.0129072	0.052808
LmxM.02.0130	338.496	0.190092	0.198615	0.338524	0.528689
LmxM.02.0140	782.325	0.0938756	0.193443	0.627472	0.774499
LmxM.02.0150	672.597	-0.229933	0.224958	0.306727	0.496786
LmxM.02.0160	220.867	0.162701	0.246802	0.509745	0.682287
LmxM.02.0170	473.57	-0.138047	0.189247	0.465723	0.647087
LmxM.02.0200	1026.53	0.480975	0.266539	0.0711498	0.183548
LmxM.02.0200partial	1205.02	0.489207	0.252615	0.0527978	0.149295
LmxM.02.0230	1209.23	0.271851	0.14625	0.0630539	0.16917
LmxM.02.0240	919.529	-0.037031	0.110552	0.737652	0.848865
LmxM.02.0250	629.922	-0.210803	0.189868	0.266886	0.454792
LmxM.02.0260	573.757	-0.0122649	0.234944	0.958367	0.978274
LmxM.02.0270	329.01	0.12246	0.190353	0.52001	0.689127
LmxM.02.0280	592.615	-0.167659	0.202771	0.408329	0.596612
LmxM.02.0290	565.172	-0.0869805	0.123706	0.481979	0.660189
LmxM.02.0300	984.373	0.232619	0.109921	0.0343244	0.109743
LmxM.02.0310	1049.38	1.65078	0.165406	1.86205e-23	3.1348e-21
LmxM.02.0320	208.295	-0.263397	0.235254	0.262873	0.450053
LmxM.02.0330	689.538	-0.0827539	0.125853	0.510831	0.682898
LmxM.02.0340	241.696	-0.438284	0.148446	0.00315223	0.0177139
LmxM.02.0350	559.462	-0.163535	0.145688	0.261651	0.448636
LmxM.02.0360	621.763	-0.0577883	0.161305	0.720152	0.835164
LmxM.02.0370	1190.62	0.51307	0.188203	0.00640772	0.030969
LmxM.02.0380	420.429	-0.0955046	0.247046	0.699063	0.821401
LmxM.02.0390	360.228	-0.00195019	0.159757	0.99026	0.996228
LmxM.02.0400	0.166667	0.0288142	0.0603441	0.633007	0.778184
LmxM.02.0410	328.145	0.0222	0.161074	0.890379	0.941432
LmxM.02.0420	1119.91	0.0834741	0.198234	0.67369	0.804255
LmxM.02.0430	123.513	-0.67026	0.282937	0.0178391	0.0677426
LmxM.02.0440	983.223	-0.152647	0.218345	0.484486	0.661705
LmxM.02.0450	2362.18	0.348739	0.208035	0.0936707	0.223859
LmxM.02.0460	5702.16	0.0403974	0.295976	0.891435	0.941891
LmxM.02.0470	1581.04	-0.444609	0.145179	0.00219506	0.0134742
LmxM.02.0480	210.194	-0.281534	0.160115	0.0786927	0.197623
LmxM.02.0490	323.149	-0.315607	0.17448	0.0704764	0.182614
LmxM.02.0500	316.726	-0.19304	0.1914	0.313181	0.503116
LmxM.02.0510	386.939	-0.114746	0.167707	0.493845	0.668684
LmxM.02.0520	2042.8	-0.0858578	0.094406	0.363111	0.553031
LmxM.02.0530	2006.93	0.667714	0.209293	0.0014211	0.00956297
LmxM.02.0540	820.014	0.0566782	0.127417	0.656447	0.794511
LmxM.02.0550	878.8	2.19979	0.125615	1.15775e-68	3.50835e-65
LmxM.02.0560	338.462	-0.126307	0.16882	0.454356	0.63684
LmxM.02.0570	321.829	-0.263966	0.146253	0.0710966	0.183548
LmxM.02.0580	1342.51	-0.0836002	0.169779	0.622433	0.770708
LmxM.02.0590	367.156	-0.00140515	0.128631	0.991284	0.996766
LmxM.02.0600	242.133	-0.56557	0.156468	0.000300808	0.00267577
LmxM.02.0610	430.53	-0.0574989	0.155705	0.711918	0.828974
LmxM.02.0620	426.027	-0.393546	0.139545	0.00479929	0.0246141
LmxM.02.0630	307.939	-0.220669	0.208488	0.289863	0.479379
LmxM.02.0640	374.853	-0.159677	0.154834	0.30241	0.492689
LmxM.02.0650	262.02	0.174949	0.245954	0.476893	0.656089
LmxM.02.0660	437.248	-0.0575989	0.167659	0.731186	0.844236
LmxM.02.0670	956.854	0.36857	0.143891	0.0104234	0.0451881
LmxM.02.0680	948.804	0.418947	0.167226	0.0122356	0.0508845
LmxM.02.0690	433.198	0.382907	0.132848	0.00394782	0.0212974
LmxM.02.0700	1366.17	0.427472	0.117948	0.000289794	0.00260586
LmxM.02.0710	1808.66	0.264304	0.161128	0.100935	0.235044
LmxM.02.0720	141.928	-0.832938	0.269446	0.00199284	0.0124944
LmxM.02.0730	780.525	-0.489747	0.170543	0.00408274	0.0218266
LmxM.02.0740	2347.92	0.224179	0.171984	0.192409	0.365755
LmxM.03_101644	175.63	0.501813	0.302174	0.0967791	0.22906
LmxM.03_153620	595.668	-0.205653	0.217316	0.343978	0.533545
LmxM.03_204918	442.594	-0.0783002	0.16309	0.631154	0.776956
LmxM.03_78395	266.109	-0.0462511	0.304251	0.879174	0.936117
LmxM.03.0010	111.33	0.29029	0.247929	0.241657	0.425426
LmxM.03.0020	159.967	-0.441205	0.284543	0.121004	0.266041
LmxM.03.0030	541.099	0.522593	0.211219	0.0133542	0.0542462
LmxM.03.0040	1140.21	0.691643	0.275248	0.0119776	0.0500176
LmxM.03.0060	186.376	-0.455235	0.232401	0.0501327	0.143862
LmxM.03.0070	522.11	-0.362749	0.168782	0.0316169	0.103392
LmxM.03.0080	1245.45	0.243206	0.206429	0.238734	0.422326
LmxM.03.0090	536.11	0.0379689	0.20621	0.853914	0.922497
LmxM.03.0100	1374.63	-0.424264	0.194883	0.0294795	0.0981632
LmxM.03.0110	442.183	0.0910626	0.21615	0.673541	0.804255
LmxM.03.0120	757.846	-0.0858898	0.184983	0.642424	0.78468
LmxM.03.0130	666.704	0.147138	0.224254	0.511745	0.683254
LmxM.03.0140	433.929	0.0639332	0.212955	0.76401	0.86582
LmxM.03.0150	987.137	-0.127147	0.179133	0.477832	0.656884
LmxM.03.0160	1104.83	0.135078	0.164963	0.41288	0.600462
LmxM.03.0170	800.266	0.0885048	0.249837	0.723151	0.837901
LmxM.03.0180	281.096	0.11214	0.252773	0.657304	0.794621
LmxM.03.0190	1331.59	0.26103	0.269964	0.33359	0.524139
LmxM.03.0200	1836.6	0.615724	0.272285	0.0237395	0.0834877
LmxM.03.0210	893.915	0.115721	0.177239	0.513814	0.684608
LmxM.03.0220	659.345	-0.00982707	0.259935	0.969842	0.983931
LmxM.03.0230	3103.07	0.609417	0.287211	0.0338506	0.108625
LmxM.03.0240	431.768	0.0938957	0.21277	0.658994	0.795395
LmxM.03.0250	5655.15	0.0338738	0.198194	0.864293	0.928648
LmxM.03.0260	407.856	0.30977	0.242636	0.201714	0.37771
LmxM.03.0270	1251.95	0.157234	0.248026	0.526119	0.693885
LmxM.03.0280	411.121	-0.456257	0.230348	0.0476219	0.138938
LmxM.03.0290	309.365	-0.272216	0.27869	0.328684	0.519637
LmxM.03.0310	911.718	-0.180209	0.253434	0.477043	0.656108
LmxM.03.0320	820.957	0.312555	0.135844	0.0214008	0.0772656
LmxM.03.0330	659.634	-0.178277	0.248576	0.473255	0.653527
LmxM.03.0340	360.865	-0.450701	0.155022	0.00364529	0.020048
LmxM.03.0350	909.126	-0.059201	0.18115	0.743815	0.853188
LmxM.03.0360	1970.55	0.686863	0.301534	0.0227329	0.0808866
LmxM.03.0370	938.518	0.241161	0.302789	0.425762	0.611818
LmxM.03.0380	925.76	-0.327918	0.248263	0.186551	0.358397
LmxM.03.0390	543.817	-0.0810796	0.279347	0.771627	0.870654
LmxM.03.0400	3776.02	-0.476149	0.292535	0.103596	0.238528
LmxM.03.0410	2677.82	0.608336	0.293606	0.0382704	0.117887
LmxM.03.0420	1186.58	-0.0936784	0.237006	0.692653	0.816652
LmxM.03.0430	5673	-0.0421033	0.232536	0.856319	0.923683
LmxM.03.0440	1576.4	-0.0940324	0.250055	0.706882	0.826317
LmxM.03.0450	978.768	-0.108459	0.210697	0.606718	0.759002
LmxM.03.0460	1461.5	-0.00506874	0.266546	0.984828	0.9928
LmxM.03.0470	1582.05	-0.287833	0.260765	0.269679	0.458051
LmxM.03.0480	1346.54	-0.242644	0.191555	0.205261	0.381523
LmxM.03.0490	978.582	-0.173258	0.278055	0.533215	0.700344
LmxM.03.0500	622.882	-0.909023	0.247104	0.000234425	0.00219481
LmxM.03.0510	1414.61	-0.08235	0.194192	0.671519	0.803044
LmxM.03.0520	836.647	0.203788	0.219806	0.35386	0.543769
LmxM.03.0530	1535.78	-0.0846636	0.168675	0.615714	0.765307
LmxM.03.0540	1711.62	0.473282	0.260953	0.0697286	0.181447
LmxM.03.0550	1349.84	-0.319006	0.258653	0.217452	0.395727
LmxM.03.0560	623.567	-0.561189	0.242979	0.0209094	0.0760351
LmxM.03.0570	108.427	-0.0664808	0.281274	0.813157	0.897603
LmxM.03.0580	1006.89	0.0538552	0.21098	0.798521	0.886912
LmxM.03.0590	1228.22	-0.214904	0.215087	0.317724	0.507989
LmxM.03.0600	1547.1	0.386768	0.225472	0.0862778	0.210904
LmxM.03.0610	694.5	-0.447012	0.19759	0.0236777	0.0833651
LmxM.03.0620	428.019	-0.0268624	0.232544	0.908036	0.95191
LmxM.03.0630	295.788	-0.271268	0.200165	0.175347	0.344026
LmxM.03.0640	1399.19	0.125803	0.254659	0.621303	0.770056
LmxM.03.0650	2797.99	-0.0206056	0.290107	0.943376	0.970904
LmxM.03.0660	1938.95	0.0663513	0.26573	0.802824	0.890003
LmxM.03.0670	285.023	-0.016186	0.233179	0.94466	0.971646
LmxM.03.0680	16.1635	-0.0885476	0.297223	0.765767	0.866787
LmxM.03.0690	2697.58	0.821558	0.228759	0.00032894	0.00288784
LmxM.03.0700	1634.38	0.17208	0.240484	0.474263	0.653829
LmxM.03.0710	576.552	0.257419	0.243034	0.289513	0.479278
LmxM.03.0720	561.018	-0.273994	0.231249	0.23608	0.419098
LmxM.03.0730	829.11	0.572004	0.251754	0.0230818	0.0818077
LmxM.03.0740	670.652	0.454973	0.285814	0.111418	0.251378
LmxM.03.0750	762.411	0.119623	0.187985	0.524554	0.693013
LmxM.03.0760	341.701	0.228076	0.257234	0.375268	0.564361
LmxM.03.0770	520.439	0.135431	0.25898	0.601016	0.754986
LmxM.03.0780	2479.09	0.0590617	0.222603	NA	NA
LmxM.03.0790	154.371	-0.491237	0.207261	0.0177816	0.0675805
LmxM.03.0800	1918.46	0.0277901	0.264174	0.91622	0.955859
LmxM.03.0810	605.513	-0.0491483	0.225139	0.827194	0.905699
LmxM.03.0820	1146.35	-0.0400783	0.242818	0.868901	0.930629
LmxM.03.0821	1242.9	0.108763	0.270405	0.687519	0.813652
LmxM.03.0830	196.209	-0.338399	0.208855	0.105176	0.240785
LmxM.03.0840	900.455	0.160957	0.225419	0.475205	0.654681
LmxM.03.0850	2016.85	0.0672673	0.242969	0.781891	0.877533
LmxM.03.0860	501.076	-0.194296	0.152743	0.203356	0.379341
LmxM.03.0870	682.425	0.102218	0.246373	0.678221	0.806886
LmxM.03.0880	888.452	0.0412532	0.234101	0.860122	0.926313
LmxM.03.0890	1235.55	-0.526957	0.223644	0.0184613	0.0694954
LmxM.03.0900	1389.65	0.146301	0.221035	0.508042	0.681613
LmxM.03.0910	1024.92	-0.0643286	0.23215	NA	NA
LmxM.03.0920	675.243	-0.07044	0.275956	0.798523	0.886912
LmxM.03.0930	517.721	-0.042449	0.246416	0.863228	0.927783
LmxM.03.0940	241.574	-0.726757	0.177535	4.24735e-05	0.000513466
LmxM.03.0950	1193.94	-0.890897	0.169856	1.56273e-07	3.52526e-06
LmxM.03.0960	984.065	0.163523	0.224778	0.466927	0.648165
LmxM.03.0970	304.994	0.624656	0.208256	0.0027046	0.0157815
LmxM.03.0980	2322.56	0.0394327	0.145302	0.786095	0.880553
LmxM.04_123059	384.429	0.138862	0.216063	0.520423	0.689388
LmxM.04_201044	365.373	-0.505857	0.239427	0.0346192	0.110468
LmxM.04_212255	158.598	0.141616	0.265364	0.593573	0.748637
LmxM.04_243246	634.848	-0.00356666	0.180887	0.984269	0.992346
LmxM.04_246981	29.3169	-0.355526	0.304509	0.242993	0.427011
LmxM.04_422972	249.028	-0.0253809	0.195177	0.896535	0.944535
LmxM.04_50854	314.43	-0.283865	0.251144	0.258354	0.444325
LmxM.04.0010	1268.81	0.563638	0.154141	0.000255539	0.00235132
LmxM.04.0020	97.2453	-0.547748	0.292707	0.0613009	0.165937
LmxM.04.0030	516.191	0.267241	0.181741	0.14144	0.295729
LmxM.04.0035	34.136	-0.0221122	0.052933	NA	NA
LmxM.04.0040	943.923	1.3162	0.256514	2.88041e-07	6.23473e-06
LmxM.04.0045	176.54	0.0864881	0.22128	0.695906	0.819492
LmxM.04.0050	1818.07	0.250447	0.170634	NA	NA
LmxM.04.0060	795.53	0.326022	0.225203	0.147707	0.304472
LmxM.04.0070	375.464	-0.0309981	0.196221	0.874476	0.934078
LmxM.04.0080	285.555	-0.536452	0.177707	0.0025383	0.0149842
LmxM.04.0090	1084.67	0.182893	0.158331	0.248036	0.432589
LmxM.04.0100	421.494	-0.286693	0.138997	0.0391524	0.119722
LmxM.04.0110	505.203	-0.0889466	0.147414	0.546257	0.709432
LmxM.04.0120	328.124	0.251005	0.152808	0.100462	0.234361
LmxM.04.0123	832.694	0.247677	0.196977	0.208612	0.385607
LmxM.04.0127	354.641	0.00625162	0.189132	0.973631	0.986215
LmxM.04.0130	501.997	1.53266	0.262748	5.43719e-09	1.72186e-07
LmxM.04.0180	437.431	0.0592343	0.185412	0.749368	0.856164
LmxM.04.0190	607.254	-0.0994311	0.182217	0.585289	0.741584
LmxM.04.0200	404.449	0.852315	0.242786	0.000447152	0.003709
LmxM.04.0210	475.499	0.800143	0.220993	0.000293843	0.00263188
LmxM.04.0220	2150.1	0.199223	0.245529	0.417135	0.60433
LmxM.04.0230	1004.23	0.064698	0.247984	0.794172	0.884457
LmxM.04.0240	1785.68	0.260399	0.202248	0.197913	0.372511
LmxM.04.0250	986.668	-0.1913	0.154518	0.2157	0.394157
LmxM.04.0260	184.686	-0.25122	0.233911	0.282824	0.472638
LmxM.04.0270	590.626	0.287869	0.135666	0.0338461	0.108625
LmxM.04.0280	1141.79	1.69646	0.17642	6.83983e-22	1.00292e-19
LmxM.04.0290	784.247	0.219273	0.18349	0.232082	0.414022
LmxM.04.0300	456.197	-0.0861281	0.217865	0.692601	0.816652
LmxM.04.0310	1745.42	1.45496	0.300305	1.26653e-06	2.37892e-05
LmxM.04.0320	812.364	0.671958	0.267277	0.011934	0.0498604
LmxM.04.0330	445.438	-0.257396	0.124817	0.0391907	0.119759
LmxM.04.0340	268.603	-0.656619	0.219252	0.00274611	0.0159215
LmxM.04.0350	1928.53	0.221817	0.193973	0.252812	0.43861
LmxM.04.0370	325.546	0.191769	0.14883	0.197568	0.372361
LmxM.04.0380	377.394	0.413517	0.260297	0.112142	0.252
LmxM.04.0390	66.3253	0.749585	0.227447	0.000981964	0.00709057
LmxM.04.0400	257.28	-0.234991	0.232344	0.311828	0.501829
LmxM.04.0410	657.877	-0.0166821	0.155737	0.914696	0.955207
LmxM.04.0420	989.664	0.297823	0.193727	0.124213	0.271258
LmxM.04.0430	2296.22	0.371871	0.228794	0.104087	0.239195
LmxM.04.0440	1033.08	0.479682	0.257357	0.0623387	0.168159
LmxM.04.0450	1260.56	0.612	0.224749	0.00646839	0.0312124
LmxM.04.0460	1233.17	-0.0910659	0.178786	0.610502	0.76142
LmxM.04.0465	364.538	-0.580181	0.142468	4.65415e-05	0.000552361
LmxM.04.0470	3896.24	0.0955593	0.171279	0.5769	0.733921
LmxM.04.0480	325.236	-0.24109	0.215271	0.26274	0.449995
LmxM.04.0490	536.36	0.203068	0.137039	0.138388	0.291425
LmxM.04.0500	1897.06	0.240484	0.146189	0.0999647	0.233775
LmxM.04.0510	1593.73	-0.538128	0.209447	0.010191	0.0443707
LmxM.04.0520	1267.07	0.332404	0.159249	0.036859	0.115071
LmxM.04.0530	431.075	-0.285212	0.158934	0.072729	0.186414
LmxM.04.0540	680.355	-0.0534492	0.180851	0.767579	0.868134
LmxM.04.0550	1190.69	0.142421	0.122133	0.243569	0.427633
LmxM.04.0560	461.356	-0.185874	0.170892	0.276739	0.465869
LmxM.04.0570	926.116	-0.243108	0.149071	0.102928	0.237786
LmxM.04.0580	1164.04	0.380916	0.157099	0.0153219	0.0602209
LmxM.04.0590	596.971	-0.0412663	0.149341	0.7823	0.877702
LmxM.04.0600	932.059	-0.0443496	0.172151	0.7967	0.886077
LmxM.04.0610	366.763	-0.128663	0.170075	0.449346	0.632451
LmxM.04.0620	778.818	-0.138147	0.110609	0.211676	0.389702
LmxM.04.0625	219.626	1.52988	0.224603	9.65894e-12	4.69569e-10
LmxM.04.0630	1235.84	0.175876	0.140927	0.212032	0.390121
LmxM.04.0640	577.396	-0.123112	0.227279	0.588041	0.744656
LmxM.04.0650	1063.1	-0.330292	0.142585	0.0205333	0.074937
LmxM.04.0660	1022.33	-0.207944	0.175875	0.23707	0.420117
LmxM.04.0670	3506.56	0.504777	0.243849	0.0384489	0.118127
LmxM.04.0680	2104.47	0.278885	0.206997	0.177887	0.347032
LmxM.04.0690	1056.13	0.479752	0.12689	0.000156302	0.00154618
LmxM.04.0700	422.448	-0.576079	0.157655	0.000258136	0.00236802
LmxM.04.0710	974.856	0.169613	0.142553	0.234117	0.416183
LmxM.04.0720	443.132	0.235133	0.236494	0.320103	0.510895
LmxM.04.0730	456.541	-0.101101	0.140898	0.47304	0.653358
LmxM.04.0740	635.258	-0.248146	0.149718	0.0974345	0.229953
LmxM.04.0750	8485.14	0.234149	0.12611	0.0633537	0.169496
LmxM.04.0760	4211.14	0.00562209	0.151842	0.970464	0.984214
LmxM.04.0770	2948.2	0.233665	0.114395	0.041091	0.124023
LmxM.04.0780	1010.66	-0.325334	0.152376	0.0327553	0.106236
LmxM.04.0790	1177.95	0.373567	0.19489	0.0552625	0.153966
LmxM.04.0800	308.677	0.0166838	0.167706	0.920755	0.958062
LmxM.04.0810	805.342	0.408226	0.146698	0.00538984	0.0269967
LmxM.04.0820	569.64	-0.044425	0.201584	0.825576	0.90451
LmxM.04.0830	966.126	0.231663	0.156898	0.139805	0.293322
LmxM.04.0840	536.945	-0.281512	0.140435	0.0450086	0.133021
LmxM.04.0850	1374.15	0.618184	0.228636	0.00685525	0.0326629
LmxM.04.0860	416.66	-0.343631	0.23962	0.151553	0.310325
LmxM.04.0870	1786.63	-0.0276971	0.159776	0.862376	0.927186
LmxM.04.0890	1981.84	0.210083	0.194441	0.279943	0.469552
LmxM.04.0910	284.781	-0.504732	0.142574	0.00039991	0.00337873
LmxM.04.0920	1450.41	0.278828	0.184032	0.129744	0.278909
LmxM.04.0930	580.825	0.257134	0.170994	0.132643	0.282732
LmxM.04.0940	984.723	0.52364	0.262547	0.0461018	0.135503
LmxM.04.0950	1747.85	-0.143429	0.204198	0.482429	0.660491
LmxM.04.0960	513.951	0.39552	0.175973	0.0246005	0.0859504
LmxM.04.0970	316.33	0.179129	0.172815	0.299954	0.489566
LmxM.04.0975	363.497	-0.0578397	0.200998	0.773528	0.871826
LmxM.04.0980	496.604	-0.303041	0.130418	0.0201462	0.0739998
LmxM.04.0990	653.903	0.0684372	0.194955	0.725558	0.83994
LmxM.04.1000	766.897	-0.296022	0.172229	0.0856564	0.209875
LmxM.04.1010	579.401	0.260863	0.22123	0.238338	0.421872
LmxM.04.1030	2329.17	0.476327	0.218994	0.0296247	0.098399
LmxM.04.1040	1111.75	-0.451829	0.148335	0.00231908	0.0140271
LmxM.04.1050	1513.67	0.275228	0.16011	0.0856146	0.209847
LmxM.04.1060	313.98	-0.408359	0.169544	0.0160151	0.0623258
LmxM.04.1070	109.429	-0.0456396	0.210105	0.828034	0.905902
LmxM.04.1080	678.783	0.00190361	0.188459	0.991941	0.996791
LmxM.04.1090	733.924	0.155641	0.115661	0.178412	0.347637
LmxM.04.1100	491.523	-0.25238	0.226554	0.265282	0.453192
LmxM.04.1110	746.038	-0.740149	0.146766	4.58148e-07	9.64126e-06
LmxM.04.1120	833.669	0.313363	0.15971	0.0497539	0.143164
LmxM.04.1130	903.132	0.0272674	0.143528	0.849325	0.919668
LmxM.04.1140	318.148	-0.292782	0.179398	0.102674	0.237509
LmxM.04.1150	55.2823	-0.267368	0.291506	0.359041	0.548486
LmxM.04.1160	1841.51	-0.158469	0.106845	0.13803	0.291076
LmxM.04.1165	752.172	-0.661969	0.124554	1.06823e-07	2.50937e-06
LmxM.04.1170	5004.65	0.627463	0.249361	0.0118599	0.049686
LmxM.04.1180	1192.23	0.0474716	0.115923	0.682165	0.810026
LmxM.04.1190	421.289	-0.107856	0.157842	0.494405	0.669343
LmxM.04.1200	237.556	1.00445	0.164505	1.02217e-09	3.65849e-08
LmxM.04.1210	53.8343	-0.264573	0.259032	0.307069	0.496984
LmxM.04.1220	589.255	0.0308407	0.224771	0.890865	0.941437
LmxM.04.1230	4094.36	0.480791	0.13545	0.000385841	0.00328127
LmxM.05_111769	561.2	-0.466507	0.18149	0.0101572	0.0442624
LmxM.05_145594	205.05	-0.0285026	0.169203	0.866227	0.929312
LmxM.05_253920	186.844	-0.451663	0.172357	0.00877997	0.0394947
LmxM.05_296301	1174.36	-0.0735263	0.125034	0.556498	0.718013
LmxM.05_361535	124.042	-0.451087	0.293624	0.124471	0.271749
LmxM.05_399275	154.419	-0.0439628	0.198569	0.824783	0.90393
LmxM.05_414407	244.876	-0.165464	0.169453	0.328838	0.519637
LmxM.05_426918	283.087	-0.599152	0.176221	0.000673869	0.00519529
LmxM.05.0010	174.511	-0.233159	0.26705	0.382614	0.571396
LmxM.05.0020	227.209	-0.499288	0.289386	0.0844672	0.207875
LmxM.05.0030	652.172	-0.0175145	0.199253	0.929955	0.962364
LmxM.05.0040	635.653	0.749064	0.239564	0.00176732	0.0113546
LmxM.05.0050	458.537	0.0646221	0.144018	0.653641	0.792765
LmxM.05.0060	1316.15	0.092585	0.139559	0.507067	0.680698
LmxM.05.0070	311.642	1.07888	0.186175	6.83211e-09	2.07728e-07
LmxM.05.0080	120.739	-0.0765741	0.240929	0.750615	0.856944
LmxM.05.0090	532.162	-0.354404	0.209477	0.0906741	0.218454
LmxM.05.0100	2578.67	0.585549	0.200924	0.00356512	0.0196811
LmxM.05.0110	621.525	0.505086	0.232197	0.0296119	0.098399
LmxM.05.0120	428.228	-0.10204	0.200909	0.611528	0.761875
LmxM.05.0130	678.232	0.0102463	0.140624	0.941915	0.970075
LmxM.05.0140	1378.06	0.543319	0.168669	0.00127651	0.00873849
LmxM.05.0150	275.96	0.67341	0.170215	7.61425e-05	0.000838028
LmxM.05.0160	440.94	-0.0807754	0.125277	0.519074	0.688087
LmxM.05.0170	480.854	-0.234459	0.154642	0.129483	0.27861
LmxM.05.0180	1372.54	0.374436	0.231905	0.106395	0.243086
LmxM.05.0190	497.538	0.291212	0.17073	0.0880664	0.214223
LmxM.05.0200	552.255	0.165893	0.194812	0.394463	0.582058
LmxM.05.0210	545.054	-0.217833	0.114198	0.0564556	0.156284
LmxM.05.0220	1016.57	0.1259	0.199836	0.528685	0.696402
LmxM.05.0230	485.137	-0.4083	0.145102	0.00489474	0.025013
LmxM.05.0240	598.468	0.398505	0.222378	0.0731305	0.18696
LmxM.05.0241	582.122	0.258769	0.214131	0.226869	0.407763
LmxM.05.0250	170.08	-0.00331967	0.220826	0.988006	0.9949
LmxM.05.0260	404.414	0.0329061	0.189889	0.862422	0.927186
LmxM.05.0270	311.906	-0.0814072	0.181322	0.653457	0.792765
LmxM.05.0280	1050.95	0.920404	0.232209	7.38031e-05	0.000814252
LmxM.05.0285	968.624	0.0764386	0.226864	0.736166	0.847761
LmxM.05.0290	336.559	0.122317	0.197143	0.534962	0.701984
LmxM.05.0300	326.649	-0.256333	0.131447	0.051166	0.145724
LmxM.05.0310	124.412	-0.35348	0.213559	0.0978869	0.230721
LmxM.05.0320	151.909	-0.232908	0.210253	0.26797	0.45603
LmxM.05.0330	583.227	-0.444117	0.127034	0.000472186	0.00389179
LmxM.05.0340	250.018	-0.503004	0.267104	0.0596762	0.162564
LmxM.05.0350	2843.87	0.171526	0.147217	0.243969	0.428004
LmxM.05.0360	213.253	-0.0621634	0.2145	0.771965	0.870927
LmxM.05.0370	519.235	1.38845	0.173106	1.05065e-15	8.30564e-14
LmxM.05.0380	5483.83	0.499508	0.260557	0.0552278	0.153917
LmxM.05.0390	1510.51	-0.339579	0.16985	0.0455775	0.134266
LmxM.05.0400	1174.29	0.402816	0.130891	0.00208744	0.0129416
LmxM.05.0410	301.05	-0.0262861	0.187873	0.888727	0.940863
LmxM.05.0420	338.275	0.403274	0.131982	0.00224669	0.0137355
LmxM.05.0430	184.239	-0.146102	0.185082	0.429883	0.615182
LmxM.05.0440	227.696	-0.14694	0.160639	0.360338	0.54982
LmxM.05.0450	719.214	0.0919895	0.237435	0.698437	0.821047
LmxM.05.0460	722.303	0.175273	0.21237	0.409189	0.597005
LmxM.05.0470	574.293	-0.0985532	0.232847	0.672111	0.803123
LmxM.05.0480	1046.81	0.974535	0.298059	0.001077	0.00762542
LmxM.05.0490	575.274	0.360194	0.269825	0.181904	0.352749
LmxM.05.0500	1544.74	0.801424	0.249614	0.00132434	0.00903871
LmxM.05.0510	3603.54	0.777899	0.217194	0.000341522	0.00296257
LmxM.05.0510b	0	NA	NA	NA	NA
LmxM.05.0520	530.833	0.421593	0.276004	0.12664	0.274573
LmxM.05.0530	807.592	-0.0958873	0.118715	0.419256	0.606438
LmxM.05.0540	254.282	-0.0327195	0.233234	0.888434	0.940863
LmxM.05.0550	251.056	0.281515	0.182047	0.12201	0.267793
LmxM.05.0560	1050.15	-0.23799	0.211379	0.260211	0.446673
LmxM.05.0570	619.241	-0.328625	0.203677	0.106644	0.243471
LmxM.05.0580	1304.2	-0.38659	0.154967	0.0126077	0.051886
LmxM.05.0590	526.742	-0.0330915	0.12582	0.792546	0.883428
LmxM.05.0600	284.37	-0.492798	0.258208	0.0563222	0.156105
LmxM.05.0610	255.356	-0.361638	0.184939	0.0505305	0.144639
LmxM.05.0620	635.717	-0.045859	0.169244	0.786418	0.880553
LmxM.05.0630	968.745	0.306803	0.147282	0.037242	0.115789
LmxM.05.0640	953.601	0.59428	0.159817	0.00020041	0.00191379
LmxM.05.0650	693.477	0.786183	0.134365	4.88351e-09	1.56324e-07
LmxM.05.0660	249.586	0.0972325	0.146064	0.505612	0.679628
LmxM.05.0670	1738.15	-0.0246444	0.142523	0.862718	0.927393
LmxM.05.0680	477.344	0.546869	0.227588	0.0162659	0.0630653
LmxM.05.0690	816.927	-0.0627823	0.16423	0.702252	0.823466
LmxM.05.0700	1011.68	0.0913639	0.143897	0.525476	0.69344
LmxM.05.0710	2933.57	0.422306	0.195319	0.0306078	0.100816
LmxM.05.0720	1105.3	0.227422	0.193237	0.239233	0.422797
LmxM.05.0730	908.649	0.0761734	0.18135	0.67446	0.804501
LmxM.05.0740	725.648	0.0663913	0.179946	0.712165	0.828974
LmxM.05.0750	1321.64	0.229556	0.14704	0.118481	0.262199
LmxM.05.0760	778.679	0.863731	0.221074	9.34605e-05	0.000999587
LmxM.05.0770	1734.89	-0.0579986	0.174022	0.738921	0.850105
LmxM.05.0790	676.676	-0.232835	0.168191	0.166251	0.331083
LmxM.05.0800	496.747	-0.463966	0.219984	0.0349372	0.111171
LmxM.05.0810	315.453	-0.842579	0.21235	7.25183e-05	0.000805655
LmxM.05.0820	874.512	0.193984	0.134545	0.149366	0.307144
LmxM.05.0830	1348.12	0.555005	0.169902	0.00108838	0.0076827
LmxM.05.0840	1576.87	0.325311	0.227932	NA	NA
LmxM.05.0850	602.118	0.189902	0.134283	0.157306	0.318644
LmxM.05.0860	363.377	-0.126123	0.194027	0.515672	0.686238
LmxM.05.0870	1138.68	-0.0735104	0.1398	0.599009	0.753184
LmxM.05.0880	1146.74	-0.00545613	0.170936	0.974537	0.986912
LmxM.05.0890	1953.32	0.0485347	0.149281	0.745087	0.853527
LmxM.05.0900	264.476	0.249742	0.242214	0.302503	0.492753
LmxM.05.0910	1236.02	-0.405104	0.192961	0.0357812	0.112954
LmxM.05.0920	632.26	1.21565	0.154661	3.83871e-15	2.83721e-13
LmxM.05.0930	572.176	-0.298026	0.227171	0.189552	0.362478
LmxM.05.0940	822.273	0.31195	0.135517	0.021339	0.0771589
LmxM.05.0950	928.074	-0.176653	0.153332	0.249284	0.433979
LmxM.05.0960	1619.38	0.391712	0.12576	0.00184097	0.011671
LmxM.05.0970	620.088	0.572539	0.176991	0.00121711	0.00839512
LmxM.05.0980	734.663	0.27672	0.197818	0.161854	0.324744
LmxM.05.0990	114.298	0.111773	0.289241	0.699173	0.821424
LmxM.05.1000	1162.37	-0.139609	0.201811	0.489074	0.665097
LmxM.05.1010	406.136	0.182685	0.208629	0.381222	0.570274
LmxM.05.1020	641.725	1.00764	0.137684	2.50726e-13	1.5095e-11
LmxM.05.1030	514.208	0.00442028	0.170963	0.979373	0.990045
LmxM.05.1040	697.812	0.478271	0.140359	0.000655652	0.00507279
LmxM.05.1050	258.383	0.0847185	0.249596	0.734291	0.846095
LmxM.05.1060	143.061	-0.145599	0.270384	0.59024	0.7464
LmxM.05.1061	297.038	0.174883	0.230544	0.448111	0.631419
LmxM.05.1070	748.533	0.110152	0.141275	0.435568	0.620845
LmxM.05.1070a	0	NA	NA	NA	NA
LmxM.05.1080	565.213	1.21516	0.196895	6.76027e-10	2.4388e-08
LmxM.05.1080a	13.515	0.0104122	0.0604522	NA	NA
LmxM.05.1090	511.933	0.507517	0.16363	0.00192469	0.0121173
LmxM.05.1100	491.687	0.564322	0.180008	0.00171862	0.0111045
LmxM.05.1110	10217	0.29651	0.256091	0.246932	0.431704
LmxM.05.1120	158.573	-0.108754	0.243216	0.654766	0.79324
LmxM.05.1130	300.336	0.214955	0.194848	0.269943	0.458051
LmxM.05.1140	502.034	0.309751	0.22601	0.170526	0.337158
LmxM.05.1160	485.216	-0.139679	0.190167	0.462639	0.643885
LmxM.05.1170	747.929	0.412747	0.182241	0.0235225	0.0830298
LmxM.05.1180	473.251	-0.313734	0.23004	0.172624	0.340122
LmxM.05.1190	915.366	0.191733	0.122598	0.117839	0.261449
LmxM.05.1200	233.101	0.328956	0.219157	0.133354	0.283983
LmxM.05.1210	556.239	0.0996896	0.133987	0.456863	0.638583
LmxM.05.1215	493.477	0.714649	0.162487	1.09156e-05	0.00015852
LmxM.06_101525	663.842	0.821405	0.200277	4.10751e-05	0.000499884
LmxM.06_109552	73.6194	0.232725	0.284552	0.413435	0.600953
LmxM.06_129660	46.2812	-0.341386	0.302007	0.25831	0.444325
LmxM.06_1380	0	NA	NA	NA	NA
LmxM.06_152779	154.169	0.975487	0.187185	1.87462e-07	4.19758e-06
LmxM.06_18579	663.118	0.374004	0.152839	0.014403	0.0575298
LmxM.06_265056	187.472	0.117559	0.273926	0.667803	0.800685
LmxM.06_27195	529.427	-0.260021	0.186728	0.163768	0.327357
LmxM.06_277328	448.281	-0.19037	0.200944	0.343446	0.533303
LmxM.06_29862	37.811	-0.360263	0.271661	0.18479	0.356144
LmxM.06_299794	853.866	-0.233299	0.141329	0.0987883	0.23207
LmxM.06_391458	254.043	-0.140962	0.211479	0.50506	0.679237
LmxM.06_413612	141.197	-0.719947	0.223311	0.00126426	0.00866773
LmxM.06_425823	420.946	-0.270405	0.216765	0.21223	0.39024
LmxM.06_449544	1182.87	-0.21577	0.208983	0.30185	0.491954
LmxM.06_68747	560.47	-0.0674261	0.177238	0.703628	0.824103
LmxM.06_69456	24.3195	0.130032	0.292045	0.656141	0.794483
LmxM.06_9341	647.579	-0.142203	0.128399	0.268073	0.456121
LmxM.06_94775	418.772	-0.0471964	0.174784	0.78714	0.880833
LmxM.06.0010	25589.2	-0.00162231	0.217094	0.994038	0.997769
LmxM.06.0020	257.713	-0.518624	0.155199	0.000832759	0.006165
LmxM.06.0030	2770.99	-0.270237	0.20896	0.195925	0.370639
LmxM.06.0040	970.623	0.123859	0.126823	0.328752	0.519637
LmxM.06.0050	3479.55	-0.124333	0.205384	0.544936	0.708932
LmxM.06.0060	424.44	-0.234511	0.178556	0.189057	0.362064
LmxM.06.0070	545.886	-0.434036	0.178895	0.0152576	0.0600204
LmxM.06.0080	1307.82	-0.88209	0.204635	1.62847e-05	0.000222288
LmxM.06.0090	1885.99	0.474191	0.238896	0.0471522	0.13801
LmxM.06.0100	279.146	-0.473251	0.166485	0.00447455	0.0233514
LmxM.06.0110	1895.31	-0.000961784	0.175361	0.995624	0.998369
LmxM.06.0120	3515.43	0.198944	0.266014	0.454538	0.636899
LmxM.06.0130	416.953	0.131434	0.176073	0.455381	0.637687
LmxM.06.0140	2294.91	0.587749	0.177356	0.000919901	0.00671713
LmxM.06.0150	250.151	-0.639626	0.277984	0.0213945	0.0772656
LmxM.06.0160	737.395	-0.120872	0.170619	0.47868	0.657287
LmxM.06.0170	367.09	-0.158782	0.202092	0.432049	0.617161
LmxM.06.0180	745.59	-0.391509	0.14145	0.00564308	0.0279876
LmxM.06.0190	520.727	0.17587	0.218779	0.421471	0.608479
LmxM.06.0200	845.248	-0.0579543	0.11174	0.604004	0.757171
LmxM.06.0210	930.64	0.167838	0.146996	0.253543	0.438957
LmxM.06.0220	845.237	0.00444575	0.109003	0.967467	0.983588
LmxM.06.0230	641.962	-0.352035	0.126544	0.00540398	0.0270378
LmxM.06.0240	1103.16	-0.0643852	0.159609	0.686659	0.813652
LmxM.06.0250	1199.72	0.102795	0.18406	0.576514	0.73384
LmxM.06.0260	3705.13	0.318562	0.129136	0.0136301	0.0551941
LmxM.06.0270	889.559	0.787916	0.192322	4.18785e-05	0.000506948
LmxM.06.0280	1068.43	-0.0202558	0.164791	0.902172	0.948744
LmxM.06.0290	874.012	0.0242234	0.124522	0.845761	0.9173
LmxM.06.0300	611.85	-0.371078	0.187057	0.0472813	0.138344
LmxM.06.0310	387.943	0.344909	0.196618	0.0793951	0.198899
LmxM.06.0320	1749.97	0.0634067	0.118212	0.591694	0.747318
LmxM.06.0330	829.213	-0.126731	0.117183	0.279483	0.469124
LmxM.06.0340	1227.97	0.230482	0.146134	0.114749	0.256562
LmxM.06.0350	790.213	0.446009	0.24867	0.0728811	0.186742
LmxM.06.0360	344.867	-0.353359	0.182931	0.0534027	0.150361
LmxM.06.0370	2734.07	-0.0333466	0.280007	0.905202	0.950327
LmxM.06.0380	312.751	-0.22517	0.235793	0.339605	0.529744
LmxM.06.0390	759.028	0.0727266	0.16362	0.656692	0.794511
LmxM.06.0400	345.318	-0.478712	0.18053	0.00800879	0.0367903
LmxM.06.0410	6136.23	-0.214165	0.155867	0.169434	0.33551
LmxM.06.0412	570.602	0.416807	0.190517	0.0286867	0.0963387
LmxM.06.0415	7980.11	0.0999521	0.208497	0.631658	0.777156
LmxM.06.0420	414.501	-0.268378	0.191471	0.161016	0.323566
LmxM.06.0430	1338.11	0.297618	0.117569	0.0113597	0.0482958
LmxM.06.0440	995.192	1.26318	0.200797	3.15755e-10	1.21633e-08
LmxM.06.0450	375.066	-0.663044	0.248995	0.00774748	0.0358252
LmxM.06.0460	1196.53	0.0588853	0.140705	0.675581	0.805153
LmxM.06.0470	1079.46	0.168914	0.180646	0.349759	0.539749
LmxM.06.0480	386.806	-0.0993871	0.209193	0.634718	0.778855
LmxM.06.0490	564.841	-0.0609339	0.168	0.716827	0.833121
LmxM.06.0500	929.231	0.123188	0.218912	0.573619	0.73187
LmxM.06.0510	698.983	-0.189065	0.145097	0.192566	0.365883
LmxM.06.0520	1046.69	0.287921	0.186072	0.121775	0.26734
LmxM.06.0530	1145.61	0.594045	0.213409	0.00537595	0.0269568
LmxM.06.0540	711.255	-0.0680838	0.133829	0.610937	0.761661
LmxM.06.0550	587.698	-0.151119	0.18135	0.404676	0.592703
LmxM.06.0560	2680.39	0.394903	0.153459	0.0100723	0.0439599
LmxM.06.0570	4520.6	0.13088	0.188116	0.48659	0.663008
LmxM.06.0580	4375.72	-0.264084	0.228839	0.248495	0.433041
LmxM.06.0590	1205.7	-0.0107719	0.115182	0.92549	0.959422
LmxM.06.0600	996.776	-0.160938	0.122184	0.187779	0.360148
LmxM.06.0610	1151.9	-0.252915	0.149214	0.0900795	0.217449
LmxM.06.0620	963.742	-0.296131	0.1903	0.119678	0.263947
LmxM.06.0630	612.28	0.591752	0.188092	0.00165474	0.0107605
LmxM.06.0640	2026.71	-0.155668	0.120293	0.195641	0.370227
LmxM.06.0650	1729.37	-0.0432735	0.143596	0.763143	0.865162
LmxM.06.0660	1355.41	-0.0670938	0.147871	0.650021	0.791076
LmxM.06.0670	2045.1	0.151718	0.138877	0.274627	0.463628
LmxM.06.0680	494.457	-0.424471	0.185378	0.0220355	0.0789302
LmxM.06.0685	315.398	-0.488522	0.185441	0.00842908	0.0382379
LmxM.06.0690	2056.5	0.106199	0.148093	0.473306	0.653527
LmxM.06.0700	3463.79	0.585157	0.229476	0.0107731	0.0464605
LmxM.06.0710	377.665	-0.378282	0.17553	0.0311549	0.102138
LmxM.06.0720	1368.54	-0.265436	0.13899	0.0561646	0.155891
LmxM.06.0730	1521.77	0.384048	0.194397	0.0482011	0.140133
LmxM.06.0740	225.876	-0.170276	0.216715	0.432035	0.617161
LmxM.06.0750	671.215	-0.394763	0.130956	0.00257428	0.0151083
LmxM.06.0760	1150.26	0.0687576	0.103991	0.508493	0.681874
LmxM.06.0770	700.936	0.307201	0.15499	0.0474713	0.138632
LmxM.06.0790	816.106	0.156321	0.207769	0.451824	0.634314
LmxM.06.0800	649.277	0.572936	0.136188	2.58831e-05	0.000333763
LmxM.06.0810	1443.37	-0.0553838	0.198877	0.780642	0.876692
LmxM.06.0820	513.174	-0.284069	0.157289	0.0709133	0.183302
LmxM.06.0830	1592.63	-0.0453319	0.171004	0.790938	0.88226
LmxM.06.0840	995.226	-0.135063	0.167316	0.419532	0.606722
LmxM.06.0850	3216.93	-0.19614	0.122988	0.110758	0.250287
LmxM.06.0860	2149.45	0.491196	0.146126	0.00077535	0.00583019
LmxM.06.0870	2201.14	0.432593	0.214739	0.0439566	0.130591
LmxM.06.0880	2179.16	-0.171223	0.17765	0.335134	0.525747
LmxM.06.0890	718.716	-0.30342	0.227921	0.183108	0.353963
LmxM.06.0900	834.176	-0.433335	0.133397	0.00116034	0.00808325
LmxM.06.0910	572.854	0.229292	0.224547	0.307194	0.497098
LmxM.06.0920	720.355	0.0356983	0.164985	0.828696	0.906144
LmxM.06.0930	549.452	-0.226626	0.198683	0.254018	0.439538
LmxM.06.0940	470.362	0.329927	0.188893	0.0807007	0.201386
LmxM.06.0950	1101.78	0.781893	0.205861	0.000145771	0.00145626
LmxM.06.0960	2015.45	0.225712	0.205164	0.271265	0.459659
LmxM.06.0970	509.919	-0.257294	0.197526	0.192716	0.366063
LmxM.06.0980	1997.28	0.0644335	0.163326	0.693205	0.817159
LmxM.06.0990	901.185	-0.0871537	0.196052	0.656649	0.794511
LmxM.06.0995	130.423	-0.114582	0.17247	0.50646	0.680093
LmxM.06.1000	516.646	-0.301734	0.13403	0.02437	0.0852434
LmxM.06.1010	767.725	-0.236661	0.187012	0.205695	0.382018
LmxM.06.1020	512.752	0.167129	0.134052	0.212491	0.390382
LmxM.06.1030	727.325	-0.30921	0.143332	0.0309825	0.101757
LmxM.06.1040	845.375	0.0097101	0.113737	0.931965	0.96344
LmxM.06.1050	1618.48	0.0682894	0.213186	0.74872	0.855855
LmxM.06.1060	426.034	-0.220053	0.20016	0.271601	0.459971
LmxM.06.1070	1321.51	0.280088	0.180361	0.120439	0.265177
LmxM.06.1080	491.718	-0.290082	0.128723	0.0242254	0.0849337
LmxM.06.1090	365.596	-0.578974	0.262809	0.0275928	0.0938444
LmxM.06.1100	968.775	-0.143375	0.181987	0.430795	0.615973
LmxM.06.1110	2282.31	-0.150817	0.147481	0.306486	0.496786
LmxM.06.1120	351.049	-0.589482	0.170606	0.000549819	0.00439613
LmxM.06.1130	421.999	-0.144625	0.167821	0.388808	0.577087
LmxM.06.1140	700.592	-0.500205	0.146207	0.000623439	0.00488173
LmxM.06.1150	418.146	-0.274522	0.161532	0.0892263	0.216135
LmxM.06.1160	915.1	-0.684387	0.20146	0.000680945	0.00523286
LmxM.06.1170	1397.93	0.337141	0.21986	0.12517	0.272906
LmxM.06.1180	1383.81	-0.430433	0.1641	0.00871632	0.0392861
LmxM.06.1190	194.875	-0.0210222	0.270714	0.938103	0.967805
LmxM.06.1200	394.549	0.239876	0.121189	0.0477752	0.139223
LmxM.06.1210	590.937	0.287555	0.157755	0.0683345	0.178566
LmxM.06.1220	900.054	0.613755	0.227636	0.00701318	0.0331549
LmxM.06.1230	321.158	-0.471591	0.214369	0.0278142	0.0942931
LmxM.06.1240	847.772	-0.0993498	0.126551	0.432418	0.61742
LmxM.06.1245	343.665	-0.373631	0.204433	0.0676024	0.17711
LmxM.06.1250	1196.55	-0.346619	0.152901	0.0233937	0.0826873
LmxM.06.1260	8615.62	1.64204	0.235215	2.93071e-12	1.57651e-10
LmxM.06.1270	851.73	0.473352	0.187242	0.0114708	0.0487069
LmxM.06.1280	517.313	0.0246707	0.183798	0.893223	0.942795
LmxM.06.1290	1377.62	0.569363	0.290333	0.0498715	0.143339
LmxM.07_189754	272.91	-0.624709	0.21274	0.00331944	0.0185135
LmxM.07_339360	104.904	-0.255001	0.232221	0.272162	0.460467
LmxM.07_39505	215.194	-0.267166	0.200691	0.183114	0.353963
LmxM.07_431674	842.222	-0.261278	0.225581	0.246764	0.431575
LmxM.07_440071	541.542	0.11207	0.173674	0.518741	0.687847
LmxM.07_452850	353.069	-0.217782	0.218364	0.318601	0.509114
LmxM.07_533696	234.096	-0.408465	0.232754	0.079273	0.198751
LmxM.07_534553	2856.94	0.504261	0.217382	0.0203572	0.0744438
LmxM.07_561159	619.059	-0.372293	0.119179	0.00178531	0.011454
LmxM.07.0010	474.247	-0.1467	0.156655	0.349038	0.539185
LmxM.07.0020	143.189	-0.30792	0.238618	0.196901	0.371683
LmxM.07.0025	1207.01	-0.000417216	0.125164	0.99734	0.999319
LmxM.07.0030	406.988	-0.359126	0.248079	0.147721	0.304472
LmxM.07.0040	213.12	0.641441	0.236011	0.00657079	0.0315725
LmxM.07.0050	726.68	0.38447	0.144302	0.0077138	0.0357422
LmxM.07.0060	3530.41	0.488573	0.261913	0.0621255	0.167741
LmxM.07.0070	219.359	-0.315752	0.271123	0.244178	0.428289
LmxM.07.0080	2127.56	-0.285965	0.0948576	0.00257253	0.0151083
LmxM.07.0090	1912.03	0.0146943	0.105326	0.889046	0.940863
LmxM.07.0100	1101.6	0.985662	0.190287	2.22037e-07	4.8875e-06
LmxM.07.0110	313.3	-0.322704	0.161579	0.0458053	0.134806
LmxM.07.0120	884.904	0.0145522	0.150498	0.92297	0.95883
LmxM.07.0130	153.763	-0.241197	0.168494	0.152291	0.311539
LmxM.07.0140	357.784	-0.194861	0.176307	0.269058	0.457369
LmxM.07.0150	279.346	-0.0373479	0.135322	0.782554	0.877754
LmxM.07.0160	808.957	0.261855	0.144479	0.0699238	0.18173
LmxM.07.0170	839.329	-0.091957	0.157272	0.55875	0.719489
LmxM.07.0180	337.894	-0.414853	0.17951	0.0208315	0.075821
LmxM.07.0190	667.412	-0.0654488	0.163024	0.688076	0.814068
LmxM.07.0200	636.249	0.168578	0.158584	0.287771	0.477463
LmxM.07.0210	74.7733	-0.438718	0.210555	0.037194	0.115719
LmxM.07.0220	857.535	0.137321	0.207919	0.508963	0.682102
LmxM.07.0230	316.635	-0.692188	0.197496	0.000456901	0.00377951
LmxM.07.0240	372.406	-0.104536	0.231215	0.651185	0.792069
LmxM.07.0250	982.851	-0.0204147	0.120392	0.86535	0.929055
LmxM.07.0260	838.011	-0.113879	0.121312	0.347869	0.538385
LmxM.07.0270	1381.89	0.841413	0.22762	0.000218534	0.00206732
LmxM.07.0280	1820.48	0.169692	0.201238	0.399093	0.587079
LmxM.07.0290	460.74	0.270324	0.239265	0.258556	0.444524
LmxM.07.0300	727.017	0.557138	0.131027	2.11779e-05	0.000281007
LmxM.07.0310	809.579	1.80775	0.162423	8.97365e-29	2.26244e-26
LmxM.07.0320	637.899	0.813612	0.139852	5.96726e-09	1.85148e-07
LmxM.07.0330	613.299	-0.120321	0.134244	0.370102	0.559617
LmxM.07.0335	462.068	-0.631648	0.210686	0.00271712	0.0158415
LmxM.07.0340	1689.78	0.511771	0.137137	0.000190103	0.00183463
LmxM.07.0350	698.898	0.223501	0.112821	0.047589	0.138887
LmxM.07.0360	325.912	-0.290613	0.182732	0.11175	0.251439
LmxM.07.0370	228.631	0.00259229	0.200834	0.989701	0.996056
LmxM.07.0380	1259.38	-0.249115	0.170087	0.143022	0.29794
LmxM.07.0390	350.445	-0.271376	0.168475	0.107228	0.24419
LmxM.07.0400	962.147	0.0426352	0.220781	0.846872	0.918177
LmxM.07.0410	417.805	-0.920871	0.194681	2.24364e-06	3.96058e-05
LmxM.07.0420	331.285	-0.138963	0.270844	0.607899	0.759435
LmxM.07.0430	814.356	0.262952	0.129795	0.0427749	0.128077
LmxM.07.0440	534.238	0.335839	0.156807	0.032215	0.10482
LmxM.07.0450	100.734	-0.184606	0.301605	0.540486	0.705645
LmxM.07.0460	622.84	0.0289593	0.196807	0.883017	0.938231
LmxM.07.0470	387.468	0.244779	0.239395	0.306549	0.496786
LmxM.07.0475	71.5613	-0.420733	0.297258	0.156958	0.318292
LmxM.07.0480	1887.8	0.303108	0.190951	0.112432	0.252354
LmxM.07.0490	444.748	0.0440267	0.155637	0.777268	0.874307
LmxM.07.0500	2303.67	-0.00409028	0.201913	0.983838	0.992204
LmxM.07.0510	5408.93	-0.188532	0.215939	0.382618	0.571396
LmxM.07.0520	550.97	-0.610098	0.142102	1.75985e-05	0.000238077
LmxM.07.0530	535.411	0.299655	0.158454	0.0586083	0.160533
LmxM.07.0540	307.999	-0.262616	0.156979	0.0943391	0.225163
LmxM.07.0550	1170.16	0.6226	0.217192	0.00414919	0.0221104
LmxM.07.0560	848.994	-0.121304	0.20012	0.544412	0.708452
LmxM.07.0570	1032.15	0.449658	0.136845	0.00101655	0.00728722
LmxM.07.0580	603.217	-0.240571	0.138553	0.0825089	0.204451
LmxM.07.0590	1355.67	-0.189526	0.103994	0.0683836	0.178591
LmxM.07.0600	1386.4	0.235219	0.150131	0.11717	0.260501
LmxM.07.0610	509.502	-0.15376	0.201168	0.444666	0.628589
LmxM.07.0615	124.573	-0.32258	0.258602	0.21225	0.39024
LmxM.07.0620	632.806	4.45149e-05	0.130415	0.999728	0.999859
LmxM.07.0630	1703.72	0.0247917	0.164551	0.880242	0.936486
LmxM.07.0640	991.797	0.779765	0.157521	7.41297e-07	1.50427e-05
LmxM.07.0650	2479.89	0.138372	0.227726	0.543436	0.707859
LmxM.07.0660	318.632	-0.291957	0.14124	0.0387252	0.118656
LmxM.07.0670	673.503	-0.144776	0.149902	0.334144	0.524738
LmxM.07.0680	7592.72	0.161224	0.265083	0.543054	0.707496
LmxM.07.0690	773.893	-0.200988	0.109074	0.0653775	0.173077
LmxM.07.0700	593.492	-0.0416635	0.133284	0.75459	0.859278
LmxM.07.0710	222.471	0.655256	0.184936	0.000395371	0.00334979
LmxM.07.0715	886.522	0.0429837	0.144686	0.766403	0.867343
LmxM.07.0720	904.559	0.167099	0.165402	0.312371	0.502347
LmxM.07.0730	526.982	-0.295747	0.125332	0.0182889	0.0690468
LmxM.07.0740	1158.07	0.580736	0.145126	6.29154e-05	0.000716746
LmxM.07.0743	346.925	-0.144913	0.196881	0.461705	0.643097
LmxM.07.0750	176.327	-0.381089	0.278726	0.171545	0.338437
LmxM.07.0760	950.665	-0.196623	0.124884	0.115384	0.257411
LmxM.07.0770	1067.08	0.166092	0.136671	0.224261	0.404435
LmxM.07.0780	504.51	0.0721203	0.129715	0.578216	0.734772
LmxM.07.0790	475.011	-0.058965	0.149567	0.693405	0.817183
LmxM.07.0800	608.963	0.345095	0.300355	0.250573	0.435529
LmxM.07.0802	1300.52	0.403058	0.222365	NA	NA
LmxM.07.0805	139.991	0.073908	0.210799	0.725881	0.8401
LmxM.07.0810	183.953	0.0806125	0.246325	0.743471	0.85318
LmxM.07.0830	1623.4	0.549158	0.261159	0.0354856	0.112404
LmxM.07.0831	675.541	0.341945	0.211805	0.106433	0.243112
LmxM.07.0840	1008.28	0.639395	0.251039	0.0108656	0.0467706
LmxM.07.0850	340.504	0.0721223	0.17931	0.687521	0.813652
LmxM.07.0860	2114.94	0.170796	0.264127	0.517864	0.687053
LmxM.07.0870	2417.51	0.795961	0.252216	0.00160023	0.0104735
LmxM.07.0880	1103.46	0.254053	0.191663	0.184999	0.356394
LmxM.07.0890	1133.69	-0.144766	0.173708	0.404629	0.592703
LmxM.07.0900	921.856	0.816127	0.258557	0.00159691	0.0104669
LmxM.07.0910	1238.75	-0.110897	0.154906	0.474054	0.653829
LmxM.07.0920	1854.4	0.156715	0.108738	0.149524	0.30733
LmxM.07.0930	862.662	0.291827	0.127116	0.0216906	0.0780947
LmxM.07.0940	1115.84	0.129213	0.127757	0.311826	0.501829
LmxM.07.0950	431.398	0.245332	0.205782	0.233185	0.415175
LmxM.07.0960	942.49	0.333777	0.109347	0.00226969	0.0138296
LmxM.07.0970	632.047	-0.131109	0.143877	0.36216	0.551932
LmxM.07.0980	610.567	0.113507	0.130203	0.383335	0.571847
LmxM.07.0990	14644	0.471658	0.141207	0.000837218	0.00619296
LmxM.07.1000	2890.83	0.551069	0.190135	0.00375192	0.0204613
LmxM.07.1010	884.16	-0.132781	0.214135	0.535204	0.702139
LmxM.07.1020	1090.4	-0.284591	0.123314	0.0210069	0.0762338
LmxM.07.1030	1416.73	0.400862	0.177235	0.0237129	0.0834264
LmxM.07.1035	230.408	0.0444187	0.14648	0.761706	0.864511
LmxM.07.1040	517.308	0.145977	0.172621	0.397747	0.585953
LmxM.07.1050	2859.13	0.150205	0.127555	0.238966	0.422515
LmxM.07.1055	315.977	0.305973	0.222159	0.168429	0.334108
LmxM.07.1060	192.632	0.146556	0.188098	0.435895	0.621213
LmxM.07.1070	242.858	0.0345465	0.214265	0.871911	0.932534
LmxM.07.1080	798.331	-0.174651	0.253059	0.490093	0.665626
LmxM.07.1090	1346.67	0.481437	0.258332	0.0623728	0.168159
LmxM.07.1100	360.191	-0.611812	0.136447	7.32973e-06	0.000111861
LmxM.07.1110	732.514	-0.0122021	0.112371	0.913529	0.954366
LmxM.07.1120	1032.48	-0.181714	0.146451	0.214684	0.392537
LmxM.07.1130	580.258	-0.45649	0.145718	0.00173207	0.0111517
LmxM.07.1140	2140.15	-0.0503273	0.19573	0.797082	0.886078
LmxM.07.1150	1454.69	0.0507069	0.155681	0.744644	0.853527
LmxM.07.1160	5127.87	1.09779	0.282155	9.99479e-05	0.00106024
LmxM.07.1170	965.185	-0.568195	0.171667	0.000933377	0.00681006
LmxM.08_1000447	239.396	-0.407591	0.194872	0.0364754	0.114231
LmxM.08_1008719	402.141	-0.110718	0.223002	0.619551	0.768984
LmxM.08_1040671	150.846	1.05074	0.223167	2.49779e-06	4.37522e-05
LmxM.08_1048727	1118.23	0.49674	0.204245	0.0150125	0.0592869
LmxM.08_1059897	49.1548	0.211778	0.248491	0.394072	0.581821
LmxM.08_1074274	720.136	-0.42566	0.210355	0.0430185	0.128434
LmxM.08_1101248	33.4647	-0.337817	0.304635	0.267463	0.455509
LmxM.08_1102071	1223.48	-0.385765	0.144554	0.00761565	0.0353957
LmxM.08_1121173	115.4	-0.858246	0.179582	1.76056e-06	3.18829e-05
LmxM.08_1139529	13.157	-0.240698	0.304598	0.429403	0.615046
LmxM.08_1144994	44.9358	-0.404576	0.299826	0.177218	0.346248
LmxM.08_1153879	126.777	-0.221771	0.195442	0.256494	0.442212
LmxM.08_1157406	299.615	0.198314	0.186487	0.287591	0.477359
LmxM.08_1172187	6.4936	-0.490119	0.27894	0.0789047	0.197937
LmxM.08_1424150	256.584	-0.809358	0.168265	1.5091e-06	2.78281e-05
LmxM.08_1437036	630.035	-0.169645	0.143924	0.238513	0.422025
LmxM.08_1446422	38.6254	-0.826419	0.282129	0.00339807	0.0188825
LmxM.08_1449783	655.563	-1.39119	0.304363	4.85795e-06	7.81657e-05
LmxM.08_1455604	288.729	-2.15189	0.191008	1.93231e-29	5.16665e-27
LmxM.08_1463383	134.208	-0.855764	0.19052	7.06499e-06	0.000108676
LmxM.08_1469531	37.6245	-0.831569	0.294601	0.00476223	0.0244596
LmxM.08_1476073	798.219	-1.25131	0.17162	3.07315e-13	1.82602e-11
LmxM.08_1479331	39.9511	-1.42896	0.275961	2.24139e-07	4.91e-06
LmxM.08_1484979	52.375	-1.45102	0.294709	8.49786e-07	1.68677e-05
LmxM.08_1491863	765.123	0.67499	0.231368	0.00352982	0.0195192
LmxM.08_1505806	209.197	-0.696965	0.17662	7.9423e-05	0.000869921
LmxM.08_1509453	1238.13	-1.41917	0.228645	5.40501e-10	2.00559e-08
LmxM.08_1514466	176.182	-0.512071	0.192097	0.00768305	0.0356228
LmxM.08_1545655	599.979	-0.061464	0.138784	0.657856	0.794971
LmxM.08_158460	160.929	0.106459	0.173977	0.540595	0.705645
LmxM.08_1603858	48.6216	-0.192498	0.293129	0.511373	0.683254
LmxM.08_1616063	425.284	-0.0473151	0.225485	0.833795	0.909203
LmxM.08_1640715	978.819	-0.0327784	0.103009	0.750327	0.85683
LmxM.08_185075	173.598	0.595457	0.215131	0.0056421	0.0279876
LmxM.08_208836	265.617	-0.371497	0.161552	0.0214735	0.0774973
LmxM.08_237531	208.761	0.0971265	0.262976	0.711877	0.828974
LmxM.08_24839	452.455	-0.262331	0.195354	0.17932	0.34893
LmxM.08_29.0010	588.841	0.200203	0.218868	0.360337	0.54982
LmxM.08_29.0020	1718.63	0.421588	0.127772	0.00096843	0.00700955
LmxM.08_29.0030	1155.58	0.508376	0.190345	0.00756665	0.0352761
LmxM.08_29.0040	398.445	-0.0287768	0.125409	0.818508	0.900309
LmxM.08_29.0050	321.891	-0.0108416	0.169413	0.948974	0.973606
LmxM.08_29.0060	695.3	0.393386	0.128217	0.002154	0.0132669
LmxM.08_29.0070	219.165	-0.24543	0.182857	0.179533	0.349269
LmxM.08_29.0080	106.146	-0.817509	0.294459	0.00549797	0.0273874
LmxM.08_29.0090	305.562	0.2196	0.146067	0.132731	0.282854
LmxM.08_29.0100	604.578	0.31689	0.137262	0.0209628	0.0761681
LmxM.08_29.0110	1597.21	0.163343	0.139252	0.240796	0.4246
LmxM.08_29.0120	1997.92	0.222286	0.126184	0.0781372	0.196445
LmxM.08_29.0130	337.457	0.599419	0.15205	8.07219e-05	0.000882022
LmxM.08_29.0140	281.871	-0.135257	0.179056	0.450016	0.632905
LmxM.08_29.0150	1051.64	0.201137	0.146042	0.168432	0.334108
LmxM.08_29.0160	685.821	-0.777696	0.176991	1.11289e-05	0.00016136
LmxM.08_29.0170	435.29	0.136758	0.151591	0.366978	0.556961
LmxM.08_29.0180	551.78	-0.02591	0.176046	0.882992	0.938231
LmxM.08_29.0190	823.578	-0.157071	0.135228	0.245426	0.429649
LmxM.08_29.0200	843.095	0.134906	0.140477	0.336882	0.527719
LmxM.08_29.0210	437.568	-0.170836	0.212363	0.421136	0.608189
LmxM.08_29.0220	1286.53	0.308077	0.184744	0.0953984	0.226855
LmxM.08_29.0230	261.703	-0.322979	0.220715	0.143377	0.298407
LmxM.08_29.0240	615.474	0.0404983	0.158263	0.798033	0.886801
LmxM.08_29.0250	52.1505	0.285664	0.231615	0.217443	0.395727
LmxM.08_29.0251	1670.14	0.172381	0.265648	0.516399	0.686502
LmxM.08_29.0260	660.6	-0.281507	0.11031	0.0107119	0.0462183
LmxM.08_29.0270	1123.03	0.350635	0.243812	0.150395	0.308702
LmxM.08_29.0280	648.874	0.791469	0.298501	0.00801401	0.0367957
LmxM.08_29.0290	555.748	0.420065	0.246849	0.0888104	0.215463
LmxM.08_29.0300	857.611	0.0603194	0.117318	0.607145	0.75912
LmxM.08_29.0320	1702.82	0.518355	0.115435	7.1068e-06	0.000109135
LmxM.08_29.0330	510.781	-0.210785	0.182098	0.247051	0.431806
LmxM.08_29.0340	537.562	0.0828644	0.178164	0.641859	0.784398
LmxM.08_29.0350	546.425	0.828509	0.215204	0.00011818	0.00122366
LmxM.08_29.0360	404.511	-0.222141	0.212034	0.294792	0.484796
LmxM.08_29.0370	500.887	0.370104	0.219138	0.0912377	0.219661
LmxM.08_29.0380	577.513	-0.166869	0.149038	0.262869	0.450053
LmxM.08_29.0390	244.543	-0.220817	0.179041	0.217453	0.395727
LmxM.08_29.0400	270.403	-0.388104	0.236065	0.100164	0.233966
LmxM.08_29.0410	305.566	-0.447436	0.160142	0.00520606	0.0263374
LmxM.08_29.0420	341.228	0.134376	0.214251	0.530535	0.69819
LmxM.08_29.0430	398.889	0.17633	0.195549	0.367206	0.557121
LmxM.08_29.0440	1182.22	0.595824	0.15801	0.00016272	0.00160096
LmxM.08_29.0450	354.496	-0.644319	0.230917	0.00526654	0.0265314
LmxM.08_29.0460	817.326	0.21783	0.250056	0.383685	0.572004
LmxM.08_29.0470	339.7	-0.506584	0.16146	0.00170382	0.0110324
LmxM.08_29.0480partial	237.533	-0.0608222	0.225921	0.787762	0.881081
LmxM.08_29.0490	1041.79	0.431334	0.175132	0.0137813	0.0556578
LmxM.08_29.0500	205.029	-0.200458	0.261877	0.443992	0.628125
LmxM.08_29.0510	2797.67	0.491081	0.144856	0.000698556	0.0053411
LmxM.08_29.0520	202.473	-0.548309	0.206916	0.00805143	0.0369302
LmxM.08_29.0530	962.654	-0.0533086	0.165687	0.747648	0.855253
LmxM.08_29.0540	679.652	-0.31411	0.205255	0.125931	0.273493
LmxM.08_29.0550	447.554	0.0180357	0.18945	0.924156	0.959422
LmxM.08_29.0555	136.593	-0.19077	0.226078	0.398766	0.58679
LmxM.08_29.0560	276.946	-0.0891057	0.172296	0.60504	0.757947
LmxM.08_29.0570	192.428	-0.0295193	0.204699	0.885336	0.939102
LmxM.08_29.0580	369.599	0.392219	0.144009	0.00645797	0.0311786
LmxM.08_29.0590	561.833	0.167006	0.164136	0.308922	0.498918
LmxM.08_29.0600	249.143	-0.329406	0.255496	0.1973	0.372127
LmxM.08_29.0610	1886.5	0.534411	0.146651	0.000268319	0.00244663
LmxM.08_29.0620	1892.16	0.758929	0.180383	2.58422e-05	0.00033371
LmxM.08_29.0630	501.53	-0.273093	0.201611	0.175561	0.344158
LmxM.08_29.0640	207.055	0.0531712	0.151406	0.725451	0.839923
LmxM.08_29.0650	941.211	0.318493	0.21258	0.134076	0.285002
LmxM.08_29.0660	886.506	0.41383	0.155902	0.00794438	0.0365313
LmxM.08_29.0670	347.257	-0.196193	0.155975	0.208444	0.385469
LmxM.08_29.0680	337.466	0.287073	0.225887	0.203774	0.379847
LmxM.08_29.0690	478.872	0.0150557	0.179322	0.933089	0.963991
LmxM.08_29.0700	295.865	-0.15984	0.138877	0.249753	0.434546
LmxM.08_29.0710	539.047	-0.0514181	0.11434	0.652931	0.792664
LmxM.08_29.0720	404.341	0.284431	0.155092	0.0666609	0.175405
LmxM.08_29.0730	323.999	-0.489626	0.247222	0.0476463	0.13894
LmxM.08_29.0740	759.804	0.336099	0.205767	0.102386	0.237144
LmxM.08_29.0750	827.445	0.169822	0.118295	0.151122	0.309845
LmxM.08_29.0760	3195.82	0.461921	0.162859	0.00456356	0.02368
LmxM.08_29.0770	669.152	-0.148932	0.146455	0.309194	0.499269
LmxM.08_29.0780	2396.23	0.678587	0.238027	0.00435989	0.0229422
LmxM.08_29.0790	1308.28	-0.0527667	0.0941351	0.575109	0.732516
LmxM.08_29.0795	75.1198	-0.329315	0.220351	0.135044	0.28649
LmxM.08_29.0800	315.368	0.398961	0.155601	0.0103471	0.0449308
LmxM.08_29.0805	521.957	0.269634	0.183085	0.140825	0.294851
LmxM.08_29.0810	722.729	0.774844	0.141244	4.11514e-08	1.07581e-06
LmxM.08_29.0820	5230.95	-0.318612	0.192528	0.0979478	0.230769
LmxM.08_29.0830	423.967	0.305737	0.179713	0.0888966	0.215566
LmxM.08_29.0840	1046.96	0.0137586	0.113975	0.903916	0.94978
LmxM.08_29.0850	1573.56	0.180212	0.142467	0.205891	0.382146
LmxM.08_29.0860	442.379	-0.236874	0.196446	0.227897	0.40899
LmxM.08_29.0865	62.7573	-0.245856	0.299821	0.41221	0.599873
LmxM.08_29.0867	854.93	-0.310527	0.276713	0.261779	0.448687
LmxM.08_29.0868	681.817	0.249339	0.191866	NA	NA
LmxM.08_29.0870	1237.14	0.364474	0.103851	0.000448803	0.0037193
LmxM.08_29.0880	570.047	0.140853	0.205654	0.493404	0.668386
LmxM.08_29.0885	178.846	-0.579784	0.219955	0.00839091	0.0381028
LmxM.08_29.0890	224.215	-0.0296505	0.205628	0.885347	0.939102
LmxM.08_29.0900	58.6017	-0.269855	0.292832	0.356772	0.546214
LmxM.08_29.0910	302.971	-0.132486	0.24864	0.594143	0.749067
LmxM.08_29.0920	496.243	0.208331	0.17117	0.223567	0.403264
LmxM.08_29.0930	402.205	-0.629081	0.140191	7.21241e-06	0.00011057
LmxM.08_29.0935	103.411	-0.487093	0.218948	0.0261017	0.0899811
LmxM.08_29.0940	2835.09	0.291071	0.208036	0.161772	0.324723
LmxM.08_29.0950	756.902	0.0391148	0.140793	0.781152	0.877156
LmxM.08_29.0960	515.892	0.0135726	0.181288	0.94032	0.969044
LmxM.08_29.0970	605.736	0.296192	0.143334	0.0387869	0.118764
LmxM.08_29.0980	333.022	0.107276	0.15052	0.476028	0.655197
LmxM.08_29.0990	543.865	0.970939	0.126557	1.69439e-14	1.14953e-12
LmxM.08_29.1000	1380.1	1.46029	0.104174	1.21345e-44	1.0165e-41
LmxM.08_29.1010	1042.2	0.744968	0.242391	0.00211623	0.0130761
LmxM.08_29.1020	227.69	-0.1659	0.208452	0.426109	0.612064
LmxM.08_29.1030	858.28	2.2339	0.196311	5.29578e-30	1.5045e-27
LmxM.08_29.1040	732.432	0.302057	0.161226	0.0609983	0.165336
LmxM.08_29.1050	452.621	-0.411871	0.179819	0.0219938	0.0788138
LmxM.08_29.1060	577.702	0.0355066	0.140366	0.800301	0.888127
LmxM.08_29.1070	871.854	0.308453	0.135085	0.0224063	0.0798805
LmxM.08_29.1090	6996.71	-0.210927	0.238547	0.376579	0.565429
LmxM.08_29.1100	907.892	1.71412	0.268084	1.61648e-10	6.5313e-09
LmxM.08_29.1110	482.087	-0.0566773	0.266322	0.831471	0.908155
LmxM.08_29.1120	167.357	0.110211	0.252231	0.662153	0.796928
LmxM.08_29.1130	987.431	-0.209236	0.147713	0.156628	0.317909
LmxM.08_29.1140	403.269	-0.0354657	0.246241	0.885478	0.939102
LmxM.08_29.1150	3847.85	0.876024	0.226284	0.000108234	0.00113753
LmxM.08_29.1160	6239.97	0.0124432	0.208413	0.952391	0.974801
LmxM.08_29.1170	738.236	2.7392	0.146011	1.59743e-78	7.26113e-75
LmxM.08_29.1180	948.816	0.0507381	0.1469	0.729799	0.843239
LmxM.08_29.1190	339.604	-0.400398	0.201252	0.046642	0.136826
LmxM.08_29.1200	509.235	-0.732294	0.142533	2.78071e-07	6.04771e-06
LmxM.08_29.1210	244.135	-0.368429	0.205309	0.0727326	0.186414
LmxM.08_29.1220	596.8	-0.544121	0.192946	0.00480145	0.0246141
LmxM.08_29.1230	1243.62	0.205525	0.10876	0.0587951	0.160754
LmxM.08_29.1240	1327.71	0.162203	0.149045	0.276473	0.465619
LmxM.08_29.1250	759.359	-0.130005	0.121773	0.285702	0.475611
LmxM.08_29.1260	668.449	-0.532397	0.138893	0.000126513	0.00129519
LmxM.08_29.1270	680.035	-0.69032	0.195011	0.000400275	0.00337873
LmxM.08_29.1280	1208.65	0.00808101	0.134618	0.952133	0.974756
LmxM.08_29.1290	289.331	-0.284002	0.287961	0.324009	0.51496
LmxM.08_29.1300	573.389	0.661724	0.184698	0.000340006	0.00295506
LmxM.08_29.1310	424.288	0.237801	0.182428	0.192394	0.365755
LmxM.08_29.1320	372.327	-7.49652e-05	0.14718	0.999594	0.999859
LmxM.08_29.1330	306.733	-0.211567	0.156823	0.177311	0.346354
LmxM.08_29.1335	15.5021	0.547764	0.303515	0.0711161	0.183548
LmxM.08_29.1340	108.808	0.250277	0.194028	0.197086	0.371878
LmxM.08_29.1350	10.5018	-0.269626	0.303147	0.373776	0.563142
LmxM.08_29.1360	20.1742	-0.190276	0.304019	0.5314	0.699125
LmxM.08_29.1370	522.654	0.131304	0.135045	0.330904	0.521631
LmxM.08_29.1380	620.785	0.0537255	0.159415	0.736105	0.847761
LmxM.08_29.1390	300.743	0.969993	0.197876	9.4848e-07	1.8585e-05
LmxM.08_29.1400	477.485	0.130269	0.186466	0.48479	0.661746
LmxM.08_29.1410	422.689	-0.0185722	0.211533	0.930037	0.962364
LmxM.08_29.1430	351.612	-0.145031	0.140917	0.303387	0.493612
LmxM.08_29.1440	116.21	-0.559698	0.253902	0.0274975	0.0936619
LmxM.08_29.1450	875.768	-0.347837	0.16448	0.0344493	0.110028
LmxM.08_29.1460	975.723	-0.0172401	0.170913	0.919653	0.957476
LmxM.08_29.1470	1288.91	0.219471	0.178286	0.218323	0.396746
LmxM.08_29.1490	1479.6	0.187483	0.213897	0.380752	0.569687
LmxM.08_29.1500	2276.35	0.0891754	0.2289	0.696845	0.820067
LmxM.08_29.1500a	154.624	-0.347965	0.274432	0.204817	0.380931
LmxM.08_29.1520	433.03	-0.0293377	0.258583	0.909669	0.952742
LmxM.08_29.1530	1215.22	-0.206653	0.16834	0.219601	0.398431
LmxM.08_29.1540	287.954	-0.448608	0.202508	0.0267419	0.0916361
LmxM.08_29.1550	612.935	-0.0839144	0.139659	0.54794	0.711109
LmxM.08_29.1560	279.026	-0.475015	0.172372	0.0058558	0.0287757
LmxM.08_29.1570	1090.02	1.5678	0.264084	2.90692e-09	9.57492e-08
LmxM.08_29.1575	505.025	-0.353628	0.130473	0.00672114	0.0321289
LmxM.08_29.1580	854.412	0.130655	0.166637	0.432998	0.618055
LmxM.08_29.1585	296.318	-0.420612	0.15745	0.00755334	0.0352502
LmxM.08_29.1590	906.686	0.3708	0.200378	0.0642402	0.171364
LmxM.08_29.1600	1094.13	0.0585829	0.185972	0.752754	0.858523
LmxM.08_29.1605	114.613	-0.175652	0.271671	0.517916	0.687053
LmxM.08_29.1610	750.572	-0.297881	0.139973	0.0333252	0.107396
LmxM.08_29.1620	943.795	0.181022	0.140514	0.197647	0.372361
LmxM.08_29.1630	669.365	-0.0238368	0.123868	0.8474	0.918442
LmxM.08_29.1640	755.601	-0.204644	0.254434	0.421217	0.60821
LmxM.08_29.1650	617.755	0.222477	0.19482	0.25347	0.438934
LmxM.08_29.1660	1258.14	-0.160724	0.140923	0.254073	0.439538
LmxM.08_29.1690	630.629	0.024992	0.153453	0.870626	0.931869
LmxM.08_29.1700	1494.74	0.537699	0.116298	3.77411e-06	6.24962e-05
LmxM.08_29.1710	247.354	-0.754289	0.170125	9.26102e-06	0.000137062
LmxM.08_29.1720	947.008	0.185335	0.293001	0.527033	0.694785
LmxM.08_29.1730	2547.96	0.230388	0.232532	0.321794	0.512552
LmxM.08_29.1740	3717.76	-0.449243	0.25581	0.0790609	0.198274
LmxM.08_29.1750	900.113	2.22142	0.215969	8.16249e-25	1.61316e-22
LmxM.08_29.1760	6183.68	3.02386	0.15605	1.19524e-83	1.08659e-79
LmxM.08_29.1780	849.915	-0.0145865	0.143309	0.918928	0.957147
LmxM.08_29.1790	694.95	0.446456	0.192518	0.0203935	0.0745166
LmxM.08_29.1800	4129.48	0.0836488	0.1688	0.620213	0.769321
LmxM.08_29.1810	544.293	-0.347222	0.153681	0.0238604	0.0838177
LmxM.08_29.1820	246.254	0.324692	0.175566	0.0644	0.171589
LmxM.08_29.1830	585.13	-0.0797464	0.203175	0.694688	0.818167
LmxM.08_29.1840	104.242	-0.374333	0.272068	0.168859	0.334517
LmxM.08_29.1850	134.046	-0.243479	0.2676	0.362896	0.552796
LmxM.08_29.1860	391.106	0.026703	0.135984	0.844322	0.916286
LmxM.08_29.1870	1415.76	0.561487	0.103581	5.9352e-08	1.49465e-06
LmxM.08_29.1880	747.66	-0.158441	0.141233	0.261929	0.448859
LmxM.08_29.1890	254.59	-0.434677	0.247169	0.0786416	0.197549
LmxM.08_29.1900	246.488	-0.259962	0.14936	0.0817705	0.203053
LmxM.08_29.1910	317.133	-0.381949	0.17713	0.0310588	0.101933
LmxM.08_29.1920	392.106	-0.204284	0.134234	0.128047	0.27637
LmxM.08_29.1930	360.692	0.0245925	0.145781	0.866037	0.929312
LmxM.08_29.1940	196.175	-0.266998	0.233209	0.252256	0.437978
LmxM.08_29.1950	341.465	-0.137928	0.135033	0.307047	0.496984
LmxM.08_29.1960	1450.8	0.852082	0.223744	0.000139928	0.00140873
LmxM.08_29.1970	555.098	-0.504197	0.172194	0.00341063	0.0189408
LmxM.08_29.1980	929.313	-0.103525	0.166051	0.532987	0.700308
LmxM.08_29.1990	123.731	-0.608989	0.23991	0.0111361	0.047619
LmxM.08_29.1995	77.1313	-0.314418	0.212776	0.139491	0.29306
LmxM.08_29.2000	297.954	-0.409421	0.233396	0.0793977	0.198899
LmxM.08_29.2010	235.599	0.135243	0.204928	0.509284	0.682172
LmxM.08_29.2020	268.456	-0.0209873	0.178474	0.90639	0.950622
LmxM.08_29.2030	815.182	-0.15866	0.161851	0.326948	0.517748
LmxM.08_29.2040	958.679	-0.00748721	0.165587	0.963935	0.981754
LmxM.08_29.2050	389.694	0.0717786	0.142282	0.613923	0.764021
LmxM.08_29.2060	804.04	0.0595292	0.137598	0.665283	0.799061
LmxM.08_29.2070	330.339	0.16893	0.172401	0.327152	0.517963
LmxM.08_29.2080	187.541	0.311889	0.230147	0.175362	0.344026
LmxM.08_29.2090	1165.31	-0.0494834	0.131297	0.706261	0.825919
LmxM.08_29.2100	805.483	0.287517	0.234796	0.220748	0.399685
LmxM.08_29.2110	2168.19	-0.266985	0.111651	0.0167916	0.0646283
LmxM.08_29.2120	661.231	0.0336545	0.207785	0.871332	0.932328
LmxM.08_29.2130	430.91	0.0275427	0.174588	0.874647	0.934142
LmxM.08_29.2140	1273.49	0.268462	0.164903	0.103525	0.238505
LmxM.08_29.2150	22.1549	-0.128245	0.286294	0.654191	0.792953
LmxM.08_29.2160	762.139	-0.355734	0.208575	0.0880936	0.214223
LmxM.08_29.2170	436.459	-0.526375	0.18187	0.0038008	0.0206657
LmxM.08_29.2180	294.167	-0.0764543	0.174087	0.660536	0.796275
LmxM.08_29.2190	1817.28	0.490968	0.146223	0.000786032	0.00589792
LmxM.08_29.2200	2127.87	0.354017	0.157811	0.0248776	0.0866522
LmxM.08_29.2210	381.748	0.486425	0.153068	0.00148383	0.00991149
LmxM.08_29.2220	795.532	0.581963	0.228254	0.0107836	0.0464836
LmxM.08_29.2230	380.093	-0.177257	0.216334	0.412576	0.600213
LmxM.08_29.2240	1047.06	0.139878	0.13801	0.310805	0.500803
LmxM.08_29.2250	434.909	-0.308938	0.156083	0.047781	0.139223
LmxM.08_29.2260	439.303	-0.0624835	0.123112	0.611781	0.762085
LmxM.08_29.2270	847.635	0.666506	0.205665	0.00119224	0.00824857
LmxM.08_29.2280	613.538	0.291751	0.148284	0.0491245	0.142118
LmxM.08_29.2290	19.6666	-0.0790041	0.303193	0.794421	0.884625
LmxM.08_29.2300	1342.06	0.113569	0.160125	0.478169	0.657049
LmxM.08_29.2310	982.59	0.236715	0.259821	0.36226	0.551932
LmxM.08_29.2320	789.287	0.557487	0.253823	0.0280658	0.0948499
LmxM.08_29.2330	168.866	-0.305394	0.28908	0.290769	0.480205
LmxM.08_29.2340	324.26	0.316577	0.246687	0.199383	0.374502
LmxM.08_29.2350	119.107	-0.0115782	0.303346	0.969554	0.983931
LmxM.08_29.2360	539.966	0.271956	0.190568	0.153556	0.312929
LmxM.08_29.2370	410.493	-0.0604594	0.280447	NA	NA
LmxM.08_29.2380	146.203	-0.263712	0.300109	0.379553	0.568455
LmxM.08_29.2390	365.512	-0.0827112	0.155769	0.595429	0.749833
LmxM.08_29.2400	610.408	0.027079	0.229257	0.905975	0.950622
LmxM.08_29.2410	338.685	-0.322538	0.268183	0.2291	0.410474
LmxM.08_29.2420	248.895	-0.0822482	0.166302	0.620902	0.769966
LmxM.08_29.2430	1555.45	0.26763	0.0993436	0.00706037	0.0333433
LmxM.08_29.2440	648.252	0.874356	0.261408	0.000823452	0.00610604
LmxM.08_29.2450	815.712	0.0937465	0.189788	0.621339	0.770056
LmxM.08_29.2460	3852.69	-0.186133	0.134153	0.165299	0.329619
LmxM.08_29.2461	8381.89	0.0131398	0.211285	0.950411	0.973872
LmxM.08_29.2480	646.115	0.266487	0.173922	0.125469	0.27307
LmxM.08_29.2490	606.287	-0.0126227	0.196975	0.948904	0.973606
LmxM.08_29.2500	852.252	-0.0721682	0.18612	0.6982	0.821047
LmxM.08_29.2510	1881.02	-0.137752	0.238623	0.563752	0.723573
LmxM.08_29.2520	367.984	-0.515703	0.191962	0.00722088	0.0339602
LmxM.08_29.2530	1104.88	0.807401	0.209971	0.00012041	0.00124251
LmxM.08_29.2540	1104.59	0.38829	0.164766	0.0184423	0.0694528
LmxM.08_29.2550	887.818	0.132522	0.110697	0.231244	0.413119
LmxM.08_29.2560	627.66	0.635547	0.239818	0.00804622	0.0369249
LmxM.08_29.2570	2432.12	0.149862	0.180163	0.405514	0.593235
LmxM.08_29.2580	1409.07	0.223422	0.153688	0.146019	0.302039
LmxM.08_29.2590	430.362	0.0830675	0.128578	0.518247	0.687392
LmxM.08_29.2600	749.9	-0.508988	0.127408	6.47071e-05	0.000734397
LmxM.08_29.2610	221.471	-0.235963	0.265771	0.374626	0.563955
LmxM.08_29.2620	1404.63	0.489412	0.213133	0.0216602	0.0780161
LmxM.08_29.2630	1410.15	0.465579	0.154019	0.00250387	0.0148388
LmxM.08_29.2640	230.943	0.224913	0.195403	0.249722	0.434546
LmxM.08_29.2650	587.792	-0.12679	0.17832	0.47707	0.656108
LmxM.08_29.2660	818.793	-0.0562267	0.190952	0.76841	0.868641
LmxM.08_29.2670	455.878	-0.297472	0.146976	0.0429756	0.128348
LmxM.08_29.2680	682.089	0.050872	0.215833	0.813665	0.897698
LmxM.08_29.2690	405.562	-0.283055	0.130055	0.0295232	0.0982053
LmxM.08_29.2700	194.763	-0.0577269	0.166275	0.728459	0.842011
LmxM.08_29.2710	215.927	0.435343	0.230682	0.0591331	0.161484
LmxM.08_29.2720	722.747	-0.16262	0.114824	0.1567	0.317983
LmxM.08_29.2730	501.48	0.0826284	0.145563	0.570276	0.729372
LmxM.08_29.2740	510.139	-0.094332	0.166581	0.571201	0.730042
LmxM.08_29.2750	79.7539	-0.419224	0.252526	0.0968904	0.229144
LmxM.08_29.2760	839.056	-0.060493	0.171124	0.723711	0.838436
LmxM.08_29.2770	450.566	-0.295372	0.138172	0.0325395	0.105687
LmxM.08_29.2780	557.74	0.196058	0.187536	0.295821	0.485523
LmxM.08_29.2790	1340.95	-0.203075	0.175519	0.247273	0.431988
LmxM.08_29.2800	1476.25	0.728731	0.160364	5.51401e-06	8.7179e-05
LmxM.08_29.2810	743.484	0.940553	0.150445	4.05718e-10	1.54974e-08
LmxM.08_29.2820	14.9905	-0.343479	0.304023	0.258568	0.444524
LmxM.08_29.2830	969.928	0.598645	0.269164	0.0261425	0.0899811
LmxM.08_29.2840	92.4133	-0.483247	0.209282	0.0209398	0.0761152
LmxM.08_29.2850	54.2498	-1.04263	0.273313	0.000136304	0.00137989
LmxM.08_29.2860	2350.43	-0.191499	0.232969	0.411079	0.598856
LmxM.08_29.2870	211.454	-0.481101	0.250596	0.0548801	0.153229
LmxM.08_344258	104.929	-1.17524	0.218404	7.40568e-08	1.79056e-06
LmxM.08_345792	40.2792	-1.28968	0.263091	9.48569e-07	1.8585e-05
LmxM.08_379547	587.589	-0.626822	0.117332	9.177e-08	2.17828e-06
LmxM.08_37973	226.145	-0.307668	0.224866	0.17124	0.337908
LmxM.08_413798	461.557	0.258976	0.214791	0.22793	0.40899
LmxM.08_422207	303.982	-0.591684	0.237677	0.0127943	0.0525041
LmxM.08_474959	294.647	-0.203021	0.161475	0.208646	0.385607
LmxM.08_486417	219.506	-0.92732	0.288343	0.00129978	0.00888441
LmxM.08_498113	851.445	-0.372213	0.132829	0.0050755	0.0258241
LmxM.08_52740	215.3	-0.503482	0.198495	0.0111968	0.0478113
LmxM.08_560271	351.15	-0.532273	0.167149	0.00145042	0.009724
LmxM.08_590248	73.9274	-0.517983	0.22303	0.0202072	0.0741637
LmxM.08_627089	4.00137	-0.174943	0.213616	0.412808	0.600454
LmxM.08_632833	73.9437	-0.455445	0.216907	0.0357535	0.112938
LmxM.08_645231	606.165	-0.637073	0.201589	0.0015763	0.0103541
LmxM.08_708030	412.394	-0.379549	0.178073	0.0330544	0.106901
LmxM.08_73062	424.495	0.00674854	0.253618	0.978772	0.989828
LmxM.08_766410	751.441	-0.152685	0.134002	0.254528	0.439907
LmxM.08_767558	167.497	-0.49662	0.24894	0.04605	0.135395
LmxM.08_801135	350.638	-0.0526095	0.248196	0.832132	0.908155
LmxM.08_822992	161.464	0.109672	0.168736	0.515717	0.686238
LmxM.08_825120	1467.18	-0.402571	0.193061	0.037051	0.115501
LmxM.08_850472	707.744	-0.681832	0.169201	5.58416e-05	0.000645873
LmxM.08_851909	545.995	-0.421808	0.215004	0.0497785	0.143164
LmxM.08_884211	518.367	0.334738	0.201005	0.0958485	0.227568
LmxM.08_889917	194.892	-0.442186	0.180597	0.0143466	0.0573549
LmxM.08.0010	649.352	0.0345668	0.215787	0.872732	0.933193
LmxM.08.0020	444.916	-0.111843	0.163381	0.493627	0.668588
LmxM.08.0030	299.538	-0.286006	0.177334	0.106785	0.243646
LmxM.08.0040	317.087	-0.207487	0.251199	0.408811	0.597005
LmxM.08.0050	447.423	-0.148583	0.123943	0.230605	0.412601
LmxM.08.0060	25.8066	-0.144639	0.29504	0.623968	0.771572
LmxM.08.0070	474.575	0.064329	0.193683	0.739787	0.850886
LmxM.08.0080	728.646	0.0700511	0.211827	0.740871	0.851512
LmxM.08.0090	1042.9	-0.0297293	0.111778	0.790264	0.881783
LmxM.08.0100	687.999	-0.0882793	0.153463	0.565125	0.724721
LmxM.08.0110	680.104	0.0604491	0.137628	0.660502	0.796275
LmxM.08.0120	496.184	0.151269	0.189233	0.424069	0.611066
LmxM.08.0130	600.686	-0.0230459	0.160697	0.885965	0.939387
LmxM.08.0135	246.293	0.0991867	0.195585	0.612064	0.762334
LmxM.08.0140	486.878	-0.283872	0.192449	0.140199	0.294014
LmxM.08.0150	586.399	-0.251956	0.174386	0.148509	0.305796
LmxM.08.0160	238.653	-0.250185	0.181551	0.168189	0.333932
LmxM.08.0170	285.391	0.461768	0.265975	0.0825399	0.204451
LmxM.08.0180	1026.9	0.294911	0.237555	0.214441	0.392302
LmxM.08.0190	839.003	-0.339547	0.129939	0.00897162	0.0401779
LmxM.08.0200	950.321	-0.649889	0.111219	5.11677e-09	1.63216e-07
LmxM.08.0210	94.1102	-0.457024	0.195858	0.0196247	0.0725631
LmxM.08.0220	841.465	0.201461	0.168888	0.232921	0.414868
LmxM.08.0230	594.686	-0.428014	0.157409	0.0065457	0.0315185
LmxM.08.0240	676.166	0.00840008	0.172329	0.961123	0.980082
LmxM.08.0250	179.99	-0.145662	0.299708	0.626958	0.774096
LmxM.08.0260	767.764	-0.267155	0.169782	0.1156	0.257792
LmxM.08.0270	722.057	-0.0285424	0.119088	0.810583	0.895601
LmxM.08.0280	520.077	0.276461	0.152479	0.0698155	0.181558
LmxM.08.0290	2827.76	0.55883	0.232264	0.0161277	0.0626568
LmxM.08.0300	789.237	-0.358618	0.16146	0.0263441	0.0906145
LmxM.08.0310	279.757	-0.431519	0.161829	0.0076643	0.0355672
LmxM.08.0320	1461.25	-0.350033	0.129853	0.007026	0.0331982
LmxM.08.0330	183.228	0.271752	0.237975	0.253482	0.438934
LmxM.08.0340	1378.3	-0.196309	0.223859	0.380524	0.569531
LmxM.08.0350	448.539	0.295674	0.192331	0.124216	0.271258
LmxM.08.0360	787.789	0.201207	0.19045	0.290749	0.480205
LmxM.08.0370	709.713	0.368956	0.262953	0.160579	0.32329
LmxM.08.0380	883.708	0.24187	0.134652	0.0724528	0.185907
LmxM.08.0390	1107.13	-0.289005	0.116074	0.0127804	0.0524783
LmxM.08.0400	650.015	-0.0479331	0.112529	0.670135	0.802316
LmxM.08.0410	1232.2	0.312531	0.174331	0.073013	0.186872
LmxM.08.0420	1309.4	0.147418	0.181535	0.416754	0.603989
LmxM.08.0430	1128.31	0.247058	0.189409	0.192111	0.36545
LmxM.08.0440	1367.11	-0.242529	0.19379	0.21075	0.388234
LmxM.08.0450	379.51	-0.219249	0.184156	0.233827	0.415911
LmxM.08.0460	1593.96	-0.0600549	0.162454	0.711627	0.828974
LmxM.08.0470	1615.18	0.0503221	0.131959	0.702946	0.823728
LmxM.08.0480	477.668	-0.26326	0.147212	0.0737278	0.188064
LmxM.08.0490	321.623	-0.18929	0.170466	0.266817	0.454792
LmxM.08.0500	121.886	-0.585469	0.22166	0.00825911	0.0376359
LmxM.08.0510	1707.19	0.0899084	0.115946	0.438084	0.623282
LmxM.08.0520	1211.93	-0.298894	0.130684	0.022187	0.0793789
LmxM.08.0530	930.998	-0.257674	0.107305	0.016336	0.0632497
LmxM.08.0540	945.791	-0.134662	0.152122	0.376035	0.565085
LmxM.08.0545	227.718	-0.27574	0.150865	0.0675904	0.17711
LmxM.08.0550	1938.82	0.216889	0.10341	0.0359603	0.113198
LmxM.08.0560	461.18	-0.0170854	0.160314	0.915127	0.955486
LmxM.08.0570	177.051	-0.509244	0.166346	0.00220337	0.013507
LmxM.08.0580	289.027	0.497868	0.226324	0.027821	0.0942931
LmxM.08.0590	540.831	0.290778	0.201835	0.149678	0.307509
LmxM.08.0600	337.069	0.370832	0.167284	0.0266377	0.0913134
LmxM.08.0620	1176.72	0.286891	0.120124	0.0169267	0.064962
LmxM.08.0630	1648.31	-0.0146365	0.142251	0.918049	0.956779
LmxM.08.0640	2348.1	-1.97569	0.231678	1.49205e-17	1.47438e-15
LmxM.08.0650	969.21	-0.455813	0.215561	0.0344691	0.110028
LmxM.08.0660	407.397	-0.144343	0.195582	0.460503	0.642091
LmxM.08.0720	903.387	-1.18676	0.204286	6.2729e-09	1.93132e-07
LmxM.08.0730	2494.23	-1.41949	0.151401	6.87513e-21	9.61566e-19
LmxM.08.0740	878.706	-1.38895	0.173856	1.35944e-15	1.04734e-13
LmxM.08.0750	964.466	-1.83505	0.204854	3.31164e-19	4.12413e-17
LmxM.08.0760	854.052	-1.46704	0.158438	2.05655e-20	2.70958e-18
LmxM.08.0770	1193.51	-1.70111	0.141376	2.39547e-33	8.06564e-31
LmxM.08.0780	457.489	-0.105555	0.172971	0.541697	0.706639
LmxM.08.0790	535.951	-0.261779	0.130638	0.0450853	0.133161
LmxM.08.0790a	154.983	0.0376478	0.288928	0.896328	0.944535
LmxM.08.0800	721.802	-2.3567	0.220568	1.20058e-26	2.66207e-24
LmxM.08.0801	558.86	-0.741894	0.135041	3.93239e-08	1.03684e-06
LmxM.08.0810	3258.64	-2.00474	0.23331	8.50234e-18	9.09351e-16
LmxM.08.0840	1932.17	-2.64138	0.257055	9.08266e-25	1.75682e-22
LmxM.08.0850	1504.07	-2.02405	0.284836	1.19437e-12	6.54098e-11
LmxM.08.0860	1945.58	-0.445279	0.171266	0.00932444	0.0413707
LmxM.08.0870	543.593	0.146692	0.183487	0.42402	0.611066
LmxM.08.0880	543.127	-0.107772	0.153799	0.48347	0.660891
LmxM.08.0890	716.948	0.523133	0.173162	0.00251891	0.0148987
LmxM.08.0900	792.738	0.481766	0.122415	8.30232e-05	0.000901749
LmxM.08.0910	1150.84	-0.186198	0.143851	0.195535	0.37018
LmxM.08.0920	307.787	-0.353803	0.196438	0.0716881	0.184518
LmxM.08.0930	647.583	0.0613281	0.195711	0.754007	0.859258
LmxM.08.0940	242.67	-0.292599	0.232413	0.208045	0.385123
LmxM.08.0950	415.786	-0.401672	0.245482	0.101786	0.236477
LmxM.08.0960	837.88	0.854726	0.129815	4.57359e-11	2.0482e-09
LmxM.08.0970	461.767	0.396064	0.15254	0.00941922	0.0416799
LmxM.08.0980	444.217	-0.282699	0.226874	0.212742	0.39062
LmxM.08.0990	631.638	0.000468392	0.127984	0.99708	0.999168
LmxM.08.1000	1371.14	0.159804	0.129353	0.216675	0.395055
LmxM.08.1030	329.796	-0.634265	0.234233	NA	NA
LmxM.08.1030a	3946	-2.38543	0.30269	3.25305e-15	2.42406e-13
LmxM.08.1040	0	NA	NA	NA	NA
LmxM.08.1040a	330.137	-0.113841	0.123653	NA	NA
LmxM.08.1040b	91.4704	0.0166279	0.304637	0.956471	0.976778
LmxM.08.1040c	166.614	-2.97656	0.263626	1.45607e-29	4.01125e-27
LmxM.08.1050	0	NA	NA	NA	NA
LmxM.08.1050a	1396.63	-1.38156	0.285143	1.26512e-06	2.37892e-05
LmxM.08.1060	230.173	-0.027574	0.0590857	NA	NA
LmxM.08.1070	2884.77	-1.06041	0.270714	NA	NA
LmxM.08.1070partial	32.8103	-0.0222353	0.0530778	NA	NA
LmxM.08.1080	627.917	-0.292587	0.276251	0.289539	0.479278
LmxM.08.1090	879.231	0.18798	0.215574	0.38321	0.571847
LmxM.08.1091	209.763	1.64203	0.223518	2.03794e-13	1.24342e-11
LmxM.08.1100	2069.53	0.697512	0.160255	1.34582e-05	0.000189101
LmxM.08.1110	2639.11	0.388487	0.122855	0.00156609	0.0103094
LmxM.08.1120	621.027	0.926095	0.190993	1.24183e-06	2.34222e-05
LmxM.08.1130	1146.94	0.0883339	0.108694	0.416398	0.603854
LmxM.08.1140	970.119	0.116962	0.118698	0.32444	0.515374
LmxM.08.1150	1089.49	-0.146005	0.18853	0.438671	0.623794
LmxM.08.1160	590.56	-0.0318945	0.109838	0.771527	0.87065
LmxM.08.1170	383.37	0.136592	0.185	0.460312	0.641924
LmxM.08.1171	428.949	-0.274635	0.233192	0.238908	0.422515
LmxM.08.1180	423.773	-0.501532	0.179764	0.00527156	0.0265359
LmxM.08.1190	992.382	0.290589	0.148994	0.0511346	0.14568
LmxM.08.1200	322.348	0.131365	0.214517	0.540288	0.705645
LmxM.08.1210	225.047	-0.135773	0.141038	0.335713	0.526473
LmxM.08.1215	1370.03	-0.724926	0.130203	2.58159e-08	6.98489e-07
LmxM.08.1218	557.82	-0.317795	0.15737	0.0434445	0.129369
LmxM.08.1222	1344.32	0.101275	0.17159	0.555045	0.716851
LmxM.08.1223	514.727	-0.455161	0.181705	0.0122468	0.0508958
LmxM.08.1225	3013.14	-0.526541	0.223739	0.0186038	0.0699075
LmxM.08.1228	943.45	0.301742	0.195438	0.122606	0.26884
LmxM.08.1230	6941.02	-0.200826	0.191981	0.295527	0.485373
LmxM.09_138074	95.0638	-0.95094	0.242639	8.88569e-05	0.000951855
LmxM.09_206921	29.639	-0.242018	0.304638	0.426936	0.612745
LmxM.09_382995	195.589	0.223912	0.171326	0.191234	0.364361
LmxM.09_413310	212.934	0.322205	0.244567	0.187688	0.360048
LmxM.09_417796	181.532	-0.413387	0.176314	0.0190472	0.0710027
LmxM.09_507449	190.867	-0.499829	0.197347	0.0113174	0.0481676
LmxM.09_515422	1196.3	0.105875	0.20722	0.609402	0.760685
LmxM.09_6143	27.9666	-0.504898	0.304555	0.0973531	0.22994
LmxM.09_73559	107.65	0.333511	0.267801	0.212998	0.390782
LmxM.09_94875	206.402	0.0830917	0.220237	0.705963	0.825873
LmxM.09.0003	29.7978	-0.560238	0.296111	0.0584928	0.160265
LmxM.09.0005	149.234	-0.0989284	0.280623	0.72444	0.838966
LmxM.09.0010	1210.91	0.196576	0.219202	0.369837	0.559504
LmxM.09.0020	172.566	-0.0273852	0.276806	0.921192	0.958406
LmxM.09.0030	278.375	-0.165709	0.153149	0.279247	0.468868
LmxM.09.0040	546.076	-0.380771	0.146704	0.00944529	0.041727
LmxM.09.0050	730.781	-0.0160196	0.137493	0.907247	0.951301
LmxM.09.0060	1872.54	-0.172963	0.190339	0.363502	0.553441
LmxM.09.0070	603.011	0.112678	0.140421	0.422304	0.609136
LmxM.09.0080	18.8424	0.19028	0.302049	0.528717	0.696402
LmxM.09.0090	1565.9	-0.363249	0.225262	0.10684	0.243651
LmxM.09.0100	1061.35	0.243246	0.134212	0.0699253	0.18173
LmxM.09.0105	897.05	0.370073	0.256997	0.14987	0.307833
LmxM.09.0110	542.486	0.0456217	0.162503	0.778908	0.875392
LmxM.09.0120	551.609	-1.30264	0.126865	9.82558e-25	1.86092e-22
LmxM.09.0140	953.138	0.193543	0.207346	0.350596	0.54084
LmxM.09.0150	687.687	0.587786	0.269697	0.0292997	0.0977801
LmxM.09.0180	695.765	-0.0350623	0.172923	0.83932	0.913357
LmxM.09.0190	258.433	-0.53009	0.228359	0.0202706	0.0742465
LmxM.09.0200	427.794	-0.259141	0.152871	0.0900461	0.217426
LmxM.09.0210	960.333	1.33437	0.227898	4.76698e-09	1.53133e-07
LmxM.09.0220	2077.49	0.459578	0.174346	0.00838873	0.0381028
LmxM.09.0230	451.019	0.293414	0.172557	0.0890577	0.2159
LmxM.09.0240	827.269	0.213759	0.204559	0.296035	0.485617
LmxM.09.0250	433.461	-0.0691117	0.119719	0.563749	0.723573
LmxM.09.0260	744.683	0.153224	0.120069	0.201909	0.377841
LmxM.09.0270	524.001	-0.210474	0.198012	0.287812	0.477463
LmxM.09.0280	539.703	-0.237485	0.181188	0.189956	0.362865
LmxM.09.0290	669.74	0.0506741	0.107367	0.636947	0.78081
LmxM.09.0300	356.173	-0.346013	0.202244	0.0871054	0.212299
LmxM.09.0310	994.761	-0.112222	0.110852	0.311368	0.501532
LmxM.09.0320	606.046	0.477033	0.254746	0.0611259	0.165583
LmxM.09.0330	737.44	-0.755552	0.168005	6.88568e-06	0.000106278
LmxM.09.0340	589.05	-0.75638	0.143431	1.33856e-07	3.06793e-06
LmxM.09.0345	176.95	-0.364577	0.285409	0.201467	0.377325
LmxM.09.0350	1107.78	-0.0992283	0.206836	0.631409	0.776982
LmxM.09.0360	785.642	-0.293873	0.115793	0.0111514	0.0476619
LmxM.09.0365	219.086	0.0886433	0.201502	0.66	0.795975
LmxM.09.0367	280.878	-0.216278	0.180514	0.23087	0.412757
LmxM.09.0370	308.379	-0.228895	0.265415	0.388466	0.576766
LmxM.09.0380	347.74	-0.0873988	0.171509	0.61034	0.761334
LmxM.09.0390	1188.94	0.196777	0.138918	0.156629	0.317909
LmxM.09.0400	2030.12	0.318414	0.234358	0.174253	0.342516
LmxM.09.0410	1242.99	0.320314	0.232635	0.168544	0.33415
LmxM.09.0420	575.043	0.869872	0.202169	1.68734e-05	0.00022998
LmxM.09.0430	1030.91	-0.0225367	0.163243	0.890196	0.941348
LmxM.09.0440	622.193	0.103044	0.141249	0.465682	0.647087
LmxM.09.0450	730.965	-0.160443	0.145405	0.269846	0.458051
LmxM.09.0460	1442.63	-0.175479	0.11522	0.12776	0.276014
LmxM.09.0470	1226.32	0.190843	0.183927	0.299456	0.489101
LmxM.09.0480	663.559	-0.216449	0.146817	0.140407	0.294178
LmxM.09.0490	290.92	-0.310676	0.222504	0.162633	0.325804
LmxM.09.0500	985.429	0.680515	0.203419	0.000821675	0.00610152
LmxM.09.0510	622.383	-0.584696	0.209554	0.00526775	0.0265314
LmxM.09.0520	2180.63	0.216779	0.188688	0.250605	0.435529
LmxM.09.0530	912.926	1.03277	0.17761	6.07052e-09	1.87711e-07
LmxM.09.0540	824.472	0.18913	0.109042	0.0828339	0.205021
LmxM.09.0550	776.24	-0.197607	0.113295	0.0811289	0.202011
LmxM.09.0560	324.409	-0.241987	0.197278	0.219961	0.398817
LmxM.09.0570	673.693	-0.125456	0.122336	0.305125	0.49527
LmxM.09.0580	244.457	-0.17053	0.242386	0.481713	0.660116
LmxM.09.0590	702.744	0.00572465	0.139522	0.967272	0.983499
LmxM.09.0600	513.672	-0.118843	0.174613	0.496121	0.671066
LmxM.09.0610	944.782	-0.220427	0.155846	0.157248	0.318644
LmxM.09.0620	378.825	-0.262837	0.177327	0.138282	0.291339
LmxM.09.0630	990.363	-0.0564566	0.181353	0.755567	0.860005
LmxM.09.0640	832.309	-0.297196	0.116773	0.0109252	0.0469276
LmxM.09.0650	698.501	-0.232543	0.187917	0.21591	0.394236
LmxM.09.0660	269.893	-0.463319	0.24505	0.0586629	0.160585
LmxM.09.0670	604.818	0.0559691	0.150906	0.710721	0.828974
LmxM.09.0680	213.113	-0.759939	0.178785	2.13226e-05	0.00028134
LmxM.09.0690	5.16603	0.0282676	0.279007	0.919301	0.957425
LmxM.09.0700	738.881	0.317215	0.180816	0.0793702	0.198899
LmxM.09.0710	473.657	0.0340839	0.157226	0.828378	0.906013
LmxM.09.0720	353.341	-0.0350106	0.206424	0.865321	0.929055
LmxM.09.0730	363.391	-0.282586	0.148043	0.0562871	0.156055
LmxM.09.0740	1400.16	0.0301174	0.105761	0.775821	0.873514
LmxM.09.0750	631.027	-0.241333	0.157646	0.125806	0.273477
LmxM.09.0760	2553.46	0.273462	0.131429	0.0374624	0.116236
LmxM.09.0770	1617.77	0.150722	0.137777	0.273973	0.462972
LmxM.09.0780	761.911	0.32684	0.209617	0.118944	0.262902
LmxM.09.0790	1076.97	0.344955	0.209932	0.100346	0.234266
LmxM.09.0800	1026.32	0.0885599	0.154749	0.567131	0.726987
LmxM.09.0810	316.221	-0.253115	0.202898	0.212214	0.39024
LmxM.09.0820	591.913	-0.357141	0.146576	0.0148281	0.0587629
LmxM.09.0830	959.505	-0.223117	0.117845	0.0583175	0.159929
LmxM.09.0840	480.613	0.160967	0.17665	0.362179	0.551932
LmxM.09.0850	107.788	-0.312716	0.217748	0.150963	0.309657
LmxM.09.0860	199.191	-0.251838	0.262577	0.337509	0.528014
LmxM.09.0870	454.524	1.08348	0.122791	1.10685e-18	1.324e-16
LmxM.09.0880	799.83	0.168081	0.190071	0.376529	0.565429
LmxM.09.0890	2085.52	-0.0391732	0.124336	0.752717	0.858523
LmxM.09.0891	1018.8	0.0382594	0.208133	0.854153	0.92255
LmxM.09.0900	564.853	0.158728	0.196356	0.418879	0.60618
LmxM.09.0910	4238.16	0.76344	0.153985	7.12592e-07	1.44926e-05
LmxM.09.0920	2595.73	1.45218	0.232171	3.98036e-10	1.52681e-08
LmxM.09.0930	3305.39	2.0457	0.262664	6.79217e-15	4.9006e-13
LmxM.09.0940	869.918	0.25385	0.179843	0.158095	0.319885
LmxM.09.0950	295.421	-0.622989	0.201775	0.00201817	0.0126119
LmxM.09.0960	382.601	-0.0283913	0.144469	0.844202	0.916265
LmxM.09.0970	5216.93	0.256229	0.161347	0.112272	0.252202
LmxM.09.0980	1406.87	0.588614	0.165539	0.0003769	0.00321927
LmxM.09.0990	2431.25	-0.0295759	0.139267	0.83182	0.908155
LmxM.09.1000	167.451	-0.643532	0.274977	0.0192678	0.0716414
LmxM.09.1010	2526.81	0.802134	0.243763	0.000999629	0.00720668
LmxM.09.1020	727.939	-0.111314	0.112782	0.323652	0.514661
LmxM.09.1030	499.486	0.109593	0.184277	0.552031	0.714242
LmxM.09.1040	890.004	-0.0753285	0.107313	0.482711	0.660494
LmxM.09.1050	1302.73	0.341151	0.175949	0.0525108	0.148684
LmxM.09.1060	149.519	-0.35753	0.233701	0.126052	0.273676
LmxM.09.1070	3285.41	0.720321	0.120781	2.46382e-09	8.17468e-08
LmxM.09.1090	416.457	-0.167631	0.226719	0.459678	0.641334
LmxM.09.1100	1495.21	-0.376566	0.220214	0.087266	0.212576
LmxM.09.1110	398.001	-0.246528	0.194872	0.205843	0.382146
LmxM.09.1120	1247.88	0.398207	0.116001	0.000597421	0.0047023
LmxM.09.1130	411.984	0.156615	0.175578	0.372395	0.561807
LmxM.09.1140	455.706	0.262239	0.130214	0.0440191	0.130734
LmxM.09.1150	197.832	0.0265827	0.251118	0.915695	0.955834
LmxM.09.1160	392.294	0.0254727	0.145941	0.86144	0.926698
LmxM.09.1170	700.289	-0.274421	0.188296	0.145008	0.300769
LmxM.09.1180	699.658	0.16446	0.168866	0.330101	0.520817
LmxM.09.1190	440.067	-0.00805541	0.189217	0.966042	0.983047
LmxM.09.1200	465.552	0.0774456	0.136289	0.569868	0.729056
LmxM.09.1210	918.816	-0.0733399	0.160015	0.646714	0.788635
LmxM.09.1220	1291.36	0.244486	0.117611	0.037638	0.116621
LmxM.09.1230	418.083	-0.0743318	0.143054	0.603339	0.756814
LmxM.09.1240	1388.85	-0.183009	0.178235	0.304523	0.494625
LmxM.09.1250	816.089	0.207419	0.259787	0.424627	0.611379
LmxM.09.1260	576.035	0.0932048	0.121081	0.441436	0.626458
LmxM.09.1270	480.485	0.627927	0.216087	0.00366199	0.020102
LmxM.09.1280	321.069	0.233221	0.198631	0.240338	0.424007
LmxM.09.1290	285.48	-0.122705	0.215796	0.569619	0.729001
LmxM.09.1300	329.013	0.112316	0.197799	0.570152	0.729316
LmxM.09.1310	341.086	0.39582	0.279029	0.156027	0.317183
LmxM.09.1315	635.268	-0.480616	0.195599	0.0140046	0.0563733
LmxM.09.1320	1114.43	2.44372	0.174342	1.22995e-44	1.0165e-41
LmxM.09.1330	940.936	-0.844315	0.140435	1.83099e-09	6.165e-08
LmxM.09.1340	8054.96	0.126778	0.16601	0.445061	0.628685
LmxM.09.1350	335.25	-0.128151	0.159646	0.422137	0.609136
LmxM.09.1360	390.415	-0.291493	0.187138	0.11932	0.263478
LmxM.09.1370	204.134	-0.444264	0.231278	0.054743	0.153032
LmxM.09.1380	406.569	-0.471781	0.194682	0.0153786	0.0603917
LmxM.09.1390	625.983	-0.148918	0.11694	0.202856	0.378887
LmxM.09.1400	420.596	-0.163025	0.145554	0.262701	0.449995
LmxM.09.1410	202.091	-0.0690082	0.168936	0.682916	0.810706
LmxM.09.1420	530.386	0.539123	0.209337	0.0100128	0.0437417
LmxM.09.1430	226.541	-0.137382	0.215995	0.524749	0.693013
LmxM.09.1440	241.877	-0.0941631	0.216753	0.66398	0.798128
LmxM.09.1450	114.73	-0.358266	0.277079	0.196007	0.370639
LmxM.09.1460	249.387	-0.523471	0.245261	0.0328147	0.10639
LmxM.09.1470	335.066	0.102874	0.177536	0.562283	0.722198
LmxM.09.1480	1322.35	-0.169414	0.162661	0.297634	0.487317
LmxM.09.1490	634.814	0.36481	0.163668	0.0258161	0.0891357
LmxM.09.1500	260.729	-0.86095	0.155832	3.29723e-08	8.76465e-07
LmxM.09.1505	93.6263	0.0841398	0.298323	0.777911	0.874705
LmxM.09.1510	606.211	0.844614	0.239424	0.0004192	0.00350271
LmxM.09.1520	154.397	-0.107515	0.290476	0.711282	0.828974
LmxM.09.1530	86.9343	0.0530498	0.265708	0.841751	0.914916
LmxM.09.1540	133.605	0.003846	0.301928	0.989837	0.996082
LmxM.09.1550	19.1445	-0.298213	0.295787	0.313357	0.50323
LmxM.10_140396	294.483	0.0333416	0.216313	0.877502	0.935214
LmxM.10_142346	528.754	-0.392729	0.217629	0.0711409	0.183548
LmxM.10_170718	518.103	-0.178397	0.236669	0.450981	0.633743
LmxM.10_173304	498.371	-0.0921406	0.154058	0.549779	0.712609
LmxM.10_199248	243.005	-0.259684	0.1817	0.152949	0.312377
LmxM.10_201839	78.1541	0.100302	0.258558	0.698068	0.821047
LmxM.10_2591	193.942	0.0600338	0.191635	0.754074	0.859258
LmxM.10_305390	813.327	-1.04008	0.17905	6.28832e-09	1.93132e-07
LmxM.10_310478	343.796	-0.751391	0.216736	0.00052661	0.00424416
LmxM.10_313308	269.849	0.0634961	0.281274	0.8214	0.902071
LmxM.10_437565	182.002	-0.359083	0.205954	0.0812445	0.202244
LmxM.10_477682	848.357	-0.130051	0.166312	0.434232	0.619427
LmxM.10_478397	61.9439	-0.3767	0.295693	0.202678	0.378736
LmxM.10_62641	340.42	0.588735	0.235861	0.0125565	0.0517926
LmxM.10_74864	658.865	-0.177361	0.25966	0.494577	0.669475
LmxM.10_90343	419.096	1.22892	0.27407	7.32692e-06	0.000111861
LmxM.10.0030	555.631	-0.63278	0.273606	0.0207369	0.0755589
LmxM.10.0040	321.083	-0.416813	0.221362	0.0597076	0.162564
LmxM.10.0050	385.532	0.0990578	0.220018	0.652547	0.792664
LmxM.10.0060	773.731	0.278496	0.127648	0.0291275	0.0974238
LmxM.10.0070	2840.68	-0.0354823	0.166837	0.831579	0.908155
LmxM.10.0080	211.676	-0.621602	0.198253	0.00171616	0.0110965
LmxM.10.0090	449.655	-0.0910841	0.163332	0.577075	0.733938
LmxM.10.0100	298.357	0.212482	0.217031	0.327559	0.518156
LmxM.10.0110	320.443	-0.144294	0.238956	0.545943	0.709432
LmxM.10.0120	360.986	-0.154103	0.183164	0.400159	0.587982
LmxM.10.0130	1065.25	0.0120352	0.110721	0.913441	0.954366
LmxM.10.0140	866.057	-0.107234	0.132871	0.419637	0.606722
LmxM.10.0150	1603.54	0.0970606	0.160695	0.545841	0.709432
LmxM.10.0160	1805.12	0.487101	0.221294	0.0277254	0.0941194
LmxM.10.0170	1329.8	0.781033	0.136652	1.09401e-08	3.25502e-07
LmxM.10.0180	473.677	2.34671	0.227825	7.00922e-25	1.41602e-22
LmxM.10.0185	143.22	1.88217	0.1909	6.23883e-23	1.01281e-20
LmxM.10.0190	448.776	-0.0621275	0.241081	0.796636	0.886077
LmxM.10.0195	312.461	0.612588	0.146047	2.73534e-05	0.00035024
LmxM.10.0200	1366.46	0.846486	0.246199	0.000585547	0.00462888
LmxM.10.0210	2223.22	0.656834	0.222888	0.00320957	0.0179779
LmxM.10.0218	616.148	-0.494941	0.162259	0.002286	0.0139103
LmxM.10.0219	2038.87	0.849391	0.23308	0.000268215	0.00244663
LmxM.10.0220	324.214	1.27743	0.258111	7.45342e-07	1.50911e-05
LmxM.10.0230	596.16	-1.15067	0.228694	4.86698e-07	1.01749e-05
LmxM.10.0240	741.599	-0.693597	0.173074	6.13578e-05	0.00070164
LmxM.10.0250	294.207	-0.750514	0.15363	1.03321e-06	2.00704e-05
LmxM.10.0260	2407.21	1.70529	0.266701	1.61588e-10	6.5313e-09
LmxM.10.0270	987.582	0.262644	0.130954	0.044897	0.132821
LmxM.10.0280	782.334	1.08649	0.187442	6.77482e-09	2.07373e-07
LmxM.10.0290	4687.09	0.390117	0.190242	0.0403032	0.1225
LmxM.10.0300	1056.05	0.209018	0.201223	0.298927	0.488503
LmxM.10.0310	934.348	0.260195	0.195313	0.182796	0.353725
LmxM.10.0320	1230.54	0.0300426	0.114092	0.792304	0.883428
LmxM.10.0330	707.917	-0.0838479	0.137817	0.542921	0.707496
LmxM.10.0350	158.355	-0.368971	0.235149	0.116626	0.259482
LmxM.10.0360	508.952	1.0936	0.255576	1.87767e-05	0.000251768
LmxM.10.0370	540.612	-0.179424	0.162627	0.269901	0.458051
LmxM.10.0380	789.139	-0.0954101	0.213798	0.655407	0.793738
LmxM.10.0390	505.736	1.63658	0.26456	6.16959e-10	2.24351e-08
LmxM.10.0400	1942.06	-0.666619	0.122027	4.68507e-08	1.19977e-06
LmxM.10.0405	575.592	-0.66372	0.167282	7.25807e-05	0.000805655
LmxM.10.0420	424.408	-0.0179358	0.146287	0.902419	0.948824
LmxM.10.0425	469.249	-0.13373	0.199393	0.502422	0.67697
LmxM.10.0430	710.396	-0.486988	0.182483	0.00761513	0.0353957
LmxM.10.0440	782.016	-0.289824	0.198957	0.145195	0.300951
LmxM.10.0450	376.906	-0.0593546	0.182537	0.745057	0.853527
LmxM.10.0460	7951.79	1.82776	0.289363	2.6757e-10	1.04848e-08
LmxM.10.0465	1246.42	-1.37519	0.246481	2.41471e-08	6.57248e-07
LmxM.10.0465a	403.297	-2.48896	0.290455	1.04219e-17	1.08902e-15
LmxM.10.0470	3697.48	2.22383	0.276197	8.17224e-16	6.57467e-14
LmxM.10.0483	295.17	-0.447519	0.187316	0.016889	0.064866
LmxM.10.0485	0.49938	-0.0398015	0.121686	0.743605	0.853188
LmxM.10.0490	840.655	0.530478	0.212618	0.0125962	0.0518625
LmxM.10.0500	3867.9	0.523172	0.218604	0.0167003	0.0643043
LmxM.10.0510	1337.5	0.450879	0.201901	0.0255381	0.0882764
LmxM.10.0520	297.238	-0.46599	0.190745	0.0145654	0.058051
LmxM.10.0530	802.509	-0.0523302	0.179555	0.770712	0.870202
LmxM.10.0540	831.277	-0.549483	0.204037	0.00708009	0.0334191
LmxM.10.0550	196.826	-0.233622	0.233026	0.316074	0.506242
LmxM.10.0560	154.878	-0.284909	0.272716	0.296157	0.485636
LmxM.10.0570	180.731	-0.0549918	0.232247	0.812826	0.897603
LmxM.10.0580	313.64	0.0611324	0.26107	0.81486	0.898471
LmxM.10.0590	116.159	0.841559	0.2502	0.000769465	0.00579074
LmxM.10.0600	350.752	0.120985	0.251776	0.630852	0.77669
LmxM.10.0610	121.39	0.0503789	0.249951	0.840264	0.913993
LmxM.10.0620	1289.89	0.227847	0.191596	0.23436	0.416533
LmxM.10.0630	1673.11	0.439905	0.237415	0.0638968	0.170748
LmxM.10.0640	404.229	-0.24534	0.160061	0.125327	0.273013
LmxM.10.0650	248.159	-0.426446	0.15239	0.00513599	0.02607
LmxM.10.0660	1434.82	0.366531	0.182674	0.0448054	0.132593
LmxM.10.0670	906.517	0.206918	0.118333	0.0803576	0.20075
LmxM.10.0680	765.787	-0.120979	0.185327	0.513896	0.684617
LmxM.10.0690	521.458	0.0579011	0.129759	0.655438	0.793738
LmxM.10.0700	456.49	0.0872113	0.163066	0.592774	0.747967
LmxM.10.0720	2673.08	0.810576	0.206535	8.68556e-05	0.000936454
LmxM.10.0730	158.64	-0.598435	0.2433	0.0139071	0.056141
LmxM.10.0740	1076.14	0.398358	0.181089	0.0278218	0.0942931
LmxM.10.0750	873.652	-0.0442892	0.163516	0.786502	0.880553
LmxM.10.0760	156.579	-0.278515	0.171156	0.103681	0.238564
LmxM.10.0770	198.567	-0.0547835	0.156955	0.727059	0.840928
LmxM.10.0780	1022.35	0.737509	0.155589	2.1361e-06	3.81518e-05
LmxM.10.0790	978.001	0.220512	0.133035	0.0974084	0.229953
LmxM.10.0800	892.514	0.0232159	0.127834	0.855889	0.923438
LmxM.10.0810	956.425	0.549631	0.172135	0.00140792	0.00950218
LmxM.10.0820	444.952	-0.225771	0.172024	0.189373	0.362411
LmxM.10.0830	1338.85	-0.134043	0.116021	0.247954	0.432576
LmxM.10.0840	583.806	-0.31753	0.172873	0.066243	0.174931
LmxM.10.0850	1826.98	0.442137	0.217276	0.0418596	0.1258
LmxM.10.0860	323.275	0.561825	0.244109	0.0213616	0.0771853
LmxM.10.0870	1366.38	-0.000785089	0.154391	0.995943	0.998416
LmxM.10.0880	1151.84	-0.00423499	0.202452	0.983311	0.99193
LmxM.10.0890	1738.04	0.558105	0.230602	0.0155114	0.0608342
LmxM.10.0900	503.126	0.591371	0.146262	5.27171e-05	0.000613637
LmxM.10.0910	1446.17	0.316982	0.192447	0.0995345	0.233258
LmxM.10.0920	1279.02	0.293461	0.233606	0.209037	0.386172
LmxM.10.0930	290.79	-0.464228	0.163131	0.00443083	0.0232041
LmxM.10.0935	890.855	0.149782	0.284375	0.598397	0.75256
LmxM.10.0940	1406.38	0.47328	0.215912	0.0283789	0.0956102
LmxM.10.0945	782.917	0.55157	0.146129	0.000160305	0.00157987
LmxM.10.0950	269.479	-0.0261847	0.172193	0.879135	0.936117
LmxM.10.0960	694.501	0.127648	0.12138	0.292964	0.48214
LmxM.10.0970	750.791	-0.74766	0.156727	1.83794e-06	3.32078e-05
LmxM.10.0980	261.928	-0.0563883	0.188198	0.764465	0.865904
LmxM.10.0990	2560.25	0.182456	0.159963	0.254032	0.439538
LmxM.10.1000	309.608	-0.186932	0.177336	0.291832	0.481059
LmxM.10.1010	574.701	0.241291	0.229967	0.294066	0.483866
LmxM.10.1020	850.894	0.212855	0.221772	0.337159	0.527909
LmxM.10.1030	890.254	0.248596	0.179109	0.16515	0.329393
LmxM.10.1040	669.002	0.351175	0.167855	0.0364267	0.114152
LmxM.10.1050	575.752	-0.186654	0.176276	0.289659	0.479379
LmxM.10.1060	285.479	-0.0227196	0.207851	0.912959	0.954209
LmxM.10.1070	435.089	-0.280585	0.125629	0.0255201	0.0882508
LmxM.10.1080	859.027	0.341805	0.204392	0.0944645	0.225283
LmxM.10.1085	432.331	0.124371	0.167116	0.456743	0.638583
LmxM.10.1090	1541.26	-0.15532	0.24109	0.519417	0.688442
LmxM.10.1100	1096.67	0.114358	0.20332	0.573806	0.731876
LmxM.10.1110	1391.2	0.327072	0.126455	0.00969638	0.0426462
LmxM.10.1120	251.663	-0.659959	0.244179	0.00687643	0.0327125
LmxM.10.1130	969.224	0.196451	0.142393	0.167697	0.333303
LmxM.10.1140	577.621	0.4747	0.184469	0.0100724	0.0439599
LmxM.10.1150	597.523	0.532439	0.198331	0.00726177	0.0340996
LmxM.10.1160	1569.88	0.357418	0.194976	0.0667829	0.175604
LmxM.10.1170	766.106	0.352589	0.229946	0.125188	0.272906
LmxM.10.1180	819.159	0.0810881	0.205098	0.692575	0.816652
LmxM.10.1190	714.162	0.554304	0.182068	0.0023307	0.0140693
LmxM.10.1195	778.034	0.129799	0.215725	0.547383	0.710488
LmxM.10.1200	617.401	-0.0252343	0.119127	0.832241	0.908155
LmxM.10.1210	430.553	-0.134197	0.183234	0.463937	0.645197
LmxM.10.1220	317.824	-0.162843	0.138291	0.238981	0.422515
LmxM.10.1225	217.513	-0.196769	0.192377	0.306387	0.496786
LmxM.10.1227	120.856	-0.375927	0.287545	0.191088	0.364188
LmxM.10.1228	142.695	-0.858355	0.199643	1.71219e-05	0.000232669
LmxM.10.1230	776.512	0.0808271	0.149961	0.589895	0.746067
LmxM.10.1240	644.693	-0.868381	0.153775	1.63175e-08	4.69438e-07
LmxM.10.1250	1976.68	0.189929	0.0911036	0.0370914	0.115518
LmxM.10.1260	284.688	-0.0138122	0.15943	0.930962	0.962757
LmxM.10.1270	559.695	-0.119217	0.149341	0.424706	0.611379
LmxM.10.1280	1613.4	0.132981	0.175529	NA	NA
LmxM.10.1290	676.989	-0.242916	0.136942	0.0760862	0.192567
LmxM.10.1300	4954.02	-0.362729	0.238862	0.128871	0.277622
LmxM.10.1310	297.885	0.464869	0.223958	0.037922	0.117296
LmxM.10.1320	1088.12	0.717879	0.210915	0.000664954	0.00513166
LmxM.11_173321	285.68	-0.0166115	0.180598	0.926714	0.959976
LmxM.11_193234	353.047	0.526812	0.234698	0.0247914	0.0864182
LmxM.11_194280	1147.8	0.227382	0.143135	0.112154	0.252
LmxM.11_244822	394.543	-0.125223	0.194113	0.518862	0.687906
LmxM.11_29705	673.214	0.655931	0.121583	6.85452e-08	1.66616e-06
LmxM.11_305205	1307.92	0.710955	0.272963	0.00919853	0.0409319
LmxM.11_307776	1692.85	-0.303339	0.149414	0.0423373	0.126942
LmxM.11_343183	2313.67	-0.133933	0.123957	0.279928	0.469552
LmxM.11_387060	221.085	-0.06021	0.304286	0.843145	0.915569
LmxM.11_426903	120.088	-0.512148	0.191746	0.00756305	0.0352761
LmxM.11_461343	392.56	-0.207897	0.143368	0.147031	0.303648
LmxM.11_518063	341.34	-0.0336378	0.210598	0.873098	0.933462
LmxM.11_59226	231.571	-0.0870427	0.22811	0.702771	0.823629
LmxM.11_60253	155.659	-0.225491	0.301372	0.45433	0.63684
LmxM.11_76418	144.255	-0.189589	0.241329	0.432101	0.617161
LmxM.11.0010	51.5586	-0.544686	0.301719	0.0710314	0.183503
LmxM.11.0020	125.52	-0.230414	0.302147	0.445708	0.628985
LmxM.11.0030	282.62	-0.0986685	0.201685	0.624686	0.77213
LmxM.11.0040	422.976	-0.680256	0.18924	0.000324788	0.0028581
LmxM.11.0050	250.11	-0.702845	0.192019	0.000251924	0.00232985
LmxM.11.0060	550.095	-0.436932	0.203427	0.0317255	0.103561
LmxM.11.0070	1027.49	-0.120245	0.129175	0.351925	0.54217
LmxM.11.0080	357.711	0.122052	0.158454	0.441143	0.626238
LmxM.11.0090	356.103	1.1205	0.211823	1.22449e-07	2.83252e-06
LmxM.11.0100	1266.18	0.973353	0.141379	5.79069e-12	2.94666e-10
LmxM.11.0110	253.823	-0.367053	0.149572	0.0141266	0.0566747
LmxM.11.0120	446.003	0.128988	0.207167	0.533531	0.700611
LmxM.11.0130	708.283	-0.268295	0.181621	0.139616	0.29306
LmxM.11.0140	423.879	0.0491626	0.168226	0.770102	0.870099
LmxM.11.0150	852.025	0.225798	0.225429	0.316519	0.506534
LmxM.11.0160	453.991	-0.167557	0.17265	0.331797	0.522655
LmxM.11.0170	526.545	-0.128659	0.120692	0.286419	0.476544
LmxM.11.0180	326.629	-0.286324	0.184969	0.121634	0.267095
LmxM.11.0190	401.779	-0.388014	0.140115	0.00561851	0.0278962
LmxM.11.0200	104.871	-0.448114	0.278079	0.107079	0.244035
LmxM.11.0210	1684.27	0.623801	0.198383	0.00166412	0.0108138
LmxM.11.0220	133.698	-0.251307	0.260089	0.333927	0.524578
LmxM.11.0230	373.185	-0.395813	0.14907	0.00792559	0.0364633
LmxM.11.0240	1171.6	0.56096	0.138909	5.38311e-05	0.000625005
LmxM.11.0250	411.927	0.272706	0.249681	0.274738	0.463729
LmxM.11.0260	887.007	0.632474	0.240739	0.00860852	0.038916
LmxM.11.0270	271.842	-0.16443	0.134954	0.223066	0.40276
LmxM.11.0280	778.626	-0.23411	0.121985	0.054962	0.153364
LmxM.11.0290	447.331	0.492434	0.171852	0.00416407	0.0221637
LmxM.11.0300	72.9277	-0.505246	0.260485	0.0524241	0.148562
LmxM.11.0310	639.826	0.883335	0.182967	1.38024e-06	2.57126e-05
LmxM.11.0320	1611.32	0.129946	0.109355	0.23472	0.417091
LmxM.11.0330	594.164	0.596429	0.194676	0.0021862	0.0134436
LmxM.11.0340	287.309	-0.59056	0.163236	0.000297091	0.00265474
LmxM.11.0350	2384.1	0.654227	0.163953	6.59827e-05	0.00074701
LmxM.11.0360	429.935	-0.427652	0.191469	0.025514	0.0882508
LmxM.11.0370	307.639	-0.0773999	0.195753	0.692551	0.816652
LmxM.11.0380	882.573	0.265026	0.175986	0.132079	0.282192
LmxM.11.0390	449.119	0.0319666	0.172337	0.852846	0.922076
LmxM.11.0400	3734.54	0.451066	0.250594	0.0718627	0.184862
LmxM.11.0410	1216.28	0.440271	0.160413	0.00605838	0.0295635
LmxM.11.0420	496.408	0.0824485	0.214077	0.700137	0.821731
LmxM.11.0430	438.289	-0.211503	0.129437	0.102256	0.237016
LmxM.11.0440	359.677	0.0773045	0.143074	0.588981	0.745322
LmxM.11.0450	645.512	0.0711127	0.192011	0.711117	0.828974
LmxM.11.0460	318.994	-0.160215	0.172756	0.353715	0.54373
LmxM.11.0470	991.643	0.290297	0.156186	0.0630746	0.16917
LmxM.11.0475	253.627	-1.07227	0.150101	9.08564e-13	5.09862e-11
LmxM.11.0480	380.237	0.571422	0.193679	0.00317408	0.0178011
LmxM.11.0490	95.0058	0.366095	0.295805	0.215856	0.394236
LmxM.11.0500	137.185	-0.254876	0.257517	0.322298	0.513017
LmxM.11.0510	311.741	-0.316471	0.182308	0.0825795	0.204451
LmxM.11.0520	653.572	0.896556	0.169911	1.31579e-07	3.03601e-06
LmxM.11.0530	294.201	0.0438266	0.137023	0.749083	0.855993
LmxM.11.0540	561.649	0.0163003	0.176593	0.926456	0.959819
LmxM.11.0550	1196.53	0.229714	0.217684	0.291306	0.480802
LmxM.11.0560	945.944	0.217036	0.166236	0.191693	0.365035
LmxM.11.0570	766.534	0.326655	0.236425	0.167082	0.332426
LmxM.11.0580	1211.83	0.395617	0.160584	0.0137544	0.055574
LmxM.11.0590	668.914	0.0825726	0.125847	0.511738	0.683254
LmxM.11.0600	442.055	-0.32063	0.164069	0.0506721	0.144817
LmxM.11.0610	188.683	0.366448	0.231604	0.113599	0.25443
LmxM.11.0620	709.236	-0.113208	0.185088	0.540775	0.70574
LmxM.11.0630	1427.94	1.00116	0.156657	1.65022e-10	6.63813e-09
LmxM.11.0640	1534.7	-0.0351753	0.130931	0.788195	0.881146
LmxM.11.0650	262.232	0.0531614	0.172645	0.75814	0.862178
LmxM.11.0660	850.904	-0.295787	0.200049	0.139253	0.292774
LmxM.11.0660a	118.329	0.405336	0.276395	0.142509	0.29725
LmxM.11.0670	613.567	0.201469	0.303656	0.507025	0.680698
LmxM.11.0675	57.4692	-0.193871	0.299211	0.517025	0.686572
LmxM.11.0690	449.75	-0.355484	0.190682	0.0622826	0.168115
LmxM.11.0700	520.867	0.011263	0.166166	0.945959	0.972455
LmxM.11.0710	387.761	-0.0963897	0.165476	0.56023	0.720579
LmxM.11.0720	2003.08	-0.41208	0.100541	4.1561e-05	0.000505122
LmxM.11.0730	680.784	0.178517	0.108513	0.0999435	0.233775
LmxM.11.0740	529.459	0.670918	0.147853	5.68643e-06	8.89765e-05
LmxM.11.0750	664.25	0.115945	0.188172	0.537787	0.70376
LmxM.11.0760	4303.29	0.212183	0.138011	0.124187	0.271258
LmxM.11.0770	11992.4	0.00654947	0.10032	0.947946	0.973154
LmxM.11.0790	673.881	-0.183478	0.158123	0.245905	0.430401
LmxM.11.0800	190.206	-0.233627	0.167229	0.162399	0.325622
LmxM.11.0810	703.357	0.616247	0.133523	3.92567e-06	6.44193e-05
LmxM.11.0820	2265.93	0.834025	0.230808	0.000302095	0.0026846
LmxM.11.0830	770.327	-0.0913286	0.2002	0.648256	0.78988
LmxM.11.0840	528.909	-0.0157066	0.215064	0.941781	0.970058
LmxM.11.0850	703.408	0.153993	0.193181	0.425368	0.611645
LmxM.11.0860	868.678	0.0254426	0.1622	0.875355	0.934459
LmxM.11.0870	1356.07	0.227251	0.190267	0.232328	0.414148
LmxM.11.0880	1006.92	0.489734	0.10004	9.81135e-07	1.91817e-05
LmxM.11.0890	460.641	0.431523	0.183372	0.0186092	0.0699075
LmxM.11.0900	434.915	0.652583	0.184965	0.000418482	0.00350271
LmxM.11.0910	693.204	0.00584125	0.163827	0.971557	0.984913
LmxM.11.0920	653.117	0.10725	0.149228	0.472328	0.6528
LmxM.11.0930	236.739	0.209794	0.155585	0.177522	0.346693
LmxM.11.0940	790.554	0.195753	0.153846	0.203234	0.379228
LmxM.11.0950	1118.84	-0.340764	0.204387	0.0954648	0.226954
LmxM.11.0960	5643.77	0.212962	0.196186	0.277697	0.46672
LmxM.11.0970	6650.47	0.441667	0.23325	0.0582863	0.159904
LmxM.11.0980	246.81	-0.288343	0.182662	0.114437	0.256117
LmxM.11.0990	385.671	-0.103979	0.136038	0.444665	0.628589
LmxM.11.1000	1767.49	-0.229767	0.248566	0.355293	0.545235
LmxM.11.1010	872.088	-0.163635	0.120978	0.176183	0.344892
LmxM.11.1020	180.124	-0.0365034	0.197298	0.853216	0.922195
LmxM.11.1030	1461.21	0.468805	0.164283	0.00432199	0.0228172
LmxM.11.1040	672.36	-0.0845837	0.228479	0.711231	0.828974
LmxM.11.1050	2091.34	0.454605	0.117664	0.000111741	0.00116229
LmxM.11.1070	726.21	-0.282946	0.162691	0.0820068	0.203473
LmxM.11.1080	453.313	-0.304343	0.151664	0.0447823	0.132568
LmxM.11.1090	30.9893	-0.0750851	0.294074	0.798471	0.886912
LmxM.11.1100	2995.9	0.446492	0.215784	0.0385311	0.1183
LmxM.11.1120	327.023	-0.125306	0.14291	0.380585	0.569531
LmxM.11.1130	2466.97	0.285002	0.249408	0.253159	0.438876
LmxM.11.1130partial	826.639	-0.493108	0.298719	0.0987912	0.23207
LmxM.11.1160	948.345	0.339255	0.171137	0.0474394	0.138619
LmxM.11.1170	2531.13	0.296625	0.157192	0.059157	0.1615
LmxM.11.1180	603.393	-0.146651	0.11961	0.22017	0.399028
LmxM.11.1190	2783.56	-0.295889	0.19384	0.126894	0.274819
LmxM.11.1200	771.259	-0.406664	0.140924	0.0039054	0.0210948
LmxM.11.1210	2907.72	0.163465	0.117212	0.163133	0.32639
LmxM.11.1220	815.127	-0.599753	0.241053	0.0128443	0.0526453
LmxM.11.1220a	1788.03	-0.0888204	0.283778	0.754286	0.859278
LmxM.11.1230	284.71	-0.468474	0.286498	0.102013	0.236883
LmxM.11.1240	359.958	-0.22046	0.297942	0.459335	0.640954
LmxM.11.1250	1707.84	-0.763183	0.197188	0.000108689	0.00113903
LmxM.11.1260	133.768	-0.412165	0.192354	0.032134	0.104631
LmxM.11.1270	318.16	0.293423	0.178238	0.0997143	0.233454
LmxM.11.1280	610.457	-0.0995662	0.141583	0.48191	0.660189
LmxM.11.1290	562.929	1.05788	0.193061	4.26548e-08	1.10417e-06
LmxM.11.1300	121.189	-0.446128	0.294845	0.130256	0.279613
LmxM.11.1310	378.364	0.298548	0.183754	0.104222	0.239441
LmxM.11.1320	499.11	0.110556	0.255515	0.665248	0.799061
LmxM.11.1330	965.802	0.712326	0.112975	2.87859e-10	1.12315e-08
LmxM.11.1340	676.504	-0.400937	0.197364	0.0422087	0.12664
LmxM.11.1350	358.964	0.158786	0.159481	0.319423	0.510167
LmxM.11.1360	551.256	0.0877491	0.164324	0.593342	0.748449
LmxM.11.1370	366.736	0.119873	0.245476	0.625317	0.772701
LmxM.11.1380	236.778	-0.438054	0.19507	0.0247285	0.0862651
LmxM.12_105940	1437.13	0.53098	0.224589	0.0180678	0.0684963
LmxM.12_20327	697.24	-0.117912	0.141939	0.406132	0.593879
LmxM.12_255117	183.642	0.408244	0.210664	0.0526358	0.148972
LmxM.12_260513	589.003	1.82869	0.25669	1.04731e-12	5.80553e-11
LmxM.12_273981	14.6463	-0.35879	0.296347	0.226007	0.406454
LmxM.12_279523	153.666	0.736627	0.26395	0.00525817	0.0265263
LmxM.12_285464	635.149	0.573817	0.170976	0.0007904	0.00592377
LmxM.12_340742	470.676	-0.176527	0.231107	0.444967	0.628685
LmxM.12_389271	110.592	-0.553103	0.236451	0.0193261	0.0717996
LmxM.12_390601	310.234	-0.44033	0.214078	0.0396991	0.120987
LmxM.12_407974	278.255	-0.444335	0.177272	0.0121927	0.0507467
LmxM.12_477510	307.427	-0.717844	0.149791	1.64873e-06	3.00373e-05
LmxM.12_502033	180.075	-0.579298	0.190151	0.00231511	0.0140166
LmxM.12_65775	215.818	-0.974101	0.241829	5.62408e-05	0.000648654
LmxM.12_84344	294.176	-0.175632	0.210295	0.403623	0.591637
LmxM.12.0010	126.062	-0.319431	0.292211	0.274327	0.463207
LmxM.12.0020	125.434	-0.17176	0.264188	0.515601	0.686238
LmxM.12.0030	457.598	0.00482305	0.206501	0.981366	0.990913
LmxM.12.0040	470.466	0.220767	0.186617	0.236812	0.419741
LmxM.12.0045	46.121	-0.197192	0.30053	0.51173	0.683254
LmxM.12.0050	283.096	-0.457941	0.156562	0.00344483	0.019119
LmxM.12.0060	482.373	0.14795	0.163983	0.366938	0.556961
LmxM.12.0070	299.558	0.0993094	0.260735	0.703291	0.823813
LmxM.12.0075	19.4685	-0.332272	0.295678	0.261114	0.4478
LmxM.12.0080	107.79	-0.15477	0.249417	0.534911	0.701984
LmxM.12.0090	120.963	-0.13734	0.255978	0.591593	0.747318
LmxM.12.0100	322.627	-0.409647	0.145059	0.0047427	0.0243821
LmxM.12.0110	298.564	0.0911756	0.178768	0.610036	0.761267
LmxM.12.0120	624.024	-0.170334	0.161184	0.290619	0.480205
LmxM.12.0130	1368.4	0.298541	0.211771	0.158617	0.320298
LmxM.12.0140	792.713	0.0717697	0.23673	0.76176	0.864511
LmxM.12.0150	293.739	0.210124	0.136161	0.12278	0.269092
LmxM.12.0160	1033.87	-0.362878	0.205244	0.0770548	0.194559
LmxM.12.0170	184.928	0.174129	0.193335	0.367768	0.557509
LmxM.12.0180	454.404	-0.378282	0.155891	0.0152417	0.0599838
LmxM.12.0190	837.754	-0.223559	0.104032	0.0316388	0.103426
LmxM.12.0200	675.844	-0.101353	0.114266	0.375087	0.564275
LmxM.12.0210	520.119	0.0403266	0.180063	0.82279	0.902617
LmxM.12.0220	787.673	-0.0854475	0.131915	0.517147	0.686634
LmxM.12.0230	628.505	-0.334848	0.16678	0.0446727	0.132286
LmxM.12.0240	779.343	0.0373459	0.151164	0.804866	0.891669
LmxM.12.0250	2103.46	0.56504	0.194956	0.00375201	0.0204613
LmxM.12.0260	1456.15	0.149039	0.20209	0.460825	0.642343
LmxM.12.0270	311.684	-0.289236	0.132993	0.0296435	0.0984255
LmxM.12.0280	1424	0.454026	0.212912	0.0329693	0.10667
LmxM.12.0290	1000.92	-0.355679	0.123263	0.00390757	0.0210948
LmxM.12.0300	879.219	-0.0837331	0.132013	0.525899	0.693795
LmxM.12.0310	405.329	-0.352276	0.165182	0.0329532	0.10667
LmxM.12.0320	1886.8	-0.129762	0.116307	0.264556	0.452167
LmxM.12.0330	536.467	-0.000994871	0.19694	0.995969	0.998416
LmxM.12.0340	1045.98	-0.128034	0.185776	0.490707	0.665999
LmxM.12.0350	1160.82	0.442431	0.142552	0.00191152	0.0120594
LmxM.12.0360	684.738	0.0495551	0.161928	0.75958	0.863168
LmxM.12.0370	444.837	-0.528771	0.125134	2.38256e-05	0.000310758
LmxM.12.0380	2218.07	0.280695	0.207025	0.175147	0.343975
LmxM.12.0390	893.429	0.0506455	0.135917	0.70943	0.828582
LmxM.12.0400	2709.24	1.20964	0.275592	1.13734e-05	0.000164119
LmxM.12.0405	247.344	0.081689	0.185516	0.659695	0.795924
LmxM.12.0410	924.258	-0.16347	0.184355	0.375232	0.564361
LmxM.12.0420	99.7767	-0.28429	0.193615	0.142016	0.296456
LmxM.12.0430	227.675	-0.287118	0.152432	0.0596216	0.162476
LmxM.12.0440	296.705	0.166154	0.149257	0.26562	0.453644
LmxM.12.0450	914.334	0.146799	0.121006	0.22507	0.405377
LmxM.12.0460	271.069	-0.460229	0.183061	0.0119345	0.0498604
LmxM.12.0470	10.8307	-0.258984	0.304073	0.394372	0.582019
LmxM.12.0480	155.652	-0.988286	0.282443	0.00046689	0.00385163
LmxM.12.0490	313.815	0.194289	0.201902	0.3359	0.526676
LmxM.12.0500	171.345	-0.0952786	0.250638	0.703838	0.824158
LmxM.12.0510	88.4052	-0.326039	0.281545	0.24685	0.431643
LmxM.12.0520	194.752	0.198719	0.229913	0.387412	0.575556
LmxM.12.0530	1233.59	-0.304353	0.188691	0.106752	0.243646
LmxM.12.0540	421.926	-0.120585	0.15338	0.431761	0.616966
LmxM.12.0550	386.223	0.0148779	0.140857	0.91588	0.955834
LmxM.12.0560	719.565	0.0260224	0.163038	0.873189	0.933462
LmxM.12.0570	982.718	0.176646	0.123628	0.153046	0.312377
LmxM.12.0590	480.089	-0.296424	0.178384	0.0965692	0.228801
LmxM.12.0600	917.268	0.139067	0.137418	0.311536	0.501713
LmxM.12.0610	254.931	-0.0587186	0.203639	0.773081	0.871618
LmxM.12.0620	653.467	0.0258725	0.128839	0.840844	0.914477
LmxM.12.0630	939.966	0.071798	0.14939	0.630795	0.77669
LmxM.12.0640	851.674	0.501406	0.162684	0.00205562	0.012791
LmxM.12.0650	699.725	0.00766004	0.159319	0.961652	0.980308
LmxM.12.0660	1166.13	0.420778	0.148802	0.00468748	0.0241439
LmxM.12.0670	3761.99	0.698391	0.204532	0.0006388	0.00496778
LmxM.12.0680	631.843	-0.131825	0.167385	0.430958	0.61611
LmxM.12.0690	289.587	-0.173517	0.242221	0.473769	0.65374
LmxM.12.0700	576.883	0.556183	0.119681	3.36456e-06	5.6643e-05
LmxM.12.0710	1237.99	-0.120205	0.219383	0.583744	0.740245
LmxM.12.0850	1067.21	2.72605	0.264251	5.9569e-25	1.23078e-22
LmxM.12.0867	643.068	0.475354	0.161184	0.00318664	0.0178605
LmxM.12.0870partial	149.503	0.274223	0.188094	NA	NA
LmxM.12.0890	0	NA	NA	NA	NA
LmxM.12.0891	29.7427	-0.0116042	0.0566868	NA	NA
LmxM.12.0905	141.035	-0.00759449	0.303285	0.980022	0.990496
LmxM.12.0910	57.4973	1.46595	0.270757	6.15384e-08	1.52854e-06
LmxM.12.0980	1413.19	0.706983	0.300357	0.0185822	0.0698639
LmxM.12.0990	1460.05	0.67158	0.288148	0.0197704	0.0728574
LmxM.12.1090	27.324	0.00272228	0.270372	0.991967	0.996791
LmxM.12.1100	703.804	-0.308399	0.117161	0.00848174	0.0384575
LmxM.12.1110	1137.96	-0.088613	0.143665	0.537365	0.703512
LmxM.12.1120	1935.57	0.244091	0.165674	0.140664	0.294581
LmxM.12.1130	1670.57	0.70364	0.111157	2.44919e-10	9.68935e-09
LmxM.12.1140	369.652	0.676201	0.220432	0.00215775	0.013281
LmxM.12.1150	923.813	-0.146122	0.113783	0.199063	0.374057
LmxM.12.1160	634.97	-0.435857	0.141076	0.00200478	0.0125606
LmxM.12.1170	662.204	-0.286843	0.149924	0.0557155	0.154896
LmxM.12.1180	581.138	0.295049	0.126642	0.0198172	0.0729387
LmxM.12.1190	1060.17	0.0729504	0.105082	0.487544	0.663513
LmxM.12.1200	1262.7	0.198923	0.166261	0.23152	0.413263
LmxM.12.1210	542.797	0.207828	0.128529	0.105885	0.242043
LmxM.12.1220	941.232	0.206366	0.126589	0.10306	0.237796
LmxM.12.1230	536.221	-0.0645388	0.120515	0.592288	0.747742
LmxM.12.1240	511.788	-0.167345	0.248481	0.500647	0.675982
LmxM.12.1250	798.276	-0.553311	0.133422	3.36734e-05	0.000418775
LmxM.12.1260	1233.96	-0.408214	0.117351	0.000504083	0.00408905
LmxM.12.1270	1321.61	0.767244	0.164269	3.00234e-06	5.16937e-05
LmxM.12.1280	536.593	0.074015	0.170641	0.664473	0.798509
LmxM.12.1290	370.245	-0.42487	0.13499	0.00164717	0.0107266
LmxM.12.1300	311.557	0.0246063	0.209096	0.906322	0.950622
LmxM.12.1310	442.881	-0.420233	0.117239	0.000337818	0.00294167
LmxM.12.1320	618.199	-0.349702	0.133071	0.00859065	0.0388545
LmxM.12.1330	978.648	0.264174	0.235036	0.261025	0.447732
LmxM.12.1340	606.737	-0.0613919	0.14143	0.664229	0.798322
LmxM.13_117731	188.786	0.121449	0.291019	0.676441	0.805545
LmxM.13_158814	549.086	-0.233511	0.298828	0.434553	0.61969
LmxM.13_172912	147.707	-0.384147	0.217474	0.0773274	0.195111
LmxM.13_191476	221.81	0.908723	0.164431	3.26762e-08	8.71141e-07
LmxM.13_214298	1.99956	-0.30396	0.218435	0.164065	0.327733
LmxM.13_22199	1059.68	0.599565	0.288735	0.0378456	0.117145
LmxM.13_27011	81.081	-0.723839	0.253907	0.0043608	0.0229422
LmxM.13_332574	0	NA	NA	NA	NA
LmxM.13_35696	819.502	0.221485	0.247329	0.370516	0.559808
LmxM.13_384638	204.503	-0.594461	0.178262	0.000853724	0.00628499
LmxM.13_411910	321.132	-0.229818	0.159482	0.149578	0.307371
LmxM.13_421550	92.1643	-0.0266517	0.241983	0.912299	0.953711
LmxM.13_473248	208.249	-0.43086	0.216651	0.0467313	0.137023
LmxM.13_503797	121.681	-1.52442	0.196241	7.96548e-15	5.7019e-13
LmxM.13_5093	352.113	-0.149911	0.149133	0.314792	0.5049
LmxM.13_516338	604.752	0.0774135	0.18986	0.683464	0.810985
LmxM.13_543655	445.886	-0.492645	0.225528	0.0289321	0.096913
LmxM.13_551909	1142.67	0.106854	0.162728	0.511412	0.683254
LmxM.13_555242	142.254	0.081061	0.197135	0.680929	0.80871
LmxM.13_583908	59.9442	-0.408687	0.271641	0.132449	0.282652
LmxM.13.0010	350.882	-0.0355681	0.142478	0.802867	0.890003
LmxM.13.0020	462.929	-0.0992169	0.146567	0.498444	0.673306
LmxM.13.0030	1067.29	-0.189398	0.169322	0.263325	0.450588
LmxM.13.0040	335.311	-0.00854601	0.138577	0.950826	0.973967
LmxM.13.0050	190.714	-0.206573	0.263331	0.432771	0.617826
LmxM.13.0060	338.588	-0.505373	0.144336	0.00046289	0.0038221
LmxM.13.0070	739.858	0.15504	0.153907	0.313758	0.503619
LmxM.13.0080	1521.26	-0.00266946	0.161529	0.986815	0.994252
LmxM.13.0090	592.225	0.216197	0.173538	0.212831	0.390641
LmxM.13.0100	376.278	-0.646944	0.166656	0.000103637	0.001093
LmxM.13.0110	1155.99	0.213414	0.155003	0.168563	0.33415
LmxM.13.0120	385.301	-0.51195	0.16981	0.0025711	0.0151083
LmxM.13.0130	785.695	0.942849	0.196105	1.52549e-06	2.80166e-05
LmxM.13.0140	641.268	0.0102138	0.242145	0.966355	0.983056
LmxM.13.0150	480.687	0.0825372	0.170936	0.629199	0.775494
LmxM.13.0160	2488.76	1.47966	0.230374	1.33732e-10	5.45181e-09
LmxM.13.0170	718.954	-0.119785	0.136003	0.378449	0.567267
LmxM.13.0180	180.727	-0.110023	0.174501	0.528365	0.69614
LmxM.13.0190	717.178	0.734891	0.247053	0.00293345	0.0167829
LmxM.13.0200	1036.9	-0.961764	0.178004	6.55232e-08	1.61221e-06
LmxM.13.0210	999.571	-0.704707	0.162075	1.3736e-05	0.000192112
LmxM.13.0220	666.763	0.189987	0.238002	0.424719	0.611379
LmxM.13.0230	297.378	-0.192371	0.148428	0.194956	0.369393
LmxM.13.0240	390.459	0.077662	0.265626	0.770001	0.870099
LmxM.13.0250	673.864	0.0503741	0.150389	0.737656	0.848865
LmxM.13.0260	415.106	-0.0081973	0.195574	0.966567	0.983113
LmxM.13.0270	2206.76	-0.121907	0.149326	0.414281	0.601823
LmxM.13.0280	106759	-0.429475	0.242279	0.0762872	0.192968
LmxM.13.0290partial	4838.81	-1.06674	0.251586	2.23452e-05	0.000292709
LmxM.13.0300	9227.79	-0.038191	0.100004	0.702541	0.823466
LmxM.13.0390	9031.75	-0.357231	0.244873	0.144608	0.300145
LmxM.13.0400	739.377	-0.194009	0.171958	0.259221	0.445394
LmxM.13.0410	789.734	-0.254577	0.116192	0.0284519	0.0957631
LmxM.13.0420	738.654	-0.00583634	0.168851	0.972427	0.985434
LmxM.13.0430	1347.37	0.860565	0.143958	2.26061e-09	7.55559e-08
LmxM.13.0440	513.853	-0.26495	0.211101	0.209448	0.386521
LmxM.13.0450	3502.39	-0.257705	0.226248	0.254687	0.440099
LmxM.13.0460	568.191	0.701142	0.276887	0.0113341	0.0482162
LmxM.13.0470	507.518	-0.368062	0.135299	0.00652102	0.0314163
LmxM.13.0480	1001.34	0.0434481	0.235484	0.853617	0.922378
LmxM.13.0490	1384.53	0.0828541	0.111346	0.456807	0.638583
LmxM.13.0500	1807.44	0.0813143	0.189616	0.668042	0.800685
LmxM.13.0510	222.798	-0.563338	0.19429	0.003738	0.020422
LmxM.13.0520	289.196	0.0259882	0.235426	0.912102	0.953711
LmxM.13.0530	796.906	-0.149546	0.116746	0.200212	0.375685
LmxM.13.0540	466.968	0.153806	0.179627	0.391857	0.579437
LmxM.13.0550	863.277	0.0863616	0.107629	0.422321	0.609136
LmxM.13.0560	8755.74	0.00593857	0.165522	0.97138	0.984913
LmxM.13.0570	3315.55	-0.0382701	0.201491	0.849361	0.919668
LmxM.13.0580	2032.47	0.125883	0.133143	0.344419	0.534138
LmxM.13.0590	306.016	-0.0438675	0.164543	0.789776	0.881661
LmxM.13.0600	453.926	-0.137499	0.170403	0.41972	0.606722
LmxM.13.0610	186.478	-0.353214	0.298414	0.236556	0.419536
LmxM.13.0620	792.319	-0.219792	0.15958	0.168414	0.334108
LmxM.13.0630	928.855	-0.641813	0.160215	6.17717e-05	0.000705486
LmxM.13.0640	2278.45	0.0948702	0.129296	0.463105	0.644433
LmxM.13.0650	764.716	-0.522024	0.173382	0.0026053	0.0152706
LmxM.13.0660	661.572	1.16513	0.136551	1.43107e-17	1.44554e-15
LmxM.13.0670	2385.92	0.212011	0.215914	0.326136	0.517075
LmxM.13.0680	947.026	0.356567	0.117716	0.00245331	0.0146154
LmxM.13.0690	972.471	0.722029	0.236374	0.00225357	0.013759
LmxM.13.0700	143.906	-0.449824	0.175864	0.0105337	0.0456007
LmxM.13.0710	444.793	0.511953	0.165868	0.00202526	0.0126453
LmxM.13.0720	368.433	-0.245584	0.142312	0.0844054	0.207779
LmxM.13.0730	1434.68	-0.272404	0.133997	0.0420607	0.126238
LmxM.13.0740	1056.62	-0.0547238	0.208286	0.792756	0.883437
LmxM.13.0750	312.96	0.0640984	0.234811	0.784869	0.8797
LmxM.13.0760	1132.97	-0.024385	0.129682	0.850847	0.920766
LmxM.13.0770	498.632	-0.372784	0.125037	0.00286946	0.0165103
LmxM.13.0780	774.774	-0.0823168	0.131621	0.531703	0.699321
LmxM.13.0790	395.387	-0.228053	0.154669	0.14036	0.294178
[truncated: 7,171 more rows]

## Sheet: padj<0.05
Gene ID	baseMean	log2FoldChange	lfcSE	stat	pvalue	padj
LmxM.08_29.1760	6183.68	3.02386	0.15605	19.3775	1.19524e-83	1.08659e-79
LmxM.24.1560	1822.26	3.0021	0.229578	13.0766	4.4787e-39	2.03579e-36
LmxM.18.1640	1655.62	2.91334	0.172817	16.8579	9.17564e-64	2.08539e-60
LmxM.32.0610	395.457	2.815	0.244785	11.4999	1.32081e-30	4.0025e-28
LmxM.36.4230	570.034	2.81208	0.212917	13.2074	7.9473e-40	3.80258e-37
LmxM.08_29.1170	738.236	2.7392	0.146011	18.7602	1.59743e-78	7.26113e-75
LmxM.12.0850	1067.21	2.72605	0.264251	10.3161	5.9569e-25	1.23078e-22
LmxM.14.1120b	206.804	2.64571	0.304564	8.68688	3.72513e-18	4.18088e-16
LmxM.16_570431	2181.64	2.54855	0.249491	10.215	1.69898e-24	3.15213e-22
LmxM.34.5340	515.176	2.45434	0.19635	12.4998	7.48503e-36	2.83527e-33
LmxM.09.1320	1114.43	2.44372	0.174342	14.0168	1.22995e-44	1.0165e-41
LmxM.10.0180	473.677	2.34671	0.227825	10.3005	7.00922e-25	1.41602e-22
LmxM.33.0410	669.187	2.24523	0.166311	13.5002	1.55997e-41	9.45446e-39
LmxM.08_29.1030	858.28	2.2339	0.196311	11.3794	5.29578e-30	1.5045e-27
LmxM.28.1930	1225.73	2.22495	0.29729	7.4841	7.20387e-14	4.54794e-12
LmxM.10.0470	3697.48	2.22383	0.276197	8.05159	8.17224e-16	6.57467e-14
LmxM.08_29.1750	900.113	2.22142	0.215969	10.2858	8.16249e-25	1.61316e-22
LmxM.02.0550	878.8	2.19979	0.125615	17.5121	1.15775e-68	3.50835e-65
LmxM.16.1425partial	422.758	2.17845	0.244988	8.89204	5.99948e-19	7.37044e-17
LmxM.32.0794	1781.86	2.13072	0.251692	8.46556	2.54927e-17	2.41411e-15
LmxM.30.0930	910.8	2.11008	0.157013	13.4389	3.57889e-41	2.03348e-38
LmxM.16.1430	7435.5	2.10942	0.130652	16.1453	1.22459e-58	2.22654e-55
LmxM.17.0260	1191.12	2.08717	0.260402	8.0152	1.09957e-15	8.61743e-14
LmxM.09.0930	3305.39	2.0457	0.262664	7.78829	6.79217e-15	4.9006e-13
LmxM.18.1080	1151.77	2.0282	0.14315	14.1683	1.43844e-45	1.45299e-42
LmxM.31.1910	1574.41	2.00157	0.166521	12.02	2.79053e-33	9.06026e-31
LmxM.33.3955	999.575	1.97319	0.235947	8.36283	6.1229e-17	5.62255e-15
LmxM.36.3620	3658.61	1.96812	0.152619	12.8957	4.75948e-38	1.96675e-35
LmxM.34.4800	618.168	1.94752	0.150484	12.9417	2.61655e-38	1.13272e-35
LmxM.36.3180	1669.34	1.91589	0.227817	8.40978	4.10797e-17	3.85006e-15
LmxM.31.3970	459.878	1.8919	0.150744	12.5504	3.95711e-36	1.56409e-33
LmxM.27.2020	5191.64	1.88592	0.232807	8.1008	5.45976e-16	4.51224e-14
LmxM.10.0185	143.22	1.88217	0.1909	9.85945	6.23883e-23	1.01281e-20
LmxM.19.0520	1699.43	1.85664	0.270937	6.85265	7.2494e-12	3.60133e-10
LmxM.29.2620	224.625	1.85235	0.18288	10.1288	4.11751e-24	7.19852e-22
LmxM.27.2450	153.667	1.84509	0.225041	8.19891	2.42585e-16	2.12052e-14
LmxM.12_260513	589.003	1.82869	0.25669	7.12414	1.04731e-12	5.80553e-11
LmxM.10.0460	7951.79	1.82776	0.289363	6.31649	2.6757e-10	1.04848e-08
LmxM.25.1000	1223.82	1.80853	0.19989	9.04762	1.46116e-19	1.8709e-17
LmxM.07.0310	809.579	1.80775	0.162423	11.1299	8.97365e-29	2.26244e-26
LmxM.27.0680	14264.5	1.80675	0.266317	6.7842	1.16728e-11	5.61469e-10
LmxM.36.4780	956.304	1.80442	0.148331	12.1648	4.78378e-34	1.67267e-31
LmxM.17.0200	1900.88	1.76672	0.234374	7.53807	4.76992e-14	3.05375e-12
LmxM.32.0990	766.902	1.75109	0.243902	7.1795	6.99669e-13	4.00043e-11
LmxM.27.0670	226.499	1.7209	0.208851	8.23987	1.72392e-16	1.53648e-14
LmxM.08_29.1100	907.892	1.71412	0.268084	6.39396	1.61648e-10	6.5313e-09
LmxM.10.0260	2407.21	1.70529	0.266701	6.39401	1.61588e-10	6.5313e-09
LmxM.36.5870	631.814	1.70088	0.207954	8.17909	2.85988e-16	2.47611e-14
LmxM.04.0280	1141.79	1.69646	0.17642	9.61606	6.83983e-22	1.00292e-19
LmxM.36.2070	656.776	1.68538	0.25503	6.60857	3.88048e-11	1.7551e-09
LmxM.30.1800a	3072.19	1.65477	0.278981	5.93147	3.00233e-09	9.85348e-08
LmxM.02.0310	1049.38	1.65078	0.165406	9.98014	1.86205e-23	3.1348e-21
LmxM.06.1260	8615.62	1.64204	0.235215	6.98101	2.93071e-12	1.57651e-10
LmxM.08.1091	209.763	1.64203	0.223518	7.34628	2.03794e-13	1.24342e-11
LmxM.30.0760	1278.65	1.63797	0.235797	6.94654	3.74348e-12	1.96717e-10
LmxM.10.0390	505.736	1.63658	0.26456	6.18604	6.16959e-10	2.24351e-08
LmxM.33.3480	174.383	1.6343	0.196332	8.32415	8.49328e-17	7.67816e-15
LmxM.13.1070	1945.6	1.63141	0.258078	6.32138	2.59242e-10	1.02025e-08
LmxM.22.0360	366.64	1.63101	0.148677	10.9702	5.31777e-28	1.27221e-25
LmxM.21.1250	1925.5	1.61412	0.190603	8.46847	2.48639e-17	2.37934e-15
LmxM.15.1480	1498.66	1.60397	0.199135	8.05468	7.96838e-16	6.4679e-14
LmxM.30.3070	5268.19	1.58822	0.232277	6.83759	8.05385e-12	3.9577e-10
LmxM.30.0010	3857.7	1.58696	0.272199	5.83014	5.538e-09	1.74208e-07
LmxM.32_98857	40.0029	1.57994	0.281213	5.61831	1.92839e-08	5.45604e-07
LmxM.28.2480	1523.81	1.57769	0.299966	5.25958	1.44388e-07	3.28158e-06
LmxM.21.1570	796.731	1.56884	0.236315	6.63874	3.1638e-11	1.43811e-09
LmxM.08_29.1570	1090.02	1.5678	0.264084	5.93677	2.90692e-09	9.57492e-08
LmxM.23.1025	918.144	1.55979	0.178744	8.7264	2.62907e-18	3.02542e-16
LmxM.36.3300	674.167	1.55958	0.127333	12.2481	1.72029e-34	6.25567e-32
LmxM.20.1400	996.559	1.54811	0.182099	8.50146	1.87222e-17	1.81067e-15
LmxM.04.0130	501.997	1.53266	0.262748	5.83321	5.43719e-09	1.72186e-07
LmxM.36.5830	736.608	1.53015	0.22471	6.80943	9.79869e-12	4.73829e-10
LmxM.04.0625	219.626	1.52988	0.224603	6.8115	9.65894e-12	4.69569e-10
LmxM.16.1100	991.773	1.52852	0.173793	8.79502	1.43018e-18	1.68854e-16
LmxM.34.2400	842.77	1.52481	0.131337	11.6099	3.67102e-31	1.1508e-28
LmxM.30.0880	2985.54	1.52182	0.293678	5.18194	2.19588e-07	4.84533e-06
LmxM.20.0150	859.797	1.50225	0.261183	5.7517	8.83504e-09	2.65958e-07
LmxM.28.1280	740.111	1.49382	0.232462	6.42606	1.30952e-10	5.38679e-09
LmxM.13.0160	2488.76	1.47966	0.230374	6.42287	1.33732e-10	5.45181e-09
LmxM.33.1175	243.389	1.47746	0.172081	8.58587	9.0152e-18	9.52991e-16
LmxM.14.0640	3215.55	1.47102	0.24856	5.91819	3.25513e-09	1.06066e-07
LmxM.12.0910	57.4973	1.46595	0.270757	5.41427	6.15384e-08	1.52854e-06
LmxM.08_29.1000	1380.1	1.46029	0.104174	14.0178	1.21345e-44	1.0165e-41
LmxM.04.0310	1745.42	1.45496	0.300305	4.84494	1.26653e-06	2.37892e-05
LmxM.09.0920	2595.73	1.45218	0.232171	6.2548	3.98036e-10	1.52681e-08
LmxM.34.3960	255.371	1.44881	0.198492	7.29911	2.89684e-13	1.73258e-11
LmxM.28.2890	531.693	1.4435	0.176653	8.17139	3.04856e-16	2.61457e-14
LmxM.30.1800	3639.45	1.43921	0.289166	4.9771	6.45425e-07	1.3275e-05
LmxM.15.1240	8659.27	1.4254	0.278273	5.1223	3.01832e-07	6.5177e-06
LmxM.30.0810	802.754	1.41779	0.26415	5.36737	7.98942e-08	1.92657e-06
LmxM.29.2850	513.627	1.4148	0.233208	6.06669	1.30573e-09	4.60093e-08
LmxM.30.1230	536.803	1.40277	0.150586	9.31542	1.21469e-20	1.67314e-18
LmxM.05.0370	519.235	1.38845	0.173106	8.02079	1.05065e-15	8.30564e-14
LmxM.16.0360	848.015	1.38472	0.136422	10.1503	3.30493e-24	6.00902e-22
LmxM.28_738754	30.8327	1.3776	0.302277	4.55742	5.17853e-06	8.2593e-05
LmxM.30.0090	618.879	1.35347	0.208145	6.50254	7.89725e-11	3.35485e-09
LmxM.17.0191	748.753	1.35296	0.238368	5.67594	1.37933e-08	4.00622e-07
LmxM.21.0180	585.051	1.34749	0.201901	6.67399	2.48938e-11	1.15464e-09
LmxM.22.1170	564.623	1.34284	0.235867	5.69323	1.24661e-08	3.64402e-07
LmxM.30.0350	12669.7	1.34122	0.281171	4.77014	1.84102e-06	3.32078e-05
LmxM.13.1210	1678.94	1.33793	0.247007	5.41657	6.07528e-08	1.51732e-06
LmxM.19.0080	1335.21	1.33618	0.137445	9.72154	2.44053e-22	3.82533e-20
LmxM.09.0210	960.333	1.33437	0.227898	5.85511	4.76698e-09	1.53133e-07
LmxM.34_1567697	396.755	1.33286	0.138103	9.65118	4.85937e-22	7.36276e-20
LmxM.24.1280	6097.12	1.32521	0.272385	4.86522	1.14332e-06	2.18819e-05
LmxM.04.0040	943.923	1.3162	0.256514	5.13111	2.88041e-07	6.23473e-06
LmxM.32.1170	648.377	1.30591	0.174834	7.46945	8.0531e-14	5.04902e-12
LmxM.15_455510	3961.75	1.30256	0.275682	4.72485	2.30281e-06	4.05714e-05
LmxM.33.1030	542.403	1.30199	0.136321	9.55091	1.28564e-21	1.85519e-19
LmxM.26.2380	1593.74	1.29824	0.182811	7.10153	1.23386e-12	6.71681e-11
LmxM.27_850316	685.262	1.29323	0.291853	4.43111	9.37508e-06	0.000138359
LmxM.23.0690	2425.56	1.29322	0.199611	6.47866	9.25386e-11	3.89476e-09
LmxM.33.3600	965.477	1.28576	0.195448	6.57854	4.751e-11	2.11722e-09
LmxM.26.0500	395.674	1.285	0.160596	8.00146	1.22951e-15	9.55342e-14
LmxM.28.2610	731.904	1.2827	0.166011	7.72658	1.10471e-14	7.84603e-13
LmxM.18.1090	667.407	1.28083	0.150006	8.53853	1.35937e-17	1.38854e-15
LmxM.31.1210	357.301	1.28063	0.184934	6.92481	4.36567e-12	2.25502e-10
LmxM.18_292380	171.279	1.27964	0.263526	4.85584	1.19879e-06	2.27045e-05
LmxM.30.0960	7230.37	1.2794	0.211944	6.03648	1.5751e-09	5.44457e-08
LmxM.10.0220	324.214	1.27743	0.258111	4.94916	7.45342e-07	1.50911e-05
LmxM.30.0950	3330.38	1.26536	0.176942	7.15126	8.59839e-13	4.8855e-11
LmxM.06.0440	995.192	1.26318	0.200797	6.29084	3.15755e-10	1.21633e-08
LmxM.20.1180	2093.76	1.25397	0.25936	4.83486	1.33239e-06	2.49233e-05
LmxM.29.0100	455.773	1.25369	0.182758	6.85988	6.89203e-12	3.44261e-10
LmxM.14.1220	908.367	1.2516	0.144061	8.68797	3.68985e-18	4.18088e-16
LmxM.21.0120	1192.8	1.24126	0.180343	6.88277	5.86996e-12	2.96466e-10
LmxM.29.0020	158.005	1.23934	0.178072	6.95978	3.40802e-12	1.8013e-10
LmxM.31.1180	315.732	1.23075	0.159441	7.71919	1.17073e-14	8.25048e-13
LmxM.10_90343	419.096	1.22892	0.27407	4.48396	7.32692e-06	0.000111861
LmxM.05.0920	632.26	1.21565	0.154661	7.86009	3.83871e-15	2.83721e-13
LmxM.05.1080	565.213	1.21516	0.196895	6.1716	6.76027e-10	2.4388e-08
LmxM.12.0400	2709.24	1.20964	0.275592	4.38927	1.13734e-05	0.000164119
LmxM.27.2305	260.2	1.20878	0.154333	7.83223	4.79282e-15	3.51383e-13
LmxM.34.0090	160.723	1.20784	0.26099	4.62794	3.69325e-06	6.12689e-05
LmxM.33.3050	1053.15	1.19378	0.257753	4.63148	3.63052e-06	6.03384e-05
LmxM.14.1020	753.896	1.18416	0.156579	7.56272	3.94716e-14	2.56312e-12
LmxM.36.1905	379.55	1.18346	0.194921	6.07147	1.26746e-09	4.48344e-08
LmxM.34.0820	2880.16	1.18191	0.177054	6.67546	2.46462e-11	1.14902e-09
LmxM.19.1280	1621.07	1.17777	0.253028	4.6547	3.24457e-06	5.51335e-05
LmxM.36.5340	1072.62	1.17412	0.182754	6.42459	1.32221e-10	5.41451e-09
LmxM.36.1680	823.61	1.16524	0.126707	9.19632	3.70435e-20	4.81089e-18
LmxM.13.0660	661.572	1.16513	0.136551	8.53259	1.43107e-17	1.44554e-15
LmxM.33.4600	971.371	1.15888	0.156915	7.38538	1.52023e-13	9.33814e-12
LmxM.25.1820	1381.59	1.1579	0.121501	9.53	1.57286e-21	2.23419e-19
LmxM.13.0920	853.158	1.15661	0.133466	8.66594	4.47787e-18	4.96442e-16
LmxM.24.2110	10072.9	1.15191	0.243175	4.73697	2.16937e-06	3.8519e-05
LmxM.33.2940	289.174	1.1496	0.134592	8.54138	1.32627e-17	1.37012e-15
LmxM.29.2470	2493.14	1.14453	0.199762	5.7295	1.00727e-08	3.02215e-07
LmxM.30.2960	1708.92	1.14196	0.257174	4.44043	8.97809e-06	0.000133366
LmxM.29.3360	243.607	1.14112	0.213599	5.34233	9.17609e-08	2.17828e-06
LmxM.33.0110	1362.49	1.1348	0.273317	4.15193	3.29677e-05	0.000412254
LmxM.36.4260	240.52	1.12999	0.148226	7.62343	2.47029e-14	1.61564e-12
LmxM.31.0730	1008.16	1.12946	0.201535	5.60428	2.09128e-08	5.83185e-07
LmxM.31.1960	2137.13	1.12527	0.261855	4.2973	1.72891e-05	0.00023459
LmxM.34.2900	383.011	1.1247	0.161594	6.96005	3.40144e-12	1.8013e-10
LmxM.33.3870	608.922	1.12321	0.121167	9.26993	1.86262e-20	2.49016e-18
LmxM.11.0090	356.103	1.1205	0.211823	5.2898	1.22449e-07	2.83252e-06
LmxM.29.2650	191.516	1.11858	0.166473	6.71928	1.82629e-11	8.64727e-10
LmxM.22.0440	616.406	1.11555	0.123712	9.01731	1.92765e-19	2.43393e-17
LmxM.36.1380	293.565	1.11415	0.178576	6.23908	4.40149e-10	1.66725e-08
LmxM.25.1710	3052.77	1.1126	0.261717	4.25116	2.12664e-05	0.000281007
LmxM.34.1230	574.503	1.10174	0.209716	5.25349	1.49244e-07	3.38348e-06
LmxM.07.1160	5127.87	1.09779	0.282155	3.89072	9.99479e-05	0.00106024
LmxM.33_184244	455.902	1.09367	0.24599	4.44598	8.74917e-06	0.000130813
LmxM.10.0360	508.952	1.0936	0.255576	4.27896	1.87767e-05	0.000251768
LmxM.31.1680	1331.15	1.08825	0.198116	5.493	3.95165e-08	1.03828e-06
LmxM.10.0280	782.334	1.08649	0.187442	5.79641	6.77482e-09	2.07373e-07
LmxM.34.4380	3829.33	1.08584	0.198736	5.46372	4.66254e-08	1.19738e-06
LmxM.33.3880	2134.68	1.08575	0.168415	6.44686	1.14188e-10	4.7401e-09
LmxM.13.1160	588.534	1.08529	0.141596	7.6647	1.7925e-14	1.20708e-12
LmxM.15.0570	414.168	1.08484	0.249148	4.3542	1.33553e-05	0.000187946
LmxM.09.0870	454.524	1.08348	0.122791	8.82375	1.10685e-18	1.324e-16
LmxM.36.1360	1321.93	1.08134	0.19972	5.41428	6.15371e-08	1.52854e-06
LmxM.26.2710	1430.92	1.08105	0.217517	4.96993	6.69764e-07	1.37136e-05
LmxM.33.3040	340.761	1.08083	0.191919	5.63173	1.78415e-08	5.10053e-07
LmxM.05.0070	311.642	1.07888	0.186175	5.795	6.83211e-09	2.07728e-07
LmxM.25.2200	521.607	1.07797	0.180705	5.96538	2.44062e-09	8.12736e-08
LmxM.30.0320	1284.26	1.07739	0.24156	4.46015	8.19009e-06	0.000123887
LmxM.32.1180	193.373	1.07686	0.185807	5.79558	6.80861e-09	2.07708e-07
LmxM.31.2660	11957.3	1.07666	0.192442	5.5947	2.21005e-08	6.08835e-07
LmxM.28.1330	133.216	1.07659	0.216941	4.96261	6.95512e-07	1.41769e-05
LmxM.14.0820	451.393	1.07595	0.129264	8.32364	8.53035e-17	7.67816e-15
LmxM.27.0870	1026.4	1.07467	0.172279	6.23795	4.43347e-10	1.67239e-08
LmxM.23.0360	5281.91	1.07266	0.217091	4.94107	7.76931e-07	1.56425e-05
LmxM.13.1180	250.854	1.06971	0.197205	5.42436	5.81633e-08	1.46878e-06
LmxM.20.0140	712.241	1.0632	0.198241	5.36318	8.17674e-08	1.96134e-06
LmxM.26.1500	451.25	1.05883	0.272052	3.89201	9.94173e-05	0.00105708
LmxM.11.1290	562.929	1.05788	0.193061	5.47949	4.26548e-08	1.10417e-06
LmxM.21.0380	815.386	1.05388	0.160616	6.56152	5.32636e-11	2.32325e-09
LmxM.28.2420	2307.98	1.05143	0.238458	4.40931	1.03702e-05	0.000151082
LmxM.08_1040671	150.846	1.05074	0.223167	4.70831	2.49779e-06	4.37522e-05
LmxM.34.0430	389.711	1.04807	0.140876	7.43964	1.0096e-13	6.24372e-12
LmxM.21.0450	271.823	1.04648	0.160451	6.52211	6.93246e-11	2.98687e-09
LmxM.28.1110	938.174	1.0452	0.155354	6.72786	1.72176e-11	8.19502e-10
LmxM.31.1830	954.164	1.04501	0.219591	4.75889	1.94659e-06	3.49043e-05
LmxM.16.1130	286.102	1.0439	0.168683	6.18854	6.07232e-10	2.22595e-08
LmxM.26.1980	821.313	1.04026	0.233369	4.4576	8.28836e-06	0.000124958
LmxM.15.1481	2197.52	1.03985	0.19719	5.27332	1.33975e-07	3.06793e-06
LmxM.17.0250	1959.43	1.0396	0.25439	4.08664	4.37662e-05	0.000525599
LmxM.32.0210	587.309	1.03892	0.161054	6.45074	1.11307e-10	4.66311e-09
LmxM.13.0850	933.536	1.03668	0.179373	5.7795	7.49251e-09	2.27048e-07
LmxM.16.0910	433.396	1.03554	0.147024	7.04338	1.87628e-12	1.01531e-10
LmxM.09.0530	912.926	1.03277	0.17761	5.8148	6.07052e-09	1.87711e-07
LmxM.25.0490	18877.7	1.0327	0.266	3.88233	0.000103458	0.00109238
LmxM.26.2320	973.275	1.03018	0.134598	7.65378	1.95149e-14	1.30448e-12
LmxM.24.1950	480.807	1.02902	0.190133	5.41209	6.22935e-08	1.54308e-06
LmxM.29.2040	603.38	1.02888	0.148417	6.93239	4.13778e-12	2.16187e-10
LmxM.24_272373	734.128	1.02709	0.275183	3.73238	0.000189678	0.00183248
LmxM.30.0900	11143.6	1.02665	0.249001	4.12307	3.73856e-05	0.000459287
LmxM.22.1150	724.283	1.02616	0.275078	3.73043	0.000191155	0.00184097
LmxM.36.2380	2675.12	1.02143	0.165075	6.18768	6.10569e-10	2.22919e-08
LmxM.14.0320	2280.47	1.02106	0.206657	4.94087	7.77738e-07	1.56425e-05
LmxM.27.2032	498.65	1.02009	0.249537	4.08794	4.35227e-05	0.000524754
LmxM.23_177418	411.012	1.01993	0.158189	6.4475	1.13709e-10	4.7401e-09
LmxM.33.2580	4689.82	1.0193	0.17506	5.82255	5.79559e-09	1.81057e-07
LmxM.26.2250	780.133	1.01645	0.193148	5.26253	1.42084e-07	3.2373e-06
LmxM.18.0740	1586.01	1.01602	0.148572	6.83855	8.00008e-12	3.95265e-10
LmxM.18.0570	310.027	1.01461	0.207619	4.88687	1.02454e-06	1.99445e-05
LmxM.36.6290	10027.2	1.00928	0.278783	3.6203	0.000294263	0.00263302
LmxM.05.1020	641.725	1.00764	0.137684	7.31852	2.50726e-13	1.5095e-11
LmxM.04.1200	237.556	1.00445	0.164505	6.10591	1.02217e-09	3.65849e-08
LmxM.27.2590	1736.02	1.00153	0.122774	8.15751	3.42015e-16	2.87894e-14
LmxM.11.0630	1427.94	1.00116	0.156657	6.3908	1.65022e-10	6.63813e-09
LmxM.33.3710	275.288	0.999516	0.164117	6.09026	1.12728e-09	4.01885e-08
LmxM.31.2550	690.759	0.998348	0.17662	5.65253	1.58101e-08	4.56286e-07
LmxM.34.2520	199.225	0.997954	0.223829	4.45856	8.25129e-06	0.000124606
LmxM.24.1500	2453.32	0.99622	0.148953	6.68815	2.26004e-11	1.05907e-09
LmxM.36.0950	917.5	0.995978	0.232042	4.29224	1.76881e-05	0.000238933
LmxM.27.0510	1083.83	0.994781	0.184511	5.39144	6.98945e-08	1.69443e-06
LmxM.21.0130	2480.35	0.992807	0.218719	4.53919	5.64709e-06	8.86661e-05
LmxM.27.0330	502.443	0.992095	0.196962	5.037	4.72887e-07	9.92844e-06
LmxM.14.0130	771.286	0.990109	0.232284	4.2625	2.02153e-05	0.000269469
LmxM.07.0100	1101.6	0.985662	0.190287	5.17987	2.22037e-07	4.8875e-06
LmxM.31.3990	1132.11	0.98525	0.13703	7.19001	6.47861e-13	3.7514e-11
LmxM.33_222987	1057.91	0.983048	0.22799	4.3118	1.61928e-05	0.000221367
LmxM.34.4040	354.052	0.982666	0.165762	5.92818	3.0631e-09	1.00168e-07
LmxM.36.3090	835.036	0.979919	0.130599	7.50327	6.22459e-14	3.95719e-12
LmxM.26.0720	386.169	0.975758	0.135853	7.18247	6.84643e-13	3.9393e-11
LmxM.06_152779	154.169	0.975487	0.187185	5.21136	1.87462e-07	4.19758e-06
LmxM.36.3120	847.595	0.975328	0.146374	6.66325	2.67835e-11	1.23598e-09
LmxM.16.1320	7033.79	0.974805	0.295557	3.2982	0.000973076	0.00703758
LmxM.05.0480	1046.81	0.974535	0.298059	3.2696	0.001077	0.00762542
LmxM.14.1340	1463.54	0.974487	0.251793	3.87018	0.000108753	0.00113903
LmxM.11.0100	1266.18	0.973353	0.141379	6.88471	5.79069e-12	2.94666e-10
LmxM.34.1870	389.379	0.972106	0.161609	6.01518	1.79692e-09	6.07278e-08
LmxM.08_29.0990	543.865	0.970939	0.126557	7.67192	1.69439e-14	1.14953e-12
LmxM.08_29.1390	300.743	0.969993	0.197876	4.90204	9.4848e-07	1.8585e-05
LmxM.24.1980	3027.65	0.963297	0.236834	4.06739	4.75433e-05	0.000562782
LmxM.36.4910	1683.64	0.958576	0.206553	4.64083	3.47014e-06	5.82049e-05
LmxM.31.3030	358.575	0.958123	0.158691	6.03765	1.56372e-09	5.42587e-08
LmxM.36.2790	1399.19	0.958051	0.167632	5.71522	1.09563e-08	3.25502e-07
LmxM.29.2490	1906.67	0.956347	0.207672	4.60508	4.12305e-06	6.74149e-05
LmxM.24.0761	902.66	0.953614	0.221932	4.29688	1.73218e-05	0.000234683
LmxM.25.2140	1841.62	0.950981	0.214362	4.43632	9.15078e-06	0.000135709
LmxM.29.3090	2750.89	0.948836	0.24806	3.82502	0.00013076	0.0013282
LmxM.17.0880	347.687	0.948395	0.161427	5.87507	4.22655e-09	1.36254e-07
LmxM.21.1110	936.063	0.947798	0.126927	7.46729	8.18653e-14	5.09752e-12
LmxM.23.0210	1671.96	0.946309	0.123683	7.65106	1.99326e-14	1.32268e-12
LmxM.24.2330	284.027	0.945558	0.182411	5.18367	2.1756e-07	4.81226e-06
LmxM.13.0130	785.695	0.942849	0.196105	4.80787	1.52549e-06	2.80166e-05
LmxM.08_29.2810	743.484	0.940553	0.150445	6.25181	4.05718e-10	1.54974e-08
LmxM.18.1510	4968.26	0.94017	0.200712	4.68418	2.81077e-06	4.85793e-05
LmxM.14.0850	4031.8	0.938796	0.232176	4.04347	5.2666e-05	0.000613637
LmxM.32.0312	1744.87	0.938011	0.225504	4.15961	3.18788e-05	0.000401399
LmxM.14.0490	4213.67	0.937234	0.245902	3.81141	0.000138176	0.00139573
LmxM.16.1550	1159.83	0.936797	0.169891	5.51412	3.50537e-08	9.29075e-07
LmxM.15.1390	572.429	0.936786	0.228129	4.10639	4.01896e-05	0.00049108
LmxM.33.3980	912.45	0.936184	0.131547	7.11673	1.10518e-12	6.08919e-11
LmxM.25.1090	1212.79	0.933982	0.223144	4.18555	2.84477e-05	0.000362719
LmxM.29.2370	505.708	0.933312	0.176	5.30291	1.13971e-07	2.64991e-06
LmxM.01.0480	761.69	0.931299	0.225792	4.12459	3.71393e-05	0.000456878
LmxM.31.3250	723.144	0.928727	0.202225	4.59254	4.37886e-06	7.11265e-05
LmxM.25.0130	502.897	0.927601	0.185964	4.98807	6.09855e-07	1.26291e-05
LmxM.08.1120	621.027	0.926095	0.190993	4.84884	1.24183e-06	2.34222e-05
LmxM.23.1690	674.745	0.925604	0.186213	4.97067	6.67214e-07	1.36922e-05
LmxM.05.0280	1050.95	0.920404	0.232209	3.96368	7.38031e-05	0.000814252
LmxM.34.0070	989.008	0.917149	0.191898	4.77935	1.75866e-06	3.18829e-05
LmxM.27_366238	35.1507	0.915751	0.294475	3.10977	0.00187232	0.0118368
LmxM.36.2850	808.631	0.913471	0.209919	4.35155	1.3518e-05	0.000189357
LmxM.36.1220	431.537	0.913415	0.163072	5.60129	2.12766e-08	5.91516e-07
LmxM.25.0980	3459.72	0.913412	0.125937	7.25291	4.07908e-13	2.39244e-11
LmxM.32.1070	3317.7	0.91286	0.269156	3.39156	0.000694953	0.00531803
LmxM.26.1180	461.309	0.91164	0.140033	6.5102	7.50517e-11	3.21837e-09
LmxM.13_191476	221.81	0.908723	0.164431	5.52646	3.26762e-08	8.71141e-07
LmxM.31.1930	823.163	0.905237	0.104522	8.66073	4.68735e-18	5.13406e-16
LmxM.28.0290	254.964	0.904179	0.187805	4.81445	1.47605e-06	2.7274e-05
LmxM.32.2960	168.534	0.903516	0.220055	4.10587	4.02795e-05	0.000491518
LmxM.24.0770	2961.88	0.903005	0.21045	4.29082	1.78016e-05	0.000240111
LmxM.22.0900	1431.66	0.902232	0.222466	4.05559	5.00083e-05	0.000586614
LmxM.23.0710	1029.29	0.901594	0.216205	4.17009	3.04476e-05	0.000385515
LmxM.20.1560	302.623	0.900288	0.272415	3.30484	0.000950314	0.00691073
LmxM.36.1810	1072.23	0.89933	0.169798	5.29647	1.1806e-07	2.73797e-06
LmxM.25.2010	4177.77	0.89925	0.177281	5.07244	3.92746e-07	8.36172e-06
LmxM.19.0570	948.641	0.897557	0.232149	3.8663	0.000110498	0.0011531
LmxM.33.2820	2172.05	0.89662	0.244786	3.66288	0.000249399	0.00230885
LmxM.11.0520	653.572	0.896556	0.169911	5.27663	1.31579e-07	3.03601e-06
LmxM.01.0620	614.624	0.896293	0.144539	6.20103	5.60937e-10	2.07296e-08
LmxM.31.3150	909.361	0.895433	0.159517	5.61339	1.98406e-08	5.567e-07
LmxM.34.0440	602.276	0.894319	0.204073	4.38234	1.17412e-05	0.000168358
LmxM.14.0990	729.746	0.892283	0.23674	3.76904	0.000163879	0.00160715
LmxM.32.3240	3429.32	0.890816	0.226906	3.92593	8.6394e-05	0.000932788
LmxM.31.1320	506.999	0.889385	0.123542	7.19903	6.06414e-13	3.53392e-11
LmxM.36.2660	1968.21	0.889312	0.250672	3.54772	0.000388586	0.00329844
LmxM.34.0640	2767.78	0.888135	0.269138	3.29992	0.000967124	0.00700568
LmxM.21.0430	2233.53	0.886111	0.235242	3.7668	0.000165354	0.00161986
LmxM.36.4980	414.151	0.886029	0.269548	3.28709	0.00101229	0.00727489
LmxM.11.0310	639.826	0.883335	0.182967	4.82784	1.38024e-06	2.57126e-05
LmxM.24.0840	548.044	0.882063	0.208985	4.22071	2.43539e-05	0.000316874
LmxM.32.0110	427.301	0.880937	0.132646	6.64124	3.11056e-11	1.42101e-09
LmxM.31.1760	501.424	0.879744	0.239052	3.68014	0.000233109	0.00218474
LmxM.28_933794	465.891	0.876192	0.215984	4.05674	4.97629e-05	0.000585245
LmxM.08_29.1150	3847.85	0.876024	0.226284	3.87135	0.000108234	0.00113753
LmxM.08_29.2440	648.252	0.874356	0.261408	3.34479	0.000823452	0.00610604
LmxM.29.1940	814.385	0.872213	0.286102	3.04861	0.00229902	0.01395
LmxM.15.1160	17361.2	0.87157	0.24498	3.55772	0.000374093	0.00320234
LmxM.09.0420	575.043	0.869872	0.202169	4.30269	1.68734e-05	0.00022998
LmxM.23.0160	457.084	0.869378	0.199509	4.35758	1.31508e-05	0.000185796
LmxM.36.6000	444.378	0.868904	0.137267	6.33001	2.45138e-10	9.68935e-09
LmxM.24.0280	828.73	0.868265	0.160929	5.39532	6.84015e-08	1.66616e-06
LmxM.33.2080	547.923	0.866897	0.233029	3.72013	0.000199121	0.00190393
LmxM.27.2400	3953.81	0.866758	0.198916	4.3574	1.31616e-05	0.000185796
LmxM.14.0670	3771.66	0.864963	0.277167	3.12073	0.00180404	0.0115497
LmxM.27.2330	1048.71	0.864421	0.131749	6.5611	5.3411e-11	2.32325e-09
LmxM.05.0760	778.679	0.863731	0.221074	3.90697	9.34605e-05	0.000999587
LmxM.25.1660	788.931	0.863501	0.12466	6.92684	4.30351e-12	2.23561e-10
LmxM.19.0210	4966.78	0.862621	0.219941	3.92205	8.77984e-05	0.000944586
LmxM.13.0430	1347.37	0.860565	0.143958	5.97788	2.26061e-09	7.55559e-08
LmxM.36.0520	124.494	0.858794	0.237551	3.61519	0.000300123	0.0026726
LmxM.18.0150	687.163	0.857182	0.113494	7.55269	4.26371e-14	2.74904e-12
LmxM.30.1070	2282.12	0.855562	0.155976	5.4852	4.12999e-08	1.07581e-06
LmxM.33_497824	803.652	0.854818	0.14504	5.89369	3.77666e-09	1.22184e-07
LmxM.08.0960	837.88	0.854726	0.129815	6.58419	4.57359e-11	2.0482e-09
LmxM.17.0725	1486.74	0.853451	0.199634	4.27507	1.91081e-05	0.000255458
LmxM.31.0840	1581.41	0.852641	0.176529	4.83002	1.36516e-06	2.5484e-05
LmxM.34.4750	543.085	0.85254	0.149307	5.70998	1.12991e-08	3.34594e-07
LmxM.04.0200	404.449	0.852315	0.242786	3.51057	0.000447152	0.003709
LmxM.08_29.1960	1450.8	0.852082	0.223744	3.8083	0.000139928	0.00140873
LmxM.24.0140	804.487	0.851153	0.187571	4.53777	5.68521e-06	8.89765e-05
LmxM.10.0219	2038.87	0.849391	0.23308	3.64421	0.000268215	0.00244663
LmxM.23.1020	4021.95	0.848244	0.180215	4.70683	2.51598e-06	4.39861e-05
LmxM.10.0200	1366.46	0.846486	0.246199	3.43822	0.000585547	0.00462888
LmxM.29.3260	620.277	0.845289	0.13434	6.29218	3.13042e-10	1.21101e-08
LmxM.09.1510	606.211	0.844614	0.239424	3.52769	0.0004192	0.00350271
LmxM.27.1480	1031.54	0.843538	0.157212	5.3656	8.06788e-08	1.94035e-06
LmxM.33.0010	2909.48	0.843284	0.164277	5.1333	2.84699e-07	6.17708e-06
LmxM.10.0590	116.159	0.841559	0.2502	3.36355	0.000769465	0.00579074
LmxM.07.0270	1381.89	0.841413	0.22762	3.69657	0.000218534	0.00206732
LmxM.18.1650	387.971	0.840325	0.155714	5.3966	6.79163e-08	1.65975e-06
LmxM.28.1200	5540.56	0.839888	0.221772	3.78717	0.000152374	0.00151391
LmxM.36.6480	3873.47	0.839477	0.255192	3.28959	0.00100332	0.00722187
LmxM.34.3230	6719.27	0.83836	0.264873	3.16514	0.00155006	0.0102507
LmxM.34.1480	7500.36	0.837877	0.205698	4.07334	4.63435e-05	0.00055073
LmxM.16.1000	764.86	0.835894	0.180094	4.64143	3.46012e-06	5.8144e-05
LmxM.01.0520	2683.58	0.835839	0.127488	6.55621	5.51927e-11	2.38932e-09
LmxM.14.0260	796.367	0.834761	0.207615	4.02072	5.80197e-05	0.000665982
LmxM.15.0630	1445.87	0.834502	0.248379	3.35979	0.000780015	0.00586042
LmxM.11.0820	2265.93	0.834025	0.230808	3.6135	0.000302095	0.0026846
LmxM.17.1380	418.628	0.832398	0.126701	6.56976	5.03968e-11	2.22407e-09
LmxM.20.1030	394.315	0.832168	0.209056	3.98061	6.87388e-05	0.000771487
LmxM.25.0730	1664.9	0.831045	0.183002	4.54119	5.59377e-06	8.81333e-05
LmxM.08_29.0350	546.425	0.828509	0.215204	3.84987	0.00011818	0.00122366
LmxM.33.0380	897.766	0.828496	0.210842	3.92946	8.5137e-05	0.00092152
LmxM.24.0630	1574.29	0.828345	0.133407	6.20917	5.32659e-10	1.98459e-08
LmxM.19.0530	251.374	0.827424	0.262955	3.14664	0.0016516	0.0107478
LmxM.13.1350	991.836	0.82733	0.170092	4.86403	1.15022e-06	2.19677e-05
LmxM.36.6980	1591.18	0.826592	0.169018	4.89056	1.00552e-06	1.96162e-05
LmxM.27.0650	2521.74	0.826484	0.234269	3.52793	0.000418826	0.00350271
LmxM.14.0770	839.446	0.824812	0.25827	3.1936	0.0014051	0.00949014
LmxM.19.1315	679.215	0.82464	0.184706	4.4646	8.02178e-06	0.000121543
LmxM.22.1620	1140.46	0.82376	0.160835	5.12177	3.02685e-07	6.52064e-06
LmxM.31.0020	1239.65	0.823238	0.226316	3.63756	0.000275233	0.00249965
LmxM.26.1770	314.885	0.822951	0.179964	4.57286	4.811e-06	7.76853e-05
LmxM.03.0690	2697.58	0.821558	0.228759	3.59137	0.00032894	0.00288784
LmxM.06_101525	663.842	0.821405	0.200277	4.10135	4.10751e-05	0.000499884
LmxM.30.1440	323.081	0.821102	0.302276	2.7164	0.0065996	0.0316774
LmxM.36.2770	1144.99	0.821095	0.25359	3.23789	0.00120417	0.00831845
LmxM.18.0470	309.212	0.820609	0.212439	3.8628	0.000112096	0.00116464
LmxM.36.6170	294.505	0.820398	0.26196	3.13177	0.00173759	0.0111793
LmxM.34.3860	2001.3	0.819512	0.140683	5.82522	5.7037e-09	1.78801e-07
LmxM.36.3330	827.803	0.819327	0.168355	4.86666	1.13499e-06	2.17684e-05
LmxM.01.0540	1228.96	0.819031	0.241999	3.38443	0.000713253	0.00543519
LmxM.31.0300	412.84	0.818253	0.135369	6.04461	1.49771e-09	5.21675e-08
LmxM.31.0230	6376.09	0.818234	0.17336	4.71986	2.36011e-06	4.14204e-05
LmxM.30.1442	352.754	0.816836	0.237262	3.44277	0.000575794	0.00458304
LmxM.29.3240	570.386	0.816806	0.176744	4.62142	3.81127e-06	6.28825e-05
LmxM.24.1030	423.239	0.816759	0.236084	3.45961	0.00054096	0.00434057
LmxM.07.0900	921.856	0.816127	0.258557	3.15647	0.00159691	0.0104669
LmxM.30.2000	1185.41	0.815464	0.28468	2.86449	0.00417683	0.0222186
LmxM.29.1400	429.522	0.814783	0.198843	4.09762	4.1742e-05	0.000506645
LmxM.22.0015	687.011	0.814743	0.23023	3.53882	0.000401913	0.00338942
LmxM.24.0160	555.987	0.814643	0.119491	6.81762	9.25617e-12	4.52408e-10
LmxM.21.0240	7492.21	0.814434	0.285288	2.85478	0.00430668	0.0227496
LmxM.34.3100	5105.94	0.813662	0.150601	5.40278	6.56163e-08	1.61221e-06
LmxM.07.0320	637.899	0.813612	0.139852	5.81767	5.96726e-09	1.85148e-07
LmxM.23.0950	793.388	0.813478	0.142505	5.70842	1.14029e-08	3.3657e-07
LmxM.34.5040	6866.48	0.813084	0.206362	3.94008	8.1455e-05	0.000888964
LmxM.36.3910	8349.83	0.810816	0.182067	4.45339	8.45243e-06	0.00012722
LmxM.10.0720	2673.08	0.810576	0.206535	3.92465	8.68556e-05	0.000936454
LmxM.20_1071799	312.338	0.809746	0.18485	4.38057	1.1837e-05	0.000169198
LmxM.08_29.2530	1104.88	0.807401	0.209971	3.84529	0.00012041	0.00124251
LmxM.31.0360	689.475	0.807173	0.115683	6.97748	3.00526e-12	1.60711e-10
LmxM.31.0350	1520.3	0.806982	0.159526	5.05862	4.22312e-07	8.90774e-06
LmxM.36.6090	627.865	0.805845	0.133673	6.02849	1.65503e-09	5.65633e-08
LmxM.34.4010	83.3742	0.805033	0.273338	2.94519	0.00322753	0.0180674
LmxM.14.0720	259.372	0.80496	0.172498	4.66648	3.06401e-06	5.25565e-05
LmxM.09.1010	2526.81	0.802134	0.243763	3.29063	0.000999629	0.00720668
LmxM.36.2880	1104.15	0.80147	0.139322	5.75265	8.78576e-09	2.65353e-07
LmxM.05.0500	1544.74	0.801424	0.249614	3.21065	0.00132434	0.00903871
LmxM.32.0460	234.999	0.800973	0.166586	4.80817	1.5232e-06	2.80166e-05
LmxM.04.0210	475.499	0.800143	0.220993	3.62067	0.000293843	0.00263188
LmxM.16.0550	2748.25	0.799744	0.184672	4.33061	1.48698e-05	0.000205132
LmxM.33.0560	876.78	0.797601	0.149289	5.34268	9.15822e-08	2.17828e-06
LmxM.33.4180	415.932	0.79756	0.163457	4.87933	1.06447e-06	2.05846e-05
LmxM.07.0870	2417.51	0.795961	0.252216	3.15587	0.00160023	0.0104735
LmxM.24.0100	211.513	0.794566	0.204582	3.88386	0.000102811	0.00108681
LmxM.27.0690	353.658	0.792899	0.142625	5.55933	2.70808e-08	7.28377e-07
LmxM.08_29.0280	648.874	0.791469	0.298501	2.65148	0.00801401	0.0367957
LmxM.13.1100	5195.83	0.790874	0.153244	5.16089	2.45772e-07	5.37095e-06
LmxM.14.0685	1028.12	0.79036	0.238867	3.30878	0.000937024	0.00683118
LmxM.06.0270	889.559	0.787916	0.192322	4.09686	4.18785e-05	0.000506948
LmxM.23.1665	6720.55	0.786953	0.192076	4.0971	4.18362e-05	0.000506948
LmxM.23.1520	1476.94	0.786623	0.181555	4.3327	1.47293e-05	0.000203811
LmxM.23.0720	177.897	0.786588	0.256912	3.06171	0.00220078	0.0135002
LmxM.31.1260	364.879	0.786369	0.226361	3.47395	0.000512853	0.00415169
LmxM.05.0650	693.477	0.786183	0.134365	5.85109	4.88351e-09	1.56324e-07
LmxM.24.0190	593.87	0.78601	0.172306	4.56171	5.07383e-06	8.10654e-05
LmxM.30.3180	3516.97	0.785913	0.193761	4.0561	4.98986e-05	0.000586083
LmxM.26.0990	589.437	0.784677	0.177674	4.4164	1.0036e-05	0.000146683
LmxM.36.6730	656.417	0.784404	0.152499	5.14366	2.6944e-07	5.87404e-06
LmxM.19.1485	481.45	0.78251	0.191549	4.08516	4.40469e-05	0.000527576
LmxM.06.0950	1101.78	0.781893	0.205861	3.79817	0.000145771	0.00145626
LmxM.10.0170	1329.8	0.781033	0.136652	5.71547	1.09401e-08	3.25502e-07
LmxM.25.1170	4315.59	0.780541	0.121275	6.43613	1.22554e-10	5.06428e-09
LmxM.36.1910	812.211	0.780444	0.167214	4.66733	3.05144e-06	5.24398e-05
LmxM.33.4290	1047.04	0.780315	0.179659	4.34331	1.4035e-05	0.000195395
LmxM.07.0640	991.797	0.779765	0.157521	4.95022	7.41297e-07	1.50427e-05
LmxM.14.1430	1222.67	0.779278	0.149893	5.1989	2.00468e-07	4.46679e-06
LmxM.27.0520	1388.28	0.778311	0.14309	5.43932	5.34858e-08	1.35443e-06
LmxM.05.0510	3603.54	0.777899	0.217194	3.58158	0.000341522	0.00296257
LmxM.33.1520	2031.95	0.776271	0.190719	4.07024	4.69655e-05	0.000556667
LmxM.08_29.0810	722.729	0.774844	0.141244	5.48584	4.11514e-08	1.07581e-06
LmxM.22.0450	1106.5	0.773092	0.145568	5.31087	1.09101e-07	2.54972e-06
LmxM.25.1350	878.473	0.771808	0.177683	4.34373	1.40086e-05	0.000195326
LmxM.36.1960	449.359	0.771624	0.200383	3.85074	0.00011776	0.00122071
LmxM.27.1950	937.967	0.769238	0.129378	5.94567	2.75336e-09	9.1021e-08
LmxM.34.2080	991.119	0.768689	0.23315	3.29697	0.000977346	0.00706284
LmxM.27.1340	631.921	0.768303	0.209682	3.66414	0.000248167	0.00230448
LmxM.27_91487	443.502	0.768016	0.163775	4.68947	2.73916e-06	4.76626e-05
LmxM.30.1130	458.845	0.767325	0.209956	3.6547	0.000257481	0.0023644
LmxM.15.0281	2221.64	0.767295	0.222913	3.44213	0.000577156	0.00458647
LmxM.12.1270	1321.61	0.767244	0.164269	4.67066	3.00234e-06	5.16937e-05
LmxM.36.0560	216.153	0.767116	0.217397	3.52864	0.000417707	0.00350271
LmxM.20_2177943	1648.58	0.765947	0.19307	3.9672	7.27218e-05	0.000806237
LmxM.18.0020	764.969	0.765403	0.158213	4.8378	1.31284e-06	2.46083e-05
LmxM.31.0600	333.668	0.765164	0.135965	5.62764	1.82695e-08	5.20653e-07
LmxM.31.1060	1405.37	0.764961	0.169121	4.52314	6.09275e-06	9.48446e-05
LmxM.32.0160	578.838	0.764424	0.164362	4.65086	3.30561e-06	5.58575e-05
LmxM.17.0670	1045.15	0.763589	0.234042	3.26261	0.00110392	0.00777152
LmxM.09.0910	4238.16	0.76344	0.153985	4.9579	7.12592e-07	1.44926e-05
LmxM.20_36.6480a	948.9	0.763264	0.261588	2.91781	0.00352496	0.0195131
LmxM.25.0260	598.741	0.763073	0.179475	4.2517	2.1215e-05	0.000281007
LmxM.34_3476	1910.67	0.76304	0.129026	5.91385	3.34199e-09	1.08507e-07
LmxM.14.0460	1915.27	0.762817	0.280017	2.72418	0.00644608	0.0311378
LmxM.14.0500	1515.18	0.761397	0.11587	6.57111	4.99418e-11	2.21474e-09
LmxM.36.3675	111.967	0.761235	0.213688	3.56237	0.000367524	0.00315799
LmxM.29.3280	309.108	0.761172	0.210078	3.62328	0.00029089	0.00261312
LmxM.17.0235	135.396	0.760939	0.241302	3.15347	0.00161343	0.0105447
LmxM.25.1080	1512.38	0.760886	0.191953	3.96392	7.37302e-05	0.000814252
LmxM.26.0650	959.489	0.759618	0.135249	5.61643	1.94944e-08	5.48679e-07
LmxM.34.1120	6093.36	0.759393	0.207289	3.66345	0.000248838	0.00230708
LmxM.08_29.0620	1892.16	0.758929	0.180383	4.20732	2.58422e-05	0.00033371
LmxM.25.2450	11315.7	0.758481	0.214209	3.54084	0.000398854	0.00337301
LmxM.26.1220	458.473	0.758424	0.144594	5.24518	1.56129e-07	3.52526e-06
LmxM.27.2170	1206.66	0.757724	0.111745	6.78082	1.19498e-11	5.71766e-10
LmxM.15.1010	1953.5	0.757619	0.266112	2.847	0.0044134	0.0231519
LmxM.33.0085	541.938	0.756879	0.238296	3.17622	0.00149209	0.00993745
LmxM.18.1660	831.89	0.756851	0.189929	3.98491	6.7505e-05	0.000760747
LmxM.36.0180	12149.3	0.755379	0.178433	4.2334	2.30188e-05	0.000301099
LmxM.26.0640	6239.56	0.755045	0.266484	2.83336	0.00460614	0.0238329
LmxM.15.0250	1151.39	0.754406	0.134699	5.60067	2.13529e-08	5.91826e-07
LmxM.29.3600	1390.77	0.754024	0.182025	4.14243	3.43647e-05	0.000425047
LmxM.13.1660	1168.46	0.7533	0.211612	3.55981	0.000371124	0.00317991
LmxM.30.2530	383.385	0.752227	0.207759	3.62066	0.000293847	0.00263188
LmxM.36.5380	1540.28	0.751501	0.210858	3.56401	0.000365233	0.00314723
LmxM.31.1940	618.866	0.750187	0.226102	3.31792	0.000906909	0.00663291
LmxM.21.0810	1078.55	0.750136	0.128421	5.84121	5.18235e-09	1.6473e-07
LmxM.04.0390	66.3253	0.749585	0.227447	3.29564	0.000981964	0.00709057
LmxM.27.1710	1394.89	0.749114	0.17066	4.3895	1.1361e-05	0.000164119
LmxM.05.0040	635.653	0.749064	0.239564	3.12678	0.00176732	0.0113546
LmxM.30.0680	1255	0.747822	0.269028	2.77972	0.00544063	0.0271912
LmxM.27.1730	1687.71	0.747054	0.202335	3.69216	0.00022236	0.00210133
LmxM.28.1860	400.773	0.745621	0.13116	5.6848	1.30967e-08	3.81609e-07
LmxM.08_29.1010	1042.2	0.744968	0.242391	3.07342	0.00211623	0.0130761
LmxM.19.0861	308.465	0.744666	0.176567	4.21748	2.4705e-05	0.000320848
LmxM.34.0060	356.682	0.744172	0.13992	5.31856	1.04594e-07	2.46977e-06
LmxM.29.0730	698.667	0.74215	0.244959	3.0297	0.002448	0.0145933
LmxM.15.0230	2885.51	0.740462	0.221349	3.34522	0.000822171	0.00610152
LmxM.28.2780	28251.1	0.740364	0.214174	3.45683	0.000546566	0.00437782
LmxM.31.3310	3390.57	0.74032	0.16024	4.62005	3.83639e-06	6.31823e-05
LmxM.28.0090	297.645	0.740163	0.243533	3.03927	0.00237152	0.0142401
LmxM.32.2340	3442.6	0.739963	0.186671	3.964	7.37041e-05	0.000814252
LmxM.28.0825	3294.17	0.73948	0.20765	3.56118	0.000369193	0.00316635
LmxM.10.0780	1022.35	0.737509	0.155589	4.7401	2.1361e-06	3.81518e-05
LmxM.12_279523	153.666	0.736627	0.26395	2.79078	0.00525817	0.0265263
LmxM.33.3120	461.644	0.735507	0.226149	3.25231	0.00114469	0.00801108
LmxM.14.1320	1385.57	0.735191	0.178859	4.11046	3.94879e-05	0.000483156
LmxM.13.0190	717.178	0.734891	0.247053	2.97463	0.00293345	0.0167829
LmxM.28.2310	2449.06	0.733607	0.15738	4.66136	3.14124e-06	5.35779e-05
LmxM.33.4280	346.561	0.731407	0.184162	3.97154	7.1409e-05	0.000795629
LmxM.18_242830	288.648	0.731203	0.203098	3.60025	0.000317911	0.00280595
LmxM.14.0970	932.876	0.730655	0.191168	3.82207	0.000132338	0.00134272
LmxM.33.0190	1562.92	0.72978	0.231733	3.14923	0.00163699	0.0106757
LmxM.26.1100	4249.03	0.729748	0.269043	2.71238	0.00668013	0.0319795
LmxM.16.0900	469.151	0.72964	0.212205	3.43838	0.000585211	0.00462888
LmxM.30.2670	551.697	0.729422	0.274331	2.65891	0.00783948	0.036122
LmxM.14.0650	9492.79	0.729226	0.202113	3.60801	0.00030856	0.00273137
LmxM.08_29.2800	1476.25	0.728731	0.160364	4.54422	5.51401e-06	8.7179e-05
LmxM.13.1310	300.866	0.728504	0.239811	3.03783	0.0023829	0.0142895
LmxM.25.0990	359.978	0.728286	0.22297	3.26629	0.00108966	0.00768508
LmxM.34.4430	6868.66	0.72723	0.184785	3.93556	8.30046e-05	0.000901749
LmxM.20.1280	14789.3	0.727101	0.288179	2.52309	0.0116329	0.0491564
LmxM.30.0490b	707.06	0.724586	0.276285	2.6226	0.00872612	0.0393108
LmxM.33.0320	1724.48	0.722449	0.223928	3.22626	0.0012542	0.00860843
LmxM.13.0690	972.471	0.722029	0.236374	3.05461	0.00225357	0.013759
LmxM.09.1070	3285.41	0.720321	0.120781	5.96384	2.46382e-09	8.17468e-08
LmxM.27.1090	899.19	0.719871	0.234978	3.06357	0.00218711	0.0134436
LmxM.34.2430	228.658	0.719012	0.214572	3.35092	0.000805445	0.00601174
LmxM.21.1090	2214.3	0.718888	0.168602	4.26383	2.00956e-05	0.000268266
LmxM.14.1460	1718.31	0.718258	0.230263	3.11929	0.00181289	0.0115818
LmxM.10.1320	1088.12	0.717879	0.210915	3.40364	0.000664954	0.00513166
LmxM.27.1300	4458.74	0.717204	0.215169	3.33322	0.000858476	0.00631425
LmxM.33.1040	2186.39	0.716812	0.21694	3.30419	0.000952497	0.00691073
LmxM.31.0890	1087.89	0.715354	0.201401	3.55189	0.000382472	0.00325872
LmxM.27.1260	1102.05	0.715302	0.172212	4.15361	3.27268e-05	0.000409807
LmxM.05.1215	493.477	0.714649	0.162487	4.39819	1.09156e-05	0.00015852
LmxM.31.2900	1686.7	0.714414	0.128391	5.56438	2.63082e-08	7.09697e-07
LmxM.18.0970	1292.26	0.713661	0.169358	4.21392	2.50971e-05	0.000325011
LmxM.32.2640	506.448	0.713518	0.165937	4.29993	1.70856e-05	0.000232522
LmxM.36.1610	15243.4	0.713084	0.177812	4.01031	6.06382e-05	0.000694285
LmxM.24.1470	1332.24	0.712806	0.146012	4.88183	1.05107e-06	2.03738e-05
LmxM.21.0845	1572.08	0.712384	0.163222	4.36451	1.27409e-05	0.00018098
LmxM.11.1330	965.802	0.712326	0.112975	6.30518	2.87859e-10	1.12315e-08
LmxM.25.1180	1144.43	0.712191	0.163304	4.36113	1.29392e-05	0.000183225
LmxM.22.0275	1088.31	0.712082	0.215614	3.30258	0.000957994	0.00694507
LmxM.28.2880	2660.31	0.711005	0.18004	3.94915	7.8429e-05	0.00086215
LmxM.11_305205	1307.92	0.710955	0.272963	2.60459	0.00919853	0.0409319
LmxM.33.1230	370.022	0.710649	0.225396	3.15289	0.0016166	0.0105578
LmxM.32.0700	450.562	0.71023	0.189936	3.73931	0.000184523	0.00179029
LmxM.26.2090	739.259	0.709836	0.128291	5.53299	3.14811e-08	8.44231e-07
LmxM.29.0880	3689.56	0.708333	0.247395	2.86317	0.00419431	0.0222595
LmxM.18.0070	368.016	0.708274	0.178	3.97906	6.91891e-05	0.000775583
LmxM.13.1650	2822.87	0.707784	0.2386	2.96641	0.00301302	0.0170983
LmxM.27.0140	485.96	0.707654	0.185576	3.81329	0.000137131	0.00138671
LmxM.21.1430	1358.72	0.707338	0.184862	3.82631	0.000130081	0.00132426
LmxM.33.3580	379.648	0.707266	0.147621	4.7911	1.65866e-06	3.01577e-05
LmxM.34.5360	194.174	0.707251	0.233568	3.02803	0.00246157	0.0146358
LmxM.13.0870	3396.83	0.705431	0.208872	3.37733	0.000731937	0.00555893
LmxM.34.5280	337.796	0.704608	0.144704	4.86931	1.11986e-06	2.15236e-05
LmxM.28.2170	1558.78	0.704131	0.142339	4.94686	7.54217e-07	1.52369e-05
LmxM.12.1130	1670.57	0.70364	0.111157	6.33015	2.44919e-10	9.68935e-09
LmxM.19.1060	1023.2	0.703434	0.148522	4.73623	2.17731e-06	3.85847e-05
LmxM.29.1810	1236.37	0.701934	0.211416	3.32016	0.000899673	0.00658529
LmxM.13.0460	568.191	0.701142	0.276887	2.53223	0.0113341	0.0482162
LmxM.34.5030	261.686	0.699486	0.203242	3.44164	0.000578204	0.00459079
LmxM.34.0140	1963.84	0.699204	0.267849	2.61044	0.00904258	0.040416
LmxM.32.0140	297.662	0.699057	0.173923	4.01935	5.8359e-05	0.000669031
LmxM.33.0820	5818.54	0.698895	0.26066	2.68125	0.00733472	0.0343888
LmxM.28.0500	611.354	0.698592	0.195815	3.56762	0.00036024	0.00311011
LmxM.12.0670	3761.99	0.698391	0.204532	3.41458	0.0006388	0.00496778
LmxM.21_272356	487.72	0.697913	0.18167	3.84165	0.000122212	0.00125683
LmxM.14.0705	997.812	0.697535	0.209758	3.32542	0.00088284	0.00647772
LmxM.08.1100	2069.53	0.697512	0.160255	4.35252	1.34582e-05	0.000189101
LmxM.20_1559792	543.508	0.697404	0.153507	4.54316	5.54184e-06	8.74668e-05
LmxM.27.0020	528.451	0.6971	0.162828	4.2812	1.85887e-05	0.000249615
LmxM.19.0330	820.032	0.695701	0.134005	5.19159	2.08507e-07	4.63456e-06
LmxM.33.3470	802.878	0.694505	0.229333	3.02838	0.00245873	0.0146285
LmxM.34.1380	3540	0.692758	0.205511	3.37091	0.000749202	0.00566168
LmxM.30.2970	5101.96	0.692743	0.243129	2.84929	0.00438175	0.0230257
LmxM.33.2950	440.473	0.689853	0.176599	3.90634	9.37062e-05	0.00100104
LmxM.34.0230	1025.82	0.688797	0.254042	2.71135	0.00670093	0.0320622
LmxM.34.5190	106.684	0.68806	0.245963	2.79742	0.00515133	0.0261332
LmxM.28.0510	435.812	0.687666	0.161748	4.25147	2.12372e-05	0.000281007
LmxM.26.1240	3481.55	0.684954	0.155041	4.4179	9.96667e-06	0.000145905
LmxM.15.1230	1694.95	0.683867	0.196197	3.48561	0.000491009	0.00400338
LmxM.18.1580	2459.13	0.682504	0.106835	6.38842	1.67613e-10	6.71264e-09
LmxM.23.1220	2769.51	0.682428	0.149926	4.55175	5.32005e-06	8.4388e-05
LmxM.33.2340	2685.31	0.682129	0.203281	3.35559	0.000791956	0.00593054
LmxM.18.1380	3127.74	0.682127	0.166888	4.08733	4.36366e-05	0.000524791
LmxM.19.1130	1858.32	0.680727	0.195199	3.48735	0.000487832	0.00398266
LmxM.09.0500	985.429	0.680515	0.203419	3.34539	0.000821675	0.00610152
LmxM.08_29.0780	2396.23	0.678587	0.238027	2.85088	0.00435989	0.0229422
LmxM.12.1140	369.652	0.676201	0.220432	3.06761	0.00215775	0.013281
LmxM.20.1300	701.372	0.676003	0.235857	2.86615	0.00415496	0.0221281
LmxM.34.0610	1437.88	0.675942	0.172475	3.91907	8.88929e-05	0.000951855
LmxM.33.2480	682.92	0.675636	0.135621	4.9818	6.29964e-07	1.29864e-05
LmxM.26.1040	1989.25	0.675362	0.261548	2.58217	0.00981806	0.0431188
LmxM.20_2430904	885.875	0.675079	0.227572	2.96644	0.00301272	0.0170983
LmxM.24.1120	658.945	0.675068	0.148684	4.5403	5.6174e-06	8.83526e-05
LmxM.08_1491863	765.123	0.67499	0.231368	2.91738	0.00352982	0.0195192
LmxM.14.1150	138.647	0.674551	0.220855	3.05427	0.0022561	0.0137652
LmxM.34_94297	2080.95	0.674484	0.174552	3.86409	0.000111504	0.00116115
LmxM.05.0150	275.96	0.67341	0.170215	3.95623	7.61425e-05	0.000838028
LmxM.23.0840	942.229	0.673141	0.215823	3.11895	0.00181496	0.0115869
LmxM.33.0550	278.221	0.672839	0.20157	3.33799	0.000843871	0.00622698
LmxM.31.1220	390.555	0.672626	0.226741	2.96649	0.00301216	0.0170983
LmxM.19.0170	1279.17	0.672315	0.193623	3.47229	0.000516045	0.0041701
LmxM.04.0320	812.364	0.671958	0.267277	2.51409	0.011934	0.0498604
LmxM.36.0890	1561.65	0.67161	0.17629	3.80969	0.000139142	0.00140342
LmxM.31.3790	1024.27	0.671342	0.207974	3.22801	0.00124653	0.00856555
LmxM.11.0740	529.459	0.670918	0.147853	4.53773	5.68643e-06	8.89765e-05
LmxM.14_549127	393.657	0.670349	0.188534	3.55559	0.000377134	0.00321927
LmxM.24.1450	561.31	0.670118	0.191698	3.49569	0.000472841	0.00389366
LmxM.24.1800	461.249	0.669656	0.152842	4.38136	1.1794e-05	0.000168849
LmxM.23.1680	707.507	0.669294	0.162391	4.1215	3.7642e-05	0.000461813
LmxM.13.0950	254.157	0.668856	0.150865	4.43349	9.27216e-06	0.000137062
LmxM.29.2550	3044.38	0.668554	0.159866	4.18197	2.88989e-05	0.00036744
LmxM.02.0530	2006.93	0.667714	0.209293	3.19033	0.0014211	0.00956297
LmxM.31.3210	626.421	0.66769	0.11952	5.58644	2.31774e-08	6.34657e-07
LmxM.29.3450	918.078	0.666817	0.22072	3.0211	0.00251862	0.0148987
LmxM.08_29.2270	847.635	0.666506	0.205665	3.24073	0.00119224	0.00824857
LmxM.26.0140	1196.98	0.665883	0.17384	3.83043	0.000127917	0.00130662
LmxM.32.2760	315.823	0.665832	0.159844	4.16551	3.1066e-05	0.000392251
LmxM.30.0710	599.558	0.665685	0.247938	2.68488	0.0072555	0.0340877
LmxM.19.1290	1328.9	0.665518	0.232797	2.85879	0.00425257	0.0225161
LmxM.27.2090	1317.03	0.664984	0.158695	4.19033	2.78543e-05	0.000356152
LmxM.34.5080	996.725	0.664924	0.210181	3.16357	0.00155846	0.0102666
LmxM.17.0170	474.689	0.664374	0.19019	3.49322	0.000477239	0.00391215
LmxM.17.0010	1633.14	0.664197	0.174992	3.79558	0.000147299	0.00146992
LmxM.34.3110	737.823	0.664018	0.144675	4.58974	4.43807e-06	7.19189e-05
LmxM.34.0460	515.345	0.663801	0.26056	2.5476	0.0108468	0.0467117
LmxM.23.1290	1368.61	0.663389	0.163519	4.05696	4.97157e-05	0.000585245
LmxM.31.3610	866.562	0.663028	0.179859	3.68638	0.000227465	0.00213887
LmxM.27.1850	556.973	0.661798	0.126807	5.21895	1.79942e-07	4.03914e-06
LmxM.08_29.1300	573.389	0.661724	0.184698	3.58274	0.000340006	0.00295506
LmxM.34.2920	446.864	0.661209	0.162192	4.07671	4.56771e-05	0.000544234
LmxM.30.1910	1158	0.659662	0.228879	2.88214	0.00394979	0.0212974
LmxM.33.2760	372.634	0.659394	0.21773	3.0285	0.00245773	0.0146285
LmxM.36.5920	860.991	0.659133	0.189763	3.47346	0.000513796	0.00415562
LmxM.23.1310	2430.74	0.65877	0.256245	2.57086	0.0101446	0.0442324
LmxM.20.0960	1212.93	0.658649	0.226347	2.90991	0.00361535	0.0199195
LmxM.15.1020	587.872	0.657803	0.218017	3.01721	0.0025511	0.0150305
LmxM.19.0440	1837.54	0.656974	0.188542	3.4845	0.000493051	0.00401642
LmxM.10.0210	2223.22	0.656834	0.222888	2.94692	0.00320957	0.0179779
LmxM.22.0220	924.65	0.65621	0.232753	2.81934	0.00481218	0.0246465
LmxM.11_29705	673.214	0.655931	0.121583	5.39494	6.85452e-08	1.66616e-06
LmxM.21.0530	418.934	0.655486	0.13837	4.73718	2.1671e-06	3.8519e-05
LmxM.07.0710	222.471	0.655256	0.184936	3.54315	0.000395371	0.00334979
LmxM.21.1555	2950.48	0.654874	0.191895	3.41266	0.000643314	0.00499434
LmxM.33.1420	322.964	0.654511	0.132959	4.92266	8.53777e-07	1.68732e-05
LmxM.20.0050	564.365	0.654368	0.239611	2.73096	0.00631496	0.0305857
LmxM.11.0350	2384.1	0.654227	0.163953	3.99033	6.59827e-05	0.00074701
LmxM.29.3190	1088.62	0.654038	0.200808	3.25704	0.00112581	0.00790941
LmxM.15.1450	1248.29	0.653474	0.178779	3.6552	0.000256983	0.00236222
LmxM.11.0900	434.915	0.652583	0.184965	3.52815	0.000418482	0.00350271
LmxM.31.0420	259.012	0.65244	0.182001	3.58482	0.000337308	0.00294005
LmxM.30.3100	784.404	0.650306	0.192756	3.37373	0.000741577	0.00561807
LmxM.34.2270	1183.03	0.649716	0.157669	4.12075	3.77646e-05	0.000462693
LmxM.32.2930	817.717	0.649113	0.219856	2.95245	0.00315268	0.0177139
LmxM.26.0440	719.79	0.647464	0.132705	4.87896	1.06648e-06	2.05846e-05
LmxM.34.3560	1431.98	0.647112	0.135858	4.76315	1.90595e-06	3.43109e-05
LmxM.25.0680	798.19	0.646302	0.171465	3.76929	0.00016371	0.00160715
LmxM.29.0090	1627.04	0.645573	0.138758	4.65252	3.27898e-06	5.55106e-05
LmxM.29.3040	1541.87	0.645341	0.184718	3.49366	0.000476454	0.00390925
LmxM.31.0970	894.279	0.645046	0.18973	3.3998	0.000674341	0.00519529
LmxM.31_598090	678.351	0.644808	0.158185	4.07628	4.5761e-05	0.000544519
LmxM.19.0240	630.086	0.643544	0.164861	3.90355	9.47919e-05	0.00101026
LmxM.34.0570	958.001	0.643447	0.166241	3.87057	0.000108579	0.00113903
LmxM.34.3250	210.482	0.64202	0.167565	3.83147	0.000127381	0.00130261
LmxM.15.0540	821.543	0.641903	0.162641	3.94674	7.92223e-05	0.00086877
LmxM.07.0040	213.12	0.641441	0.236011	2.71785	0.00657079	0.0315725
LmxM.33_445092	162.654	0.641438	0.215878	2.97129	0.00296548	0.0168917
LmxM.23.1061	436.097	0.641357	0.234083	2.73987	0.00614639	0.0299126
LmxM.29.1110	1963.48	0.640179	0.215762	2.96706	0.0030066	0.0170983
LmxM.07.0840	1008.28	0.639395	0.251039	2.54699	0.0108656	0.0467706
LmxM.26.1130	365.257	0.638886	0.244356	2.61457	0.00893387	0.0400285
LmxM.36.0020	6622.15	0.636158	0.211499	3.00786	0.00263094	0.0153938
LmxM.08_29.2560	627.66	0.635547	0.239818	2.65012	0.00804622	0.0369249
LmxM.36.5845	1131.33	0.634957	0.153075	4.14802	3.35367e-05	0.000417647
LmxM.34.0980	1308.5	0.63479	0.159738	3.97396	7.06887e-05	0.000791417
LmxM.36.2610	894.043	0.634551	0.167714	3.78354	0.000154613	0.00153281
LmxM.33.1210	299.138	0.634362	0.181148	3.5019	0.000461962	0.0038179
LmxM.36.0500	475.714	0.634215	0.138818	4.56867	4.90827e-06	7.86968e-05
LmxM.34.3130	447.756	0.632551	0.249321	2.5371	0.0111775	0.0477513
LmxM.11.0260	887.007	0.632474	0.240739	2.62722	0.00860852	0.038916
LmxM.13.1190	2497.81	0.630926	0.175788	3.58913	0.00033178	0.00290579
LmxM.14.0540	698.243	0.630848	0.236849	2.6635	0.00773317	0.0357772
LmxM.31.2950	4308.02	0.63067	0.20362	3.09729	0.00195297	0.0122699
LmxM.36.3540	224.501	0.630655	0.190653	3.30787	0.000940091	0.00684805
LmxM.28.1370	924.171	0.630458	0.188358	3.34713	0.000816534	0.00607953
LmxM.36.3880	810.311	0.630328	0.186903	3.37249	0.00074493	0.00563407
LmxM.27.2130	622.195	0.629088	0.14809	4.24802	2.15664e-05	0.000284144
LmxM.26.0330	574.339	0.628512	0.19775	3.17832	0.00148133	0.00990207
LmxM.09.1270	480.485	0.627927	0.216087	2.9059	0.00366199	0.020102
LmxM.25.1420	2539.08	0.627503	0.224729	2.79226	0.00523412	0.0264352
LmxM.04.1170	5004.65	0.627463	0.249361	2.51628	0.0118599	0.049686
LmxM.25.0720	8139.21	0.626224	0.176406	3.5499	0.000385373	0.00328036
LmxM.20_581013	455.679	0.626184	0.224647	2.78741	0.00531314	0.026686
LmxM.26.1570	1583.69	0.626135	0.157109	3.98534	6.73827e-05	0.000760747
LmxM.32.2610	656.511	0.625022	0.177069	3.52982	0.000415837	0.00349065
LmxM.17.0082	42501.3	0.624965	0.160769	3.88735	0.000101346	0.00107382
LmxM.03.0970	304.994	0.624656	0.208256	2.99946	0.0027046	0.0157815
LmxM.11.0210	1684.27	0.623801	0.198383	3.14443	0.00166412	0.0108138
LmxM.36.6760	1435.91	0.623757	0.196332	3.17705	0.00148781	0.00992036
LmxM.20.0560	1009.8	0.622997	0.170253	3.65925	0.000252955	0.00233227
LmxM.27.1630	522.43	0.622809	0.13367	4.65929	3.17299e-06	5.40181e-05
LmxM.07.0550	1170.16	0.6226	0.217192	2.86659	0.00414919	0.0221104
LmxM.33.3440	1266.47	0.622096	0.198518	3.13369	0.00172622	0.0111423
LmxM.22.1680	502.954	0.621558	0.126136	4.92768	8.32137e-07	1.66263e-05
LmxM.34.1410	2403.66	0.621522	0.194405	3.19705	0.00138839	0.00940031
LmxM.23.0830	2285.41	0.620703	0.180619	3.43653	0.000589218	0.00465368
LmxM.14.0050	189.182	0.618836	0.213782	2.8947	0.00379517	0.0206474
LmxM.04.0850	1374.15	0.618184	0.228636	2.7038	0.00685525	0.0326629
LmxM.21.1260	361.918	0.618138	0.177702	3.47851	0.000504216	0.00408905
LmxM.33.0350	1536.21	0.617954	0.117166	5.27418	1.33353e-07	3.06793e-06
LmxM.34.1030	1423.79	0.617813	0.149601	4.12973	3.63186e-05	0.000447388
LmxM.26.0370	312.329	0.617142	0.166109	3.71527	0.000202985	0.00193431
LmxM.21.1552	2207.04	0.616999	0.0939573	6.56681	5.14062e-11	2.25765e-09
LmxM.24.1350	436.933	0.616483	0.188723	3.2666	0.00108847	0.0076827
LmxM.11.0810	703.357	0.616247	0.133523	4.61528	3.92567e-06	6.44193e-05
LmxM.28.1180	379.392	0.615833	0.139179	4.42474	9.65585e-06	0.000141812
LmxM.25.0080	2119.64	0.615575	0.140878	4.36956	1.24498e-05	0.000177399
LmxM.34.2910	591.013	0.615535	0.16973	3.62656	0.000287218	0.00258781
LmxM.30.2115	371.814	0.615511	0.226888	2.71284	0.00667099	0.0319526
LmxM.31.3010	3264.74	0.615366	0.199945	3.07768	0.00208621	0.0129416
LmxM.24.0740	713.596	0.615244	0.146394	4.20266	2.63792e-05	0.000339199
LmxM.33.0810	185.997	0.615068	0.21104	2.91446	0.00356302	0.0196811
LmxM.20.1450	316.588	0.61454	0.196115	3.13357	0.00172693	0.0111423
LmxM.06.1220	900.054	0.613755	0.227636	2.69622	0.00701318	0.0331549
LmxM.36.2160	390.313	0.613131	0.196503	3.12021	0.00180721	0.0115537
LmxM.36.1400	773.338	0.613095	0.188598	3.2508	0.00115082	0.00804098
LmxM.10.0195	312.461	0.612588	0.146047	4.19445	2.73534e-05	0.00035024
LmxM.36.5440partial	341.983	0.61256	0.151594	4.04078	5.32726e-05	0.000619311
LmxM.04.0450	1260.56	0.612	0.224749	2.72304	0.00646839	0.0312124
LmxM.36.6060	2358.31	0.609673	0.211753	2.87917	0.00398722	0.0214611
LmxM.36.6610	1337.17	0.609401	0.223382	2.72807	0.0063706	0.0308223
LmxM.22.0300	1796.84	0.608296	0.148892	4.08549	4.39832e-05	0.000527509
LmxM.15.0760	1676.71	0.60799	0.169747	3.58174	0.000341319	0.00296257
LmxM.36.5910	1410.92	0.607536	0.212174	2.86338	0.00419142	0.0222583
LmxM.28.2080	530.535	0.607419	0.199659	3.04228	0.00234794	0.0141452
LmxM.36.0570	823.195	0.60642	0.20883	2.9039	0.00368548	0.0201957
LmxM.24.1990	493.581	0.606188	0.160606	3.77439	0.000160402	0.00157987
LmxM.32.2800	1501.74	0.606029	0.130225	4.65369	3.26044e-06	5.52997e-05
LmxM.14_270708	1329.24	0.605376	0.240619	2.51591	0.0118727	0.0497032
LmxM.26.2160	1650.08	0.605331	0.200702	3.01608	0.00256069	0.0150674
LmxM.17.0150	344.419	0.605233	0.168822	3.58503	0.000337042	0.00294005
LmxM.24.1730	771.816	0.604876	0.14734	4.10532	4.03761e-05	0.000492036
LmxM.33.0750	372.777	0.604382	0.122767	4.92298	8.52359e-07	1.68732e-05
LmxM.13.1110	916.282	0.604179	0.128922	4.6864	2.78055e-06	4.82405e-05
LmxM.32.1630	747.879	0.602972	0.156799	3.84551	0.0001203	0.00124251
LmxM.26.1310	755.99	0.602232	0.177832	3.38653	0.000707825	0.00540289
LmxM.17.1440	579.268	0.601017	0.141676	4.2422	2.21338e-05	0.000290358
LmxM.33.4580	189.824	0.600937	0.160618	3.7414	0.000182995	0.00177735
LmxM.27.1910	819.42	0.600479	0.23872	2.51541	0.0118893	0.0497175
LmxM.29.1900	270.646	0.600007	0.184925	3.24459	0.00117619	0.00816867
LmxM.31.1000	3933.96	0.599427	0.179602	3.33753	0.000845281	0.00623232
LmxM.08_29.0130	337.457	0.599419	0.15205	3.94225	8.07219e-05	0.000882022
LmxM.21.0490	2229.56	0.598959	0.186166	3.21734	0.00129385	0.00885054
LmxM.26.0030	646.062	0.598233	0.172689	3.46423	0.000531761	0.00427782
LmxM.14.0930	1682.7	0.59799	0.182791	3.27145	0.00106998	0.00758555
LmxM.14.1480	1596.34	0.59721	0.191663	3.11594	0.00183357	0.0116681
LmxM.32.2390	5851.86	0.597022	0.148169	4.02934	5.59342e-05	0.000646122
LmxM.14.0740	359.716	0.596533	0.234725	2.54141	0.0110407	0.0473447
LmxM.11.0330	594.164	0.596429	0.194676	3.0637	0.0021862	0.0134436
LmxM.08_29.0440	1182.22	0.595824	0.15801	3.77081	0.00016272	0.00160096
LmxM.32.2500	277.119	0.595784	0.159797	3.72839	0.000192707	0.00185386
LmxM.20.1520	660.002	0.595666	0.162217	3.67203	0.00024063	0.00224136
LmxM.25.0590	2227.41	0.595645	0.201877	2.95053	0.00317226	0.0178011
LmxM.32.0930	283.168	0.595593	0.160687	3.70654	0.000210112	0.00198972
LmxM.29.3290	674.414	0.595573	0.176373	3.37679	0.000733372	0.00556057
LmxM.08_185075	173.598	0.595457	0.215131	2.76789	0.0056421	0.0279876
LmxM.15.0170	567	0.595096	0.190837	3.11835	0.00181866	0.0116024
LmxM.25.2030	991.768	0.594848	0.223468	2.66189	0.00777027	0.0358759
LmxM.05.0640	953.601	0.59428	0.159817	3.7185	0.00020041	0.00191379
LmxM.22.0140	1091.03	0.594252	0.207186	2.8682	0.00412809	0.0220108
LmxM.36.1330	292.152	0.594164	0.180597	3.29	0.00100188	0.00721716
LmxM.06.0530	1145.61	0.594045	0.213409	2.7836	0.00537595	0.0269568
LmxM.23.1580	1472.77	0.593544	0.156479	3.79312	0.000148764	0.00147967
LmxM.28.0740	767.605	0.593095	0.120575	4.91888	8.7042e-07	1.71648e-05
LmxM.19.0200	11835.7	0.591943	0.20673	2.86337	0.00419164	0.0222583
LmxM.06.0630	612.28	0.591752	0.188092	3.14608	0.00165474	0.0107605
LmxM.10.0900	503.126	0.591371	0.146262	4.04324	5.27171e-05	0.000613637
LmxM.29.2820	326.814	0.590603	0.200135	2.95103	0.00316721	0.0177845
LmxM.34.1820	812.103	0.590461	0.184131	3.20675	0.00134243	0.00912791
LmxM.26.0460	1747.21	0.589413	0.185179	3.18293	0.00145792	0.00976707
LmxM.15.0590	318.607	0.589067	0.157257	3.74589	0.000179755	0.0017515
LmxM.36.0250	1621.93	0.588999	0.176019	3.34622	0.000819216	0.00608953
LmxM.09.0980	1406.87	0.588614	0.165539	3.55575	0.0003769	0.00321927
LmxM.25.1680	1203.37	0.588331	0.182201	3.22903	0.0012421	0.00854154
LmxM.06.0140	2294.91	0.587749	0.177356	3.31394	0.000919901	0.00671713
LmxM.34.4280	586.654	0.587729	0.148319	3.96259	7.41404e-05	0.000816983
LmxM.15.0930	272.216	0.586777	0.188906	3.10619	0.00189518	0.0119729
LmxM.20_1688243	321.148	0.586397	0.181764	3.22615	0.00125467	0.00860843
LmxM.14.0800	1830.96	0.586214	0.223191	2.62652	0.00862636	0.0389579
LmxM.36.1040	285.122	0.586041	0.195263	3.00129	0.00268837	0.0156968
LmxM.05.0100	2578.67	0.585549	0.200924	2.91428	0.00356512	0.0196811
LmxM.34.0900	1398.66	0.585272	0.149283	3.92056	8.8345e-05	0.000948223
LmxM.06.0700	3463.79	0.585157	0.229476	2.54997	0.0107731	0.0464605
LmxM.34.0370	2879.97	0.585027	0.207171	2.82389	0.00474447	0.0243821
LmxM.27.0880	2434.26	0.584712	0.195078	2.99733	0.0027236	0.0158415
LmxM.32.1330	622.656	0.582511	0.13373	4.35589	1.32528e-05	0.000186793
LmxM.08_29.2220	795.532	0.581963	0.228254	2.54963	0.0107836	0.0464836
LmxM.36.2020	3314.34	0.581399	0.187411	3.10227	0.00192043	0.0120989
LmxM.07.0740	1158.07	0.580736	0.145126	4.0016	6.29154e-05	0.000716746
LmxM.30.1050	1868.42	0.580449	0.193643	2.99751	0.00272193	0.0158415
LmxM.17.0980	2862.81	0.579336	0.178381	3.24774	0.00116326	0.00809118
LmxM.32.0970	492.893	0.578589	0.167444	3.45542	0.000549426	0.00439613
LmxM.25.2090	1895.16	0.577695	0.20893	2.76501	0.00569206	0.0281537
LmxM.19.1560	2230.56	0.57761	0.180857	3.19373	0.00140446	0.00949014
LmxM.28.0680	743.976	0.57632	0.228885	2.51795	0.0118041	0.0494749
LmxM.30_435852	98.8219	0.576096	0.19452	2.96163	0.00306018	0.0173226
LmxM.34.2770	498.227	0.575434	0.177014	3.25077	0.00115092	0.00804098
LmxM.29.2740	3389.17	0.575141	0.154966	3.7114	0.000206116	0.00195595
LmxM.36.1290	449.617	0.574712	0.184487	3.11519	0.00183824	0.011671
LmxM.22.0730	2007.26	0.574549	0.186835	3.07517	0.00210386	0.0130211
LmxM.12_285464	635.149	0.573817	0.170976	3.35613	0.0007904	0.00592377
LmxM.06.0800	649.277	0.572936	0.136188	4.20696	2.58831e-05	0.000333763
LmxM.05.0970	620.088	0.572539	0.176991	3.23484	0.00121711	0.00839512
LmxM.29.2390	1077.83	0.572056	0.208243	2.74705	0.00601333	0.0294068
LmxM.11.0480	380.237	0.571422	0.193679	2.95036	0.00317408	0.0178011
LmxM.34.2960	501.442	0.57138	0.162501	3.51616	0.000437837	0.00364666
LmxM.32.0270	797.869	0.571344	0.213236	2.6794	0.00737549	0.0345266
LmxM.36.1635	1148.96	0.571107	0.177629	3.21517	0.00130368	0.00890439
LmxM.36.2470	1407.57	0.570877	0.204272	2.79469	0.00519502	0.0262962
LmxM.15.0275	2629.04	0.569667	0.19971	2.85246	0.00433816	0.0228525
LmxM.14.0240	597.672	0.569546	0.210704	2.70306	0.00687042	0.032701
LmxM.18.0730	465.96	0.568751	0.154846	3.67301	0.000239709	0.00223507
LmxM.34.1590	803.778	0.566872	0.179619	3.15598	0.00159962	0.0104735
LmxM.29_26282	345.125	0.565986	0.173726	3.25792	0.00112231	0.00789088
LmxM.34.4490	619.508	0.56543	0.151923	3.72181	0.000197798	0.00189482
LmxM.32.2630	647.227	0.565265	0.124071	4.55597	5.21452e-06	8.30214e-05
LmxM.12.0250	2103.46	0.56504	0.194956	2.89829	0.00375201	0.0204613
LmxM.15.0040	1865.14	0.564835	0.204601	2.76066	0.00576841	0.0284694
LmxM.31.0340	963.713	0.564552	0.12712	4.4411	8.95007e-06	0.000133167
LmxM.05.1100	491.687	0.564322	0.180008	3.13499	0.00171862	0.0111045
LmxM.29.3130	1369.34	0.564255	0.202746	2.78306	0.00538493	0.026987
LmxM.36.3070	726.106	0.56394	0.176659	3.19224	0.00141173	0.00952078
LmxM.14.0810	842.209	0.563814	0.161378	3.49374	0.000476301	0.00390925
LmxM.17.1070	528.91	0.563708	0.219718	2.56559	0.0103	0.0447811
LmxM.04.0010	1268.81	0.563638	0.154141	3.65664	0.000255539	0.00235132
LmxM.32.3270	1732.4	0.563035	0.191712	2.93687	0.00331541	0.0185103
LmxM.33.1310	550.587	0.562961	0.171328	3.28587	0.00101669	0.00728722
LmxM.28.1260	500.666	0.562941	0.177439	3.17258	0.0015109	0.010028
LmxM.08_29.1870	1415.76	0.561487	0.103581	5.42074	5.9352e-08	1.49465e-06
LmxM.11.0240	1171.6	0.56096	0.138909	4.03834	5.38311e-05	0.000625005
LmxM.23.0370	4128.75	0.559179	0.190556	2.93446	0.00334124	0.0186237
LmxM.22.0060	751.446	0.55914	0.15911	3.51417	0.000441127	0.00366571
LmxM.22.0400	398.581	0.558869	0.121463	4.60116	4.20138e-06	6.84494e-05
LmxM.36.0350	266.377	0.558454	0.201044	2.77778	0.00547323	0.0273241
LmxM.33.4550	1112.53	0.55834	0.217484	2.56727	0.0102503	0.0445865
LmxM.21.1080	1861.09	0.558282	0.221466	2.52085	0.0117072	0.0492993
LmxM.22.1610	910.11	0.558073	0.214722	2.59904	0.00934843	0.0414367
LmxM.25.1430	1118.62	0.557928	0.102178	5.46036	4.7518e-08	1.21344e-06
LmxM.27.2031	656.337	0.557364	0.166002	3.35757	0.000786303	0.00589792
LmxM.21.1675	304.113	0.557261	0.213571	2.60926	0.00907386	0.0404762
LmxM.07.0300	727.017	0.557138	0.131027	4.2521	2.11779e-05	0.000281007
LmxM.29.1590	832.023	0.556514	0.146425	3.80069	0.000144295	0.0014447
LmxM.12.0700	576.883	0.556183	0.119681	4.64721	3.36456e-06	5.6643e-05
LmxM.05.0830	1348.12	0.555005	0.169902	3.26663	0.00108838	0.0076827
LmxM.14.0410	1021.97	0.554893	0.117491	4.72284	2.32575e-06	4.08964e-05
LmxM.18.0230	687.959	0.554562	0.136616	4.05928	4.92233e-05	0.000581154
LmxM.10.1190	714.162	0.554304	0.182068	3.0445	0.0023307	0.0140693
LmxM.36.3470	3137.12	0.551639	0.166134	3.32044	0.000898758	0.00658389
LmxM.10.0945	782.917	0.55157	0.146129	3.77454	0.000160305	0.00157987
LmxM.07.1000	2890.83	0.551069	0.190135	2.8983	0.00375192	0.0204613
LmxM.23.0880a	665.167	0.550774	0.143213	3.84584	0.000120142	0.00124251
LmxM.22.0160	654.177	0.550323	0.204709	2.68832	0.00718134	0.0338092
LmxM.19.0870	537.546	0.550041	0.181703	3.02715	0.00246871	0.0146687
LmxM.34.3120	488.204	0.549709	0.210737	2.60851	0.00909379	0.0405253
LmxM.10.0810	956.425	0.549631	0.172135	3.19302	0.00140792	0.00950218
LmxM.18.0360	583.846	0.549109	0.136208	4.03139	5.5447e-05	0.000642125
LmxM.32.2550	1937.76	0.547855	0.180527	3.03475	0.00240737	0.0144078
LmxM.36.1940	25206.8	0.547361	0.171824	3.18559	0.00144458	0.00969203
LmxM.34.1300	3534.02	0.547246	0.150593	3.63393	0.000279131	0.00252747
LmxM.31.3930	1388.14	0.546912	0.192252	2.84477	0.00444435	0.0232247
LmxM.36.3140	233.104	0.546005	0.161456	3.38175	0.00072026	0.00548399
LmxM.20.0300	449.139	0.544022	0.146041	3.72513	0.000195214	0.00187401
LmxM.31.3830	504.86	0.543718	0.172336	3.15499	0.00160501	0.0104973
LmxM.31.3270	2163.79	0.543659	0.120805	4.50029	6.78603e-06	0.000104918
LmxM.05.0140	1378.06	0.543319	0.168669	3.22121	0.00127651	0.00873849
LmxM.36.0420	616.006	0.54234	0.173561	3.12478	0.00177939	0.0114241
LmxM.36.2430	182.323	0.541737	0.207611	2.60938	0.00907066	0.0404762
LmxM.36.2400	274.971	0.541411	0.159514	3.39413	0.000688463	0.00527725
LmxM.36.2950	7322.93	0.540442	0.180436	2.99519	0.00274272	0.015912
LmxM.36.3220	414.956	0.540195	0.144314	3.7432	0.000181691	0.00176658
LmxM.36.4400	552.118	0.539957	0.173293	3.11586	0.00183409	0.0116681
LmxM.21.1210	946.666	0.539809	0.192341	2.80652	0.00500802	0.0255631
LmxM.09.1420	530.386	0.539123	0.209337	2.57539	0.0100128	0.0437417
LmxM.08_29.1700	1494.74	0.537699	0.116298	4.62345	3.77411e-06	6.24962e-05
LmxM.28.1710	697.951	0.537092	0.140069	3.83447	0.000125834	0.00128969
LmxM.23_701025	2355.84	0.537076	0.19816	2.71031	0.00672194	0.0321289
LmxM.14.1160	5967.47	0.536038	0.116261	4.61065	4.01413e-06	6.57522e-05
LmxM.20_1363843	274.768	0.536021	0.141647	3.78421	0.000154198	0.00153037
LmxM.36.4070	437.08	0.535582	0.157254	3.40585	0.000659582	0.00509886
LmxM.21.0980	2337.96	0.535126	0.140648	3.80473	0.000141961	0.00142446
LmxM.17.1290	2629.87	0.535117	0.179596	2.97956	0.00288665	0.0165782
LmxM.08_29.0610	1886.5	0.534411	0.146651	3.64411	0.000268319	0.00244663
LmxM.22.0210	1635.22	0.533908	0.188807	2.8278	0.00468693	0.0241439
LmxM.15.0260	372.88	0.533754	0.196421	2.7174	0.00657963	0.0315982
LmxM.34.4390	348.648	0.53325	0.154995	3.44044	0.000580761	0.00460707
LmxM.10.1150	597.523	0.532439	0.198331	2.6846	0.00726177	0.0340996
LmxM.13.1520	726.925	0.531345	0.141561	3.75348	0.000174396	0.00170294
LmxM.33.1330	346.581	0.531157	0.145863	3.64148	0.000271075	0.00246681
LmxM.31.0410	345.467	0.530943	0.165674	3.20475	0.00135179	0.00918471
LmxM.36.3780	1275.52	0.530498	0.190101	2.79061	0.0052609	0.0265263
LmxM.36.1780	434.438	0.529318	0.129676	4.08183	4.46815e-05	0.000534473
LmxM.17.0870	1412.63	0.529064	0.201837	2.62124	0.00876096	0.0394467
LmxM.33.3310	246.489	0.528617	0.164838	3.20688	0.00134181	0.00912791
LmxM.20_1111292	616.202	0.527147	0.156272	3.37328	0.000742795	0.00562261
LmxM.31.3070	593.027	0.526359	0.165871	3.1733	0.00150718	0.0100159
LmxM.24.0830	1438.52	0.526298	0.163963	3.20986	0.00132801	0.00905277
LmxM.29.3080	1240.72	0.525685	0.156822	3.35211	0.00080197	0.00599072
LmxM.25.0920	798.333	0.525611	0.18003	2.91958	0.00350501	0.0194175
LmxM.31.0460	461.902	0.52554	0.194262	2.70532	0.0068239	0.0325307
LmxM.34.4880	1082.34	0.525463	0.18509	2.83896	0.00452604	0.0235121
LmxM.26.0240	508.217	0.524801	0.126299	4.15523	3.24966e-05	0.000408048
LmxM.22.1280	733.812	0.524587	0.202926	2.58511	0.00973473	0.0427735
LmxM.36.3850	1235.83	0.524404	0.175153	2.99398	0.00275362	0.0159447
LmxM.22.1540	1452.81	0.524258	0.147885	3.54503	0.000392575	0.00332919
LmxM.29_1311888	686.949	0.524199	0.164519	3.18626	0.00144124	0.00968153
LmxM.26.0690	965.852	0.523843	0.190959	2.74322	0.00608408	0.0296412
LmxM.31.3870	1067.88	0.523618	0.19614	2.66961	0.007594	0.0353673
LmxM.19.0300	1194.39	0.523258	0.17596	2.97373	0.00294207	0.0168005
LmxM.08.0890	716.948	0.523133	0.173162	3.02106	0.00251891	0.0148987
LmxM.26.0970	966.322	0.523107	0.200931	2.60341	0.00923009	0.0410321
LmxM.28.1300	159.97	0.521654	0.200592	2.60057	0.00930699	0.0413134
LmxM.16.1650	728.377	0.520779	0.160011	3.25465	0.00113534	0.0079579
LmxM.13.0830	540.756	0.520594	0.124052	4.1966	2.70958e-05	0.00034743
LmxM.21.0710	1549.74	0.5199	0.158871	3.27245	0.00106618	0.00756645
LmxM.21.1770	1285.45	0.519357	0.18135	2.86384	0.00418544	0.0222513
LmxM.21.0550	1103.47	0.519049	0.152269	3.40876	0.000652586	0.00505768
LmxM.36.6920	313.442	0.51881	0.178547	2.90573	0.00366395	0.020102
LmxM.08_29.0320	1702.82	0.518355	0.115435	4.49046	7.1068e-06	0.000109135
LmxM.34_127797	341.452	0.517953	0.178413	2.90312	0.00369464	0.0202337
LmxM.36.5620	1833.49	0.517923	0.194296	2.66564	0.00768411	0.0356228
LmxM.18.0530	498.128	0.517907	0.18206	2.84471	0.00444516	0.0232247
LmxM.25.0210	492.63	0.517335	0.141818	3.64787	0.000264419	0.00242322
LmxM.34.4125	310.66	0.516577	0.204957	2.52041	0.0117217	0.0493267
LmxM.32.0620	673.314	0.516462	0.14483	3.56599	0.000362485	0.00312652
LmxM.29.2610	537.539	0.516257	0.169332	3.04879	0.00229765	0.01395
LmxM.34.0050	666.001	0.516135	0.157689	3.27312	0.00106367	0.00755455
LmxM.27.1100	385.011	0.515281	0.169143	3.04642	0.0023158	0.0140166
LmxM.36.0770	414.932	0.515216	0.160784	3.20439	0.00135347	0.00918923
LmxM.26.2305	862.073	0.513422	0.141501	3.6284	0.000285181	0.002572
LmxM.16.0580	957.035	0.513143	0.161446	3.17843	0.00148076	0.00990207
LmxM.36.3890	315.465	0.513117	0.148935	3.44525	0.000570525	0.0045457
LmxM.02.0370	1190.62	0.51307	0.188203	2.72615	0.00640772	0.030969
LmxM.15.1490	555.275	0.512497	0.146644	3.49483	0.000474362	0.00389912
LmxM.13.0710	444.793	0.511953	0.165868	3.0865	0.00202526	0.0126453
LmxM.26.1450	1297.3	0.511823	0.169466	3.0202	0.00252607	0.0149217
LmxM.07.0340	1689.78	0.511771	0.137137	3.73182	0.000190103	0.00183463
LmxM.25.1460	547.888	0.510951	0.161481	3.16416	0.00155533	0.0102552
LmxM.24.0330	718.775	0.510569	0.129614	3.93914	8.17746e-05	0.000891383
LmxM.28.2070	437.489	0.509497	0.15192	3.35373	0.000797314	0.00596574
LmxM.36.4450	990.847	0.509221	0.125571	4.05525	5.00797e-05	0.000586694
LmxM.27.1960	488.865	0.50845	0.179567	2.83153	0.00463253	0.0239558
LmxM.08_29.0030	1155.58	0.508376	0.190345	2.67082	0.00756665	0.0352761
LmxM.27.1130	520.058	0.507815	0.171428	2.96226	0.00305387	0.0172976
LmxM.18.0690	569.833	0.507782	0.176951	2.86962	0.00410966	0.0219383
LmxM.05.1090	511.933	0.507517	0.16363	3.10161	0.00192469	0.0121173
LmxM.14.1370	948.645	0.506654	0.143343	3.53456	0.000408455	0.00344139
LmxM.29.3580	1250.41	0.506582	0.105152	4.81761	1.45289e-06	2.69007e-05
LmxM.19.0160	3354.07	0.506523	0.128426	3.9441	8.0101e-05	0.000876291
LmxM.18.1010	443.284	0.504843	0.143759	3.51172	0.000445214	0.00369629
LmxM.20.0630	625.166	0.504285	0.163639	3.08168	0.00205835	0.0127992
LmxM.34.4930	641.627	0.504211	0.165495	3.04668	0.0023138	0.0140166
LmxM.36.5390	1230.7	0.503309	0.199496	2.5229	0.0116391	0.0491564
LmxM.36.6950	363.495	0.503285	0.199335	2.52482	0.0115757	0.0490376
LmxM.16.1600	895.195	0.503236	0.128232	3.92442	8.69395e-05	0.000936454
LmxM.32.1870	1052.09	0.501688	0.180309	2.78238	0.00539626	0.027014
LmxM.12.0640	851.674	0.501406	0.162684	3.08208	0.00205562	0.012791
LmxM.25.1010	734.792	0.501052	0.187901	2.66658	0.00766282	0.0355672
LmxM.36.3990	933.676	0.500834	0.113691	4.40523	1.05672e-05	0.000153706
LmxM.32.0420	847.126	0.500729	0.120712	4.14812	3.35211e-05	0.000417647
LmxM.33.4110	830.98	0.500367	0.176094	2.84148	0.00449049	0.0234077
LmxM.33.0490	1390.9	0.500299	0.120097	4.1658	3.10267e-05	0.000392251
LmxM.28.0800	353.217	0.499509	0.181644	2.74994	0.00596069	0.0292122
LmxM.14.1440	3870.7	0.498826	0.194467	2.5651	0.0103147	0.0448234
LmxM.18.1625	565.076	0.498645	0.112613	4.42796	9.51296e-06	0.000139939
LmxM.02.0090	445.234	0.498608	0.138716	3.59445	0.000325077	0.0028581
LmxM.32.0650	1876.51	0.496028	0.100705	4.92554	8.41296e-07	1.67357e-05
LmxM.25.1810	569.166	0.495679	0.161282	3.07336	0.0021166	0.0130761
LmxM.11.0290	447.331	0.492434	0.171852	2.86546	0.00416407	0.0221637
LmxM.19.0110	1178.09	0.491678	0.16527	2.97499	0.00292995	0.0167734
LmxM.25.1100	669.82	0.491491	0.160624	3.05988	0.00221428	0.0135556
LmxM.06.0860	2149.45	0.491196	0.146126	3.36145	0.00077535	0.00583019
LmxM.08_29.0510	2797.67	0.491081	0.144856	3.39015	0.000698556	0.0053411
LmxM.08_29.2190	1817.28	0.490968	0.146223	3.35767	0.000786032	0.00589792
LmxM.11.0880	1006.92	0.489734	0.10004	4.89538	9.81135e-07	1.91817e-05
LmxM.27.1945	216.758	0.488855	0.177638	2.75197	0.00592381	0.0290628
LmxM.29.1120	1635.82	0.488719	0.163216	2.99431	0.00275068	0.0159378
LmxM.33.0990	758.924	0.487298	0.179256	2.71844	0.00655904	0.0315326
LmxM.08_29.2210	381.748	0.486425	0.153068	3.17783	0.00148383	0.00991149
LmxM.23.1300	2216.45	0.485874	0.159028	3.05526	0.00224862	0.0137381
LmxM.20.1290	951.777	0.485462	0.154947	3.13308	0.00172982	0.0111451
LmxM.17.1250	817.19	0.485439	0.114173	4.2518	2.12061e-05	0.000281007
LmxM.15.1430	554.072	0.485371	0.132642	3.65926	0.000252944	0.00233227
LmxM.16.1510	653.625	0.48536	0.141135	3.43897	0.000583926	0.00462411
LmxM.28.2500	2773.74	0.482675	0.188289	2.56347	0.0103631	0.0449695
LmxM.36.3360	354.875	0.482674	0.167755	2.87726	0.00401142	0.0215276
LmxM.34.4860	1561.39	0.482159	0.11639	4.14262	3.43358e-05	0.000425047
LmxM.08.0900	792.738	0.481766	0.122415	3.9355	8.30232e-05	0.000901749
LmxM.04.1230	4094.36	0.480791	0.13545	3.54958	0.000385841	0.00328127
LmxM.28.0240	1344.98	0.480772	0.156213	3.07766	0.00208634	0.0129416
LmxM.30.2580	619.437	0.480703	0.16495	2.91424	0.00356558	0.0196811
LmxM.32.0950	791.7	0.480014	0.184943	2.59547	0.00944607	0.041727
LmxM.04.0690	1056.13	0.479752	0.12689	3.78084	0.000156302	0.00154618
LmxM.05.1040	697.812	0.478271	0.140359	3.40748	0.000655652	0.00507279
LmxM.36.3350	460.189	0.477941	0.147781	3.23411	0.00122023	0.00841027
LmxM.32.1930	1210.75	0.477899	0.104063	4.59242	4.38135e-06	7.11265e-05
LmxM.30.1880	876.019	0.477826	0.125142	3.81828	0.000134385	0.00136198
LmxM.36.1260	3487.57	0.477786	0.164775	2.89963	0.00373604	0.020422
LmxM.30.2070	282.795	0.475936	0.146271	3.2538	0.00113872	0.00797544
LmxM.22.0890	928.079	0.475784	0.139434	3.41224	0.000644306	0.00499777
LmxM.26.2210	289.086	0.475413	0.137358	3.46111	0.000537949	0.00432022
LmxM.12.0867	643.068	0.475354	0.161184	2.94914	0.00318664	0.0178605
LmxM.15.1440	1187.73	0.475168	0.134488	3.53317	0.000410611	0.00345636
LmxM.34.4350	838.485	0.475136	0.129827	3.65977	0.000252444	0.00233227
LmxM.32.0314	40980.1	0.474839	0.133274	3.56288	0.000366803	0.00315478
LmxM.10.1140	577.621	0.4747	0.184469	2.57333	0.0100724	0.0439599
LmxM.29.0120	2299.81	0.474608	0.185181	2.56295	0.0103788	0.0450163
LmxM.18.0140	836.745	0.474074	0.128621	3.68581	0.000227974	0.00214102
LmxM.34.0020	593.807	0.474069	0.186208	2.54591	0.0108994	0.0468717
LmxM.24.0340	522.756	0.473831	0.155293	3.05121	0.00227918	0.0138781
LmxM.06.1270	851.73	0.473352	0.187242	2.52802	0.0114708	0.0487069
LmxM.36.6410	612.29	0.473051	0.187853	2.5182	0.0117956	0.0494623
LmxM.07.0990	14644	0.471658	0.141207	3.34019	0.000837218	0.00619296
LmxM.28.1070	1137.65	0.471607	0.103142	4.57239	4.82197e-06	7.77243e-05
LmxM.13.0970	1322.88	0.469532	0.184968	2.53845	0.0111346	0.047619
LmxM.34.4270	479.773	0.469413	0.17881	2.6252	0.00865971	0.0390891
LmxM.34.4590	549.726	0.469003	0.155639	3.01341	0.00258333	0.0151516
LmxM.30.0190	862.782	0.468935	0.172494	2.71856	0.00655669	0.0315326
LmxM.11.1030	1461.21	0.468805	0.164283	2.85365	0.00432199	0.0228172
LmxM.36.5370	752.234	0.468796	0.139167	3.36859	0.000755531	0.00570003
LmxM.34.4690	397.177	0.468743	0.186039	2.51959	0.0117491	0.049404
LmxM.28.2430	1708.57	0.468051	0.156928	2.98259	0.00285823	0.0164665
LmxM.33.4310	1401.92	0.467362	0.181359	2.57701	0.00996604	0.0436212
LmxM.24.1210	864.857	0.467216	0.160371	2.91334	0.00357582	0.0197256
LmxM.08_29.2630	1410.15	0.465579	0.154019	3.02287	0.00250387	0.0148388
LmxM.33.0230	919.2	0.464498	0.138803	3.34647	0.000818484	0.00608906
LmxM.36.2710	881.037	0.463905	0.13046	3.55592	0.000376659	0.00321927
LmxM.25.1620	1382.56	0.463198	0.16591	2.79187	0.00524038	0.0264521
LmxM.17.0440	717.543	0.462988	0.163707	2.82815	0.00468183	0.0241421
LmxM.28.1950	252.139	0.462349	0.183412	2.52083	0.011708	0.0492993
LmxM.26.1250	537.498	0.461943	0.141126	3.27328	0.00106309	0.00755455
LmxM.08_29.0760	3195.82	0.461921	0.162859	2.83633	0.00456356	0.02368
LmxM.36.3380	509.661	0.461738	0.149778	3.08281	0.00205055	0.0127682
LmxM.28.2200	1021.29	0.461369	0.141417	3.26247	0.00110448	0.00777152
LmxM.36.4680	839.298	0.461268	0.182797	2.52338	0.0116232	0.0491564
LmxM.33.4210	743.557	0.460761	0.174583	2.63921	0.00830994	0.0378485
LmxM.31.3450	1436	0.460757	0.140727	3.27413	0.00105989	0.0075395
LmxM.33.4050	249.813	0.460491	0.17636	2.61108	0.00902565	0.0403602
LmxM.22.0260	1142.46	0.46042	0.154324	2.98346	0.00285012	0.0164406
LmxM.09.0220	2077.49	0.459578	0.174346	2.63601	0.00838873	0.0381028
LmxM.17.0490	572.137	0.459238	0.166604	2.75647	0.00584297	0.0287352
LmxM.29.2560	439.761	0.458612	0.159248	2.87986	0.00397855	0.0214271
LmxM.17.0600	1457.28	0.457892	0.16258	2.81641	0.00485631	0.0248434
LmxM.27.1160	493.749	0.456283	0.180563	2.527	0.0115042	0.0488028
LmxM.11.1050	2091.34	0.454605	0.117664	3.86357	0.000111741	0.00116229
LmxM.36.4180	921.544	0.452592	0.159041	2.84576	0.00443057	0.0232041
LmxM.31.3770	2870.93	0.451751	0.142275	3.1752	0.00149734	0.00996052
LmxM.14.0440	220.45	0.45116	0.14774	3.05374	0.00226011	0.0137805
LmxM.07.0570	1032.15	0.449658	0.136845	3.28591	0.00101655	0.00728722
LmxM.17.0160	456.313	0.449324	0.148072	3.03449	0.0024094	0.0144104
LmxM.27.1420	1026.7	0.447376	0.176919	2.52871	0.0114483	0.0486339
LmxM.34.4470	6889.72	0.447108	0.123636	3.61634	0.000298802	0.00266576
LmxM.35.2470	808.344	0.446496	0.155487	2.87161	0.00408393	0.0218266
LmxM.29.1000	511.343	0.446324	0.135797	3.2867	0.00101369	0.00727916
LmxM.23.0880	720.992	0.44612	0.176892	2.52199	0.0116695	0.0492055
LmxM.21.0610	695.977	0.44598	0.175037	2.54792	0.0108366	0.04669
LmxM.33.0840	1561.77	0.445602	0.159886	2.78699	0.00531993	0.0267054
LmxM.31.2010	430.085	0.444152	0.143579	3.09343	0.0019786	0.0124223
LmxM.24.0350	257.275	0.44258	0.167315	2.64519	0.00816462	0.0372988
LmxM.12.0350	1160.82	0.442431	0.142552	3.10365	0.00191152	0.0120594
LmxM.23.0080	1668.49	0.442431	0.165749	2.66927	0.00760156	0.0353714
LmxM.21.0125	562.019	0.442085	0.127379	3.47062	0.000519262	0.00418866
LmxM.31.2540	696.673	0.441146	0.147179	2.99735	0.0027234	0.0158415
LmxM.11.0410	1216.28	0.440271	0.160413	2.7446	0.00605838	0.0295635
LmxM.31.1370	1157.13	0.440062	0.137528	3.19979	0.00137527	0.00933029
LmxM.36.6430	1245.44	0.438205	0.173956	2.51906	0.0117668	0.0494168
LmxM.25.0530	1242.71	0.437882	0.166696	2.62683	0.0086184	0.0389413
LmxM.27.0430	552.39	0.436783	0.164859	2.64943	0.00806274	0.0369448
LmxM.24.1630	1368.36	0.43595	0.15381	2.83434	0.00459202	0.0237869
LmxM.16.0590	3577.72	0.435404	0.15941	2.73135	0.00630755	0.030566
LmxM.33.2370	286.39	0.433992	0.152905	2.83831	0.00453526	0.0235466
LmxM.22.0980	743.373	0.433265	0.156653	2.76577	0.00567888	0.0281191
LmxM.34.3925	231.912	0.432975	0.160405	2.69927	0.00694924	0.0329554
LmxM.33.4560	496.358	0.43251	0.128	3.37899	0.000727525	0.00553004
LmxM.29.3390	2705.93	0.43217	0.0963853	4.48377	7.3335e-06	0.000111861
LmxM.36.3657	741.109	0.431571	0.149364	2.8894	0.00385979	0.0209239
LmxM.29.1770	998.714	0.429569	0.125686	3.4178	0.000631293	0.00493171
LmxM.13.1360	887.116	0.429401	0.140846	3.04874	0.00229807	0.01395
LmxM.33.2700	719.49	0.427658	0.159802	2.67617	0.007447	0.0348254
LmxM.02.0700	1366.17	0.427472	0.117948	3.62426	0.000289794	0.00260586
LmxM.22.1380	481.741	0.427329	0.155696	2.74465	0.00605762	0.0295635
LmxM.21.0850	1209.53	0.426273	0.157742	2.70234	0.00688526	0.0327374
LmxM.20.1260	878.089	0.425771	0.157316	2.70646	0.00680041	0.0324528
LmxM.34_1333909	642.074	0.424952	0.116874	3.63599	0.000276913	0.00250988
LmxM.34.3360	1235.68	0.42488	0.14606	2.90894	0.00362652	0.0199689
LmxM.31.0210	1321.38	0.424798	0.111944	3.79474	0.000147798	0.00147328
LmxM.28.1530	619.856	0.424282	0.160927	2.63648	0.00837701	0.0380777
LmxM.26.1030	712.104	0.423412	0.154681	2.73732	0.00619418	0.030113
LmxM.22.1400	593.878	0.423393	0.14237	2.9739	0.00294042	0.0168005
LmxM.29.0360	761.708	0.423199	0.156946	2.69646	0.007008	0.0331476
LmxM.22.0080	1072.29	0.421694	0.135058	3.12231	0.0017944	0.0115042
LmxM.08_29.0020	1718.63	0.421588	0.127772	3.29954	0.00096843	0.00700955
LmxM.12.0660	1166.13	0.420778	0.148802	2.82776	0.00468748	0.0241439
LmxM.01.0030	930.345	0.419644	0.131352	3.19481	0.00139925	0.00946473
LmxM.28.0930	1262.03	0.418314	0.103732	4.03263	5.51565e-05	0.000639576
LmxM.28.3030	1217.75	0.417498	0.141394	2.95272	0.00314988	0.0177139
LmxM.18.0940	1104.19	0.41728	0.144495	2.88785	0.00387881	0.0209894
LmxM.31.0310	1241.18	0.41636	0.145611	2.8594	0.00424445	0.0224901
LmxM.16.1610	926.191	0.416286	0.161606	2.57593	0.00999696	0.0437145
LmxM.36.5110	303.107	0.414986	0.140478	2.9541	0.00313583	0.0176806
LmxM.19_610226	294.285	0.414866	0.136587	3.03737	0.00238649	0.0143016
LmxM.22.1460	2369.34	0.414519	0.127604	3.24848	0.00116025	0.00808325
LmxM.20.1730	238.611	0.414058	0.138484	2.98992	0.0027905	0.0161274
LmxM.29.0650	373.424	0.413839	0.124751	3.31731	0.000908874	0.00664194
LmxM.08_29.0660	886.506	0.41383	0.155902	2.65442	0.00794438	0.0365313
LmxM.34.0100	1718.98	0.412575	0.125982	3.27486	0.00105714	0.00752583
LmxM.33.0740	226.782	0.412517	0.159991	2.57837	0.00992676	0.0434711
LmxM.22.1240	637.414	0.412491	0.138524	2.97776	0.00290359	0.016654
LmxM.27.2270	725.879	0.411508	0.121052	3.39944	0.000675228	0.00519771
LmxM.23.0870	697.914	0.410647	0.144909	2.83383	0.0045994	0.0238116
LmxM.36.0110	279.937	0.410404	0.160652	2.55462	0.0106305	0.0459981
LmxM.36.6590	509.016	0.409973	0.119327	3.43573	0.00059097	0.00465959
LmxM.27.0930	1035.97	0.408534	0.161238	2.53372	0.0112857	0.0481194
LmxM.24.1300	333.565	0.408356	0.155303	2.62942	0.00855307	0.0387231
LmxM.04.0810	805.342	0.408226	0.146698	2.78276	0.00538984	0.0269967
LmxM.31.3390	1033.61	0.407577	0.129929	3.13692	0.00170732	0.0110471
LmxM.31.2820	739.016	0.406035	0.144176	2.81625	0.00485882	0.0248434
LmxM.36.4080	521.688	0.405639	0.117707	3.44617	0.000568583	0.00453872
LmxM.36.2180	935.815	0.40449	0.119786	3.37679	0.000733376	0.00556057
LmxM.22.0960	561.864	0.404326	0.146687	2.75639	0.0058444	0.0287352
LmxM.25.1790	719.62	0.403947	0.10686	3.78015	0.000156735	0.00154878
LmxM.32.2170	466.086	0.403456	0.143622	2.80915	0.00496726	0.0253693
LmxM.05.0420	338.275	0.403274	0.131982	3.05552	0.00224669	0.0137355
LmxM.05.0400	1174.29	0.402816	0.130891	3.0775	0.00208744	0.0129416
LmxM.26.2640	846.59	0.402351	0.103166	3.90004	9.61787e-05	0.00102384
LmxM.17.1170	548.046	0.401618	0.143325	2.80216	0.00507619	0.0258241
LmxM.21.1566	758.276	0.400813	0.14373	2.78866	0.00529272	0.0266147
LmxM.29.3440	881.262	0.400287	0.138157	2.89733	0.00376357	0.0205001
LmxM.28.1820	1303.71	0.400043	0.131475	3.04272	0.00234447	0.0141337
LmxM.08_29.0800	315.368	0.398961	0.155601	2.56401	0.0103471	0.0449308
LmxM.28.0220	235.637	0.398776	0.150832	2.64385	0.00819691	0.0374087
LmxM.14.0090	867.581	0.398375	0.156515	2.54528	0.0109191	0.0469276
LmxM.09.1120	1247.88	0.398207	0.116001	3.43278	0.000597421	0.0047023
LmxM.36.1600	922.915	0.398177	0.138362	2.8778	0.00400459	0.0215113
LmxM.31.3780	702.371	0.397415	0.157557	2.52235	0.0116573	0.0491768
LmxM.36.3240	922.03	0.396952	0.143465	2.76689	0.00565933	0.0280376
LmxM.34.5330	1235.76	0.396252	0.114984	3.44614	0.00056865	0.00453872
LmxM.28.2040	368.764	0.396204	0.132206	2.99686	0.00272776	0.0158555
LmxM.08.0970	461.767	0.396064	0.15254	2.59645	0.00941922	0.0416799
LmxM.28.1440	1016.2	0.3956	0.111487	3.54839	0.00038759	0.00329307
LmxM.06.0560	2680.39	0.394903	0.153459	2.57334	0.0100723	0.0439599
LmxM.08_29.0060	695.3	0.393386	0.128217	3.06813	0.002154	0.0132669
LmxM.08_29.0580	369.599	0.392219	0.144009	2.72357	0.00645797	0.0311786
LmxM.05.0960	1619.38	0.391712	0.12576	3.11476	0.00184097	0.011671
LmxM.14.1120	2141.65	0.391597	0.155034	2.52588	0.0115408	0.0489124
LmxM.34.4630	1936.18	0.389517	0.150394	2.58998	0.00959811	0.0422959
LmxM.01.0335	761.878	0.389028	0.139505	2.78863	0.00529308	0.0266147
LmxM.08.1110	2639.11	0.388487	0.122855	3.16215	0.00156609	0.0103094
LmxM.36.2370	748.216	0.386353	0.150417	2.56855	0.0102124	0.0444428
LmxM.31.2810	532.355	0.386088	0.12665	3.04846	0.00230019	0.01395
LmxM.13.1370	570.035	0.385764	0.130094	2.96528	0.00302411	0.0171505
LmxM.31.2150	1357.04	0.385285	0.133357	2.88913	0.00386311	0.0209242
LmxM.36.4040	964.456	0.385184	0.115841	3.32511	0.000883849	0.00647989
LmxM.07.0050	726.68	0.38447	0.144302	2.66435	0.0077138	0.0357422
LmxM.23.0510	1695.47	0.383122	0.144236	2.65621	0.00790246	0.0363753
LmxM.02.0690	433.198	0.382907	0.132848	2.8823	0.00394782	0.0212974
LmxM.32.0750	433.806	0.38	0.146359	2.59636	0.00942164	0.0416799
LmxM.20.1570	640.708	0.379689	0.132951	2.85587	0.00429197	0.0226983
LmxM.28.0210	1388.97	0.379304	0.127302	2.97955	0.00288673	0.0165782
LmxM.20.0920	264.083	0.378909	0.139949	2.70749	0.0067795	0.03237
LmxM.25.0960	987.808	0.37862	0.149036	2.54045	0.0110708	0.0474184
LmxM.15.1320	1754.71	0.375932	0.142275	2.64229	0.00823483	0.0375441
LmxM.36.2310	587.372	0.374722	0.142241	2.63442	0.00842802	0.0382379
LmxM.28.1730	1037.91	0.374483	0.124146	3.01646	0.00255745	0.0150581
LmxM.31.0110	804.256	0.373569	0.122127	3.05887	0.00222175	0.0135921
LmxM.31.0985	464.958	0.373236	0.14489	2.576	0.00999502	0.0437145
LmxM.15.1380	2090.29	0.37121	0.0921614	4.02782	5.62962e-05	0.000648654
LmxM.25.0280	374.55	0.371159	0.124808	2.97384	0.00294102	0.0168005
LmxM.28.1310	1027.22	0.370388	0.132079	2.80429	0.0050427	0.0256969
LmxM.33.4060	1185.28	0.370231	0.131225	2.82135	0.00478224	0.0245485
LmxM.31.0850	708.145	0.369361	0.119767	3.08398	0.00204248	0.0127287
LmxM.33.3100	677.292	0.369089	0.144544	2.55347	0.0106654	0.0461271
LmxM.02.0670	956.854	0.36857	0.143891	2.56146	0.0104234	0.0451881
LmxM.18.0830	996.127	0.368413	0.138364	2.66263	0.00775323	0.0358336
LmxM.26.1190	606.497	0.367685	0.125202	2.93674	0.00331683	0.0185103
LmxM.34.1430	2957.26	0.367354	0.129318	2.8407	0.00450143	0.0234513
LmxM.27.1980	1575.77	0.366283	0.12252	2.98959	0.00279355	0.0161348
LmxM.36.3790	699.57	0.365303	0.12089	3.02178	0.0025129	0.0148826
LmxM.08_29.0870	1237.14	0.364474	0.103851	3.50959	0.000448803	0.0037193
LmxM.28.0580	1264.72	0.364081	0.140664	2.58829	0.00964525	0.0424624
LmxM.36.1180	549.167	0.363823	0.134799	2.69901	0.00695468	0.032964
LmxM.34.4720	1882.3	0.362842	0.112092	3.237	0.00120794	0.00833816
LmxM.25_564481	521.482	0.362812	0.137269	2.64307	0.00821578	0.037476
LmxM.28.1500	1171.53	0.361574	0.122389	2.9543	0.00313377	0.0176806
LmxM.25.1980	880.323	0.359448	0.124028	2.89811	0.0037542	0.0204613
LmxM.16.0530	1983	0.357753	0.137739	2.59733	0.0093951	0.0416029
LmxM.13.0680	947.026	0.356567	0.117716	3.02904	0.00245331	0.0146154
LmxM.15.0660	1792.87	0.356504	0.140622	2.5352	0.0112383	0.0479661
LmxM.25.1920	480.557	0.355247	0.131591	2.69963	0.00694174	0.0329497
LmxM.31.0870	1030.83	0.355211	0.103546	3.43046	0.000602548	0.00473855
LmxM.20.1350	1848.94	0.354027	0.120773	2.93135	0.00337488	0.0187882
LmxM.25.0810	359.778	0.350445	0.137283	2.55273	0.0106883	0.0461847
LmxM.31.0150	806.977	0.344862	0.118198	2.91767	0.00352656	0.0195131
LmxM.36.6650	2640.7	0.343689	0.0977507	3.51598	0.000438141	0.00364666
LmxM.13.1600	612.552	0.343413	0.122951	2.7931	0.00522061	0.0263963
LmxM.20.0110	658.949	0.342505	0.128084	2.67406	0.00749388	0.0350266
LmxM.28.1420	855.868	0.342373	0.131883	2.59603	0.00943089	0.0417005
LmxM.25.1340	581.909	0.342111	0.129319	2.64549	0.00815728	0.037284
LmxM.31.2910	1585.25	0.338811	0.124447	2.72253	0.00647845	0.0312443
LmxM.07.0960	942.49	0.333777	0.109347	3.05247	0.00226969	0.0138296
LmxM.28.1490	2537.68	0.331358	0.126058	2.62862	0.00857318	0.0387948
LmxM.10.1110	1391.2	0.327072	0.126455	2.58647	0.00969638	0.0426462
LmxM.33_733280	461.505	0.324806	0.12041	2.69749	0.00698653	0.0330805
LmxM.16.1540	1075.14	0.322071	0.0980215	3.28572	0.00101721	0.00728722
LmxM.36.4530	561.151	0.317347	0.111255	2.85242	0.00433874	0.0228525
LmxM.29.1290	680.453	0.315129	0.114367	2.75541	0.00586187	0.02879
LmxM.15.0090	744.081	0.309846	0.119393	2.59517	0.00945437	0.0417434
LmxM.34.3510	1164.67	0.297962	0.11642	2.55938	0.010486	0.0454377
LmxM.06.0430	1338.11	0.297618	0.117569	2.53144	0.0113597	0.0482958
LmxM.33.3430	1424.37	0.27966	0.105049	2.66218	0.00776365	0.0358635
LmxM.25.0430	718.435	0.278494	0.110235	2.52638	0.0115246	0.0488665
LmxM.08_29.2430	1555.45	0.26763	0.0993436	2.69398	0.00706037	0.0333433
LmxM.26.2490	961.957	-0.277452	0.101674	-2.72883	0.00635602	0.0307681
LmxM.08_29.0260	660.6	-0.281507	0.11031	-2.55196	0.0107119	0.0462183
LmxM.07.0080	2127.56	-0.285965	0.0948576	-3.01468	0.00257253	0.0151083
LmxM.09.0360	785.642	-0.293873	0.115793	-2.53792	0.0111514	0.0476619
LmxM.09.0640	832.309	-0.297196	0.116773	-2.54508	0.0109252	0.0469276
LmxM.01.0820	504.219	-0.304052	0.12052	-2.52283	0.0116416	0.0491564
LmxM.15.0910	1604.94	-0.30715	0.117692	-2.60978	0.00906015	0.0404547
LmxM.31.2190	615.384	-0.307507	0.116529	-2.63888	0.0083181	0.0378667
LmxM.12.1100	703.804	-0.308399	0.117161	-2.63227	0.00848174	0.0384575
LmxM.20.0500	494.384	-0.309096	0.12112	-2.55199	0.010711	0.0462183
LmxM.34.3190	554.549	-0.314931	0.120339	-2.61704	0.00886948	0.0397837
LmxM.21.0891	1254.85	-0.315536	0.106181	-2.97168	0.00296171	0.0168808
LmxM.26.1810	366.767	-0.323675	0.125535	-2.57836	0.00992697	0.0434711
LmxM.16.1440	2081.77	-0.329904	0.109791	-3.00485	0.0026571	0.0155342
LmxM.17.1310	547.062	-0.335694	0.133063	-2.52283	0.0116415	0.0491564
LmxM.08.0190	839.003	-0.339547	0.129939	-2.61313	0.00897162	0.0401779
LmxM.34.4150	763.227	-0.343768	0.124636	-2.75818	0.00581246	0.0286557
LmxM.34.3410	401.976	-0.343911	0.128843	-2.66923	0.00760264	0.0353714
LmxM.24.0930	462.502	-0.344105	0.135939	-2.53132	0.0113634	0.0482958
LmxM.28_65129	781.556	-0.344538	0.123088	-2.79912	0.00512427	0.026025
LmxM.32.1600	408.765	-0.345533	0.121126	-2.85266	0.00433545	0.0228525
LmxM.30.0480	1347.95	-0.347324	0.122059	-2.84554	0.00443357	0.0232041
LmxM.25.0690	2045.18	-0.348423	0.098758	-3.52805	0.000418631	0.00350271
LmxM.15.0550	765.832	-0.349427	0.136608	-2.55789	0.0105309	0.0456007
LmxM.12.1320	618.199	-0.349702	0.133071	-2.62793	0.00859065	0.0388545
LmxM.08.0320	1461.25	-0.350033	0.129853	-2.69561	0.007026	0.0331982
LmxM.17.0910	1517.23	-0.350356	0.134549	-2.60393	0.00921612	0.0409901
LmxM.06.0230	641.962	-0.352035	0.126544	-2.78191	0.00540398	0.0270378
LmxM.08_29.1575	505.025	-0.353628	0.130473	-2.71035	0.00672114	0.0321289
LmxM.19.1180	829.786	-0.355068	0.120155	-2.95509	0.00312582	0.0176518
LmxM.12.0290	1000.92	-0.355679	0.123263	-2.88553	0.00390757	0.0210948
LmxM.14.0590	799.293	-0.355786	0.135798	-2.61996	0.00879397	0.0395381
LmxM.13.1440	1084.39	-0.356337	0.120074	-2.96764	0.00300092	0.0170829
LmxM.17_572706	533.632	-0.356742	0.137648	-2.59171	0.00955009	0.0421047
LmxM.17.0830	414.89	-0.357321	0.135755	-2.6321	0.00848595	0.0384575
LmxM.24.1940	369.614	-0.362689	0.143136	-2.53388	0.0112807	0.0481194
LmxM.32.3180	560.973	-0.362839	0.128211	-2.83002	0.00465454	0.0240423
LmxM.24_486376	359.164	-0.364314	0.134956	-2.6995	0.00694442	0.0329497
LmxM.20.0370	491.652	-0.364773	0.144807	-2.51903	0.0117678	0.0494168
LmxM.31.2600	414.376	-0.365006	0.137787	-2.64906	0.00807165	0.0369669
LmxM.13.1010	357.23	-0.366319	0.145435	-2.51879	0.0117759	0.0494168
LmxM.14_564420	538.102	-0.366722	0.131189	-2.79537	0.00518411	0.0262555
LmxM.13.0470	507.518	-0.368062	0.135299	-2.72036	0.00652102	0.0314163
LmxM.36.3430	869.651	-0.36874	0.138204	-2.66809	0.00762846	0.0354371
LmxM.24.0430	336.635	-0.369145	0.133281	-2.76968	0.00561119	0.0278832
LmxM.36.1720	2345.57	-0.369816	0.119349	-3.09859	0.00194441	0.012233
LmxM.29.3700	649.369	-0.370259	0.147171	-2.51584	0.011875	0.0497032
LmxM.36.0790	447.343	-0.370283	0.138316	-2.67709	0.00742646	0.0347473
LmxM.21.0940	772.451	-0.370733	0.12201	-3.03854	0.0023773	0.0142654
LmxM.28.1095	571.792	-0.371066	0.12982	-2.85832	0.00425896	0.0225368
LmxM.25.1140	470.857	-0.371832	0.139062	-2.67387	0.00749823	0.035029
LmxM.08_498113	851.445	-0.372213	0.132829	-2.8022	0.0050755	0.0258241
LmxM.07_561159	619.059	-0.372293	0.119179	-3.1238	0.00178531	0.011454
LmxM.13.0770	498.632	-0.372784	0.125037	-2.98139	0.00286946	0.0165103
LmxM.21.0823	555.327	-0.376514	0.123786	-3.04165	0.00235284	0.014157
LmxM.26.2350	679.545	-0.378304	0.132806	-2.84854	0.00439197	0.0230661
LmxM.30.2450	553.058	-0.380516	0.121441	-3.13336	0.0017282	0.0111426
LmxM.09.0040	546.076	-0.380771	0.146704	-2.5955	0.00944529	0.041727
LmxM.28.0320	291.266	-0.380998	0.147648	-2.58045	0.00986721	0.0433138
LmxM.21.0230	452.004	-0.382845	0.150767	-2.53932	0.0111067	0.0475381
LmxM.15.0360	481.379	-0.384967	0.147048	-2.61797	0.00884547	0.03975
LmxM.08_1102071	1223.48	-0.385765	0.144554	-2.66865	0.00761565	0.0353957
LmxM.26.0400	270.315	-0.386874	0.149551	-2.5869	0.00968429	0.0426137
LmxM.30_1121959	364.805	-0.387439	0.147677	-2.62356	0.00870162	0.0392408
LmxM.11.0190	401.779	-0.388014	0.140115	-2.76925	0.00561851	0.0278962
LmxM.36.0270	724.073	-0.38887	0.113866	-3.41515	0.000637464	0.00496473
LmxM.36.5400	637.707	-0.389266	0.153232	-2.54037	0.0110735	0.0474184
LmxM.06.0180	745.59	-0.391509	0.14145	-2.76783	0.00564308	0.0279876
LmxM.36.5470	737.103	-0.391565	0.129134	-3.03223	0.00242751	0.0144996
LmxM.16.0630	498.678	-0.391828	0.146559	-2.67352	0.00750595	0.035047
LmxM.36.6190	504.31	-0.39237	0.15158	-2.58854	0.00963835	0.0424526
LmxM.36.2490	615.061	-0.392665	0.148026	-2.65268	0.00798557	0.0367021
LmxM.31.2790	275.811	-0.393484	0.142473	-2.7618	0.00574831	0.0283856
LmxM.02.0620	426.027	-0.393546	0.139545	-2.82021	0.00479929	0.0246141
LmxM.28_347210	1190.72	-0.39383	0.133937	-2.94041	0.00327777	0.0183374
LmxM.36.6080	614.72	-0.393988	0.126637	-3.11116	0.00186354	0.0117895
LmxM.06.0750	671.215	-0.394763	0.130956	-3.01447	0.00257428	0.0151083
LmxM.18.0490	553.228	-0.39551	0.150284	-2.63174	0.00849484	0.0384786
LmxM.16.0120	689.038	-0.395724	0.115848	-3.41587	0.000635782	0.00495703
LmxM.11.0230	373.185	-0.395813	0.14907	-2.65522	0.00792559	0.0364633
LmxM.31_12862	663.544	-0.395873	0.123376	-3.20866	0.00133355	0.0090811
LmxM.36.0140	372.735	-0.396334	0.132279	-2.9962	0.00273369	0.0158799
LmxM.26.0040	494.147	-0.398225	0.136168	-2.92451	0.00345003	0.0191362
LmxM.01.0710	447.694	-0.398726	0.140037	-2.84729	0.00440937	0.0231441
LmxM.14.1490	401.976	-0.398824	0.138178	-2.88631	0.00389787	0.0210675
LmxM.20.1340	480.408	-0.39903	0.143662	-2.77756	0.00547686	0.0273272
LmxM.24.1200	333.77	-0.399874	0.14581	-2.74244	0.00609851	0.0296955
LmxM.29.3540	370.548	-0.40099	0.149149	-2.68852	0.00717695	0.0338092
LmxM.36.1130	787.458	-0.401168	0.115804	-3.46421	0.0005318	0.00427782
LmxM.18.0750	438.805	-0.403164	0.14134	-2.85243	0.00433861	0.0228525
LmxM.29.2140	631.272	-0.403573	0.127547	-3.16411	0.0015556	0.0102552
LmxM.24.0950	314.737	-0.405484	0.156342	-2.59356	0.00949872	0.0418985
LmxM.11.1200	771.259	-0.406664	0.140924	-2.8857	0.0039054	0.0210948
LmxM.15.0580	381.866	-0.40792	0.161785	-2.52137	0.0116899	0.0492688
LmxM.34.3430	305.275	-0.408099	0.14849	-2.74832	0.00599008	0.0293246
LmxM.12.1260	1233.96	-0.408214	0.117351	-3.47858	0.000504083	0.00408905
LmxM.05.0230	485.137	-0.4083	0.145102	-2.81388	0.00489474	0.025013
LmxM.21.0270	671.878	-0.409617	0.144119	-2.84221	0.00448018	0.0233674
LmxM.12.0100	322.627	-0.409647	0.145059	-2.82401	0.0047427	0.0243821
LmxM.34.1840	448.882	-0.41004	0.143882	-2.84984	0.00437417	0.0229992
LmxM.33.1180	523.176	-0.410063	0.129583	-3.16447	0.00155364	0.0102552
LmxM.30.3000	1130.74	-0.410632	0.14015	-2.92995	0.00339013	0.0188615
LmxM.11.0720	2003.08	-0.41208	0.100541	-4.09863	4.1561e-05	0.000505122
LmxM.17_640659	428.171	-0.41256	0.153889	-2.68089	0.00734258	0.034408
LmxM.21.1720	1522.19	-0.412616	0.159579	-2.58565	0.00971947	0.0427271
LmxM.01.0720	577.893	-0.413036	0.142136	-2.90593	0.00366167	0.020102
LmxM.29_1250924	340.761	-0.413538	0.162659	-2.54237	0.0110105	0.0472375
LmxM.27.0850	497.742	-0.414082	0.159297	-2.59943	0.00933794	0.0414103
LmxM.15.0100	294.148	-0.414167	0.159628	-2.59457	0.00947101	0.0417966
LmxM.36.4740	1043.82	-0.41484	0.134516	-3.08394	0.0020428	0.0127287
LmxM.16.1480	1506.96	-0.416428	0.162016	-2.57029	0.0101612	0.0442624
LmxM.31.0550	370.6	-0.418351	0.160367	-2.60871	0.00908829	0.0405207
LmxM.23.1405	701.131	-0.418627	0.137715	-3.03981	0.00236728	0.014224
LmxM.26.1580	418.887	-0.418792	0.135722	-3.08567	0.00203094	0.0126721
LmxM.26.0950	243.009	-0.419254	0.152263	-2.75349	0.00589631	0.0289435
LmxM.36.0880	466.342	-0.419783	0.123742	-3.39241	0.000692811	0.0053061
LmxM.12.1310	442.881	-0.420233	0.117239	-3.58443	0.000337818	0.00294167
LmxM.08_29.1585	296.318	-0.420612	0.15745	-2.67141	0.00755334	0.0352502
LmxM.34.0390	789.987	-0.421866	0.147406	-2.86193	0.00421066	0.0223332
LmxM.33.4610	319.585	-0.422291	0.152605	-2.76721	0.00565388	0.0280259
LmxM.25.0460	213.362	-0.423148	0.16144	-2.62109	0.00876497	0.0394467
LmxM.24.0050	242.846	-0.424487	0.168163	-2.52425	0.0115944	0.0490939
LmxM.12.1290	370.245	-0.42487	0.13499	-3.14742	0.00164717	0.0107266
LmxM.26.2495	397.869	-0.424929	0.168117	-2.52758	0.0114853	0.0487456
LmxM.34.2230	467.431	-0.42549	0.167306	-2.54319	0.0109846	0.0471488
LmxM.18.1310	443.878	-0.425607	0.147778	-2.88005	0.00397608	0.0214265
LmxM.10.0650	248.159	-0.426446	0.15239	-2.79838	0.00513599	0.02607
LmxM.26.0250	657.301	-0.42716	0.143378	-2.97927	0.00288937	0.0165829
LmxM.32.2010	581.69	-0.427361	0.140401	-3.04385	0.00233571	0.0140902
LmxM.08.0230	594.686	-0.428014	0.157409	-2.71911	0.0065457	0.0315185
LmxM.19.1347	738.762	-0.428414	0.150555	-2.84557	0.0044332	0.0232041
LmxM.01.0810	973.296	-0.430042	0.160055	-2.68684	0.00721311	0.0339412
LmxM.06.1180	1383.81	-0.430433	0.1641	-2.62298	0.00871632	0.0392861
LmxM.33.0540	273.876	-0.430746	0.149685	-2.87769	0.00400601	0.0215113
LmxM.08.0310	279.757	-0.431519	0.161829	-2.66651	0.0076643	0.0355672
LmxM.34.4370	404.739	-0.431556	0.1383	-3.12043	0.00180584	0.0115531
LmxM.06.0900	834.176	-0.433335	0.133397	-3.24845	0.00116034	0.00808325
LmxM.36.1670	938.17	-0.433424	0.13914	-3.11503	0.00183924	0.011671
LmxM.34.4810	923.573	-0.433474	0.15611	-2.77671	0.00549116	0.0273685
LmxM.34.2450	510.106	-0.43365	0.158457	-2.7367	0.00620581	0.0301331
LmxM.30.2260	643.812	-0.434406	0.146438	-2.96648	0.00301228	0.0170983
LmxM.25.0100	528.331	-0.435006	0.130604	-3.33074	0.00086616	0.00636047
LmxM.12.1160	634.97	-0.435857	0.141076	-3.08952	0.00200478	0.0125606
LmxM.22.0320	589.862	-0.43591	0.161885	-2.69272	0.0070871	0.0334348
LmxM.28.1760	654.259	-0.437957	0.107903	-4.05879	4.9327e-05	0.000581624
LmxM.25.2070	443.342	-0.438122	0.160099	-2.73657	0.00620826	0.0301331
LmxM.02.0340	241.696	-0.438284	0.148446	-2.95249	0.00315223	0.0177139
LmxM.16.0250	1026.57	-0.438291	0.0973326	-4.50303	6.69922e-06	0.000103752
LmxM.28.0485	608.865	-0.43891	0.134389	-3.26597	0.00109088	0.00768774
LmxM.36.6880	290.61	-0.440014	0.165465	-2.65926	0.00783117	0.036122
LmxM.01.0750	589.957	-0.44026	0.163652	-2.69022	0.00714052	0.0336693
LmxM.31.2390	440.787	-0.441483	0.159105	-2.77479	0.00552381	0.027486
LmxM.15.0870	612.214	-0.442666	0.122215	-3.62202	0.00029231	0.00262329
LmxM.01.0340	336.948	-0.443076	0.16074	-2.75648	0.00584273	0.0287352
LmxM.16.0030	683.006	-0.443157	0.130136	-3.40533	0.00066085	0.00510432
LmxM.34_487194	370.27	-0.443258	0.125538	-3.53087	0.000414196	0.00348009
LmxM.05.0330	583.227	-0.444117	0.127034	-3.49606	0.000472186	0.00389179
LmxM.16.0400	804.068	-0.444509	0.147282	-3.01808	0.00254382	0.0149973
LmxM.02.0470	1581.04	-0.444609	0.145179	-3.06249	0.00219506	0.0134742
LmxM.08.0860	1945.58	-0.445279	0.171266	-2.59992	0.00932444	0.0413707
LmxM.24.1370	310.808	-0.44538	0.165147	-2.69687	0.00699939	0.0331241
LmxM.22_168291	955.499	-0.446305	0.105941	-4.21276	2.52264e-05	0.00032622
LmxM.31.0180	244.839	-0.44685	0.162001	-2.75832	0.00580991	0.0286557
LmxM.08_29.0410	305.566	-0.447436	0.160142	-2.794	0.00520606	0.0263374
LmxM.34.4540	773.093	-0.447693	0.127307	-3.51663	0.000437061	0.00364525
LmxM.36.3650	242.174	-0.447864	0.169744	-2.63846	0.00832829	0.0378939
LmxM.16.0810	971.55	-0.448201	0.157611	-2.84371	0.00445917	0.0232845
LmxM.18.0040	184.843	-0.448537	0.169395	-2.64788	0.0080998	0.0370399
LmxM.34.2410	393.495	-0.449071	0.158742	-2.82894	0.00467028	0.0240962
LmxM.13.0700	143.906	-0.449824	0.175864	-2.5578	0.0105337	0.0456007
LmxM.03.0340	360.865	-0.450701	0.155022	-2.90733	0.00364529	0.020048
LmxM.29.2300	550.253	-0.450705	0.161798	-2.7856	0.00534279	0.0268054
LmxM.34.4600	344.279	-0.45088	0.156042	-2.88948	0.00385877	0.0209239
LmxM.17.1450	223.813	-0.451235	0.156873	-2.87644	0.00402192	0.0215585
LmxM.05_253920	186.844	-0.451663	0.172357	-2.6205	0.00877997	0.0394947
LmxM.04.1040	1111.75	-0.451829	0.148335	-3.046	0.00231908	0.0140271
LmxM.15.1370	263.958	-0.452202	0.156346	-2.89233	0.00382401	0.0207671
LmxM.31.2420	426.449	-0.452883	0.144076	-3.14336	0.00167021	0.0108456
LmxM.30.0520	536.607	-0.453272	0.153444	-2.95398	0.00313704	0.0176806
LmxM.29.0040	530.037	-0.4536	0.119259	-3.80349	0.00014267	0.00143
LmxM.25.1250	492.959	-0.454046	0.142508	-3.18612	0.00144195	0.00968153
LmxM.17.1190	462.632	-0.454279	0.159943	-2.84026	0.00450772	0.0234572
LmxM.17.1375	287.59	-0.455107	0.169291	-2.68832	0.00718126	0.0338092
LmxM.30.1300	2164.61	-0.455258	0.162264	-2.80567	0.00502121	0.0256017
LmxM.19.0460	439.999	-0.455364	0.173568	-2.62355	0.00870195	0.0392408
LmxM.14.1170	541.52	-0.456422	0.135041	-3.37989	0.000725157	0.00551665
LmxM.07.1130	580.258	-0.45649	0.145718	-3.1327	0.00173207	0.0111517
LmxM.02.0085	430.825	-0.456876	0.139479	-3.27559	0.0010544	0.00751226
LmxM.13.1130	535.356	-0.457391	0.165148	-2.76958	0.00561284	0.0278832
LmxM.12.0050	283.096	-0.457941	0.156562	-2.92498	0.00344483	0.019119
LmxM.01.0660	712.924	-0.459784	0.143245	-3.20977	0.00132839	0.00905277
LmxM.27_286279	418.585	-0.459806	0.168285	-2.7323	0.00628947	0.0304947
LmxM.15.0030	961.092	-0.459816	0.14749	-3.11762	0.0018232	0.0116232
LmxM.12.0460	271.069	-0.460229	0.183061	-2.51408	0.0119345	0.0498604
LmxM.30_1390425	803.157	-0.461054	0.142238	-3.24142	0.00118934	0.00823482
LmxM.36.5320	747.177	-0.461877	0.170144	-2.71463	0.00663495	0.0318135
LmxM.34.5370	360.377	-0.462488	0.150546	-3.07208	0.00212575	0.0131196
LmxM.30.2170	1213.43	-0.462748	0.120971	-3.82527	0.000130626	0.0013282
LmxM.32_575618	451.722	-0.463929	0.138737	-3.34396	0.000825922	0.00611936
LmxM.36.0970	890.64	-0.464078	0.124948	-3.71417	0.000203873	0.00194075
LmxM.10.0930	290.79	-0.464228	0.163131	-2.84574	0.00443083	0.0232041
LmxM.33.2410	489.981	-0.464764	0.147012	-3.16141	0.00157008	0.0103282
LmxM.36.2900	256.82	-0.46492	0.18447	-2.5203	0.0117253	0.0493267
LmxM.30_356721	703.739	-0.466438	0.139688	-3.33914	0.000840388	0.00621135
LmxM.05_111769	561.2	-0.466507	0.18149	-2.57043	0.0101572	0.0442624
LmxM.31_1221500	175.217	-0.467826	0.179068	-2.61255	0.00898687	0.0402263
LmxM.25.0400	204.389	-0.469115	0.184641	-2.54068	0.0110637	0.0474184
LmxM.31_1077204	428.06	-0.469521	0.129095	-3.63703	0.000275797	0.00250227
LmxM.26.0410	265.476	-0.470027	0.184129	-2.55271	0.0106889	0.0461847
LmxM.17.1350	476.699	-0.471275	0.178629	-2.63829	0.00833241	0.0378939
LmxM.31.3810	628.161	-0.471285	0.130488	-3.6117	0.000304194	0.00269798
LmxM.25.0780	235.545	-0.471575	0.172314	-2.73673	0.00620541	0.0301331
LmxM.24.1720	3632.55	-0.472017	0.173495	-2.72063	0.00651573	0.0314075
LmxM.26.2410	486.746	-0.472109	0.169943	-2.77805	0.0054686	0.027316
LmxM.27.1900	728.021	-0.473004	0.177121	-2.67051	0.00757365	0.0352907
LmxM.06.0100	279.146	-0.473251	0.166485	-2.84261	0.00447455	0.0233514
LmxM.30.2465	533.137	-0.473367	0.1494	-3.16845	0.00153255	0.0101548
LmxM.08_29.1560	279.026	-0.475015	0.172372	-2.75575	0.0058558	0.0287757
LmxM.28.2950	571.512	-0.47627	0.165557	-2.87678	0.00401757	0.0215479
LmxM.30.0970	945.024	-0.477516	0.126829	-3.76503	0.000166529	0.00162962
LmxM.14.0200	252.482	-0.477753	0.151638	-3.15062	0.00162926	0.0106329
LmxM.22.0530	397.858	-0.4781	0.160876	-2.97185	0.00296014	0.0168808
LmxM.06.0400	345.318	-0.478712	0.18053	-2.6517	0.00800879	0.0367903
LmxM.33.0880	509.155	-0.479207	0.180955	-2.64821	0.00809185	0.0370221
LmxM.19.0640	1323.64	-0.479477	0.121894	-3.93355	8.37011e-05	0.000908028
LmxM.17.0390	701.21	-0.480691	0.19085	-2.51869	0.0117794	0.0494168
LmxM.30.3040a	365.134	-0.48168	0.182116	-2.64492	0.00817113	0.0373097
LmxM.18.1130	752.856	-0.482583	0.156036	-3.09277	0.00198297	0.0124411
LmxM.31.3620	265.112	-0.483418	0.190839	-2.53312	0.0113054	0.0481392
LmxM.17.0410	943.95	-0.483732	0.141536	-3.41773	0.00063145	0.00493171
LmxM.36.1870	1499.91	-0.483938	0.110706	-4.37139	1.23459e-05	0.000176196
LmxM.34.0280	552.1	-0.484336	0.139216	-3.47901	0.000503264	0.00408863
LmxM.24.1100	620.01	-0.484379	0.141425	-3.42499	0.000614829	0.00481846
LmxM.18.1530	862.01	-0.485708	0.126576	-3.83728	0.000124402	0.0012779
LmxM.32.2360	566.29	-0.485892	0.15346	-3.16625	0.00154417	0.0102244
LmxM.31.1050	328.267	-0.486887	0.146005	-3.33473	0.000853808	0.00628499
LmxM.10.0430	710.396	-0.486988	0.182483	-2.66867	0.00761513	0.0353957
LmxM.06.0685	315.398	-0.488522	0.185441	-2.63438	0.00842908	0.0382379
LmxM.26.0260	388.555	-0.488663	0.154392	-3.16508	0.00155041	0.0102507
LmxM.34.3740	424.371	-0.488879	0.136543	-3.58041	0.000343056	0.00297021
LmxM.32.0040	332.094	-0.489249	0.182575	-2.67971	0.00736863	0.0345122
LmxM.24.2170	717.462	-0.48967	0.117257	-4.17606	2.96602e-05	0.000376593
LmxM.02.0730	780.525	-0.489747	0.170543	-2.8717	0.00408274	0.0218266
LmxM.34.1930	374.979	-0.48978	0.169532	-2.88902	0.00386445	0.0209242
LmxM.14.0665	687.441	-0.490387	0.121937	-4.02162	5.7798e-05	0.000664276
LmxM.16_270128	2820.55	-0.490484	0.136601	-3.59063	0.000329885	0.00289198
LmxM.16_21856	497.985	-0.491148	0.133767	-3.67166	0.000240979	0.00224231
LmxM.21.0260	494.661	-0.491311	0.141833	-3.464	0.000532198	0.00427782
LmxM.15.0830	418.592	-0.492202	0.147025	-3.34774	0.000814734	0.00607111
LmxM.18_675446	505.022	-0.492342	0.171468	-2.87133	0.00408749	0.0218327
LmxM.34.0450	308.091	-0.49305	0.16536	-2.98167	0.0028668	0.0165055
LmxM.20.1175	200.183	-0.493541	0.185296	-2.66353	0.00773257	0.0357772
LmxM.34.1970	536.587	-0.494202	0.158336	-3.12123	0.00180096	0.0115381
LmxM.22.1100	908.828	-0.494223	0.179958	-2.74632	0.00602687	0.0294571
LmxM.10.0218	616.148	-0.494941	0.162259	-3.05032	0.002286	0.0139103
LmxM.14.1190	557.921	-0.495464	0.130611	-3.79343	0.000148581	0.00147946
LmxM.26.0960	239.691	-0.497017	0.185203	-2.68364	0.00728257	0.0341796
LmxM.25.0950	346.56	-0.497437	0.17143	-2.9017	0.00371143	0.0203134
LmxM.36.0470	406.632	-0.497864	0.161998	-3.07327	0.00211727	0.0130761
LmxM.18.0890	652.643	-0.498908	0.157025	-3.17726	0.00148674	0.00992036
LmxM.32.1770	281.571	-0.499074	0.17698	-2.81995	0.00480315	0.0246141
LmxM.24.1590	428.924	-0.499371	0.164781	-3.03051	0.00244143	0.0145637
LmxM.33.2720	713.36	-0.499647	0.145402	-3.4363	0.000589709	0.00465368
LmxM.33.4040	294.597	-0.499812	0.178683	-2.7972	0.0051547	0.0261357
LmxM.09_507449	190.867	-0.499829	0.197347	-2.53274	0.0113174	0.0481676
LmxM.06.1140	700.592	-0.500205	0.146207	-3.42121	0.000623439	0.00488173
LmxM.08.1180	423.773	-0.501532	0.179764	-2.78995	0.00527156	0.0265359
LmxM.34.5380	528.811	-0.501654	0.134183	-3.73858	0.000185061	0.00179359
LmxM.18_688693	177.849	-0.501962	0.169985	-2.95298	0.0031472	0.0177139
LmxM.36.2300	319.571	-0.502167	0.168959	-2.97212	0.00295754	0.0168782
LmxM.24.2100	679.082	-0.502583	0.154824	-3.24615	0.00116975	0.00813015
LmxM.30_274092	338.461	-0.503189	0.1957	-2.57122	0.010134	0.0442072
LmxM.24.1620	742.383	-0.503404	0.146961	-3.42543	0.000613821	0.00481471
LmxM.08_52740	215.3	-0.503482	0.198495	-2.5365	0.0111968	0.0478113
LmxM.26.1280	253.844	-0.503536	0.166359	-3.02681	0.00247148	0.0146755
LmxM.33.1990	828.147	-0.503738	0.167096	-3.01466	0.00257263	0.0151083
LmxM.08_29.1970	555.098	-0.504197	0.172194	-2.92808	0.00341063	0.0189408
LmxM.25.0870	228.138	-0.504391	0.180634	-2.79234	0.00523279	0.0264352
LmxM.04.0910	284.781	-0.504732	0.142574	-3.54014	0.00039991	0.00337873
LmxM.13.0060	338.588	-0.505373	0.144336	-3.50136	0.00046289	0.0038221
LmxM.36.2260	690.039	-0.506024	0.198698	-2.5467	0.0108746	0.0467872
LmxM.08_29.0470	339.7	-0.506584	0.16146	-3.13752	0.00170382	0.0110324
LmxM.32.3100	432.975	-0.50746	0.185244	-2.73942	0.00615484	0.0299378
LmxM.21.1130	314.38	-0.507909	0.198994	-2.55239	0.0106987	0.0462054
LmxM.18.1390	306.26	-0.508572	0.156227	-3.25534	0.00113255	0.00795057
LmxM.31.1330	668.306	-0.508896	0.140888	-3.61206	0.000303771	0.00269686
LmxM.08_29.2600	749.9	-0.508988	0.127408	-3.99495	6.47071e-05	0.000734397
LmxM.08.0570	177.051	-0.509244	0.166346	-3.06136	0.00220337	0.013507
LmxM.32_994517	157.723	-0.509563	0.167099	-3.04948	0.00229241	0.01394
LmxM.33.0060	610.192	-0.510091	0.156995	-3.24909	0.00115775	0.00807762
LmxM.33.3810	432.795	-0.510211	0.150578	-3.38836	0.000703127	0.00537153
LmxM.33.0510	786.44	-0.510637	0.137387	-3.71679	0.000201771	0.00192476
LmxM.20_2819583	414.077	-0.511554	0.186291	-2.746	0.00603266	0.0294696
LmxM.29.1190	271.826	-0.511585	0.157802	-3.24194	0.0011872	0.00822628
LmxM.13.0120	385.301	-0.51195	0.16981	-3.01485	0.0025711	0.0151083
LmxM.33.3250	504.506	-0.512024	0.168422	-3.04012	0.00236482	0.0142186
LmxM.08_1514466	176.182	-0.512071	0.192097	-2.66569	0.00768305	0.0356228
LmxM.11_426903	120.088	-0.512148	0.191746	-2.67098	0.00756305	0.0352761
LmxM.01.0360	208.856	-0.512715	0.193602	-2.64829	0.00808999	0.0370221
LmxM.26.1650	234.954	-0.512995	0.197414	-2.59858	0.00936109	0.0414726
LmxM.33.2810	355.068	-0.513076	0.177553	-2.88971	0.00385593	0.0209239
LmxM.30.2810	1649.94	-0.513112	0.183231	-2.80035	0.00510476	0.0259549
LmxM.31.2400	603.35	-0.514075	0.16882	-3.04511	0.00232598	0.0140595
LmxM.29_1030666	294.909	-0.514725	0.153017	-3.36384	0.000768656	0.00578944
LmxM.17.0850	555.933	-0.514897	0.157619	-3.26673	0.00108799	0.0076827
LmxM.23_279558	209.881	-0.515139	0.175204	-2.94022	0.00327982	0.0183375
LmxM.08_29.2520	367.984	-0.515703	0.191962	-2.68648	0.00722088	0.0339602
LmxM.36.2990	484.01	-0.515975	0.145165	-3.55439	0.00037885	0.00323089
LmxM.17.0580	231.462	-0.517097	0.179691	-2.87771	0.00400573	0.0215113
LmxM.06.0020	257.713	-0.518624	0.155199	-3.34167	0.000832759	0.006165
LmxM.29.2940	181.876	-0.518638	0.173307	-2.99259	0.0027662	0.0159971
LmxM.36.0325	553.486	-0.519212	0.184266	-2.81773	0.00483652	0.0247572
LmxM.26.0290	462.283	-0.52072	0.149303	-3.48766	0.000487269	0.00398266
LmxM.19.1580	118.94	-0.521145	0.181476	-2.8717	0.00408274	0.0218266
LmxM.32.0235	170.893	-0.52173	0.200162	-2.60654	0.00914621	0.040719
LmxM.29.0430	899.132	-0.52177	0.149623	-3.48724	0.00048803	0.00398266
LmxM.27_387744	110.266	-0.521962	0.193178	-2.70198	0.00689285	0.0327392
LmxM.13.0650	764.716	-0.522024	0.173382	-3.01084	0.0026053	0.0152706
LmxM.31.3490	556.975	-0.522289	0.129156	-4.04385	5.25802e-05	0.000613616
LmxM.25.2350	371.04	-0.52326	0.175778	-2.97682	0.00291255	0.0166948
LmxM.34.1520	792.393	-0.523977	0.110774	-4.73014	2.24364e-06	3.96058e-05
LmxM.29.2920	604.39	-0.524189	0.123219	-4.25413	2.09859e-05	0.000279331
LmxM.21.1120	269.725	-0.524679	0.207997	-2.52253	0.0116514	0.0491751
LmxM.36.3600	216.99	-0.525413	0.191475	-2.74403	0.00606899	0.0295835
LmxM.32.1470	397.811	-0.525468	0.187264	-2.80602	0.00501573	0.0255881
LmxM.20_1633792	146.106	-0.525828	0.186193	-2.82411	0.00474127	0.0243821
LmxM.17_645483	485.965	-0.525973	0.143182	-3.67347	0.000239277	0.00223333
LmxM.26.0310	715.944	-0.526342	0.120658	-4.36227	1.2872e-05	0.000182558
LmxM.08_29.2170	436.459	-0.526375	0.18187	-2.89424	0.0038008	0.0206657
LmxM.17.1080	534.245	-0.526423	0.136165	-3.86607	0.000110605	0.0011531
LmxM.16.0850	605.019	-0.527489	0.132771	-3.97292	7.09967e-05	0.000792913
LmxM.36.6420	243.132	-0.528738	0.162451	-3.25476	0.0011349	0.0079579
LmxM.12.0370	444.837	-0.528771	0.125134	-4.22565	2.38256e-05	0.000310758
LmxM.27.1560	1431.16	-0.529164	0.121711	-4.3477	1.3757e-05	0.000192112
LmxM.20_831052	316.219	-0.530393	0.194106	-2.73249	0.00628576	0.030493
LmxM.27.1150	380.695	-0.530626	0.138371	-3.83481	0.000125663	0.0012894
LmxM.08_560271	351.15	-0.532273	0.167149	-3.18443	0.00145042	0.009724
LmxM.08_29.1260	668.449	-0.532397	0.138893	-3.83315	0.000126513	0.00129519
LmxM.34.3690	823.494	-0.533254	0.176388	-3.02319	0.00250123	0.0148328
LmxM.20_1362417	267.271	-0.53366	0.178033	-2.99754	0.00272168	0.0158415
LmxM.25.0510	170.37	-0.533677	0.168647	-3.16446	0.00155369	0.0102552
LmxM.17.1330	265.906	-0.534377	0.200975	-2.65893	0.00783898	0.036122
LmxM.29.1700	269.819	-0.536005	0.187457	-2.85934	0.00424519	0.0224901
LmxM.04.0080	285.555	-0.536452	0.177707	-3.01874	0.0025383	0.0149842
LmxM.25.2210	295.243	-0.536542	0.181358	-2.95847	0.00309167	0.01749
LmxM.36.3250	211.158	-0.537947	0.187033	-2.87621	0.0040248	0.0215613
LmxM.34.1560	405	-0.538014	0.165638	-3.24812	0.00116168	0.00808641
LmxM.04.0510	1593.73	-0.538128	0.209447	-2.56928	0.010191	0.0443707
LmxM.30.1600	411.043	-0.539308	0.19018	-2.83577	0.00457152	0.0237041
LmxM.16.0750	482.968	-0.539427	0.150018	-3.59575	0.000323454	0.00284934
LmxM.29.1720	131.716	-0.539618	0.182455	-2.95754	0.00310105	0.0175321
LmxM.18.0110	696.825	-0.539852	0.18637	-2.89666	0.00377156	0.0205313
LmxM.27.1280	259.433	-0.540481	0.183001	-2.95343	0.0031426	0.017701
LmxM.34.1630	1493.56	-0.540749	0.127349	-4.24619	2.17434e-05	0.000286063
LmxM.32.2250	197.308	-0.541044	0.204199	-2.64959	0.00805892	0.0369448
LmxM.30_971741	575.417	-0.5414	0.155062	-3.49151	0.000480299	0.00393369
LmxM.32.2560	536.89	-0.541558	0.130382	-4.15363	3.27247e-05	0.000409807
LmxM.28_775828	421.476	-0.543026	0.160417	-3.3851	0.000711534	0.00542664
LmxM.33.3360	226.475	-0.543388	0.186828	-2.90849	0.00363179	0.0199858
LmxM.21.0590	507.158	-0.54344	0.176721	-3.07514	0.00210405	0.0130211
LmxM.08_29.1220	596.8	-0.544121	0.192946	-2.82006	0.00480145	0.0246141
LmxM.36.0430	358.869	-0.544816	0.174192	-3.12767	0.00176201	0.0113284
LmxM.36.6280	409.902	-0.546029	0.170767	-3.19751	0.00138617	0.00939725
LmxM.24.1905	114.572	-0.547621	0.20983	-2.60983	0.00905863	0.0404547
LmxM.18.0050	66.629	-0.54768	0.215199	-2.545	0.0109279	0.0469276
LmxM.33.0430	241.435	-0.547802	0.189305	-2.89375	0.00380673	0.0206856
LmxM.34_1819927	413.998	-0.548218	0.128178	-4.27699	1.89438e-05	0.000253635
LmxM.08_29.0520	202.473	-0.548309	0.206916	-2.64991	0.00805143	0.0369302
LmxM.25.0230	740.746	-0.548478	0.165992	-3.30424	0.000952341	0.00691073
LmxM.33_1134697	580.165	-0.548868	0.174376	-3.1476	0.00164615	0.0107266
LmxM.10.0540	831.277	-0.549483	0.204037	-2.69305	0.00708009	0.0334191
LmxM.36.0290	237.151	-0.549559	0.150712	-3.64642	0.000265921	0.00243408
LmxM.28_188448	250.844	-0.550894	0.182075	-3.02564	0.00248104	0.0147227
LmxM.32.1520	389.54	-0.551192	0.168188	-3.27724	0.00104826	0.00748017
LmxM.34_579671	104.264	-0.551253	0.18479	-2.98314	0.00285311	0.0164475
LmxM.31.3590	816.859	-0.551458	0.203611	-2.70839	0.00676111	0.0322992
LmxM.24_458285	185.663	-0.551831	0.21865	-2.52381	0.0116092	0.0491336
LmxM.12.1250	798.276	-0.553311	0.133422	-4.14709	3.36734e-05	0.000418775
LmxM.33_449797	307.808	-0.553487	0.155035	-3.57007	0.000356887	0.00308409
LmxM.31.3000	326.323	-0.553649	0.204616	-2.70579	0.00681426	0.0325018
LmxM.21.0970	571.984	-0.55407	0.154283	-3.59125	0.000329095	0.00288784
LmxM.29.0808	442.909	-0.554725	0.20343	-2.72685	0.00639418	0.03092
LmxM.30.2740	645.571	-0.557958	0.194239	-2.87254	0.00407185	0.0218005
LmxM.19.1570	147.729	-0.558096	0.190505	-2.92956	0.00339444	0.0188739
LmxM.31_25742	123.531	-0.558107	0.220319	-2.53317	0.0113035	0.0481392
LmxM.26_99200	167.898	-0.558504	0.180892	-3.08749	0.00201852	0.0126119
LmxM.36.2930	912.561	-0.55952	0.143797	-3.89103	9.98209e-05	0.00106013
LmxM.31.1810	301.057	-0.559627	0.199696	-2.80239	0.00507257	0.0258241
LmxM.27.0890	327.34	-0.56102	0.154792	-3.62435	0.000289686	0.00260586
LmxM.28.2660	718.99	-0.561973	0.183141	-3.06854	0.00215111	0.0132581
LmxM.36.1150	385.796	-0.562074	0.153432	-3.66333	0.000248955	0.00230708
LmxM.13.0510	222.798	-0.563338	0.19429	-2.89947	0.003738	0.020422
LmxM.34.2590	236.628	-0.563706	0.176324	-3.19699	0.00138869	0.00940031
LmxM.19.0120	207.543	-0.563809	0.165099	-3.41498	0.000637863	0.00496473
LmxM.31.3890	310.66	-0.565559	0.1778	-3.18086	0.00146836	0.00982981
LmxM.02.0600	242.133	-0.56557	0.156468	-3.6146	0.000300808	0.00267577
LmxM.15.0980	508.478	-0.566124	0.114832	-4.93003	8.22184e-07	1.64636e-05
LmxM.33.1140	405.872	-0.566342	0.146425	-3.8678	0.000109821	0.00114757
LmxM.30.2655	191.284	-0.566774	0.217795	-2.60233	0.00925934	0.041122
LmxM.27.2350	118.393	-0.56723	0.188586	-3.00781	0.00263139	0.0153938
LmxM.07.1170	965.185	-0.568195	0.171667	-3.30987	0.000933377	0.00681006
LmxM.30.0370	369.795	-0.568851	0.163896	-3.4708	0.000518901	0.00418866
LmxM.18_504709	205.304	-0.569025	0.224593	-2.53359	0.0112901	0.0481194
LmxM.30.2520	653.823	-0.569294	0.158866	-3.58348	0.000339041	0.00294949
LmxM.22.0020	336.833	-0.569432	0.197826	-2.87846	0.00399627	0.0214971
LmxM.36.5960	426.843	-0.570032	0.203893	-2.79575	0.00517802	0.0262394
LmxM.26.1170	319.746	-0.571228	0.157365	-3.62996	0.00028347	0.00256166
LmxM.26.1940	304.253	-0.571264	0.14336	-3.98482	6.75308e-05	0.000760747
LmxM.26.0630	657.77	-0.571645	0.183507	-3.11511	0.00183874	0.011671
LmxM.31.0800	345.788	-0.572607	0.148964	-3.84393	0.000121081	0.0012466
LmxM.23.0540	909.655	-0.574895	0.202739	-2.83564	0.00457343	0.0237041
LmxM.04.0700	422.448	-0.576079	0.157655	-3.65405	0.000258136	0.00236802
LmxM.33.2630	645.346	-0.57622	0.128543	-4.48272	7.36993e-06	0.000112228
LmxM.20.0400	215.126	-0.576809	0.213347	-2.70362	0.00685882	0.0326629
LmxM.32.1580	169.04	-0.57689	0.159575	-3.61516	0.000300157	0.0026726
LmxM.20.0090	671.475	-0.577206	0.129901	-4.44341	8.85424e-06	0.000131957
LmxM.33.1010	407.957	-0.577854	0.154026	-3.75166	0.000175666	0.00171349
LmxM.28.1390	447.162	-0.577979	0.224016	-2.58008	0.00987773	0.043339
LmxM.36.1080	527.599	-0.578496	0.208774	-2.77092	0.00558986	0.0277994
LmxM.36.2330	240.566	-0.579158	0.191891	-3.01815	0.0025432	0.0149973
LmxM.12_502033	180.075	-0.579298	0.190151	-3.04651	0.00231511	0.0140166
LmxM.26_43651	156.018	-0.579406	0.190492	-3.04163	0.00235301	0.014157
LmxM.08_29.0885	178.846	-0.579784	0.219955	-2.63592	0.00839091	0.0381028
LmxM.04.0465	364.538	-0.580181	0.142468	-4.07235	4.65415e-05	0.000552361
LmxM.02_84177	312.057	-0.581096	0.17001	-3.41801	0.000630801	0.00493171
LmxM.19.1630	715.171	-0.5823	0.179515	-3.24374	0.00117972	0.0081869
LmxM.09.0510	622.383	-0.584696	0.209554	-2.79019	0.00526775	0.0265314
LmxM.08.0500	121.886	-0.585469	0.22166	-2.64129	0.00825911	0.0376359
LmxM.30.1510	1382.95	-0.586044	0.106028	-5.52724	3.25305e-08	8.69809e-07
LmxM.36.2340	316.961	-0.586601	0.13195	-4.44564	8.76309e-06	0.000130813
LmxM.16.1020	735.141	-0.587206	0.172875	-3.39672	0.000681998	0.00523652
LmxM.34.2150	941.792	-0.588189	0.121126	-4.85601	1.19776e-06	2.27045e-05
LmxM.26.1070	237.963	-0.588536	0.17465	-3.36981	0.000752211	0.00567969
LmxM.06.1120	351.049	-0.589482	0.170606	-3.45523	0.000549819	0.00439613
LmxM.11.0340	287.309	-0.59056	0.163236	-3.61782	0.000297091	0.00265474
LmxM.34.1940	446.248	-0.590988	0.158324	-3.73277	0.000189388	0.00183162
LmxM.32.0050	270.315	-0.592169	0.156616	-3.78104	0.000156178	0.00154618
LmxM.30.0851	445.441	-0.592447	0.152733	-3.87896	0.000104903	0.00110507
LmxM.34.2510	202.295	-0.592461	0.226326	-2.61773	0.00885166	0.0397581
LmxM.30.0600	382.383	-0.593237	0.142916	-4.15095	3.31101e-05	0.000413467
LmxM.30.0120	233.396	-0.593818	0.218839	-2.71349	0.00665781	0.0319062
LmxM.25.2300	449.39	-0.594084	0.210319	-2.82468	0.00473282	0.0243636
LmxM.13_384638	204.503	-0.594461	0.178262	-3.33476	0.000853724	0.00628499
LmxM.16.1630	299.185	-0.595059	0.204851	-2.90483	0.0036745	0.0201477
LmxM.21.0250	955.573	-0.595306	0.172132	-3.45844	0.000543321	0.00435567
LmxM.34_933669	564.508	-0.595412	0.149456	-3.98387	6.78034e-05	0.000762872
LmxM.29.1255	277.15	-0.596009	0.19134	-3.11493	0.00183991	0.011671
LmxM.29.0770	1830.98	-0.596944	0.154093	-3.87393	0.000107095	0.00112685
LmxM.28_525558	228.919	-0.597291	0.208233	-2.86838	0.00412581	0.0220108
LmxM.20.0190	277.463	-0.597387	0.193379	-3.08921	0.00200692	0.0125654
LmxM.31.2860	359.132	-0.597701	0.157306	-3.7996	0.000144928	0.00144944
LmxM.25.2375	2097.53	-0.598169	0.112506	-5.31677	1.05626e-07	2.48769e-06
LmxM.28.1410	757.797	-0.598483	0.122848	-4.87174	1.10619e-06	2.13059e-05
LmxM.21.1590	239.695	-0.599	0.175326	-3.4165	0.000634313	0.00494982
LmxM.05_426918	283.087	-0.599152	0.176221	-3.4	0.000673869	0.00519529
LmxM.16.0370	712.129	-0.599213	0.199518	-3.0033	0.00267067	0.0156035
LmxM.16.1450	427.559	-0.599812	0.225668	-2.65794	0.00786192	0.0362071
LmxM.32.2650	334.677	-0.601099	0.217351	-2.76556	0.00568243	0.0281214
LmxM.19.1200	177.678	-0.601212	0.211766	-2.83904	0.00452488	0.0235121
LmxM.32.1560	588.439	-0.601799	0.157973	-3.8095	0.000139246	0.00140342
LmxM.17_117146	282.921	-0.601866	0.18213	-3.30459	0.000951142	0.00691073
LmxM.23.0223	275.051	-0.602378	0.23351	-2.57967	0.00988953	0.0433699
LmxM.34.3420	138.249	-0.602582	0.19672	-3.06315	0.00219019	0.0134534
LmxM.21.1390	622.64	-0.603444	0.126916	-4.75468	1.9876e-06	3.55695e-05
LmxM.31.0220	1003.87	-0.604722	0.133314	-4.53607	5.73132e-06	8.95248e-05
LmxM.30.0330	582.222	-0.605382	0.165459	-3.6588	0.000253401	0.00233401
LmxM.28_189493	444.876	-0.605745	0.156528	-3.86989	0.000108882	0.00113907
LmxM.33.4220	331.21	-0.606189	0.203422	-2.97996	0.00288285	0.0165768
LmxM.31.0920	666.195	-0.606344	0.13	-4.66418	3.09846e-06	5.30473e-05
LmxM.24.1410	970.269	-0.608	0.210566	-2.88746	0.00388365	0.0210031
LmxM.26.2260	299.762	-0.608243	0.161334	-3.77008	0.000163192	0.00160387
LmxM.29.0810	938.894	-0.608326	0.134489	-4.52322	6.0905e-06	9.48446e-05
LmxM.08_29.1990	123.731	-0.608989	0.23991	-2.5384	0.0111361	0.047619
LmxM.30.1020	786.022	-0.609403	0.168763	-3.61099	0.00030503	0.00270276
LmxM.07.0520	550.97	-0.610098	0.142102	-4.29337	1.75985e-05	0.000238077
LmxM.31.0320	135.907	-0.610269	0.185913	-3.28256	0.0010287	0.00735789
LmxM.20_3339389	257.199	-0.610745	0.185768	-3.28768	0.00101017	0.00726542
LmxM.07.1100	360.191	-0.611812	0.136447	-4.48388	7.32973e-06	0.000111861
LmxM.34.4500	89.7906	-0.613824	0.239407	-2.56394	0.0103493	0.0449308
LmxM.34.2250	499.128	-0.614135	0.164629	-3.73042	0.000191164	0.00184097
LmxM.27.2240	367.903	-0.614583	0.136306	-4.50886	6.51773e-06	0.000101114
LmxM.31.2300	109.269	-0.616254	0.228437	-2.69769	0.00698217	0.0330771
LmxM.32_614201	331.53	-0.617614	0.17515	-3.5262	0.000421562	0.00351921
LmxM.30.2930	324.854	-0.618285	0.161456	-3.82943	0.000128438	0.001309
LmxM.21.1200	316.608	-0.618539	0.236354	-2.61701	0.00887047	0.0397837
LmxM.16.0100	1497.38	-0.619905	0.10303	-6.01676	1.77946e-09	6.0362e-08
LmxM.33_1080847	210.295	-0.620255	0.191261	-3.24298	0.00118288	0.00820259
LmxM.20_2297902	412.776	-0.621281	0.177145	-3.50719	0.000452859	0.00374949
LmxM.10.0080	211.676	-0.621602	0.198253	-3.13541	0.00171616	0.0110965
LmxM.36.4320	611.233	-0.621656	0.157507	-3.94684	7.919e-05	0.00086877
LmxM.30.1360	103.077	-0.622116	0.218644	-2.84534	0.00443645	0.0232058
LmxM.32.3040	900.037	-0.622708	0.129173	-4.82073	1.43033e-06	2.65774e-05
LmxM.32_1159350	139.607	-0.622893	0.229095	-2.71894	0.00654924	0.0315189
LmxM.09.0950	295.421	-0.622989	0.201775	-3.08755	0.00201817	0.0126119
LmxM.15_65992	137.248	-0.623066	0.218225	-2.85516	0.00430155	0.0227357
LmxM.30.0270	781.706	-0.623086	0.166786	-3.73583	0.000187095	0.00181137
LmxM.29.3000	194.018	-0.624608	0.166406	-3.75352	0.000174372	0.00170294
LmxM.07_189754	272.91	-0.624709	0.21274	-2.9365	0.00331944	0.0185135
LmxM.32.2480	320.521	-0.626326	0.201774	-3.1041	0.00190858	0.0120492
LmxM.08_379547	587.589	-0.626822	0.117332	-5.34231	9.177e-08	2.17828e-06
LmxM.29.2290	532.873	-0.62694	0.15749	-3.98082	6.86779e-05	0.000771487
LmxM.31.2290	279.019	-0.627346	0.194186	-3.23065	0.00123509	0.00849976
LmxM.31.1495	186.658	-0.627967	0.175679	-3.5745	0.000350892	0.00303516
LmxM.17.0025	427.512	-0.628412	0.170537	-3.68489	0.000228797	0.00214654
LmxM.29.0270	616.485	-0.628606	0.144878	-4.33887	1.43217e-05	0.000198474
LmxM.34_874107	122.737	-0.628853	0.195219	-3.22126	0.00127628	0.00873849
LmxM.08_29.0930	402.205	-0.629081	0.140191	-4.48732	7.21241e-06	0.00011057
LmxM.26_985363	494.415	-0.629145	0.132136	-4.76134	1.92312e-06	3.45516e-05
LmxM.30.2680	913.746	-0.629331	0.122946	-5.11875	3.07575e-07	6.61033e-06
LmxM.32.2780	1369.71	-0.629833	0.174099	-3.61766	0.000297275	0.00265474
LmxM.07.0335	462.068	-0.631648	0.210686	-2.99805	0.00271712	0.0158415
LmxM.36.3530partial	433.337	-0.632168	0.157142	-4.0229	5.74848e-05	0.000661512
LmxM.25.2400	211.189	-0.633828	0.149788	-4.2315	2.3214e-05	0.000303217
LmxM.33.2140	292.2	-0.636007	0.19442	-3.2713	0.00107054	0.00758555
LmxM.08_645231	606.165	-0.637073	0.201589	-3.16026	0.0015763	0.0103541
LmxM.33.2800	1105.25	-0.637152	0.171274	-3.72007	0.000199169	0.00190393
LmxM.20_940055	378.512	-0.637645	0.151927	-4.19705	2.70411e-05	0.000347219
LmxM.30_42693	631.73	-0.638748	0.217701	-2.93406	0.00334554	0.0186362
LmxM.34.4650	1062.23	-0.638808	0.201357	-3.17252	0.00151121	0.010028
LmxM.31.2170	101.625	-0.639562	0.21643	-2.95506	0.0031261	0.0176518
LmxM.20_3343047	596.473	-0.640427	0.213779	-2.99574	0.00273781	0.0158936
LmxM.33_1311418	207.827	-0.640561	0.168329	-3.80541	0.000141569	0.0014221
LmxM.36.6450	157.79	-0.640918	0.246255	-2.60266	0.00925028	0.0411018
LmxM.31_483558	302.716	-0.641303	0.194661	-3.29445	0.000986141	0.00711508
LmxM.13.0630	928.855	-0.641813	0.160215	-4.00594	6.17717e-05	0.000705486
LmxM.34.5250	263.797	-0.642605	0.174119	-3.69062	0.000223709	0.0021075
LmxM.33.2070	363.234	-0.643159	0.216167	-2.97528	0.00292719	0.0167682
LmxM.30.1920	1346.76	-0.643722	0.138825	-4.63693	3.53623e-06	5.90953e-05
LmxM.08_29.0450	354.496	-0.644319	0.230917	-2.79026	0.00526654	0.0265314
LmxM.34.0500a	112.289	-0.645278	0.242677	-2.659	0.0078373	0.036122
LmxM.13.0100	376.278	-0.646944	0.166656	-3.88191	0.000103637	0.001093
LmxM.36.5430	194.6	-0.647413	0.213204	-3.03659	0.00239267	0.0143292
LmxM.20.0200	339.979	-0.647708	0.185968	-3.4829	0.000496015	0.00403334
LmxM.24.1680	244.629	-0.649119	0.176876	-3.66992	0.000242628	0.00225534
LmxM.01.0630	656.211	-0.649148	0.107014	-6.06599	1.3114e-09	4.60307e-08
LmxM.33.2990	348.053	-0.649499	0.140492	-4.62303	3.78176e-06	6.2509e-05
LmxM.08.0200	950.321	-0.649889	0.111219	-5.84333	5.11677e-09	1.63216e-07
LmxM.20.1055	509.245	-0.650664	0.15647	-4.15838	3.20512e-05	0.000403012
LmxM.26.0860	407.028	-0.652037	0.215876	-3.02042	0.00252424	0.0149206
LmxM.30_864653	70.2729	-0.654231	0.224646	-2.91227	0.00358807	0.0197812
LmxM.34.1640	419.124	-0.655288	0.217834	-3.0082	0.002628	0.0153938
LmxM.04.0340	268.603	-0.656619	0.219252	-2.99482	0.00274611	0.0159215
LmxM.36.6345	87.0844	-0.656648	0.236169	-2.78041	0.005429	0.027148
LmxM.31.3370	540.802	-0.657416	0.120712	-5.44614	5.14759e-08	1.30717e-06
LmxM.26.0800	378.074	-0.657645	0.183268	-3.58843	0.000332672	0.0029108
LmxM.22.1200	284.347	-0.659628	0.214275	-3.07842	0.002081	0.0129312
LmxM.10.1120	251.663	-0.659959	0.244179	-2.70277	0.00687643	0.0327125
LmxM.21.0865	315.858	-0.661662	0.1636	-4.04439	5.24593e-05	0.000613053
LmxM.04.1165	752.172	-0.661969	0.124554	-5.31472	1.06823e-07	2.50937e-06
LmxM.06.0450	375.066	-0.663044	0.248995	-2.66288	0.00774748	0.0358252
LmxM.10.0405	575.592	-0.66372	0.167282	-3.96766	7.25807e-05	0.000805655
LmxM.01_53687	265.38	-0.663763	0.241346	-2.75026	0.00595486	0.0291994
LmxM.34.0120	238.348	-0.664293	0.167185	-3.97339	7.08571e-05	0.000792327
LmxM.34.2210	342.602	-0.665498	0.234411	-2.83902	0.00452527	0.0235121
LmxM.26.1210	271.464	-0.666126	0.17326	-3.84466	0.00012072	0.00124429
LmxM.10.0400	1942.06	-0.666619	0.122027	-5.46287	4.68507e-08	1.19977e-06
LmxM.33_1495519	160.374	-0.66684	0.209046	-3.18992	0.00142311	0.00956915
LmxM.29.3445	391.321	-0.668378	0.1793	-3.72771	0.000193224	0.00185687
LmxM.21.1320	637.381	-0.66904	0.186821	-3.58118	0.00034205	0.00296433
LmxM.19_536374	570.065	-0.670421	0.13948	-4.80657	1.53543e-06	2.81424e-05
LmxM.36.0150	215.351	-0.670444	0.15885	-4.22061	2.43642e-05	0.000316874
LmxM.21.0480	354.263	-0.67123	0.229883	-2.91988	0.0035017	0.019411
LmxM.28_754682	161.016	-0.672734	0.201489	-3.33882	0.000841354	0.00621345
LmxM.25.0650	370.053	-0.675228	0.151676	-4.45178	8.51618e-06	0.000127968
LmxM.31_1047031	190.144	-0.675425	0.245738	-2.74856	0.0059858	0.0293194
LmxM.27.0130	8733.96	-0.676475	0.170543	-3.96658	7.291e-05	0.000807338
LmxM.27.2440	103.209	-0.676641	0.262733	-2.57539	0.0100126	0.0437417
LmxM.36.5450	376.427	-0.678516	0.130731	-5.19018	2.10095e-07	4.65846e-06
LmxM.25.0640	88.2363	-0.679874	0.269906	-2.51893	0.0117713	0.0494168
LmxM.30_286252	738.041	-0.679987	0.11681	-5.82133	5.83813e-09	1.81762e-07
LmxM.11.0040	422.976	-0.680256	0.18924	-3.59468	0.000324788	0.0028581
LmxM.18.0160	214.988	-0.680286	0.207683	-3.27559	0.00105441	0.00751226
LmxM.34.1830a	224.405	-0.680296	0.20417	-3.33201	0.000862227	0.0063367
LmxM.08_850472	707.744	-0.681832	0.169201	-4.02973	5.58416e-05	0.000645873
LmxM.31_881475	168.025	-0.683436	0.171121	-3.99389	6.49986e-05	0.000736785
LmxM.06.1160	915.1	-0.684387	0.20146	-3.39714	0.000680945	0.00523286
LmxM.23.1267	345.729	-0.684515	0.198658	-3.44569	0.000569599	0.0045423
LmxM.33_1069418	272.766	-0.684724	0.224887	-3.04475	0.00232875	0.0140669
LmxM.27.1720	1679.23	-0.687191	0.207886	-3.30562	0.000947658	0.00689764
LmxM.34.3400	400.664	-0.68815	0.127193	-5.41028	6.29252e-08	1.55449e-06
LmxM.32_283937	572.777	-0.68935	0.185073	-3.72475	0.000195509	0.00187487
LmxM.32_731965	302.03	-0.689845	0.224702	-3.07004	0.00214028	0.0132003
LmxM.08_29.1270	680.035	-0.69032	0.195011	-3.5399	0.000400275	0.00337873
LmxM.36.3340	784.033	-0.691202	0.152942	-4.51936	6.20264e-06	9.63901e-05
LmxM.31.2480	1979.1	-0.692177	0.169348	-4.08731	4.36412e-05	0.000524791
LmxM.07.0230	316.635	-0.692188	0.197496	-3.50483	0.000456901	0.00377951
LmxM.10.0240	741.599	-0.693597	0.173074	-4.00753	6.13578e-05	0.00070164
LmxM.29_592942	120.266	-0.694558	0.19936	-3.48393	0.000494103	0.00402139
LmxM.29.1985	100.25	-0.695047	0.19137	-3.63196	0.000281281	0.0025444
LmxM.21.1520	132.233	-0.695438	0.193896	-3.58665	0.000334952	0.00292512
LmxM.19.1350	1933.39	-0.696408	0.155426	-4.48064	7.44187e-06	0.000113134
LmxM.08_1505806	209.197	-0.696965	0.17662	-3.94613	7.9423e-05	0.000869921
LmxM.14_52342	576	-0.700262	0.222955	-3.14082	0.00168474	0.0109166
LmxM.14.1100	1340.78	-0.700677	0.27168	-2.57906	0.0099071	0.0434259
LmxM.36.2780	37.3074	-0.700927	0.252571	-2.77516	0.00551743	0.0274693
LmxM.33.1430	667.161	-0.701395	0.125703	-5.57977	2.4084e-08	6.57248e-07
LmxM.01.0800	270.888	-0.701681	0.189243	-3.70783	0.000209039	0.00198162
LmxM.11.0050	250.11	-0.702845	0.192019	-3.6603	0.000251924	0.00232985
LmxM.33.3350	134.088	-0.70343	0.193268	-3.63966	0.000272999	0.00248184
LmxM.30.3160	282.293	-0.70458	0.269315	-2.6162	0.00889154	0.0398585
LmxM.13.0210	999.571	-0.704707	0.162075	-4.34804	1.3736e-05	0.000192112
LmxM.26.2050	373.807	-0.704884	0.154443	-4.56405	5.01757e-06	8.03076e-05
LmxM.24.2120	594.544	-0.706092	0.152248	-4.63779	3.52156e-06	5.89586e-05
LmxM.36.1280	303.264	-0.706369	0.270936	-2.60715	0.00913005	0.040667
LmxM.29_980470	159.41	-0.706658	0.223829	-3.15713	0.00159329	0.0104507
LmxM.33.0770	660.351	-0.706959	0.178119	-3.96903	7.21656e-05	0.000803008
LmxM.30_406468	340.472	-0.709882	0.19469	-3.64621	0.000266139	0.00243408
LmxM.29.1410	432.957	-0.710862	0.182972	-3.88509	0.00010229	0.00108256
LmxM.27.2370	177.735	-0.71261	0.262475	-2.71496	0.00662831	0.0317984
LmxM.16_40951	1244.14	-0.713875	0.210124	-3.3974	0.000680298	0.00523231
LmxM.31.3500	398.256	-0.714174	0.252262	-2.83108	0.00463916	0.0239765
LmxM.36.4750	138.84	-0.714302	0.260276	-2.7444	0.00606221	0.0295663
LmxM.29.0530	297.412	-0.714326	0.192444	-3.71187	0.000205736	0.00195595
LmxM.31.0760	215.304	-0.714327	0.227359	-3.14185	0.00167885	0.0108862
LmxM.16.0670	485.03	-0.714642	0.145327	-4.91748	8.76636e-07	1.725e-05
LmxM.28.2270	622.943	-0.715037	0.130356	-5.48525	4.12895e-08	1.07581e-06
LmxM.20.0210	101.58	-0.715897	0.210907	-3.39437	0.000687857	0.00527705
LmxM.28.2445	1199.56	-0.717687	0.232424	-3.08784	0.00201617	0.0126119
LmxM.12_477510	307.427	-0.717844	0.149791	-4.79231	1.64873e-06	3.00373e-05
LmxM.32.0680	293.411	-0.718811	0.1947	-3.69188	0.000222598	0.00210139
LmxM.06_413612	141.197	-0.719947	0.223311	-3.22397	0.00126426	0.00866773
LmxM.34.0080	282.611	-0.720429	0.168041	-4.28723	1.80919e-05	0.000243664
LmxM.30.2850	301.319	-0.720735	0.227228	-3.17185	0.00151469	0.0100438
LmxM.27_248220	482.239	-0.720953	0.141724	-5.08703	3.63724e-07	7.762e-06
LmxM.24.1010	271.799	-0.721477	0.172291	-4.18755	2.8198e-05	0.000360039
LmxM.25.0070	90.9583	-0.722251	0.23809	-3.03352	0.00241722	0.0144477
LmxM.32.1895	140.002	-0.722391	0.219887	-3.28529	0.00101878	0.00729268
LmxM.19_387402	313.054	-0.722698	0.149924	-4.82043	1.43251e-06	2.65774e-05
LmxM.01.0760	235.63	-0.72346	0.162679	-4.44715	8.70169e-06	0.000130325
LmxM.32.1050	342.043	-0.723789	0.22675	-3.19201	0.00141285	0.00952126
LmxM.13_27011	81.081	-0.723839	0.253907	-2.85081	0.0043608	0.0229422
LmxM.30.1170	3423.35	-0.72426	0.173513	-4.1741	2.99162e-05	0.000379314
LmxM.08.1215	1370.03	-0.724926	0.130203	-5.56768	2.58159e-08	6.98489e-07
LmxM.21.0885	235.537	-0.726323	0.162409	-4.47219	7.74236e-06	0.000117506
LmxM.03.0940	241.574	-0.726757	0.177535	-4.0936	4.24735e-05	0.000513466
LmxM.27_250040	289.27	-0.72678	0.247458	-2.93698	0.00331422	0.0185103
LmxM.30.3105	146.147	-0.726992	0.261779	-2.77712	0.00548438	0.0273497
LmxM.24.0880	141.532	-0.727704	0.197846	-3.67813	0.000234952	0.00219747
LmxM.18.0760	176.426	-0.728782	0.230827	-3.15726	0.00159258	0.0104507
LmxM.20_46795	126.696	-0.72929	0.235386	-3.09828	0.0019465	0.0122376
LmxM.32.1800	114.854	-0.731412	0.272699	-2.68212	0.00731563	0.034317
LmxM.08_29.1200	509.235	-0.732294	0.142533	-5.13773	2.78071e-07	6.04771e-06
LmxM.23.1040	2380.29	-0.73326	0.214779	-3.41402	0.000640113	0.00497373
LmxM.24.1690	354.503	-0.734266	0.258517	-2.84031	0.00450704	0.0234572
LmxM.34.5390	1196.53	-0.735259	0.183997	-3.99603	6.4413e-05	0.000731973
LmxM.14.0520	599.841	-0.735421	0.262678	-2.7997	0.00511499	0.0259924
LmxM.23.0140	605.393	-0.735735	0.231719	-3.17512	0.00149775	0.00996052
LmxM.30_998081	476.849	-0.73631	0.237343	-3.1023	0.00192024	0.0120989
LmxM.28.2565	188.125	-0.738177	0.227089	-3.2506	0.00115162	0.00804098
LmxM.04.1110	746.038	-0.740149	0.146766	-5.04306	4.58148e-07	9.64126e-06
LmxM.34.4680	241.054	-0.740958	0.205777	-3.60078	0.000317268	0.00280572
LmxM.14.1080	391.999	-0.741692	0.143223	-5.17859	2.23566e-07	4.90927e-06
LmxM.08.0801	558.86	-0.741894	0.135041	-5.49386	3.93239e-08	1.03684e-06
LmxM.30.1820	2648.45	-0.742361	0.186921	-3.97152	7.1415e-05	0.000795629
LmxM.36.0870	372.902	-0.744495	0.189591	-3.92684	8.60699e-05	0.000930395
LmxM.29.2330	1072.82	-0.745096	0.157292	-4.73702	2.16884e-06	3.8519e-05
LmxM.31.3550	92.2522	-0.745668	0.275959	-2.70209	0.00689041	0.0327392
LmxM.10.0970	750.791	-0.74766	0.156727	-4.77047	1.83794e-06	3.32078e-05
LmxM.16.0890a	254.275	-0.749174	0.272706	-2.74718	0.00601095	0.0294068
LmxM.10.0250	294.207	-0.750514	0.15363	-4.8852	1.03321e-06	2.00704e-05
LmxM.15.0815	254.049	-0.751224	0.202405	-3.71149	0.000206043	0.00195595
LmxM.10_310478	343.796	-0.751391	0.216736	-3.46684	0.00052661	0.00424416
LmxM.13.1570	229.948	-0.751447	0.247852	-3.03184	0.00243069	0.0145091
LmxM.33.0020	43.4578	-0.752729	0.272948	-2.75778	0.00581954	0.028675
LmxM.31.1520	406.002	-0.753189	0.174619	-4.31333	1.60812e-05	0.000220172
LmxM.33.4300	311.127	-0.753709	0.199498	-3.77803	0.000158073	0.0015603
LmxM.08_29.1710	247.354	-0.754289	0.170125	-4.43374	9.26102e-06	0.000137062
LmxM.09.0330	737.44	-0.755552	0.168005	-4.49719	6.88568e-06	0.000106278
LmxM.09.0340	589.05	-0.75638	0.143431	-5.27349	1.33856e-07	3.06793e-06
LmxM.30_885630	550.663	-0.75672	0.166167	-4.55398	5.26393e-06	8.36615e-05
LmxM.28.1050	729.386	-0.75815	0.142105	-5.33515	9.54643e-08	2.26007e-06
LmxM.32_1160176	78.2745	-0.75867	0.261689	-2.89913	0.00374204	0.0204318
LmxM.09.0680	213.113	-0.759939	0.178785	-4.25057	2.13226e-05	0.00028134
LmxM.27_886553	16.4679	-0.760179	0.302202	-2.51546	0.0118876	0.0497175
LmxM.18.0420	135.741	-0.761147	0.181957	-4.18312	2.87537e-05	0.000366106
LmxM.21.0880	574.468	-0.761857	0.227222	-3.35292	0.000799652	0.00597832
LmxM.24.0710	316.855	-0.762612	0.187579	-4.06555	4.79188e-05	0.000566489
LmxM.36.1160	397.019	-0.763059	0.239179	-3.19032	0.00142114	0.00956297
LmxM.11.1250	1707.84	-0.763183	0.197188	-3.87033	0.000108689	0.00113903
LmxM.34_1244632	37.3003	-0.763668	0.291784	-2.61724	0.00886447	0.0397837
LmxM.30.0260	184.659	-0.763733	0.232949	-3.27855	0.00104343	0.00745155
LmxM.33.4570	243.73	-0.763893	0.23279	-3.28147	0.00103266	0.00738046
LmxM.27.0200	410.381	-0.764352	0.187346	-4.0799	4.50548e-05	0.00053823
LmxM.27.0875	192.333	-0.766809	0.223771	-3.42676	0.00061084	0.0047992
LmxM.26_22975	50.0879	-0.766899	0.277589	-2.76271	0.00573233	0.0283221
LmxM.23.0420	61.1108	-0.767073	0.246404	-3.11307	0.00185155	0.0117217
LmxM.30.1290	385.668	-0.770929	0.196615	-3.921	8.81818e-05	0.00094759
LmxM.17.0020	321.74	-0.773524	0.151506	-5.10558	3.29788e-07	7.07099e-06
LmxM.26_699044	261.122	-0.773547	0.230891	-3.35027	0.000807332	0.00602088
LmxM.23_694708	125.86	-0.776012	0.216297	-3.58772	0.000333583	0.00291596
LmxM.23_513609	444.631	-0.777564	0.289522	-2.68568	0.00723823	0.0340242
LmxM.08_29.0160	685.821	-0.777696	0.176991	-4.39399	1.11289e-05	0.00016136
LmxM.20_635302	200.12	-0.777856	0.254156	-3.06054	0.00220936	0.0135346
LmxM.26.1755	72.2683	-0.780365	0.253582	-3.07737	0.00208837	0.0129416
LmxM.20_106394	103.739	-0.780664	0.21231	-3.677	0.00023599	0.00220492
LmxM.33.0500	1147.2	-0.782201	0.223812	-3.4949	0.000474231	0.00389912
LmxM.29.1600	369.77	-0.782259	0.178247	-4.38861	1.14076e-05	0.000164353
LmxM.27.0920	1575.89	-0.782587	0.138609	-5.646	1.64223e-08	4.70963e-07
LmxM.21.1690	200.042	-0.783357	0.276843	-2.82961	0.00466045	0.0240591
LmxM.15.0650	412.254	-0.785266	0.139763	-5.61854	1.92574e-08	5.45604e-07
LmxM.31.0030	163.542	-0.787045	0.182384	-4.31532	1.5937e-05	0.000218527
LmxM.34.3390	84.904	-0.787834	0.213718	-3.68633	0.00022751	0.00213887
LmxM.02_159692	253.469	-0.787893	0.27107	-2.90661	0.00365372	0.0200822
LmxM.30_915925	78.787	-0.788123	0.22915	-3.43933	0.000583156	0.00462203
LmxM.24.0552	21.3123	-0.788289	0.301795	-2.612	0.00900152	0.040272
LmxM.17.1100	410.623	-0.788356	0.162567	-4.84943	1.23817e-06	2.34017e-05
LmxM.33_651894	197.362	-0.788407	0.282799	-2.78787	0.00530557	0.0266627
LmxM.25_880184	229.347	-0.789641	0.177446	-4.45004	8.58538e-06	0.000128795
LmxM.26.0070	458.203	-0.789971	0.229471	-3.44257	0.000576219	0.00458304
LmxM.24.2045	594.792	-0.793458	0.196188	-4.04437	5.24646e-05	0.000613053
LmxM.30.0870	700.765	-0.793848	0.245	-3.2402	0.00119448	0.00825778
LmxM.29.0290	432.464	-0.794164	0.171383	-4.63385	3.58928e-06	5.97622e-05
LmxM.01_123594	416.84	-0.794267	0.182949	-4.34147	1.41534e-05	0.00019644
LmxM.32.0565	437.853	-0.794619	0.176906	-4.49177	7.06345e-06	0.000108676
LmxM.15_239327	159.846	-0.794829	0.187334	-4.24285	2.20697e-05	0.000289936
LmxM.27.1570	672.382	-0.798166	0.152277	-5.24154	1.59242e-07	3.58335e-06
LmxM.33_372298	249.685	-0.79853	0.183886	-4.34253	1.40853e-05	0.000195794
LmxM.34_445567	54.27	-0.800357	0.300446	-2.66389	0.00772421	0.0357722
LmxM.30.2490	334.786	-0.804681	0.221728	-3.62914	0.000284362	0.00256716
LmxM.30_176816	499.607	-0.805787	0.182132	-4.4242	9.67988e-06	0.000141935
LmxM.27.1560a	179.473	-0.807487	0.206851	-3.90371	9.47284e-05	0.00101026
LmxM.08_1424150	256.584	-0.809358	0.168265	-4.81003	1.5091e-06	2.78281e-05
LmxM.29.1970	329.132	-0.811546	0.233456	-3.47623	0.000508513	0.00412023
LmxM.34.0830	612.78	-0.811554	0.203051	-3.99679	6.42075e-05	0.000730551
LmxM.08_29.0080	106.146	-0.817509	0.294459	-2.77631	0.00549797	0.0273874
LmxM.33.4140	394.72	-0.818601	0.196724	-4.16116	3.16639e-05	0.000399246
LmxM.30_755730	260.607	-0.819075	0.253451	-3.23169	0.0012306	0.00847529
LmxM.30.0571	332.811	-0.822368	0.261671	-3.14276	0.00167365	0.0108602
LmxM.30.1860	298.301	-0.823015	0.231088	-3.56147	0.000368785	0.00316584
LmxM.14.0040	608.407	-0.824995	0.202341	-4.07724	4.55733e-05	0.00054371
LmxM.08_1446422	38.6254	-0.826419	0.282129	-2.92923	0.00339807	0.0188825
LmxM.24.1860	1833.65	-0.826613	0.191418	-4.31837	1.57187e-05	0.000215859
LmxM.08_1469531	37.6245	-0.831569	0.294601	-2.82269	0.00476223	0.0244596
LmxM.33.2620	378.004	-0.831652	0.151381	-5.49375	3.93479e-08	1.03684e-06
LmxM.02.0720	141.928	-0.832938	0.269446	-3.0913	0.00199284	0.0124944
LmxM.18_171178	15.1471	-0.836283	0.303293	-2.75735	0.00582724	0.0286974
LmxM.29.2950	856.906	-0.839057	0.180498	-4.64856	3.34262e-06	5.6378e-05
LmxM.25.1030	676.267	-0.839679	0.179064	-4.68926	2.742e-06	4.76626e-05
LmxM.34_1716908	352.137	-0.841661	0.245119	-3.43368	0.000595453	0.00469087
LmxM.33.1810	185.266	-0.841982	0.304637	-2.76388	0.00571181	0.028236
LmxM.21.1855	353.536	-0.842432	0.284335	-2.96282	0.00304839	0.0172774
LmxM.05.0810	315.453	-0.842579	0.21235	-3.96787	7.25183e-05	0.000805655
LmxM.09.1330	940.936	-0.844315	0.140435	-6.01213	1.83099e-09	6.165e-08
LmxM.27.1740	62.629	-0.84539	0.258674	-3.26817	0.00108244	0.00765794
LmxM.29.0070	340.247	-0.847052	0.130217	-6.50495	7.77201e-11	3.31715e-09
LmxM.34.4450	158.392	-0.852554	0.206238	-4.13384	3.56757e-05	0.000440065
LmxM.13.1510	1209.77	-0.853023	0.157482	-5.41664	6.07311e-08	1.51732e-06
LmxM.32_1174324	354.61	-0.853571	0.194524	-4.388	1.14397e-05	0.000164555
LmxM.08_1463383	134.208	-0.855764	0.19052	-4.49172	7.06499e-06	0.000108676
LmxM.08_1121173	115.4	-0.858246	0.179582	-4.77913	1.76056e-06	3.18829e-05
LmxM.10.1228	142.695	-0.858355	0.199643	-4.29945	1.71219e-05	0.000232669
LmxM.09.1500	260.729	-0.86095	0.155832	-5.52487	3.29723e-08	8.76465e-07
LmxM.30.3190	494.442	-0.861623	0.194496	-4.43003	9.4222e-06	0.000138829
LmxM.29.2765	735.269	-0.861822	0.158205	-5.44749	5.10853e-08	1.30089e-06
LmxM.15.0440b	41.2765	-0.862452	0.297277	-2.90118	0.00371763	0.0203351
LmxM.18_643513	192.232	-0.863128	0.28836	-2.99323	0.00276039	0.0159737
LmxM.30_942384	155.194	-0.865183	0.19995	-4.32699	1.51162e-05	0.000208215
LmxM.30.2660	440.258	-0.86521	0.143445	-6.03167	1.62277e-09	5.58811e-08
LmxM.20_193241	349.292	-0.865791	0.171088	-5.06049	4.18181e-07	8.84112e-06
LmxM.33.0960	2551.42	-0.867736	0.231795	-3.74355	0.000181439	0.00176602
LmxM.10.1240	644.693	-0.868381	0.153775	-5.6471	1.63175e-08	4.69438e-07
LmxM.33.3530	232.554	-0.868808	0.243834	-3.56312	0.000366473	0.00315478
LmxM.34.3820	222.754	-0.869388	0.190254	-4.56963	4.88588e-06	7.84762e-05
LmxM.36.2520	187.067	-0.870548	0.25852	-3.36743	0.00075872	0.00571934
LmxM.16.0130	524.264	-0.87123	0.185942	-4.68548	2.79304e-06	4.83647e-05
LmxM.17_85932	42.9344	-0.871668	0.279885	-3.11438	0.00184332	0.0116778
LmxM.36.5530	346.354	-0.875463	0.182203	-4.80489	1.5484e-06	2.8323e-05
LmxM.23_576910	378.693	-0.876895	0.175005	-5.01068	5.42387e-07	1.12576e-05
LmxM.30_952239	233.799	-0.881935	0.242038	-3.64379	0.000268656	0.00244725
LmxM.06.0080	1307.82	-0.88209	0.204635	-4.31055	1.62847e-05	0.000222288
LmxM.33.2765	429.291	-0.882287	0.177761	-4.96333	6.92933e-07	1.41561e-05
LmxM.30.1855	409.122	-0.884414	0.189028	-4.67875	2.88629e-06	4.97898e-05
LmxM.20_3337971	26.9218	-0.88708	0.296846	-2.98834	0.00280493	0.0161902
LmxM.03.0950	1193.94	-0.890897	0.169856	-5.24501	1.56273e-07	3.52526e-06
[truncated: 177 more rows]
