# Supplementary material for: Comparative Life Cycle Transcriptomics Revises Leishmania mexicana Genome Annotation and Links a Chromosome Duplication with Parasitism of Vertebrates
Source: PLoS Pathog. 2015 Oct 9;11(10):e1005186. doi: 10.1371/journal.ppat.1005186 (PMC4599935; doi:10.1371/journal.ppat.1005186)
Supplement: S17 Table — (XLSX) [file ppat.1005186.s021.xlsx]

## Sheet: DESeq2_AXAvAMA
Table S17. Differential expression analysis AXA vs. AMA. Table lists results of DESeq2 testing. baseMean, average of the normalised counts taken over all samples; lfcSE, standard error estimate for the log2 fold change estimate. NA indicates that all counts for this gene were zero. Tab "padj<0.05" lists the subset of transcripts that showed a statistically significant (padj<0.05) difference betwe…
Gene ID	baseMean	log2FoldChange	lfcSE	pvalue	padj
LmxM.01_107651	243.835	0.151335	0.184888	0.41306	0.672799
LmxM.01_123594	556.753	-0.0647917	0.162697	0.690457	0.85961
LmxM.01_195286	163.458	-0.0697309	0.219277	0.750482	0.890326
LmxM.01_232406	0	NA	NA	NA	NA
LmxM.01_240110	258.852	0.39965	0.188395	0.0338929	0.152266
LmxM.01_53687	319.254	0.155486	0.177678	0.38152	0.644588
LmxM.01_57483	273.818	0.282215	0.164562	0.0863553	0.274509
LmxM.01.0010	263.136	0.124464	0.208493	0.550528	0.77798
LmxM.01.0020	686.922	-0.24455	0.133107	0.0661749	0.232657
LmxM.01.0030	631.443	0.642804	0.157316	4.38732e-05	0.000979691
LmxM.01.0040	353.302	-0.0942949	0.170014	0.579147	0.795826
LmxM.01.0050	1008.53	-0.656822	0.134147	9.76715e-07	4.56438e-05
LmxM.01.0060	222.902	0.233236	0.212076	0.27143	0.541189
LmxM.01.0070	688.28	-0.264658	0.181426	0.144629	0.375273
LmxM.01.0080	150.871	0.153537	0.189416	0.417608	0.677529
LmxM.01.0090	292.422	0.148041	0.162363	0.361881	0.627535
LmxM.01.0100	197.108	0.470724	0.175763	0.00740244	0.0529263
LmxM.01.0110	398.92	0.203042	0.149628	0.174787	0.420546
LmxM.01.0120	564.459	-0.514518	0.199376	0.00986169	0.0651968
LmxM.01.0130	366.14	0.397305	0.152237	0.00905985	0.0611591
LmxM.01.0140	454.901	0.401924	0.21606	0.0628519	0.225967
LmxM.01.0150	301.727	0.123027	0.167434	0.462475	0.713183
LmxM.01.0160	663.746	0.106155	0.163407	0.515929	0.754543
LmxM.01.0170	613.036	0.392842	0.139255	0.004787	0.0384402
LmxM.01.0180	544.546	0.68102	0.188257	0.000297464	0.00452485
LmxM.01.0190	339.579	0.0257215	0.226088	0.909422	0.959734
LmxM.01.0200	425.016	0.192842	0.164701	0.241654	0.507607
LmxM.01.0210	851.397	0.444391	0.151878	0.00343379	0.0297568
LmxM.01.0220	329.166	0.527631	0.173566	0.00236617	0.0225808
LmxM.01.0230	466.535	-0.22997	0.137799	0.0951408	0.291548
LmxM.01.0240	678.27	0.40955	0.180078	0.022948	0.116989
LmxM.01.0250	416.578	0.403163	0.191961	0.0357084	0.157152
LmxM.01.0260	303.44	0.162157	0.199013	0.415183	0.675287
LmxM.01.0270	443.755	0.501188	0.165578	0.00247078	0.0231885
LmxM.01.0280	382.735	0.258468	0.133763	0.0533252	0.204143
LmxM.01.0290	333.649	-0.0846754	0.152445	0.578588	0.795826
LmxM.01.0300	298.081	-0.243162	0.22212	0.273634	0.543908
LmxM.01.0310	174.748	0.0690307	0.226593	0.760636	0.896454
LmxM.01.0315	32.4669	-0.202953	0.22707	0.371433	0.63548
LmxM.01.0320	254.19	0.177466	0.181583	0.328407	0.600753
LmxM.01.0330	527.096	-0.0515858	0.181349	0.776061	0.903474
LmxM.01.0335	633.174	0.0949818	0.123721	0.442659	0.699119
LmxM.01.0340	343.478	0.381061	0.136095	0.00511089	0.0404323
LmxM.01.0350	579.835	0.2608	0.129136	0.0434275	0.178014
LmxM.01.0360	253.109	-0.0212589	0.148832	0.886418	0.94985
LmxM.01.0370	384.496	-0.214498	0.203298	0.291385	0.562541
LmxM.01.0380	321.975	-0.163022	0.166118	0.326416	0.59941
LmxM.01.0390	272.303	0.147522	0.198746	0.457927	0.70989
LmxM.01.0400	161.593	-0.172656	0.22665	0.446196	0.701071
LmxM.01.0410	8210.89	-0.192826	0.169252	0.254586	0.522662
LmxM.01.0430	368.849	0.0683229	0.149562	0.6478	0.835229
LmxM.01.0440	737.906	0.310271	0.192892	0.10772	0.312527
LmxM.01.0450	342.497	-0.0684528	0.17919	0.702452	0.865602
LmxM.01.0460	2130.38	0.0510648	0.20812	0.806176	0.91833
LmxM.01.0470	773.494	0.445766	0.139743	0.0014232	0.0148993
LmxM.01.0480	546.293	-0.290021	0.158345	0.0670151	0.234088
LmxM.01.0490	958.152	0.445509	0.179571	0.0131031	0.07946
LmxM.01.0500	1063.42	0.22511	0.194615	0.247398	0.514547
LmxM.01.0510	196.394	0.367865	0.152535	0.0158794	0.0914627
LmxM.01.0520	1739.94	0.239651	0.130474	0.0662423	0.232772
LmxM.01.0530	724.139	0.21041	0.22003	0.338933	0.609287
LmxM.01.0540	775.834	0.104893	0.199906	0.599782	0.806763
LmxM.01.0550	330.561	0.228065	0.212888	0.28404	0.555025
LmxM.01.0560	341.235	0.206616	0.224518	0.357433	0.623811
LmxM.01.0570	440.587	0.479102	0.177057	0.00681157	0.050003
LmxM.01.0580	610.685	0.157192	0.211962	0.458328	0.709927
LmxM.01.0590	459.104	0.107458	0.169247	0.52548	0.759445
LmxM.01.0600	666.628	0.168168	0.209619	0.422406	0.681902
LmxM.01.0610	267.941	0.0827135	0.213213	0.698062	0.863384
LmxM.01.0620	388.864	0.179783	0.188221	0.339494	0.609287
LmxM.01.0630	837.953	-0.0811724	0.182901	0.657184	0.840224
LmxM.01.0640	683.878	0.506789	0.219081	0.0207089	0.109282
LmxM.01.0650	967.228	0.144415	0.129179	0.263593	0.532241
LmxM.01.0660	828.048	0.0168454	0.210198	0.936125	0.971775
LmxM.01.0670	411.755	-0.378208	0.189639	0.0461128	0.184982
LmxM.01.0680	710.493	0.0313233	0.20473	0.8784	0.947368
LmxM.01.0690	2406.61	-0.315353	0.189358	0.0958363	0.292514
LmxM.01.0700	732.643	-0.144674	0.108723	0.1833	0.432481
LmxM.01.0710	481.757	0.148563	0.193843	NA	NA
LmxM.01.0720	623.615	0.138916	0.209492	NA	NA
LmxM.01.0730	1051.27	0.329127	0.151292	0.0295973	0.138743
LmxM.01.0740	548.911	0.208853	0.196854	NA	NA
LmxM.01.0750	645.973	0.159836	0.169451	0.345549	0.61354
LmxM.01.0760	297.539	0.0120343	0.172771	0.944468	0.974764
LmxM.01.0770	13141.7	-0.0701898	0.179007	0.694979	0.861808
LmxM.01.0790	381.35	0.14703	0.167537	0.380163	0.64324
LmxM.01.0800	369.585	-0.16807	0.165123	0.308749	0.580824
LmxM.01.0810	1184.83	-0.1062	0.17384	0.541262	0.771427
LmxM.01.0820	603.845	-0.16675	0.17673	0.345412	0.613418
LmxM.01.0830	0.333794	0.0415359	0.0538264	0.440313	0.697001
LmxM.02_11936	471.656	-0.0480434	0.179288	0.788725	0.910042
LmxM.02_159692	450.465	-0.438769	0.217671	0.0438268	0.178738
LmxM.02_84177	362.306	0.10761	0.201825	0.593905	0.804474
LmxM.02.0030	0	NA	NA	NA	NA
LmxM.02.0040	562.731	0.0903903	0.154882	0.559484	0.785183
LmxM.02.0050	217.968	-0.112044	0.165203	0.497632	0.74008
LmxM.02.0060	369.812	-0.262591	0.225399	0.244018	0.510327
LmxM.02.0070	136.845	-0.340936	0.185572	0.066178	0.232657
LmxM.02.0080	481.047	-0.165307	0.127846	0.196003	0.451464
LmxM.02.0085	507.835	-0.0190937	0.153152	0.900784	0.956041
LmxM.02.0090	309.513	0.468616	0.145888	0.00131741	0.0140845
LmxM.02.0100	1042.59	0.504589	0.117994	1.89938e-05	0.000503502
LmxM.02.0110	678.499	0.03137	0.148255	0.832423	0.929817
LmxM.02.0120	1368	0.364091	0.133628	0.00643666	0.0478318
LmxM.02.0130	281.613	0.265807	0.183094	0.14657	0.378433
LmxM.02.0140	729.558	0.0873362	0.163869	0.594058	0.804561
LmxM.02.0150	723.138	0.0536499	0.161659	0.739988	0.885992
LmxM.02.0160	236.393	-0.246835	0.216192	0.253562	0.52182
LmxM.02.0170	386.266	0.692096	0.186221	0.000201976	0.0033293
LmxM.02.0200	634.113	0.506724	0.216575	0.0192985	0.104391
LmxM.02.0200partial	814.352	0.307121	0.218253	0.159374	0.397274
LmxM.02.0230	1029.82	0.150636	0.151758	0.320902	0.59422
LmxM.02.0240	886.091	0.133278	0.164725	NA	NA
LmxM.02.0250	570.152	0.506713	0.15212	0.000865326	0.0102016
LmxM.02.0260	580.839	-0.0087806	0.167953	0.958306	0.980919
LmxM.02.0270	318.039	-0.0283227	0.15941	0.85898	0.940717
LmxM.02.0280	626.56	0.0279278	0.167917	0.867906	0.943882
LmxM.02.0290	539.002	0.221293	0.135408	0.102203	0.303793
LmxM.02.0300	942.522	-0.102249	0.140162	0.465694	0.716409
LmxM.02.0310	412.115	0.374575	0.134259	0.00527181	0.0413445
LmxM.02.0320	235.737	-0.0251733	0.222922	0.910091	0.960062
LmxM.02.0330	657.274	0.180975	0.197178	0.358712	0.624319
LmxM.02.0340	248.751	0.27354	0.204193	0.18037	0.429027
LmxM.02.0350	499.292	0.471212	0.165029	0.00429928	0.0351781
LmxM.02.0360	657.675	-0.0825619	0.125864	0.511851	0.751229
LmxM.02.0370	870.578	0.262487	0.142039	0.0646046	0.229778
LmxM.02.0380	449.945	-0.0527653	0.184587	0.774989	0.903474
LmxM.02.0390	295.389	0.564547	0.157623	0.000341458	0.00497694
LmxM.02.0400	0	NA	NA	NA	NA
LmxM.02.0410	307.554	0.132058	0.197858	0.504492	0.746283
LmxM.02.0420	957.625	0.308198	0.18386	0.0936871	0.288508
LmxM.02.0430	160.072	0.0492958	0.22136	0.823772	0.925568
LmxM.02.0440	896.038	0.413939	0.165157	0.0121987	0.0754903
LmxM.02.0450	2102.92	-0.0775137	0.137969	0.574238	0.79468
LmxM.02.0460	3823.65	0.677618	0.227139	0.00285185	0.0259848
LmxM.02.0470	1687.25	0.228906	0.159158	0.150368	0.384137
LmxM.02.0480	205.862	0.275452	0.203729	0.176359	0.42287
LmxM.02.0490	377.93	-0.0785932	0.211905	0.710721	0.869437
LmxM.02.0500	347.708	-0.0398894	0.192	0.835419	0.931141
LmxM.02.0510	438.166	-0.176395	0.18085	0.329379	0.601683
LmxM.02.0520	2079.48	0.0373577	0.164787	0.820655	0.924575
LmxM.02.0530	1451.91	0.0561722	0.163429	0.731064	0.881305
LmxM.02.0540	856.481	-0.157068	0.129255	0.224297	0.485669
LmxM.02.0550	275.453	0.196741	0.153755	0.200695	0.456016
LmxM.02.0560	429.611	-0.4398	0.148586	0.00307731	0.0274056
LmxM.02.0570	400.842	-0.292966	0.154211	0.0574625	0.214916
LmxM.02.0580	1433.61	-0.0811194	0.128759	0.528688	0.762248
LmxM.02.0590	394.746	-0.164139	0.160753	0.307224	0.579237
LmxM.02.0600	324.919	-0.223638	0.183148	0.222056	0.482837
LmxM.02.0610	320.787	0.91105	0.181503	5.18106e-07	2.68408e-05
LmxM.02.0620	483.25	0.0296073	0.120858	0.806474	0.91833
LmxM.02.0630	345.651	-0.0698673	0.150019	0.641413	0.830858
LmxM.02.0640	435.642	-0.178838	0.204187	0.381108	0.644159
LmxM.02.0650	220.68	0.21959	0.196425	0.263596	0.532241
LmxM.02.0660	472.868	-0.132695	0.146643	0.365526	0.630611
LmxM.02.0670	812.799	0.0537932	0.1489	0.717896	0.873031
LmxM.02.0680	755.984	0.163831	0.120161	0.172747	0.417462
LmxM.02.0690	354.669	0.114578	0.203422	NA	NA
LmxM.02.0700	1090.82	0.160116	0.153933	0.298261	0.569869
LmxM.02.0710	1516.83	0.207168	0.120319	0.0851017	0.271858
LmxM.02.0720	179.526	0.18121	0.208176	0.384045	0.647595
LmxM.02.0730	1016.28	-0.223106	0.151209	0.140085	0.367056
LmxM.02.0740	2260.59	-0.123744	0.126328	0.32731	0.599958
LmxM.03_101644	117.55	0.0596772	0.225085	0.790907	0.910754
LmxM.03_153620	551.476	0.312763	0.220645	0.156338	0.39382
LmxM.03_204918	433.704	0.126384	0.175478	0.471386	0.721402
LmxM.03_78395	223.571	0.281714	0.224284	0.209095	0.465763
LmxM.03.0010	116.86	-0.257584	0.226636	0.255725	0.523772
LmxM.03.0020	306.422	-0.627159	0.224234	0.00515958	0.0407463
LmxM.03.0030	351.535	0.476409	0.202002	0.0183523	0.100899
LmxM.03.0040	954.274	-0.375121	0.212745	0.0778595	0.257149
LmxM.03.0060	245.588	-0.228076	0.170392	0.180722	0.429027
LmxM.03.0070	657.837	-0.248789	0.135491	0.0663276	0.232943
LmxM.03.0080	1136.84	-0.0190806	0.169979	0.910623	0.960262
LmxM.03.0090	437.627	0.518819	0.164286	0.00158839	0.0163269
LmxM.03.0100	1757.53	-0.193421	0.190892	0.310943	0.582921
LmxM.03.0110	360.981	0.378757	0.20589	0.0658258	0.232118
LmxM.03.0120	714.366	0.224691	0.186684	0.228746	0.489916
LmxM.03.0130	652.593	-0.0793625	0.203084	0.695955	0.862548
LmxM.03.0140	410.79	0.068804	0.197155	0.727101	0.878451
LmxM.03.0150	851.004	0.561708	0.152013	0.000219776	0.00355168
LmxM.03.0160	949.443	0.259066	0.170412	0.128453	0.347317
LmxM.03.0170	732.865	0.113467	0.195372	0.561393	0.785814
LmxM.03.0180	220.089	0.410303	0.217	0.0586518	0.217568
LmxM.03.0190	1205.11	-0.0484431	0.223842	0.828663	0.928133
LmxM.03.0200	1101.42	0.352044	0.219637	0.108968	0.314219
LmxM.03.0210	790.904	0.186535	0.189837	0.325801	0.598523
LmxM.03.0220	608.833	0.168024	0.217715	0.440254	0.697001
LmxM.03.0230	2581.46	-0.300603	0.219936	0.171696	0.416202
LmxM.03.0240	454.362	-0.157718	0.215938	0.465155	0.715975
LmxM.03.0250	6485.78	-0.263461	0.214908	0.220227	0.480428
LmxM.03.0260	339.229	0.0971721	0.196843	0.621551	0.818411
LmxM.03.0270	1144.46	0.0438826	0.203265	0.829074	0.928293
LmxM.03.0280	529.471	-0.142034	0.215399	0.509638	0.749817
LmxM.03.0290	434.49	-0.345803	0.220512	0.116838	0.328247
LmxM.03.0310	943.417	0.0685118	0.227054	NA	NA
LmxM.03.0320	673.122	0.176106	0.202677	0.384903	0.648007
LmxM.03.0330	681.577	0.0798008	0.222476	0.719824	0.873736
LmxM.03.0340	388.697	0.193241	0.189656	0.308247	0.580147
LmxM.03.0350	983.271	-0.107505	0.204669	0.5994	0.806763
LmxM.03.0360	1064.04	0.150009	0.224817	0.504612	0.746283
LmxM.03.0370	969.719	-0.215063	0.224282	0.337613	0.608388
LmxM.03.0380	2223.61	-1.44645	0.155569	1.43342e-20	3.24885e-17
LmxM.03.0390	731.352	-0.448593	0.211783	0.0341606	0.152887
LmxM.03.0400	5853.36	-0.27166	0.227092	0.231597	0.493872
LmxM.03.0410	1299.43	0.572321	0.226784	0.0116148	0.0731247
LmxM.03.0420	1290.74	-0.0800009	0.21444	0.709097	0.868666
LmxM.03.0430	5857.38	-0.0179016	0.227028	0.93715	0.972217
LmxM.03.0440	1405.09	0.0958102	0.17952	0.593549	0.804111
LmxM.03.0450	1069.08	-0.0700139	0.224568	0.755214	0.892947
LmxM.03.0460	1214.52	0.298119	0.227094	0.189264	0.441665
LmxM.03.0470	1439.36	0.475553	0.215561	0.0273757	0.130557
LmxM.03.0480	1353.56	0.19481	0.200514	0.331273	0.603958
LmxM.03.0490	1028.93	0.0566	0.224641	0.801074	0.914792
LmxM.03.0500	1238.58	-0.68453	0.195802	0.000472228	0.00639282
LmxM.03.0510	1530.06	-0.0788806	0.219098	0.718829	0.873224
LmxM.03.0520	726.671	0.109425	0.21661	0.61344	0.814271
LmxM.03.0530	1449.21	0.202829	0.202568	0.316689	0.58927
LmxM.03.0540	1270.59	0.13642	0.195488	0.485277	0.731328
LmxM.03.0550	1440.75	0.117055	0.226125	0.604699	0.808942
LmxM.03.0560	920.183	-0.276736	0.222768	0.21414	0.472359
LmxM.03.0570	126.165	-0.18451	0.223681	0.409439	0.670031
LmxM.03.0580	984.244	0.00647933	0.215688	0.976035	0.989238
LmxM.03.0590	1252.97	0.132428	0.213275	0.534647	0.766462
LmxM.03.0600	1145.79	0.259425	0.217288	0.232507	0.494699
LmxM.03.0610	825.876	-0.0222251	0.188365	0.906076	0.958528
LmxM.03.0620	409.795	0.112082	0.215243	0.60256	0.807778
LmxM.03.0630	378.664	-0.319089	0.171268	0.062448	0.225551
LmxM.03.0640	1331.44	-0.0106634	0.218305	0.961042	0.98261
LmxM.03.0650	2630.66	0.116572	0.226935	0.607476	0.810981
LmxM.03.0660	1827.45	0.0555254	0.219621	0.800404	0.914488
LmxM.03.0670	358.007	-0.475213	0.17146	0.00557888	0.0429872
LmxM.03.0680	25.2897	-0.503189	0.226994	0.02664	0.128126
LmxM.03.0690	1669.28	0.172795	0.207786	0.405635	0.666839
LmxM.03.0700	1405.2	0.126262	0.226122	0.576585	0.795629
LmxM.03.0710	532.07	-0.0749404	0.192826	0.69754	0.863331
LmxM.03.0720	630.149	-0.00790331	0.22699	0.972225	0.987363
LmxM.03.0730	519.64	0.258275	0.225427	0.251914	0.52012
LmxM.03.0740	488.502	0.0982966	0.224487	0.661478	0.841719
LmxM.03.0750	656.889	0.222753	0.207974	0.284142	0.555025
LmxM.03.0760	290.028	0.0813294	0.226738	0.719825	0.873736
LmxM.03.0770	399.817	0.423559	0.217673	0.0516732	0.199774
LmxM.03.0780	2355.54	0.0569672	0.212921	0.789045	0.910053
LmxM.03.0790	241.952	-0.421839	0.221662	0.057031	0.213831
LmxM.03.0800	1905.52	-0.00641059	0.225941	0.977365	0.989917
LmxM.03.0810	497.586	0.37889	0.226826	0.0948409	0.291171
LmxM.03.0820	983.508	0.29161	0.22672	0.198371	0.454478
LmxM.03.0821	1069.94	0.186938	0.220623	0.396817	0.65865
LmxM.03.0830	243.85	-0.153863	0.219219	0.482761	0.729707
LmxM.03.0840	769.356	0.158924	0.224347	0.478706	0.727114
LmxM.03.0850	1878.28	0.0788662	0.221945	0.722334	0.875844
LmxM.03.0860	517.868	0.0860444	0.198956	0.665392	0.844535
LmxM.03.0870	524.184	0.484529	0.214081	0.0236176	0.11902
LmxM.03.0880	850.863	0.0549664	0.213999	0.797292	0.913234
LmxM.03.0890	1155.94	0.74503	0.170153	1.19445e-05	0.000348197
LmxM.03.0900	1418.39	-0.181349	0.175089	0.300318	0.571272
LmxM.03.0910	1000.82	0.106922	0.212047	0.614093	0.814538
LmxM.03.0920	637.395	0.218108	0.191741	0.255324	0.523547
LmxM.03.0930	502.72	0.100399	0.213083	0.637519	0.827963
LmxM.03.0940	394.271	-0.532087	0.170719	0.00182859	0.0183996
LmxM.03.0950	1831.32	-0.358304	0.120283	0.00289348	0.0262323
LmxM.03.0960	966.238	-0.111115	0.181107	0.539525	0.770044
LmxM.03.0970	214.001	0.187709	0.174728	0.282691	0.553819
LmxM.03.0980	2518.67	-0.219544	0.159674	0.169148	0.412119
LmxM.04_123059	379.131	-0.106769	0.127055	0.40072	0.662005
LmxM.04_201044	447.2	-0.0139633	0.173754	0.935949	0.971775
LmxM.04_212255	146.702	0.020343	0.225109	0.927994	0.968704
LmxM.04_243246	654.241	-0.0654942	0.144233	0.649767	0.83605
LmxM.04_246981	42.9604	-0.23744	0.225345	0.292032	0.563431
LmxM.04_422972	264.914	-0.120081	0.150416	0.424682	0.683656
LmxM.04_50854	404.929	-0.279785	0.188482	NA	NA
LmxM.04.0010	902.793	0.273773	0.181538	0.131535	0.353228
LmxM.04.0020	144.722	-0.202622	0.226581	0.371183	0.635293
LmxM.04.0030	500.29	-0.183688	0.141675	0.194787	0.449922
LmxM.04.0035	88.7103	-0.0169343	0.0723466	0.814929	0.921844
LmxM.04.0040	505.52	-0.250876	0.209873	0.231943	0.494078
LmxM.04.0045	178.657	-0.0879961	0.208168	0.672501	0.849543
LmxM.04.0050	1365.53	0.486565	0.182931	0.00781808	0.0552445
LmxM.04.0060	613.596	0.315489	0.154182	0.0407352	0.17003
LmxM.04.0070	349.098	0.243499	0.125696	0.052719	0.202179
LmxM.04.0080	317.227	0.19744	0.183057	0.280779	0.551939
LmxM.04.0090	942.292	0.187795	0.15676	0.230925	0.492836
LmxM.04.0100	451.303	0.086431	0.155482	0.578285	0.795826
LmxM.04.0110	507.656	0.066293	0.198334	NA	NA
LmxM.04.0120	282.619	0.131214	0.176679	0.457681	0.709653
LmxM.04.0123	712.045	0.145392	0.159997	0.363498	0.628921
LmxM.04.0127	342.507	0.0842954	0.176515	0.632967	0.825443
LmxM.04.0130	170.574	0.233218	0.226831	0.303875	0.575502
LmxM.04.0180	369.631	0.385132	0.170531	0.0239189	0.119955
LmxM.04.0190	533.756	0.417274	0.189507	0.0276727	0.13165
LmxM.04.0200	240.468	0.172766	0.215757	0.423281	0.682801
LmxM.04.0210	314.351	0.0608732	0.22268	0.784572	0.90829
LmxM.04.0220	1682.73	0.398016	0.180276	0.0272575	0.130267
LmxM.04.0230	848.725	0.292775	0.214983	0.173244	0.418177
LmxM.04.0240	1380.05	0.396488	0.170561	0.020093	0.107218
LmxM.04.0250	953.516	0.246951	0.192504	0.199549	0.455465
LmxM.04.0260	239.072	-0.33067	0.182739	0.0703704	0.241202
LmxM.04.0270	484.186	0.249173	0.134329	0.0636042	0.227553
LmxM.04.0280	428.277	0.29847	0.20999	0.155215	0.391986
LmxM.04.0290	660.353	0.238133	0.131679	0.0705381	0.241594
LmxM.04.0300	533.951	-0.262802	0.18088	0.14625	0.37775
LmxM.04.0310	447.071	0.217312	0.227119	0.338659	0.609287
LmxM.04.0320	520.957	0.193165	0.190824	0.31141	0.583374
LmxM.04.0330	514.185	-0.133875	0.122768	0.275507	0.546313
LmxM.04.0340	465.122	-0.715522	0.136286	1.51962e-07	9.43623e-06
LmxM.04.0350	1724.21	0.0540227	0.190341	0.776547	0.903474
LmxM.04.0370	340.121	-0.279268	0.140644	0.0470736	0.187839
LmxM.04.0380	303.502	0.0253399	0.219396	0.90805	0.959139
LmxM.04.0390	47.6228	-0.0479757	0.217556	0.825466	0.926541
LmxM.04.0400	292.753	-0.0665778	0.198041	0.736733	0.884197
LmxM.04.0410	754.822	-0.31281	0.139147	0.024573	0.121538
LmxM.04.0420	888.929	-0.0316963	0.17134	0.853236	0.939565
LmxM.04.0430	1481.66	0.65485	0.208361	0.00167307	0.0170619
LmxM.04.0440	747.675	0.167451	0.21689	0.440083	0.696906
LmxM.04.0450	890.192	0.143353	0.200385	0.474371	0.723527
LmxM.04.0460	1095.87	0.430462	0.146959	0.00339906	0.0295404
LmxM.04.0465	404.854	0.203298	0.195551	0.298519	0.569869
LmxM.04.0470	4005.67	-0.158947	0.120555	0.187349	0.43889
LmxM.04.0480	367.642	-0.0639171	0.159958	0.68946	0.858841
LmxM.04.0490	468.162	0.167717	0.12894	0.193349	0.44774
LmxM.04.0500	1549.9	0.298309	0.15439	0.0533373	0.204143
LmxM.04.0510	2033.46	-0.104683	0.191615	0.584844	0.798998
LmxM.04.0520	1010.25	0.269829	0.12841	0.0356145	0.157072
LmxM.04.0530	458.086	0.0991867	0.188364	0.598493	0.80648
LmxM.04.0540	680.065	0.0592429	0.155853	0.703855	0.866063
LmxM.04.0550	1001.47	0.344701	0.131285	0.00864971	0.0592283
LmxM.04.0560	524.523	-0.122373	0.19393	0.528027	0.761887
LmxM.04.0570	958.627	0.140159	0.151827	0.355931	0.623493
LmxM.04.0580	1028.75	-0.0632917	0.150875	0.674853	0.850882
LmxM.04.0590	587.549	0.0894625	0.144334	0.535371	0.766647
LmxM.04.0600	942.59	0.0198305	0.163244	0.903313	0.957604
LmxM.04.0610	322.013	0.491853	0.162668	0.00249738	0.0233897
LmxM.04.0620	721.572	0.33361	0.164499	0.0425559	0.175279
LmxM.04.0625	99.9105	-0.0716673	0.183393	0.695956	0.862548
LmxM.04.0630	1502.32	-0.606879	0.132356	4.53519e-06	0.000161874
LmxM.04.0640	797.617	-0.528265	0.194687	0.00665952	0.0490855
LmxM.04.0650	1110.21	0.202577	0.128728	0.11556	0.3259
LmxM.04.0660	1228	-0.202703	0.206708	0.326777	0.599587
LmxM.04.0670	2308.77	0.454091	0.181971	0.0125814	0.0774325
LmxM.04.0680	1650.64	0.327347	0.171495	0.0562904	0.212107
LmxM.04.0690	890.886	-0.0392613	0.157937	0.803679	0.916731
LmxM.04.0700	484.616	0.143115	0.168149	0.394702	0.656443
LmxM.04.0710	755.38	0.560812	0.139059	5.50888e-05	0.00117813
LmxM.04.0720	410.715	-0.0420222	0.22596	0.852467	0.939162
LmxM.04.0730	461.712	0.0595594	0.203849	0.770154	0.900997
LmxM.04.0740	635.856	0.206532	0.193964	0.286968	0.557825
LmxM.04.0750	7319.57	0.151779	0.175465	NA	NA
LmxM.04.0760	4036.4	0.113104	0.14827	0.445567	0.700574
LmxM.04.0770	2871.43	-0.146224	0.137897	0.28897	0.560265
LmxM.04.0780	1032.92	0.254611	0.144386	0.0778326	0.257149
LmxM.04.0790	844.748	0.424195	0.19795	0.0321179	0.146617
LmxM.04.0800	344.623	-0.268832	0.154359	0.0815771	0.264607
LmxM.04.0810	743.282	-0.201477	0.124374	0.105247	0.308617
LmxM.04.0820	545.51	0.139952	0.200241	0.484603	0.731031
LmxM.04.0830	880.727	0.0116102	0.180943	0.948839	0.976299
LmxM.04.0840	556.681	0.121637	0.219755	0.579912	0.796227
LmxM.04.0850	926.246	0.285845	0.147247	0.0522268	0.201227
LmxM.04.0860	493.581	-0.0623863	0.201931	0.757361	0.894373
LmxM.04.0870	1638.32	0.241017	0.183657	0.189411	0.441895
LmxM.04.0890	1672.54	0.207149	0.184332	0.261103	0.529735
LmxM.04.0910	381.66	-0.268221	0.177914	0.131661	0.35346
LmxM.04.0920	1278.02	0.0409121	0.148892	0.783488	0.907745
LmxM.04.0930	497.829	0.148103	0.132621	0.264105	0.533032
LmxM.04.0940	580.026	0.647641	0.202288	0.00136676	0.0145094
LmxM.04.0950	2412.49	-0.533405	0.187307	0.00440282	0.0358634
LmxM.04.0960	440.049	-0.0101363	0.163455	0.950553	0.976914
LmxM.04.0970	297.681	-0.0139832	0.201452	0.944661	0.974764
LmxM.04.0975	319.13	0.295512	0.222228	0.183595	0.432892
LmxM.04.0980	499.299	0.213557	0.210229	0.309711	0.581695
LmxM.04.0990	676.559	-0.141306	0.153253	0.356506	0.623493
LmxM.04.1000	729.484	0.439051	0.150309	0.00348928	0.0300131
LmxM.04.1010	469.674	0.272191	0.139271	0.0506536	0.19667
LmxM.04.1030	1564.22	0.481324	0.181723	0.00808113	0.0563217
LmxM.04.1040	1210.69	0.195345	0.125827	0.120546	0.334277
LmxM.04.1050	1005.4	0.969865	0.132328	2.31494e-13	8.01706e-11
LmxM.04.1060	358.649	0.0283166	0.186669	0.879428	0.947615
LmxM.04.1070	123.86	-0.214357	0.193716	0.268488	0.537094
LmxM.04.1080	573.889	0.45647	0.16477	0.00559966	0.0430955
LmxM.04.1090	557.328	0.664704	0.127287	1.76934e-07	1.06939e-05
LmxM.04.1100	469.745	0.421485	0.128844	0.00107056	0.0121019
LmxM.04.1110	893.846	0.160231	0.124992	0.199865	0.455613
LmxM.04.1120	617.917	0.51352	0.135102	0.000144126	0.00254707
LmxM.04.1130	786.647	0.350227	0.157091	0.0257835	0.125674
LmxM.04.1140	353.834	0.00688389	0.140634	0.96096	0.98261
LmxM.04.1150	62.6358	0.0161412	0.226027	0.943069	0.974233
LmxM.04.1160	1861.68	0.132032	0.104257	0.20537	0.461435
LmxM.04.1165	899.166	0.0978483	0.121078	0.419009	0.678664
LmxM.04.1170	3136.97	0.396909	0.177945	0.0257133	0.125399
LmxM.04.1180	1059.19	0.274497	0.1551	0.0767593	0.254815
LmxM.04.1190	423.329	0.102393	0.119544	0.391708	0.65405
LmxM.04.1200	122.785	0.568271	0.179377	0.00153473	0.0158653
LmxM.04.1210	50.4896	0.22597	0.222037	0.308815	0.580824
LmxM.04.1220	552.038	0.119237	0.204206	0.559282	0.785021
LmxM.04.1230	2707.26	0.689302	0.119705	8.49357e-09	7.93843e-07
LmxM.05_111769	639.299	0.0835611	0.182819	0.647621	0.835229
LmxM.05_145594	213.481	-0.0631412	0.16585	0.703417	0.866
LmxM.05_253920	189.398	0.390593	0.161768	0.0157558	0.0909241
LmxM.05_296301	1109.67	0.232048	0.139758	0.0968436	0.294625
LmxM.05_361535	105.859	0.903494	0.218821	3.64472e-05	0.000834991
LmxM.05_399275	156.542	0.014392	0.186679	0.938548	0.972318
LmxM.05_414407	230.362	0.342137	0.144137	0.0176111	0.0981934
LmxM.05_426918	379.067	-0.211662	0.144064	0.141772	0.370299
LmxM.05.0010	206.204	-0.0906662	0.226376	0.68878	0.858584
LmxM.05.0020	339.17	-0.238025	0.226658	0.293649	0.565468
LmxM.05.0030	724.701	-0.199905	0.19395	0.302678	0.574045
LmxM.05.0040	481.846	-0.193869	0.191289	0.310827	0.582824
LmxM.05.0050	377.662	0.505122	0.125404	5.6266e-05	0.00119463
LmxM.05.0060	1245.76	0.0634201	0.11843	0.5923	0.80338
LmxM.05.0070	150.288	0.545156	0.205475	0.00797437	0.0558699
LmxM.05.0080	160.103	-0.471503	0.200005	0.0184008	0.101043
LmxM.05.0090	855.104	-0.743863	0.152275	1.03438e-06	4.76026e-05
LmxM.05.0100	1825.72	0.218021	0.179498	0.224512	0.486014
LmxM.05.0110	426.235	0.373955	0.172534	0.030202	0.140849
LmxM.05.0120	446.549	0.00165909	0.204367	0.993523	0.997484
LmxM.05.0130	728.289	-0.183232	0.130068	0.158912	0.39634
LmxM.05.0140	1067.04	0.0820336	0.150991	0.586922	0.800156
LmxM.05.0150	203.315	0.0458165	0.195788	0.814977	0.921844
LmxM.05.0160	356.718	0.714288	0.151163	2.2981e-06	9.17821e-05
LmxM.05.0170	461.203	0.312445	0.186251	0.0934355	0.288321
LmxM.05.0180	1046.12	0.273874	0.15783	0.0826968	0.267093
LmxM.05.0190	379.51	0.436252	0.148733	0.00335574	0.0292812
LmxM.05.0200	525.135	-0.0317974	0.189527	0.866762	0.943345
LmxM.05.0210	623.044	-0.142117	0.128855	0.27006	0.539404
LmxM.05.0220	985.87	-0.0447817	0.144526	0.756673	0.893811
LmxM.05.0230	583.605	-0.110349	0.122747	0.368656	0.633829
LmxM.05.0240	431.899	0.321376	0.212412	0.130285	0.35091
LmxM.05.0241	521.667	0.004609	0.172271	0.978656	0.990565
LmxM.05.0250	162.71	0.116245	0.181169	0.521107	0.756684
LmxM.05.0260	347.646	0.394838	0.140428	0.00492834	0.0392967
LmxM.05.0270	294.767	0.219956	0.181345	0.225163	0.486203
LmxM.05.0280	633.075	0.131201	0.133305	0.32501	0.597918
LmxM.05.0285	888.251	0.133284	0.185498	0.472437	0.722035
LmxM.05.0290	290.839	0.263805	0.154459	0.0876506	0.276685
LmxM.05.0300	353.342	0.0343538	0.147454	0.815778	0.922405
LmxM.05.0310	135.228	0.129611	0.169436	0.4443	0.699796
LmxM.05.0320	162.991	0.0444418	0.206896	0.829921	0.928324
LmxM.05.0330	645.634	0.118461	0.179957	0.510362	0.750416
LmxM.05.0340	358.276	-0.275065	0.210185	0.190642	0.443511
LmxM.05.0350	2484.23	0.207005	0.0988531	0.0362536	0.158455
LmxM.05.0360	246.536	-0.273814	0.160062	0.0871411	0.275557
LmxM.05.0370	248.626	0.167955	0.203928	0.410167	0.670516
LmxM.05.0380	3725.23	0.314707	0.196855	0.109894	0.316084
LmxM.05.0390	2074.67	-0.472587	0.123249	0.000125864	0.00227761
LmxM.05.0400	826.991	0.538648	0.163317	0.000973164	0.0112106
LmxM.05.0410	316.868	-0.0914235	0.162405	0.573479	0.794202
LmxM.05.0420	279.58	0.088766	0.162496	0.584882	0.798998
LmxM.05.0430	216.467	-0.233911	0.172809	0.175869	0.422328
LmxM.05.0440	299.536	-0.423957	0.198753	0.0329177	0.149142
LmxM.05.0450	670.596	0.068768	0.208842	0.741943	0.886693
LmxM.05.0460	737.05	-0.187507	0.196164	0.339138	0.609287
LmxM.05.0470	543.428	0.257832	0.158203	0.103152	0.304911
LmxM.05.0480	523.675	-0.0373608	0.21578	0.862539	0.942524
LmxM.05.0490	421.625	0.317913	0.181523	0.0798823	0.261732
LmxM.05.0500	805.733	0.315081	0.222119	0.156038	0.393722
LmxM.05.0510	1912.63	0.761033	0.172642	1.0425e-05	0.000316098
LmxM.05.0510b	0	NA	NA	NA	NA
LmxM.05.0520	477.93	-0.232883	0.204991	0.255928	0.523875
LmxM.05.0530	755.48	0.259069	0.175259	0.139353	0.366196
LmxM.05.0540	251.647	0.062776	0.188098	0.738575	0.885357
LmxM.05.0550	230.297	-0.062112	0.151019	0.680862	0.854944
LmxM.05.0560	983.48	0.397425	0.185409	0.0320724	0.146483
LmxM.05.0570	775.128	-0.21628	0.18358	0.238745	0.503013
LmxM.05.0580	1455.15	0.0674972	0.159838	0.672816	0.849666
LmxM.05.0590	488.745	0.181137	0.214252	0.397866	0.659183
LmxM.05.0600	344.684	0.0203412	0.205786	0.921261	0.965557
LmxM.05.0610	306.525	-0.12241	0.149429	0.412678	0.672417
LmxM.05.0620	487.592	0.748614	0.194742	0.000120978	0.00219797
LmxM.05.0630	778.667	0.280506	0.133873	0.0361437	0.158146
LmxM.05.0640	643.302	0.316472	0.212777	0.136925	0.362125
LmxM.05.0650	496.029	0.0233988	0.177156	0.894921	0.953635
LmxM.05.0660	236.974	0.0468146	0.144016	0.745132	0.888499
LmxM.05.0670	1787.88	-0.038731	0.171097	0.820915	0.924638
LmxM.05.0680	395.376	-0.124237	0.205838	0.546133	0.774842
LmxM.05.0690	715.92	0.340008	0.211534	0.107978	0.312756
LmxM.05.0700	894.007	0.173913	0.220438	0.430146	0.687462
LmxM.05.0710	2395.06	0.0547074	0.204215	0.788783	0.910042
LmxM.05.0720	1051.93	-0.0904585	0.186426	0.627517	0.822833
LmxM.05.0730	932.055	-0.125343	0.162118	0.439429	0.695993
LmxM.05.0740	653.53	0.213419	0.154962	0.168441	0.411059
LmxM.05.0750	1210.97	0.00435003	0.177803	0.980481	0.991384
LmxM.05.0760	582.046	-0.254747	0.194175	0.189539	0.44208
LmxM.05.0770	1604.87	0.23051	0.199802	0.248626	0.515824
LmxM.05.0790	667.064	0.277299	0.138195	0.0447947	0.181449
LmxM.05.0800	581.016	0.0467881	0.16147	0.771997	0.9018
LmxM.05.0810	381.453	0.241098	0.171996	0.160986	0.399885
LmxM.05.0820	746.938	0.205551	0.188429	0.275331	0.546203
LmxM.05.0830	934.854	0.392801	0.122507	0.00134435	0.0143555
LmxM.05.0840	1196.59	0.292568	0.20711	0.157768	0.395009
LmxM.05.0850	478.055	0.388279	0.19455	0.0459578	0.184523
LmxM.05.0860	370.989	0.0764409	0.159954	0.632727	0.825443
LmxM.05.0870	1231.46	-0.113793	0.171542	0.507103	0.74783
LmxM.05.0880	1198.52	-0.0962701	0.153792	0.53133	0.764245
LmxM.05.0890	1582.56	0.464652	0.200233	0.0203108	0.10803
LmxM.05.0900	230.137	0.0577543	0.206561	0.779785	0.905189
LmxM.05.0910	1357.58	0.139636	0.157436	0.375112	0.639001
LmxM.05.0920	350.587	0.101721	0.16273	0.531912	0.764961
LmxM.05.0930	723.398	-0.259856	0.173589	0.134404	0.358806
LmxM.05.0940	740.037	-0.0299367	0.164769	0.855827	0.940362
LmxM.05.0950	842.748	0.417748	0.177827	0.0188151	0.102549
LmxM.05.0960	1667.12	-0.40398	0.162017	0.0126512	0.0776341
LmxM.05.0970	479.867	0.0395346	0.17718	0.823433	0.925568
LmxM.05.0980	683.781	-0.100431	0.146105	0.491837	0.736416
LmxM.05.0990	94.4224	0.22479	0.226165	0.320261	0.593154
LmxM.05.1000	1347.34	-0.209101	0.169956	0.218575	0.478186
LmxM.05.1010	399.022	-0.114656	0.200399	0.567229	0.789454
LmxM.05.1020	400.725	0.0980664	0.147954	0.507448	0.748175
LmxM.05.1030	587.957	-0.305017	0.163364	0.0618876	0.224212
LmxM.05.1040	519.084	0.273058	0.171056	0.11042	0.316634
LmxM.05.1050	248.013	0.0128235	0.212856	0.951961	0.977767
LmxM.05.1060	180.021	-0.221369	0.226998	0.329459	0.601708
LmxM.05.1061	291.829	-0.11837	0.19495	0.54373	0.773612
LmxM.05.1070	561.407	0.741214	0.145921	3.78319e-07	2.06617e-05
LmxM.05.1070a	0	NA	NA	NA	NA
LmxM.05.1080	291.154	0.180814	0.190668	0.342969	0.612199
LmxM.05.1080a	4.33803	0.0173516	0.0350191	NA	NA
LmxM.05.1090	345.877	0.496346	0.170534	0.00360807	0.0307344
LmxM.05.1100	336.8	0.35631	0.180438	0.0483031	0.191288
LmxM.05.1110	5992.71	0.928934	0.221007	2.63169e-05	0.000639649
LmxM.05.1120	200.587	-0.422128	0.160488	0.00853156	0.0585408
LmxM.05.1130	304.472	-0.219724	0.177374	0.215435	0.473947
LmxM.05.1140	417.014	0.122515	0.178926	0.493517	0.737354
LmxM.05.1160	525.637	-0.054679	0.185809	0.768548	0.900299
LmxM.05.1170	581.551	0.215793	0.156119	0.166901	0.409173
LmxM.05.1180	595.949	-0.206779	0.203471	0.309506	0.581537
LmxM.05.1190	891.472	-0.108065	0.135854	0.42635	0.684526
LmxM.05.1200	174.116	0.324933	0.211439	0.12435	0.340489
LmxM.05.1210	531.614	0.0286561	0.153095	0.85152	0.939044
LmxM.05.1215	416.379	-0.304424	0.160842	0.0583996	0.216988
LmxM.06_101525	649.154	-0.655719	0.198033	0.000929124	0.0108549
LmxM.06_109552	72.4424	-0.173022	0.223543	0.438933	0.695563
LmxM.06_129660	58.9795	-0.0377481	0.200509	0.850672	0.938908
LmxM.06_1380	0	NA	NA	NA	NA
LmxM.06_152779	106.868	-0.163947	0.196654	0.404461	0.665614
LmxM.06_18579	728.176	-0.484399	0.189325	0.0105108	0.0684067
LmxM.06_265056	200.383	-0.185007	0.225876	0.412751	0.672417
LmxM.06_27195	678.796	-0.343742	0.162943	0.034894	0.154846
LmxM.06_277328	481.538	0.00825412	0.185534	0.964515	0.983942
LmxM.06_29862	58.0918	-0.49212	0.206015	0.0169052	0.0953125
LmxM.06_299794	894.168	0.106002	0.11711	0.365389	0.630611
LmxM.06_391458	262.476	0.0603903	0.181729	0.739655	0.885912
LmxM.06_413612	170.91	0.116172	0.223474	0.603171	0.808079
LmxM.06_425823	446.248	0.112904	0.187915	0.547958	0.77561
LmxM.06_449544	1488.54	-0.28694	0.200773	0.152954	0.388564
LmxM.06_68747	521.005	0.283718	0.126144	0.0245027	0.121323
LmxM.06_69456	26.1358	-0.177805	0.226619	0.43269	0.689597
LmxM.06_9341	558.121	0.585573	0.140657	3.13931e-05	0.000737331
LmxM.06_94775	455.066	-0.161908	0.118255	0.170954	0.415292
LmxM.06.0010	25566.3	0.0106508	0.177836	0.952242	0.977915
LmxM.06.0020	458.106	-0.818723	0.16954	1.37159e-06	5.8933e-05
LmxM.06.0030	4097.14	-0.589263	0.180351	0.00108573	0.0122124
LmxM.06.0040	975.284	-0.124471	0.119366	0.297056	0.569488
LmxM.06.0050	3730.17	-0.0471644	0.141391	0.738701	0.885357
LmxM.06.0060	501.362	-0.188256	0.15169	0.214585	0.473139
LmxM.06.0070	605.77	0.135439	0.144085	0.347221	0.615186
LmxM.06.0080	2214.23	-0.461134	0.194038	0.0174768	0.0978054
LmxM.06.0090	1613.54	-0.129156	0.206076	0.530829	0.763766
LmxM.06.0100	354.217	-0.155188	0.19205	0.419056	0.678664
LmxM.06.0110	1644.97	0.407455	0.13661	0.00285788	0.0260136
LmxM.06.0120	2982.97	0.174048	0.1683	0.301066	0.572278
LmxM.06.0130	396.839	0.00224619	0.133107	0.986536	0.994434
LmxM.06.0140	1651.99	0.233696	0.101925	0.0218576	0.113128
LmxM.06.0150	392.462	-0.278516	0.224189	0.214116	0.472359
LmxM.06.0160	750.211	0.0796079	0.146055	0.585717	0.799716
LmxM.06.0170	439.926	-0.253974	0.182994	0.165173	0.406366
LmxM.06.0180	805.766	0.162605	0.119143	0.17232	0.417269
LmxM.06.0190	444.556	0.22467	0.160114	0.16056	0.399791
LmxM.06.0200	689.396	0.616365	0.175198	0.000434621	0.00605265
LmxM.06.0210	818.013	0.182408	0.137027	0.183128	0.432295
LmxM.06.0220	834.754	0.0373364	0.118381	0.752465	0.891407
LmxM.06.0230	578.031	0.666799	0.144801	4.12611e-06	0.000150836
LmxM.06.0240	1009.04	0.315566	0.143683	0.0280731	0.132991
LmxM.06.0250	954.387	0.555758	0.136002	4.38142e-05	0.000979691
LmxM.06.0260	3150.05	0.113708	0.130919	0.385099	0.648007
LmxM.06.0270	597.883	0.113403	0.166272	0.495217	0.738062
LmxM.06.0280	1009.37	0.168367	0.168269	NA	NA
LmxM.06.0290	784.89	0.286095	0.120367	0.017461	0.097789
LmxM.06.0300	636.81	0.230571	0.187173	0.218001	0.477506
LmxM.06.0310	469.571	-0.675167	0.179958	0.000175568	0.00298158
LmxM.06.0320	1820.84	-0.157633	0.109898	0.151468	0.385956
LmxM.06.0330	752.278	0.42341	0.114459	0.000216257	0.00351924
LmxM.06.0340	1055.06	0.170663	0.155332	0.271897	0.541644
LmxM.06.0350	529.529	0.409604	0.212912	0.0543768	0.207187
LmxM.06.0360	466.657	-0.376985	0.174901	0.0311291	0.143768
LmxM.06.0370	3644.74	-0.415663	0.222187	0.0613753	0.223045
LmxM.06.0380	355.05	-0.0678482	0.199352	0.733598	0.882898
LmxM.06.0390	758.051	-0.0583713	0.148059	0.693401	0.861383
LmxM.06.0400	353.291	0.403549	0.149445	0.00692711	0.0505646
LmxM.06.0410	6771.82	-0.0412199	0.191309	0.829406	0.928324
LmxM.06.0412	473.229	0.0381279	0.143514	0.790491	0.910626
LmxM.06.0415	6779.85	0.314959	0.175877	0.073327	0.247315
LmxM.06.0420	595.76	-0.569724	0.164639	0.000539289	0.00709132
LmxM.06.0430	1005.31	0.46862	0.168814	0.00550404	0.0426493
LmxM.06.0440	471.05	0.286211	0.206715	0.166185	0.408302
LmxM.06.0450	624.866	-0.516559	0.189245	0.00634153	0.0472799
LmxM.06.0460	1134.72	0.086656	0.152519	0.569922	0.791608
LmxM.06.0470	887.908	0.350832	0.157661	0.0260656	0.126493
LmxM.06.0480	392.059	0.0729127	0.155509	0.639167	0.829472
LmxM.06.0490	548.462	0.142104	0.156314	0.363304	0.628879
LmxM.06.0500	807.922	0.174017	0.219096	0.427049	0.685243
LmxM.06.0510	710.984	0.147426	0.114993	0.199829	0.455613
LmxM.06.0520	820.612	0.275989	0.20918	0.187041	0.438508
LmxM.06.0530	803.687	0.206747	0.189758	0.27592	0.546415
LmxM.06.0540	770.885	-0.134792	0.131319	0.30468	0.576612
LmxM.06.0550	696.343	-0.260639	0.15577	0.0942824	0.289653
LmxM.06.0560	2443.75	-0.15327	0.148041	NA	NA
LmxM.06.0570	4367.96	-0.0373577	0.150905	0.804476	0.917176
LmxM.06.0580	5022.01	-0.0711956	0.168485	0.672613	0.849543
LmxM.06.0590	1144.51	0.156003	0.143932	0.278426	0.549114
LmxM.06.0600	1044.9	0.0315138	0.152374	0.836152	0.931197
LmxM.06.0610	1256.57	0.0145159	0.105597	0.890663	0.951762
LmxM.06.0620	1171.64	-0.192834	0.168773	0.253218	0.521791
LmxM.06.0630	462.974	0.0692232	0.148135	0.640286	0.830315
LmxM.06.0640	2025.5	0.154192	0.141241	0.274967	0.545608
LmxM.06.0650	1435.27	0.584513	0.150937	0.000107695	0.00201311
LmxM.06.0660	1314.33	0.150271	0.152161	0.323356	0.596449
LmxM.06.0670	2158.56	-0.271886	0.12729	0.0326832	0.148376
LmxM.06.0680	591.963	-0.0656722	0.145337	0.65137	0.836684
LmxM.06.0685	324.967	0.38448	0.16197	0.0176076	0.0981934
LmxM.06.0690	1892.21	0.110628	0.17866	0.53578	0.766874
LmxM.06.0700	2236.88	0.385646	0.200128	0.0539799	0.205796
LmxM.06.0710	375.097	0.366243	0.175548	0.0369528	0.160141
LmxM.06.0720	1459.63	0.0738818	0.177264	0.676832	0.851889
LmxM.06.0730	1243.05	0.111112	0.152652	0.466688	0.716875
LmxM.06.0740	236.308	0.0620264	0.163603	0.704593	0.866618
LmxM.06.0750	728.047	0.13156	0.180504	0.466097	0.716584
LmxM.06.0760	1100.73	0.0580085	0.138812	0.676026	0.851378
LmxM.06.0770	599.498	0.0847212	0.195375	0.664555	0.84387
LmxM.06.0790	665.086	0.297692	0.213901	0.164005	0.404072
LmxM.06.0800	485.334	0.160837	0.156494	0.304067	0.575746
LmxM.06.0810	1347.63	0.247141	0.151672	0.103218	0.304911
LmxM.06.0820	624.59	-0.220755	0.158454	0.163565	0.403704
LmxM.06.0830	1679.26	-0.0807034	0.159395	0.612639	0.813561
LmxM.06.0840	1083.82	-0.0807903	0.152101	0.595307	0.805203
LmxM.06.0850	3105.76	0.285873	0.148725	0.0545865	0.207584
LmxM.06.0860	1315.42	0.824341	0.18317	6.78203e-06	0.000224401
LmxM.06.0870	1623.87	0.298703	0.167786	0.0750328	0.251014
LmxM.06.0880	2478.38	-0.163397	0.111081	0.141301	0.369494
LmxM.06.0890	844.977	-0.0886698	0.18589	0.633362	0.82572
LmxM.06.0900	1013.51	-0.111296	0.1592	0.484493	0.731031
LmxM.06.0910	424.677	0.571187	0.154321	0.000214496	0.00349752
LmxM.06.0920	647.192	0.249754	0.160523	0.119737	0.332994
LmxM.06.0930	557.309	0.19372	0.154689	0.210452	0.467196
LmxM.06.0940	435.892	-0.132694	0.173791	0.445149	0.700285
LmxM.06.0950	672.673	0.328842	0.189151	0.0821201	0.265704
LmxM.06.0960	1795.18	0.0682029	0.102465	0.505655	0.746568
LmxM.06.0970	603.552	-0.177052	0.128021	0.166667	0.409042
LmxM.06.0980	1790.47	0.220428	0.16941	0.193206	0.447653
LmxM.06.0990	866.315	0.183017	0.18295	0.317132	0.589647
LmxM.06.0995	150.815	-0.204118	0.19842	0.303613	0.575126
LmxM.06.1000	563.016	0.057146	0.119311	0.631963	0.825443
LmxM.06.1010	832.489	0.0249787	0.150275	0.867984	0.943882
LmxM.06.1020	536.139	-0.236152	0.173691	NA	NA
LmxM.06.1030	766.221	0.15584	0.138726	0.261282	0.529735
LmxM.06.1040	826.959	0.0578494	0.126444	0.647303	0.835229
LmxM.06.1050	1299.11	0.568622	0.13408	2.22608e-05	0.000568497
LmxM.06.1060	410.62	0.311773	0.175476	0.0756137	0.251842
LmxM.06.1070	1103.46	0.176649	0.164023	0.281491	0.552489
LmxM.06.1080	516.934	0.142482	0.131497	0.278571	0.549147
LmxM.06.1090	447.185	0.072872	0.200826	0.716709	0.872191
LmxM.06.1100	953.715	0.172169	0.182726	0.346079	0.614003
LmxM.06.1110	2393.57	0.0246871	0.138634	0.858665	0.940717
LmxM.06.1120	392.26	0.246627	0.138395	0.0747413	0.250316
LmxM.06.1130	392.556	0.313258	0.186843	0.0936241	0.288508
LmxM.06.1140	956.622	-0.320404	0.166062	0.0536774	0.204901
LmxM.06.1150	512.366	-0.218835	0.18877	0.246346	0.51279
LmxM.06.1160	1064.2	0.243018	0.11959	0.0421454	0.173927
LmxM.06.1170	1194.67	0.0290479	0.172189	0.866035	0.943345
LmxM.06.1180	1797.97	-0.262077	0.151774	0.0842104	0.270127
LmxM.06.1190	171.593	0.288873	0.215757	0.18061	0.429027
LmxM.06.1200	322.45	0.303376	0.15531	0.050778	0.1969
LmxM.06.1210	580.833	-0.221242	0.156409	0.157212	0.394668
LmxM.06.1220	627.003	0.159095	0.208883	0.44627	0.701071
LmxM.06.1230	432.271	-0.254569	0.190305	0.180998	0.429224
LmxM.06.1240	831.024	0.158181	0.131023	0.227328	0.487801
LmxM.06.1245	401.583	-0.0320223	0.190146	0.866261	0.943345
LmxM.06.1250	1500.57	-0.252007	0.141194	0.0742896	0.249448
LmxM.06.1260	4611.13	-0.53138	0.206887	0.0102153	0.0671585
LmxM.06.1270	572.343	0.524944	0.17923	0.00340174	0.0295404
LmxM.06.1280	499.845	0.0656897	0.180287	0.715587	0.872077
LmxM.06.1290	1322.09	-0.474456	0.221142	0.0319145	0.14613
LmxM.07_189754	454.607	-0.58678	0.181727	0.00124263	0.0134596
LmxM.07_339360	158.92	-0.657348	0.169517	0.000105419	0.00198696
LmxM.07_39505	245.495	-0.0598481	0.198685	0.763247	0.898298
LmxM.07_431674	926.933	0.0226305	0.164993	0.890904	0.951908
LmxM.07_440071	545.735	-0.114577	0.165964	0.489961	0.734872
LmxM.07_452850	387.565	-0.0110224	0.205361	0.957196	0.980472
LmxM.07_533696	302.019	-0.191351	0.199379	0.337188	0.608258
LmxM.07_534553	1974.65	0.369135	0.177596	0.0376627	0.162036
LmxM.07_561159	709.739	-0.0212702	0.138876	0.878272	0.947368
LmxM.07.0010	605.106	-0.465588	0.112406	3.44288e-05	0.000802395
LmxM.07.0020	174.829	-0.141964	0.208471	0.495887	0.738484
LmxM.07.0025	863.221	1.10461	0.137619	1.0024e-15	5.04875e-13
LmxM.07.0030	441.755	0.140461	0.207397	0.498243	0.740868
LmxM.07.0040	119.625	0.654624	0.207	0.00156453	0.016155
LmxM.07.0050	633.202	-0.028017	0.152032	0.853791	0.939605
LmxM.07.0060	2388.61	0.306029	0.211712	0.148317	0.380703
LmxM.07.0070	214.598	0.337304	0.217123	0.1203	0.334142
LmxM.07.0080	2298.34	0.0604806	0.114239	0.596512	0.805203
LmxM.07.0090	1836.63	0.10547	0.101356	0.298063	0.569869
LmxM.07.0100	653.894	0.168222	0.174142	0.334043	0.605687
LmxM.07.0110	381.417	-0.200775	0.133915	0.133804	0.357942
LmxM.07.0120	859.45	0.0644382	0.169375	0.703613	0.866
LmxM.07.0130	167.493	0.00963194	0.188928	0.95934	0.981645
LmxM.07.0140	349.266	0.274467	0.12745	0.031278	0.144308
LmxM.07.0150	295.733	-0.100025	0.149944	0.504721	0.746283
LmxM.07.0160	761.366	-0.0736653	0.209803	0.725501	0.877454
LmxM.07.0170	861.267	0.0260287	0.164342	0.874156	0.946168
LmxM.07.0180	398.589	-0.034287	0.199657	0.86365	0.942561
LmxM.07.0190	670.396	0.0588171	0.146123	0.687303	0.857849
LmxM.07.0200	513.754	0.424319	0.143399	0.00308638	0.0274594
LmxM.07.0210	97.2322	-0.210182	0.189869	0.2683	0.537045
LmxM.07.0220	762.73	0.15893	0.168998	0.347	0.615035
LmxM.07.0230	442.075	-0.188139	0.205127	0.359046	0.624509
LmxM.07.0240	346.961	0.284749	0.185441	0.124656	0.341017
LmxM.07.0250	934.057	0.16596	0.129306	0.19933	0.455336
LmxM.07.0260	937.976	-0.17668	0.128492	0.169124	0.412119
LmxM.07.0270	818.645	0.284027	0.181666	0.117945	0.33023
LmxM.07.0280	1594.73	0.181537	0.124432	0.144585	0.375273
LmxM.07.0290	407.168	0.0109638	0.190573	0.954123	0.979198
LmxM.07.0300	548.44	0.158734	0.152923	0.299271	0.570477
LmxM.07.0310	299.472	0.243181	0.191011	0.202974	0.458779
LmxM.07.0320	421.859	0.187235	0.164961	0.256365	0.524093
LmxM.07.0330	643.967	-0.00758296	0.111852	0.945949	0.974764
LmxM.07.0335	537.137	0.189466	0.166715	0.255762	0.523772
LmxM.07.0340	1280.55	0.203617	0.138117	0.140418	0.367716
LmxM.07.0350	624.171	0.0888839	0.115365	0.441027	0.69767
LmxM.07.0360	361.859	0.0106835	0.167385	0.949109	0.9763
LmxM.07.0370	228.955	8.4187e-05	0.192883	0.999652	0.999652
LmxM.07.0380	1300.72	0.160912	0.142031	0.257244	0.525501
LmxM.07.0390	366.064	0.148786	0.147645	0.313585	0.586419
LmxM.07.0400	920.627	0.0672082	0.183228	0.713767	0.870978
LmxM.07.0410	609.06	-0.142778	0.213839	0.504331	0.746283
LmxM.07.0420	364.204	-0.0559669	0.203177	0.782964	0.907418
LmxM.07.0430	606.754	0.585627	0.125511	3.07184e-06	0.000117014
LmxM.07.0440	452.638	0.0863682	0.17036	0.612172	0.813319
LmxM.07.0450	110.267	0.0280764	0.227065	0.901593	0.956419
LmxM.07.0460	616.227	0.0057006	0.187837	0.975789	0.989238
LmxM.07.0470	374.515	-0.167029	0.174638	0.338857	0.609287
LmxM.07.0475	96.2508	-0.109885	0.227094	0.628474	0.823559
LmxM.07.0480	1507.3	0.25531	0.177877	0.151197	0.385569
LmxM.07.0490	510.601	-0.359829	0.148574	0.01544	0.0895009
LmxM.07.0500	2205.6	0.115469	0.181029	0.523573	0.758403
LmxM.07.0510	6319.29	-0.181745	0.168784	0.281574	0.552489
LmxM.07.0520	688.243	-0.051094	0.142604	0.720125	0.873983
LmxM.07.0530	485.981	-0.0437379	0.176225	0.803985	0.916731
LmxM.07.0540	434.212	-0.524771	0.175654	0.0028125	0.0256778
LmxM.07.0550	735.649	0.419592	0.203065	0.038801	0.164532
LmxM.07.0560	890.232	0.00575661	0.118642	0.961301	0.982654
LmxM.07.0570	758.344	0.33231	0.179998	0.0648653	0.230164
LmxM.07.0580	659.083	-0.00359804	0.13365	0.978522	0.990565
LmxM.07.0590	1299.62	0.313228	0.121465	0.00991602	0.0654761
LmxM.07.0600	1149.27	0.278038	0.125439	0.0266558	0.128134
LmxM.07.0610	485.715	0.273828	0.178116	0.124204	0.340295
LmxM.07.0615	131.45	0.143384	0.22574	0.525316	0.759445
LmxM.07.0620	564.55	0.317828	0.147349	0.0310077	0.143426
LmxM.07.0630	1503.94	0.333567	0.125217	0.00772371	0.0548341
LmxM.07.0640	662.393	0.191179	0.154211	0.215076	0.473428
LmxM.07.0650	1951.71	0.452257	0.190623	0.0176671	0.0982792
LmxM.07.0660	400.055	-0.303215	0.133515	0.0231459	0.117558
LmxM.07.0670	725.149	-0.0470891	0.140364	0.737264	0.884483
LmxM.07.0680	6731.3	0.071512	0.226564	0.752277	0.891407
LmxM.07.0690	797.107	0.110844	0.150033	0.460031	0.711164
LmxM.07.0700	618.613	-0.0607479	0.124436	0.625419	0.821508
LmxM.07.0710	140.443	0.46216	0.17836	0.00956541	0.0636711
LmxM.07.0715	761.431	0.398237	0.12497	0.00143923	0.015015
LmxM.07.0720	817.974	0.0949079	0.167631	0.571278	0.792542
LmxM.07.0730	743.942	-0.545372	0.151998	0.000333194	0.00488793
LmxM.07.0740	782.005	0.427235	0.160218	0.00766258	0.0545905
LmxM.07.0743	434.056	-0.34524	0.188855	0.0675383	0.234959
LmxM.07.0750	209.337	0.00558505	0.210765	0.978859	0.990661
LmxM.07.0760	985.346	0.0871924	0.171585	NA	NA
LmxM.07.0770	929.311	0.204915	0.152561	0.179219	0.427354
LmxM.07.0780	508.808	-0.0788461	0.157986	0.617731	0.816464
LmxM.07.0790	438.652	0.261711	0.174297	0.133219	0.356799
LmxM.07.0800	360.607	0.516621	0.227126	0.0229297	0.116984
LmxM.07.0802	1280.02	-0.36849	0.160989	0.0220842	0.113759
LmxM.07.0805	149.898	-0.163978	0.220571	0.457226	0.709399
LmxM.07.0810	175.366	0.0303687	0.202216	0.880623	0.948068
LmxM.07.0830	859.23	0.845097	0.21754	0.000102416	0.00193793
LmxM.07.0831	554.524	0.123759	0.183504	0.500045	0.742209
LmxM.07.0840	616.084	0.410697	0.197258	0.0373402	0.161151
LmxM.07.0850	352.799	-0.153141	0.134444	0.254673	0.522722
LmxM.07.0860	1641.23	0.311731	0.225257	0.166392	0.408629
LmxM.07.0870	1493.42	0.141185	0.210876	0.503167	0.745012
LmxM.07.0880	1072.22	-0.171866	0.163377	0.292818	0.564228
LmxM.07.0890	1456.3	-0.465552	0.133536	0.000489673	0.00655092
LmxM.07.0900	483.017	0.468532	0.212098	0.0271725	0.129929
LmxM.07.0910	1302.09	-0.0162065	0.135278	0.90464	0.958115
LmxM.07.0920	1664.66	0.14312	0.131753	0.277356	0.5479
LmxM.07.0930	801.419	-0.0916322	0.117918	0.43711	0.694373
LmxM.07.0940	1039.44	0.0693332	0.126113	0.582478	0.79825
LmxM.07.0950	395.664	-0.0319422	0.181953	0.860646	0.94189
LmxM.07.0960	861.81	-0.0885684	0.130534	0.497448	0.739929
LmxM.07.0970	681.39	-0.0672546	0.106906	0.529284	0.762633
LmxM.07.0980	516.823	0.334364	0.163439	0.0407753	0.170119
LmxM.07.0990	13602.1	-0.265109	0.152836	0.0828125	0.267371
LmxM.07.1000	2014.24	0.356976	0.129775	0.00594649	0.0452272
LmxM.07.1010	910.713	0.0675869	0.131427	0.607073	0.810922
LmxM.07.1020	1181.36	0.0556328	0.125294	0.657029	0.840145
LmxM.07.1030	1126.2	0.183778	0.132215	0.164529	0.405222
LmxM.07.1035	203.708	0.293601	0.150215	0.0506382	0.19667
LmxM.07.1040	480.39	0.0438461	0.193358	0.82061	0.924575
LmxM.07.1050	2463.13	0.264283	0.131483	0.0444288	0.180301
LmxM.07.1055	259.97	0.161416	0.168294	0.337494	0.608387
LmxM.07.1060	166.414	0.225481	0.174748	0.196939	0.452585
LmxM.07.1070	284.992	-0.374692	0.174029	0.0313151	0.144334
LmxM.07.1080	691.674	0.56177	0.191752	0.00339313	0.0295233
LmxM.07.1090	766.455	0.772563	0.214317	0.000312424	0.00466826
LmxM.07.1100	431.325	0.0585271	0.127314	0.645726	0.834303
LmxM.07.1110	625.442	0.452896	0.156136	0.003724	0.0313367
LmxM.07.1120	967.573	0.34284	0.170465	0.0443044	0.179957
LmxM.07.1130	622.671	0.21103	0.180556	0.242492	0.50853
LmxM.07.1140	1966.6	0.291266	0.140917	0.0387409	0.164431
LmxM.07.1150	1448.56	-0.0304458	0.1388	0.826377	0.926646
LmxM.07.1160	3719.24	-0.518603	0.225817	0.0216438	0.112555
LmxM.07.1170	1385.74	-0.374554	0.166134	0.0241627	0.120362
LmxM.08_1000447	325.529	-0.314561	0.198789	0.113562	0.322238
LmxM.08_1008719	422.484	-0.00369763	0.149181	0.980225	0.991384
LmxM.08_1040671	101.525	-0.210424	0.22153	0.342179	0.61139
LmxM.08_1048727	777.574	0.363624	0.18827	0.0534336	0.204314
LmxM.08_1059897	42.9774	0.0707715	0.222332	0.750246	0.890187
LmxM.08_1074274	817.968	0.075541	0.185066	0.683138	0.855787
LmxM.08_1101248	53.7838	-0.245215	0.218573	0.26191	0.530017
LmxM.08_1102071	1447.72	-0.0871457	0.124018	0.482251	0.729654
LmxM.08_1121173	253.003	-0.980412	0.178436	3.919e-08	2.79761e-06
LmxM.08_1139529	23.7984	-0.528749	0.227144	0.0199219	0.106619
LmxM.08_1144994	63.1129	-0.0535611	0.221079	0.80857	0.918824
LmxM.08_1153879	132.878	0.0919032	0.182077	0.613735	0.814421
LmxM.08_1157406	235.253	0.413369	0.184435	0.0250083	0.12322
LmxM.08_1172187	17.1399	-0.448421	0.218009	0.0396965	0.166991
LmxM.08_1424150	377.541	-0.289654	0.15682	0.0647404	0.230081
LmxM.08_1437036	736.454	-0.220633	0.157309	0.160753	0.399832
LmxM.08_1446422	56.5958	-0.0454508	0.217007	0.834101	0.930474
LmxM.08_1449783	1906.95	-0.31997	0.201602	0.112482	0.320276
LmxM.08_1455604	423.005	0.161169	0.218038	0.459798	0.711164
LmxM.08_1463383	183.793	-0.0476275	0.227057	0.833855	0.930428
LmxM.08_1469531	54.9354	-0.0144077	0.211179	0.945607	0.974764
LmxM.08_1476073	1492.45	-0.160112	0.19475	0.410997	0.671369
LmxM.08_1479331	67.4079	-0.00913645	0.116915	0.937712	0.972318
LmxM.08_1484979	78.2745	0.116314	0.211884	0.583039	0.798435
LmxM.08_1491863	519.364	0.141261	0.205903	0.492678	0.736822
LmxM.08_1505806	212.889	0.405951	0.224797	0.0709406	0.242423
LmxM.08_1509453	2600.99	-0.373734	0.226815	0.0994042	0.299139
LmxM.08_1514466	203.673	0.0983331	0.150169	0.512586	0.751229
LmxM.08_1545655	602.997	0.0541256	0.13098	0.679435	0.853743
LmxM.08_158460	202.675	-0.551027	0.183532	0.00267904	0.0247157
LmxM.08_1603858	63.2971	-0.0734151	0.205966	NA	NA
LmxM.08_1616063	513.949	-0.377727	0.164667	0.0217969	0.11305
LmxM.08_1640715	907.617	0.25642	0.108852	0.0184897	0.101469
LmxM.08_185075	122.24	0.185912	0.198833	0.34978	0.617668
LmxM.08_208836	282.644	0.180811	0.161127	0.261793	0.530016
LmxM.08_237531	215.767	-0.169144	0.182713	0.354581	0.622387
LmxM.08_24839	454.571	0.220408	0.19633	0.261591	0.529735
LmxM.08_29.0010	584.512	-0.186813	0.138574	0.177621	0.425108
LmxM.08_29.0020	1274.7	0.395024	0.11799	0.000814167	0.00971216
LmxM.08_29.0030	823.193	0.331984	0.155871	0.0331824	0.150041
LmxM.08_29.0040	368.608	0.251765	0.130096	0.0529617	0.203024
LmxM.08_29.0050	308.274	0.128872	0.15276	0.398879	0.660242
LmxM.08_29.0060	565.284	0.147932	0.151066	0.327453	0.599977
LmxM.08_29.0070	249.957	-0.087838	0.17599	0.617703	0.816464
LmxM.08_29.0080	173.642	-0.192875	0.226729	0.394946	0.656626
LmxM.08_29.0090	259.681	0.20017	0.175907	0.255149	0.523344
LmxM.08_29.0100	573.148	-0.166544	0.137549	0.225971	0.4864
LmxM.08_29.0110	1606.25	-0.147162	0.176176	0.403542	0.664701
LmxM.08_29.0120	1658.34	0.287235	0.140237	0.0405392	0.169446
LmxM.08_29.0130	265.609	-0.011746	0.162171	0.94226	0.974058
LmxM.08_29.0140	304.251	-0.0544984	0.168054	0.745718	0.888528
LmxM.08_29.0150	966.402	0.0286748	0.105576	0.785927	0.908637
LmxM.08_29.0160	1008.96	-0.317538	0.135064	0.0187217	0.10222
LmxM.08_29.0170	435.328	-0.107813	0.187708	0.565718	0.788319
LmxM.08_29.0180	640.912	-0.332009	0.140802	0.0183749	0.100962
LmxM.08_29.0190	889.358	-0.0445157	0.164006	0.786062	0.908637
LmxM.08_29.0200	713.056	0.306534	0.170118	0.0715629	0.243976
LmxM.08_29.0210	410.352	0.30838	0.199402	0.121977	0.336123
LmxM.08_29.0220	1085.39	0.118221	0.158297	0.455164	0.707322
LmxM.08_29.0230	307.224	-0.0813672	0.161634	0.61468	0.81484
LmxM.08_29.0240	678.724	-0.264656	0.15056	0.0787797	0.259476
LmxM.08_29.0250	46.2978	-0.00906544	0.221462	0.967348	0.985803
LmxM.08_29.0251	1711.56	-0.230701	0.183352	NA	NA
LmxM.08_29.0260	697.922	0.119146	0.123906	0.336261	0.607279
LmxM.08_29.0270	766.438	0.531916	0.20184	0.00840558	0.0579783
LmxM.08_29.0280	303.231	0.396699	0.221869	0.0737782	0.248217
LmxM.08_29.0290	522.58	-0.30845	0.169162	0.068243	0.236322
LmxM.08_29.0300	833.276	0.026301	0.113099	0.816112	0.922553
LmxM.08_29.0320	1419.8	-0.0419283	0.19041	0.825715	0.926591
LmxM.08_29.0330	517.503	0.163994	0.180359	0.363211	0.628879
LmxM.08_29.0340	509.384	0.0602168	0.165545	0.716046	0.872191
LmxM.08_29.0350	341.026	0.178513	0.205113	0.384129	0.647595
LmxM.08_29.0360	445.638	-0.0174716	0.185126	0.92481	0.967414
LmxM.08_29.0370	406.751	0.0985705	0.20805	0.635654	0.826925
LmxM.08_29.0380	561.197	0.238927	0.158003	0.130491	0.351048
LmxM.08_29.0390	227.23	0.436791	0.148432	0.00325366	0.0286318
LmxM.08_29.0400	302.282	0.0975796	0.194056	0.615075	0.815125
LmxM.08_29.0410	438.886	-0.462276	0.160644	0.00400646	0.0332016
LmxM.08_29.0420	316.94	0.0501595	0.178377	0.778558	0.904718
LmxM.08_29.0430	384.661	-0.0825508	0.134564	0.539565	0.770044
LmxM.08_29.0440	835.256	0.268952	0.159546	0.0918475	0.28507
LmxM.08_29.0450	473.531	-0.12735	0.152102	0.402443	0.663855
LmxM.08_29.0460	709.92	0.0982302	0.186312	0.598031	0.806447
LmxM.08_29.0470	521.459	-0.581027	0.146109	6.98912e-05	0.00143032
LmxM.08_29.0480partial	203.062	0.490259	0.172562	0.0044964	0.0364611
LmxM.08_29.0490	940.949	-0.187207	0.125522	0.135849	0.3606
LmxM.08_29.0500	210.529	0.135466	0.204713	0.50814	0.74883
LmxM.08_29.0510	1868.41	0.579671	0.162807	0.000370188	0.00531033
LmxM.08_29.0520	264.055	-0.156752	0.167052	0.348068	0.615724
LmxM.08_29.0530	930.873	0.144938	0.153175	0.344034	0.613004
LmxM.08_29.0540	874.648	-0.299844	0.166644	0.071969	0.24428
LmxM.08_29.0550	522.877	-0.368233	0.159046	0.020599	0.109026
LmxM.08_29.0555	174.254	-0.341275	0.189794	0.0721564	0.244641
LmxM.08_29.0560	309.994	-0.172679	0.179366	0.335688	0.606921
LmxM.08_29.0570	202.663	-0.0893278	0.163829	0.585581	0.79965
LmxM.08_29.0580	293.773	0.170877	0.200619	0.394353	0.656361
LmxM.08_29.0590	504.933	0.109091	0.171987	0.525888	0.759914
LmxM.08_29.0600	285.695	0.00746683	0.197911	0.969904	0.986732
LmxM.08_29.0610	1482.13	0.0606419	0.193258	0.753682	0.891905
LmxM.08_29.0620	1722.25	-0.490126	0.182888	0.00736382	0.052775
LmxM.08_29.0630	612.088	-0.212258	0.176041	0.22792	0.488723
LmxM.08_29.0640	180.207	0.313403	0.169621	0.0646513	0.229854
LmxM.08_29.0650	758.191	0.220323	0.141996	0.120753	0.334682
LmxM.08_29.0660	720.631	0.113801	0.148493	0.443452	0.699256
LmxM.08_29.0670	354.919	0.133873	0.152338	0.379515	0.642879
LmxM.08_29.0680	296.895	0.0128353	0.141137	0.927539	0.968555
LmxM.08_29.0690	508.676	-0.158144	0.138498	0.253517	0.52182
LmxM.08_29.0700	295.447	0.158201	0.153435	0.302511	0.573879
LmxM.08_29.0710	535.612	0.0736694	0.132725	0.578859	0.795826
LmxM.08_29.0720	324.994	0.282517	0.167384	0.0914431	0.284584
LmxM.08_29.0730	490.697	-0.43212	0.197013	0.028282	0.133584
LmxM.08_29.0740	633.667	0.102455	0.163204	0.530154	0.763328
LmxM.08_29.0750	752.952	0.0920412	0.122188	0.451284	0.704634
LmxM.08_29.0760	2119.12	0.651925	0.149869	1.36167e-05	0.000386988
LmxM.08_29.0770	640.051	0.278147	0.132662	0.0360238	0.157956
LmxM.08_29.0780	1401.84	0.521715	0.190999	0.00630464	0.0470822
LmxM.08_29.0790	1275.43	0.129592	0.112884	0.250964	0.518866
LmxM.08_29.0795	77.6163	0.218363	0.197228	0.268225	0.537043
LmxM.08_29.0800	263.074	0.0579082	0.181553	0.749756	0.890187
LmxM.08_29.0805	443.154	0.149265	0.149242	0.317237	0.589721
LmxM.08_29.0810	504.132	0.100523	0.145661	0.490121	0.734938
LmxM.08_29.0820	6561.41	-0.278929	0.100035	0.00529849	0.0414739
LmxM.08_29.0830	386.935	-0.0674517	0.185178	0.715669	0.872077
LmxM.08_29.0840	886.14	0.479098	0.124601	0.000120532	0.00219427
LmxM.08_29.0850	1173.1	0.64618	0.159962	5.35464e-05	0.00116137
LmxM.08_29.0860	507.542	-0.105492	0.178419	0.554345	0.781237
LmxM.08_29.0865	82.9253	-0.174116	0.226402	0.441859	0.698378
LmxM.08_29.0867	1044.87	-0.0847423	0.22659	0.708411	0.868437
LmxM.08_29.0868	834.474	-0.663864	0.155478	1.95614e-05	0.000512554
LmxM.08_29.0870	1004.89	0.193911	0.138249	0.16073	0.399832
LmxM.08_29.0880	474.107	0.345615	0.157457	0.0281649	0.13313
LmxM.08_29.0885	229.014	-0.0662518	0.211903	0.754545	0.892577
LmxM.08_29.0890	246.955	-0.169339	0.197187	0.390466	0.653009
LmxM.08_29.0900	76.4518	-0.133351	0.221549	0.547239	0.775562
LmxM.08_29.0910	343.233	-0.114625	0.218892	NA	NA
LmxM.08_29.0920	457.669	0.00301515	0.182806	0.986841	0.99463
LmxM.08_29.0930	551.479	-0.258194	0.152653	0.0907648	0.283359
LmxM.08_29.0935	150.478	-0.407054	0.182255	0.0255205	0.124727
LmxM.08_29.0940	2781.54	-0.20781	0.198415	0.294938	0.566385
LmxM.08_29.0950	791.603	-0.130601	0.172068	0.447846	0.701968
LmxM.08_29.0960	666.577	-0.607462	0.131557	3.88391e-06	0.000143721
LmxM.08_29.0970	473.919	0.360936	0.15128	0.0170379	0.0959413
LmxM.08_29.0980	324.685	-0.0285163	0.176964	0.871982	0.944993
LmxM.08_29.0990	361.014	-0.00160892	0.12968	0.990101	0.995992
LmxM.08_29.1000	654.091	0.269355	0.129744	0.0378896	0.162569
LmxM.08_29.1010	741.07	-0.0606759	0.202559	0.764523	0.899093
LmxM.08_29.1020	260.069	-0.149136	0.175639	0.395821	0.657719
LmxM.08_29.1030	221.24	0.32392	0.191627	0.0909581	0.283739
LmxM.08_29.1040	570.868	0.344802	0.166421	0.0382785	0.16354
LmxM.08_29.1050	593.098	-0.273397	0.172357	0.112688	0.320505
LmxM.08_29.1060	613.33	-0.16754	0.159909	0.294769	0.56629
LmxM.08_29.1070	870.574	-0.287224	0.126097	0.0227382	0.116203
LmxM.08_29.1090	8658.9	-0.203145	0.222196	0.36058	0.626248
LmxM.08_29.1100	251.063	0.41294	0.20627	0.0452908	0.1827
LmxM.08_29.1110	521.279	-0.0978305	0.20482	0.632905	0.825443
LmxM.08_29.1120	149.207	0.130257	0.216558	0.547514	0.7756
LmxM.08_29.1130	1123.96	-0.130297	0.144527	0.367301	0.632365
LmxM.08_29.1140	357.685	0.322659	0.196361	0.100343	0.299927
LmxM.08_29.1150	2260.02	0.275134	0.163349	0.0921163	0.285709
LmxM.08_29.1160	6001.66	0.0882948	0.174829	0.613535	0.814274
LmxM.08_29.1170	177.166	-0.0577138	0.171456	0.736411	0.884044
LmxM.08_29.1180	978.843	-0.119226	0.140823	0.397196	0.658917
LmxM.08_29.1190	518.417	-0.630042	0.140171	6.96344e-06	0.000227908
LmxM.08_29.1200	666.315	-0.0819977	0.139533	0.55676	0.782576
LmxM.08_29.1210	281.958	-0.00972127	0.197343	0.960712	0.98261
LmxM.08_29.1220	701.352	0.0757757	0.180208	0.674127	0.850847
LmxM.08_29.1230	1118	0.0864215	0.140504	0.538501	0.769796
LmxM.08_29.1240	983.605	0.740267	0.124745	2.95169e-09	3.07586e-07
LmxM.08_29.1250	740.21	0.204407	0.126198	0.105289	0.308617
LmxM.08_29.1260	896.683	-0.294677	0.107508	0.00612583	0.0461652
LmxM.08_29.1270	862.324	0.00113851	0.179424	0.994937	0.997909
LmxM.08_29.1280	1136.63	0.166394	0.129955	0.200405	0.455927
LmxM.08_29.1290	310.836	0.107694	0.227064	0.635294	0.826576
LmxM.08_29.1300	412.182	0.121871	0.12746	0.338992	0.609287
LmxM.08_29.1310	425.348	-0.197109	0.197744	0.318867	0.591659
LmxM.08_29.1320	440.805	-0.397855	0.138835	0.00416127	0.0342342
LmxM.08_29.1330	351.796	-0.130872	0.183163	0.474911	0.724088
LmxM.08_29.1335	13.6382	-0.265218	0.205428	0.196685	0.452232
LmxM.08_29.1340	108.363	-0.181485	0.210779	0.389229	0.651902
LmxM.08_29.1350	11.8255	0.0733404	0.216674	0.735	0.883052
LmxM.08_29.1360	28.4448	-0.185536	0.211105	0.379467	0.642879
LmxM.08_29.1370	676.239	-0.524847	0.212203	0.0133863	0.0806917
LmxM.08_29.1380	620.109	-0.043706	0.108305	0.686546	0.857225
LmxM.08_29.1390	242.185	-0.308835	0.227129	0.173915	0.419115
LmxM.08_29.1400	498.54	-0.208443	0.173236	0.228886	0.4901
LmxM.08_29.1410	544.788	-0.467266	0.200064	0.0195128	0.105425
LmxM.08_29.1430	374.823	-0.0232003	0.136834	0.865364	0.943345
LmxM.08_29.1440	159.188	-0.155396	0.221502	0.482955	0.729707
LmxM.08_29.1450	893.058	0.223171	0.209501	0.286763	0.557825
LmxM.08_29.1460	993.065	-0.0199039	0.149202	0.893875	0.95306
LmxM.08_29.1470	1215.63	-0.0574607	0.18636	0.75783	0.894479
LmxM.08_29.1490	1351.42	0.0344641	0.169531	0.838908	0.93228
LmxM.08_29.1500	2348.69	-0.155078	0.169808	0.361108	0.626806
LmxM.08_29.1500a	168.589	0.151244	0.204769	0.460146	0.711164
LmxM.08_29.1520	463.002	-0.0885176	0.221953	0.690031	0.859317
LmxM.08_29.1530	1333.01	-0.0373462	0.140607	0.790542	0.910626
LmxM.08_29.1540	297.05	0.334389	0.181591	0.0655563	0.231709
LmxM.08_29.1550	594.757	0.174497	0.12339	0.157306	0.394668
LmxM.08_29.1560	409.637	-0.522182	0.125853	3.33741e-05	0.000779819
LmxM.08_29.1570	383.57	0.177212	0.186804	0.342797	0.612012
LmxM.08_29.1575	613.173	-0.177787	0.13448	0.186158	0.437079
LmxM.08_29.1580	869.751	-0.15976	0.148254	0.281208	0.552191
LmxM.08_29.1585	338.484	0.0337917	0.181661	0.852433	0.939162
LmxM.08_29.1590	792.395	-0.0453014	0.184583	0.806127	0.91833
LmxM.08_29.1600	1092.43	-0.0460727	0.159283	0.77239	0.902034
LmxM.08_29.1605	112.281	0.211483	0.213437	0.321761	0.594799
LmxM.08_29.1610	871.814	-0.114714	0.112574	0.308196	0.580147
LmxM.08_29.1620	856.43	0.0789278	0.154937	0.610459	0.8128
LmxM.08_29.1630	759.589	-0.282263	0.137264	0.0397493	0.166991
LmxM.08_29.1640	958.025	-0.322401	0.178808	0.0713788	0.243645
LmxM.08_29.1650	605.417	-0.162582	0.161562	0.314263	0.586642
LmxM.08_29.1660	1422.67	-0.151213	0.157673	0.337545	0.608387
LmxM.08_29.1690	673.848	-0.18323	0.131348	0.163017	0.4027
LmxM.08_29.1700	1149.63	0.141911	0.134783	0.292393	0.563768
LmxM.08_29.1710	363.546	-0.296036	0.182311	0.104419	0.307158
LmxM.08_29.1720	617.678	0.372838	0.226683	0.100021	0.299723
LmxM.08_29.1730	1927.59	0.518564	0.138813	0.000187193	0.00313076
LmxM.08_29.1740	5030.52	-0.236473	0.199407	0.235671	0.498854
LmxM.08_29.1750	292.4	-0.27225	0.203839	0.181678	0.430323
LmxM.08_29.1760	1095.67	0.195463	0.125688	0.119913	0.333374
LmxM.08_29.1780	835.154	0.0705424	0.115506	0.541381	0.771427
LmxM.08_29.1790	512.084	0.279517	0.192034	0.145513	0.377184
LmxM.08_29.1800	4480.07	-0.257874	0.162174	0.111811	0.31927
LmxM.08_29.1810	725.632	-0.39323	0.140132	0.00501383	0.0398732
LmxM.08_29.1820	243.919	-0.263337	0.177566	0.138065	0.363971
LmxM.08_29.1830	674.301	-0.248484	0.164708	0.131394	0.353058
LmxM.08_29.1840	104.628	0.338502	0.215805	0.116751	0.328247
LmxM.08_29.1850	158.511	-0.10839	0.210654	0.606874	0.810922
LmxM.08_29.1860	385.167	0.0226118	0.131537	0.863512	0.942524
LmxM.08_29.1870	1010.41	0.348071	0.104196	0.000836114	0.00990938
LmxM.08_29.1880	815.411	-0.0702161	0.136587	0.607199	0.810952
LmxM.08_29.1890	525.517	-1.10425	0.162613	1.11608e-11	2.55462e-09
LmxM.08_29.1900	279.527	-0.0725453	0.172862	0.674726	0.850882
LmxM.08_29.1910	380.806	-0.113439	0.137783	0.410327	0.670516
LmxM.08_29.1920	437.904	-0.0905164	0.140003	0.517935	0.755526
LmxM.08_29.1930	369.959	-0.0744782	0.170677	0.662569	0.842536
LmxM.08_29.1940	229.264	-0.0961333	0.199408	0.629739	0.824078
LmxM.08_29.1950	501.046	-0.740417	0.144557	3.02345e-07	1.72393e-05
LmxM.08_29.1960	790.031	0.484237	0.195065	0.0130489	0.0791845
LmxM.08_29.1970	587.874	0.328529	0.138694	0.0178488	0.0988496
LmxM.08_29.1980	927.967	0.104367	0.172177	0.54441	0.77385
LmxM.08_29.1990	217.301	-0.623992	0.198092	0.00163266	0.016744
LmxM.08_29.1995	91.4083	-0.106455	0.186835	0.568828	0.790586
LmxM.08_29.2000	400.72	-0.305201	0.169416	0.0716267	0.243976
LmxM.08_29.2010	258.669	-0.335206	0.161318	0.0377171	0.162042
LmxM.08_29.2020	293.543	-0.182576	0.168435	0.278383	0.549114
LmxM.08_29.2030	816.256	0.162701	0.121808	0.181642	0.430323
LmxM.08_29.2040	970.219	-0.0149357	0.144258	0.917539	0.963671
LmxM.08_29.2050	502.256	-0.632499	0.14424	1.15969e-05	0.000339152
LmxM.08_29.2060	762.639	0.0895494	0.137907	0.516115	0.754571
LmxM.08_29.2070	325.122	-0.0990514	0.199126	0.618886	0.816875
LmxM.08_29.2080	186.962	-0.275226	0.194609	0.157289	0.394668
LmxM.08_29.2090	1139.63	0.111205	0.15086	0.461039	0.712323
LmxM.08_29.2100	747.095	-0.117572	0.177808	0.508463	0.748941
LmxM.08_29.2110	2592.47	-0.201523	0.157629	0.201086	0.456283
LmxM.08_29.2120	698.047	-0.153927	0.160433	0.337333	0.608258
LmxM.08_29.2130	437.813	-0.0591983	0.149888	0.69288	0.861326
LmxM.08_29.2140	944.241	0.536812	0.163701	0.00104093	0.0118391
LmxM.08_29.2150	27.9825	-0.165688	0.219699	0.450755	0.704456
LmxM.08_29.2160	983.665	-0.293403	0.138838	0.0345769	0.154041
LmxM.08_29.2170	485.016	0.214631	0.140539	0.126712	0.344356
LmxM.08_29.2180	326.86	-0.174777	0.160326	0.275653	0.546314
LmxM.08_29.2190	1375.18	0.224881	0.142076	0.113462	0.322158
LmxM.08_29.2200	1824.05	0.042307	0.122161	0.729102	0.879813
LmxM.08_29.2210	288.469	0.234186	0.135987	0.0850481	0.271782
LmxM.08_29.2220	501.838	0.439163	0.205593	0.032673	0.148376
LmxM.08_29.2230	417.317	-0.0493221	0.165623	0.765857	0.89927
LmxM.08_29.2240	1168.64	-0.377156	0.147706	0.0106671	0.0689734
LmxM.08_29.2250	462.373	0.130656	0.15048	0.385253	0.648007
LmxM.08_29.2260	470.085	-0.101249	0.16436	0.53788	0.769152
LmxM.08_29.2270	648.05	-0.074747	0.143436	0.602286	0.80774
LmxM.08_29.2280	595.196	-0.202528	0.134211	0.131293	0.352891
LmxM.08_29.2290	24.9733	-0.247568	0.22714	0.275741	0.546314
LmxM.08_29.2300	1216.13	0.159528	0.118951	0.179881	0.428424
LmxM.08_29.2310	854.496	0.0686391	0.176941	0.698075	0.863384
LmxM.08_29.2320	661.486	-0.189248	0.21144	0.370763	0.634928
LmxM.08_29.2330	240.439	-0.273333	0.227052	0.228654	0.489846
LmxM.08_29.2340	253.729	0.197478	0.217805	0.36458	0.629938
LmxM.08_29.2350	123.767	-0.0334039	0.225281	0.882125	0.948217
LmxM.08_29.2360	566.162	-0.308196	0.200122	0.123551	0.33912
LmxM.08_29.2370	441.179	-0.000342036	0.167012	0.998366	0.99898
LmxM.08_29.2380	219.292	-0.306478	0.226467	0.175959	0.422358
LmxM.08_29.2390	470.98	-0.488807	0.164264	0.00292277	0.0263612
LmxM.08_29.2400	711.38	-0.395061	0.130132	0.00239857	0.0227982
LmxM.08_29.2410	396.724	-0.0272113	0.213401	0.898535	0.954772
LmxM.08_29.2420	221.043	0.398363	0.169221	0.0185675	0.10165
LmxM.08_29.2430	1430.41	-0.0308968	0.173326	0.85852	0.940717
LmxM.08_29.2440	359.718	0.198303	0.224267	0.376574	0.640409
LmxM.08_29.2450	758.251	0.098278	0.154248	0.524032	0.758563
LmxM.08_29.2460	4021.38	0.0677665	0.131269	0.605687	0.809786
LmxM.08_29.2461	8253.79	0.0268734	0.201323	0.893811	0.95306
LmxM.08_29.2480	588.606	-0.0249301	0.174035	0.886095	0.949792
LmxM.08_29.2490	706.51	-0.366349	0.112332	0.001109	0.012428
LmxM.08_29.2500	954.108	-0.194785	0.163857	0.234537	0.497789
LmxM.08_29.2510	1883.98	0.124229	0.202756	0.540074	0.770344
LmxM.08_29.2520	479.24	-0.173029	0.187581	0.356307	0.623493
LmxM.08_29.2530	692.578	0.244126	0.156574	0.118955	0.331712
LmxM.08_29.2540	888.213	0.176356	0.120464	0.143203	0.372747
LmxM.08_29.2550	860.08	-0.037932	0.105239	0.718521	0.873206
LmxM.08_29.2560	514.705	-0.246561	0.170467	0.148068	0.380171
LmxM.08_29.2570	2270.21	0.0297503	0.17677	0.866348	0.943345
LmxM.08_29.2580	1361.79	-0.123672	0.146461	0.398446	0.659662
LmxM.08_29.2590	424.993	-0.0393626	0.136884	0.773683	0.902614
LmxM.08_29.2600	1263.42	-0.8133	0.119865	1.15992e-11	2.56483e-09
LmxM.08_29.2610	256.314	-0.0689765	0.218948	0.752734	0.891444
LmxM.08_29.2620	1121.71	0.0257773	0.149409	0.863022	0.942524
LmxM.08_29.2630	1135.07	0.0792734	0.159738	0.619703	0.817078
LmxM.08_29.2640	192.881	0.235688	0.160342	0.141585	0.370024
LmxM.08_29.2650	598.07	0.0896828	0.118677	0.449836	0.703675
LmxM.08_29.2660	778.716	0.187543	0.169692	0.269075	0.538149
LmxM.08_29.2670	686.413	-0.71384	0.118676	1.79872e-09	1.96472e-07
LmxM.08_29.2680	631.154	0.142503	0.18251	0.434924	0.692487
LmxM.08_29.2690	531.15	-0.406756	0.136679	0.0029204	0.0263612
LmxM.08_29.2700	216.798	-0.188814	0.173462	0.276372	0.546767
LmxM.08_29.2710	196.967	-0.227959	0.181998	0.210374	0.467196
LmxM.08_29.2720	820.788	-0.173456	0.122314	0.156155	0.39377
LmxM.08_29.2730	519.61	-0.158555	0.141324	0.261892	0.530017
LmxM.08_29.2740	533.667	-0.01903	0.145556	0.895981	0.953857
LmxM.08_29.2750	126.153	-0.559644	0.192825	0.00370382	0.0312652
LmxM.08_29.2760	992.585	-0.346806	0.135079	0.0102457	0.0673096
LmxM.08_29.2770	437.861	0.349891	0.166517	0.0356201	0.157072
LmxM.08_29.2780	557.426	-0.184157	0.148483	0.214883	0.473416
LmxM.08_29.2790	1341.22	0.204665	0.145143	0.158513	0.396247
LmxM.08_29.2800	863.129	0.661124	0.153577	1.67114e-05	0.000456343
LmxM.08_29.2810	484.31	0.0607924	0.136028	0.654939	0.838891
LmxM.08_29.2820	21.8158	-0.183785	0.222515	0.408836	0.669286
LmxM.08_29.2830	718.965	-0.0327337	0.225792	0.884732	0.949116
LmxM.08_29.2840	171.53	-0.872722	0.177004	8.20067e-07	3.99716e-05
LmxM.08_29.2850	83.2695	-0.0730848	0.222366	0.742406	0.88713
LmxM.08_29.2860	2550.5	-0.00109074	0.20343	0.995722	0.998119
LmxM.08_29.2870	291.551	-0.260257	0.196683	0.18576	0.436305
LmxM.08_344258	209.418	-0.595589	0.200017	0.00290429	0.0262515
LmxM.08_345792	91.0294	-0.710814	0.196954	0.000307341	0.00462219
LmxM.08_379547	793.301	-0.250065	0.109111	0.0219147	0.113272
LmxM.08_37973	288.566	-0.207117	0.219729	0.345885	0.613898
LmxM.08_413798	414.274	0.0014865	0.158767	0.99253	0.996993
LmxM.08_422207	382.031	-0.00912179	0.189181	0.961543	0.98279
LmxM.08_474959	354.279	-0.26173	0.145264	0.0715851	0.243976
LmxM.08_486417	388.542	-0.337493	0.215645	0.117574	0.329702
LmxM.08_498113	951.326	0.0500747	0.122074	0.68166	0.855441
LmxM.08_52740	283.877	-0.211101	0.177952	0.235511	0.498854
LmxM.08_560271	485.11	-0.336016	0.143027	0.0188077	0.102549
LmxM.08_590248	111.542	-0.430975	0.195048	0.0271341	0.129921
LmxM.08_627089	4.49921	0.143545	0.177853	0.41961	0.679198
LmxM.08_632833	81.7913	0.142922	0.21273	0.501683	0.743908
LmxM.08_645231	699.398	0.173648	0.206322	0.399992	0.661507
LmxM.08_708030	544.004	-0.339897	0.135788	0.0123092	0.075967
LmxM.08_73062	419.51	0.0265952	0.174635	0.878958	0.947459
LmxM.08_766410	811.209	-0.0505377	0.1269	0.690447	0.85961
LmxM.08_767558	217.463	-0.129858	0.199245	0.514561	0.753465
LmxM.08_801135	421.271	-0.27098	0.218589	0.215095	0.473428
LmxM.08_822992	147.711	0.120373	0.173603	0.48807	0.733561
LmxM.08_825120	2638.02	-0.900686	0.166554	6.38101e-08	4.34964e-06
LmxM.08_850472	1344.73	-0.639293	0.21939	0.00356883	0.0304948
LmxM.08_851909	635.534	0.0173082	0.203168	0.932109	0.969873
LmxM.08_884211	425.615	0.135999	0.187675	0.468667	0.718575
LmxM.08_889917	268.276	-0.322838	0.197936	0.102886	0.304526
LmxM.08.0010	697.461	-0.155698	0.21137	0.461355	0.712323
LmxM.08.0020	423.898	0.255267	0.12934	0.0484267	0.191552
LmxM.08.0030	366.513	-0.210983	0.181746	0.245695	0.512154
LmxM.08.0040	348.941	-0.00803304	0.217551	0.970545	0.986873
LmxM.08.0050	445.819	0.153742	0.150212	0.306071	0.577941
LmxM.08.0060	34.3064	-0.121721	0.206536	0.555629	0.781951
LmxM.08.0070	434.952	0.136332	0.208098	0.51238	0.751229
LmxM.08.0080	668.759	0.144357	0.181897	0.427415	0.685533
LmxM.08.0090	1120.87	-0.146952	0.137633	0.285651	0.556756
LmxM.08.0100	845.777	-0.416778	0.130282	0.00137879	0.0145858
LmxM.08.0110	585.195	0.355023	0.149764	0.0177621	0.0987019
LmxM.08.0120	469.218	-0.00470406	0.179294	0.979069	0.990762
LmxM.08.0130	641.973	-0.133086	0.159065	0.402777	0.664164
LmxM.08.0135	247.92	-0.0971308	0.186319	0.602147	0.80774
LmxM.08.0140	533.592	0.0420435	0.143881	0.770126	0.900997
LmxM.08.0150	727.968	-0.28051	0.1662	0.0914521	0.284584
LmxM.08.0160	247.31	0.148487	0.163896	0.364946	0.630209
LmxM.08.0170	239.773	-0.115819	0.214491	0.589216	0.802077
LmxM.08.0180	887.363	0.0375204	0.159283	0.813776	0.921393
LmxM.08.0190	838.823	0.340747	0.11662	0.00347943	0.0299805
LmxM.08.0200	1391.27	-0.426189	0.117993	0.000303881	0.00459931
LmxM.08.0210	120.041	-0.170595	0.183042	0.351336	0.61945
LmxM.08.0220	796.739	-0.054383	0.147927	0.713147	0.870844
LmxM.08.0230	711.57	-0.0706452	0.159745	0.658317	0.840724
LmxM.08.0240	615.893	0.250251	0.14335	0.0808562	0.263874
LmxM.08.0250	196.384	-0.000957843	0.225729	0.996614	0.998597
LmxM.08.0260	795.485	0.137318	0.202199	NA	NA
LmxM.08.0270	775.611	-0.152716	0.114383	0.181834	0.430533
LmxM.08.0280	437.17	0.184512	0.137673	0.180175	0.428844
LmxM.08.0290	2369.37	-0.187692	0.177179	0.289447	0.560783
LmxM.08.0300	920.118	-0.0646709	0.129518	0.617555	0.816464
LmxM.08.0310	343.851	-0.130387	0.158853	0.411758	0.672189
LmxM.08.0320	1618.67	0.0523529	0.138732	0.705901	0.867521
LmxM.08.0330	180.937	-0.223742	0.194021	0.248834	0.515977
LmxM.08.0340	1341.07	0.272194	0.172971	0.115571	0.3259
LmxM.08.0350	415.139	-0.104998	0.142039	0.459772	0.711164
LmxM.08.0360	589.239	0.579022	0.168776	0.000602013	0.00771974
LmxM.08.0370	638.592	-0.170492	0.180217	0.34413	0.613004
LmxM.08.0380	763.293	0.143061	0.164529	0.384562	0.648007
LmxM.08.0390	1231	-0.0116764	0.125044	0.925603	0.967768
LmxM.08.0400	695.178	-0.116694	0.148662	0.432476	0.689597
LmxM.08.0410	930.801	0.416202	0.166512	0.0124356	0.0766422
LmxM.08.0420	1191.24	0.101864	0.14981	0.496532	0.739051
LmxM.08.0430	972.395	0.128995	0.160818	0.422484	0.681902
LmxM.08.0440	1503.9	-0.00449219	0.147504	0.975704	0.989238
LmxM.08.0450	373.43	0.275757	0.135151	0.0413141	0.171342
LmxM.08.0460	1638.2	-0.00641977	0.138479	0.963024	0.983528
LmxM.08.0470	1218.82	0.834445	0.123663	1.50182e-11	3.24179e-09
LmxM.08.0480	538.133	-0.0583672	0.151332	0.699726	0.864247
LmxM.08.0490	331.209	0.103283	0.176775	0.559044	0.784809
LmxM.08.0500	216.442	-0.6234	0.209095	0.00286915	0.0260638
LmxM.08.0510	1588.19	0.116203	0.114585	0.310529	0.582627
LmxM.08.0520	1388.05	-0.073765	0.154899	0.633923	0.826278
LmxM.08.0530	1025.97	-0.0162197	0.129374	0.90023	0.955678
LmxM.08.0540	1112.43	-0.273781	0.133002	0.0395455	0.166723
LmxM.08.0545	231.334	0.22382	0.147143	0.128234	0.347167
LmxM.08.0550	1732.5	0.0981354	0.0959338	0.306332	0.578102
LmxM.08.0560	479.695	-0.0738045	0.153017	0.629572	0.824078
LmxM.08.0570	189.044	0.293738	0.156668	0.0608051	0.222192
LmxM.08.0580	229.117	0.0137289	0.204403	0.94645	0.974948
LmxM.08.0590	493.862	-0.0681309	0.167135	0.683537	0.856022
LmxM.08.0600	236.378	0.542195	0.182294	0.00293662	0.0263859
LmxM.08.0620	1096.6	-0.0832927	0.171738	0.627678	0.822925
LmxM.08.0630	1826.41	-0.23517	0.135121	0.081782	0.264988
LmxM.08.0640	6799.09	-1.04269	0.177341	4.11332e-09	4.14348e-07
LmxM.08.0650	1319.5	-0.312879	0.167787	0.0622187	0.22491
LmxM.08.0660	439.181	-0.0396415	0.184338	0.82973	0.928324
LmxM.08.0720	1953.56	-0.605949	0.221603	0.00624965	0.0467673
LmxM.08.0730	5204.76	-0.462552	0.226261	0.040921	0.170134
LmxM.08.0740	1669.51	-0.376066	0.223082	0.0918391	0.28507
LmxM.08.0750	2289.41	-0.571787	0.221365	0.00979426	0.0649084
LmxM.08.0760	1977.36	-0.60732	0.224429	NA	NA
LmxM.08.0770	2685.18	-0.590757	0.217092	0.00650382	0.0481336
LmxM.08.0780	423.106	0.338223	0.129676	0.0091014	0.0613938
LmxM.08.0790	555.652	0.151457	0.147565	0.304715	0.576612
LmxM.08.0790a	169.452	-0.0158062	0.102516	0.877466	0.947037
LmxM.08.0800	1881.98	-0.747468	0.193259	0.000109869	0.00204532
LmxM.08.0801	647.206	0.243174	0.146893	0.0978317	0.29624
LmxM.08.0810	8001.83	-0.691368	0.196867	0.000444984	0.00615913
LmxM.08.0840	5884.2	-0.814344	0.212626	0.000128175	0.00231016
LmxM.08.0850	5034.8	-0.783103	0.226315	0.00053971	0.00709132
LmxM.08.0860	3141.17	-0.752599	0.11959	3.11107e-10	4.47698e-08
LmxM.08.0870	699.933	-0.680547	0.153618	9.41755e-06	0.000293804
LmxM.08.0880	622.925	-0.21586	0.17192	0.209266	0.465801
LmxM.08.0890	494.435	0.444979	0.132237	0.000765427	0.00927722
LmxM.08.0900	599.694	0.241706	0.157107	0.123933	0.33986
LmxM.08.0910	1310.8	-0.146939	0.157687	0.351421	0.61948
LmxM.08.0920	324.817	0.178419	0.196038	0.362756	0.628342
LmxM.08.0930	601.585	0.130308	0.165649	0.431488	0.688821
LmxM.08.0940	265.422	0.0698275	0.177802	0.694521	0.861808
LmxM.08.0950	565.334	-0.299276	0.191262	0.117643	0.329795
LmxM.08.0960	603.441	-0.0723746	0.119653	0.545265	0.774398
LmxM.08.0970	385.361	0.0697857	0.124187	0.574156	0.79468
LmxM.08.0980	437.969	0.294298	0.197217	0.135632	0.360493
LmxM.08.0990	566.814	0.312525	0.1255	0.0127654	0.0780886
LmxM.08.1000	1257.49	0.0772022	0.142742	0.588609	0.801491
LmxM.08.1030	9445.8	-0.421706	0.157052	0.00725017	0.0522081
LmxM.08.1030a	16828.5	-0.764189	0.225582	0.000704984	0.00867216
LmxM.08.1040	60.6349	-0.701437	0.180649	NA	NA
LmxM.08.1040a	311.6	0.0595152	0.0639254	NA	NA
LmxM.08.1040b	126.66	-0.550388	0.215786	0.0107533	0.0692893
LmxM.08.1040c	355.466	-0.119698	0.218954	0.584596	0.798998
LmxM.08.1050	0	NA	NA	NA	NA
LmxM.08.1050a	4903.89	-0.360337	0.204061	0.0774241	0.256552
LmxM.08.1060	1925.6	-0.0444639	0.0636834	0.485051	0.731328
LmxM.08.1070	18970.7	-0.378432	0.172397	0.0281555	0.13313
LmxM.08.1070partial	241.263	-0.0456224	0.0659372	NA	NA
LmxM.08.1080	1681.06	-0.435062	0.195714	0.0262196	0.126885
LmxM.08.1090	931.591	-0.282987	0.188256	0.132787	0.355958
LmxM.08.1091	102.066	-0.330435	0.202405	0.102566	0.304203
LmxM.08.1100	1524.66	0.0366883	0.108993	0.73641	0.884044
LmxM.08.1110	2060.77	0.271284	0.14042	0.0533649	0.204143
LmxM.08.1120	401.329	0.0361656	0.158916	0.819975	0.924575
LmxM.08.1130	1246.45	-0.287026	0.115155	0.0126839	0.0777502
LmxM.08.1140	788.289	0.489393	0.122627	6.58174e-05	0.00136233
LmxM.08.1150	1223.35	-0.138034	0.16091	0.390985	0.653636
LmxM.08.1160	556.967	0.195843	0.138971	0.158766	0.396335
LmxM.08.1170	374.002	-0.0671888	0.146163	0.645743	0.834303
LmxM.08.1171	571	-0.344327	0.198739	0.0831736	0.268158
LmxM.08.1180	518.594	-0.0570567	0.177299	0.747596	0.888931
LmxM.08.1190	846.999	0.128752	0.134075	0.336905	0.608113
LmxM.08.1200	278.033	0.237647	0.176711	0.178679	0.427067
LmxM.08.1210	259.738	-0.224015	0.145764	0.124335	0.340489
LmxM.08.1215	1607.2	0.166174	0.193072	0.389414	0.651993
LmxM.08.1218	607.421	0.062429	0.202158	0.757464	0.894373
LmxM.08.1222	1253.81	0.0928576	0.106567	0.38356	0.647071
LmxM.08.1223	551.015	0.173965	0.221744	0.432728	0.689597
LmxM.08.1225	3748.19	-0.0519868	0.160853	0.746548	0.888683
LmxM.08.1228	822.93	0.0295572	0.200824	0.88299	0.948306
LmxM.08.1230	7335.76	0.0541979	0.182503	0.76649	0.899549
LmxM.09_138074	179.654	-0.487163	0.219427	NA	NA
LmxM.09_206921	42.2917	-0.241112	0.226493	0.287081	0.557916
LmxM.09_382995	185.19	-0.0662917	0.195037	0.733937	0.882898
LmxM.09_413310	54.8998	0.0774766	0.0792422	0.328214	0.600521
LmxM.09_417796	336.385	-0.944528	0.169238	2.39047e-08	1.86828e-06
LmxM.09_507449	212.335	0.176861	0.182572	0.332683	0.604915
LmxM.09_515422	1134.67	0.0283101	0.185972	0.879007	0.947459
LmxM.09_6143	44.6265	-0.17512	0.219506	0.424991	0.683879
LmxM.09_73559	106.184	-0.20323	0.227126	0.3709	0.634928
LmxM.09_94875	265.283	-0.634682	0.15045	2.45862e-05	0.000615741
LmxM.09.0003	46.6285	-0.200423	0.224538	0.372072	0.635974
LmxM.09.0005	191.15	-0.298727	0.224419	0.183151	0.432295
LmxM.09.0010	1100.69	0.034275	0.17109	0.84122	0.933705
LmxM.09.0020	186.54	-0.0894347	0.226845	0.693394	0.861383
LmxM.09.0030	352.742	-0.421871	0.131799	0.00137013	0.0145112
LmxM.09.0040	589.439	0.150185	0.14599	0.303604	0.575126
LmxM.09.0050	679.71	0.2217	0.133174	0.0959655	0.292543
LmxM.09.0060	3477.27	-1.06122	0.176569	1.85258e-09	1.99946e-07
LmxM.09.0070	596.057	-0.0655092	0.170837	0.701379	0.864978
LmxM.09.0080	10.8311	0.210178	0.161254	0.19244	0.446547
LmxM.09.0090	2032.95	-0.247925	0.194033	0.201337	0.456292
LmxM.09.0100	791.896	0.611353	0.119865	3.39003e-07	1.90167e-05
LmxM.09.0105	670.516	0.287318	0.170891	0.0927054	0.286844
LmxM.09.0110	454.252	0.43968	0.161508	0.00648227	0.0480323
LmxM.09.0120	1025.92	-0.58627	0.139009	2.47025e-05	0.000616949
LmxM.09.0140	882.196	-0.00109724	0.154225	0.994323	0.9978
LmxM.09.0150	615.921	-0.229776	0.224762	0.306636	0.578435
LmxM.09.0180	847.782	-0.284051	0.223648	0.204056	0.459849
LmxM.09.0190	353.785	-0.264621	0.16251	0.103455	0.305272
LmxM.09.0200	475.253	-0.027771	0.12471	0.823782	0.925568
LmxM.09.0210	453.931	0.10058	0.206714	0.626566	0.822384
LmxM.09.0220	1460.02	0.483972	0.120496	5.90701e-05	0.00124253
LmxM.09.0230	381.911	0.129	0.165924	0.436884	0.694266
LmxM.09.0240	747.584	0.0365728	0.170209	0.829869	0.928324
LmxM.09.0250	424.997	0.127015	0.130843	0.331675	0.604171
LmxM.09.0260	649.878	0.229774	0.118175	0.0518526	0.199956
LmxM.09.0270	587.346	-0.0703338	0.191364	0.713216	0.870844
LmxM.09.0280	556.163	0.127621	0.20461	0.532806	0.765518
LmxM.09.0290	615.437	0.1861	0.13691	0.174055	0.419343
LmxM.09.0300	456.52	-0.254287	0.18308	0.16485	0.405902
LmxM.09.0310	1096.71	-0.140149	0.132434	0.289939	0.561004
LmxM.09.0320	465.711	0.0556013	0.217435	0.798172	0.913665
LmxM.09.0330	996.791	-0.118436	0.185763	0.523755	0.758403
LmxM.09.0340	929.024	-0.467666	0.167856	0.00533426	0.0416541
LmxM.09.0345	213.162	-0.0213651	0.221198	0.923053	0.96669
LmxM.09.0350	1145.3	0.0206803	0.156564	0.894914	0.953635
LmxM.09.0360	870.084	0.0031086	0.128287	0.980668	0.991384
LmxM.09.0365	221.251	-0.0939125	0.190325	0.621707	0.818411
LmxM.09.0367	301.8	0.0215801	0.209677	0.918026	0.963736
LmxM.09.0370	313.297	0.184166	0.211076	0.38293	0.646368
LmxM.09.0380	337.738	0.164486	0.163838	0.315401	0.587875
LmxM.09.0390	1159.86	-0.117744	0.144895	0.416441	0.676211
LmxM.09.0400	1422	0.504566	0.204966	0.013828	0.0827244
LmxM.09.0410	708.334	1.36961	0.175304	5.59468e-15	2.53607e-12
LmxM.09.0420	359.228	0.142122	0.21173	0.502066	0.744233
LmxM.09.0430	1026.46	0.041243	0.133088	0.756643	0.893811
LmxM.09.0440	555.285	0.201599	0.158837	0.204363	0.460311
LmxM.09.0450	761.419	0.0441818	0.187655	0.813866	0.921393
LmxM.09.0460	1522.12	0.0281849	0.123786	0.819886	0.924575
LmxM.09.0470	1174.57	-0.0809996	0.108717	0.456242	0.708375
LmxM.09.0480	708.567	0.0378424	0.117953	0.748342	0.889416
LmxM.09.0490	333.168	-0.028545	0.179797	0.873856	0.946117
LmxM.09.0500	703.519	0.0673754	0.208031	0.746036	0.888528
LmxM.09.0510	734.167	0.105563	0.188545	0.57556	0.794829
LmxM.09.0520	1953.08	0.0640327	0.15029	0.670063	0.848079
LmxM.09.0530	541.413	0.130409	0.17643	0.459814	0.711164
LmxM.09.0540	767.732	0.0113161	0.120119	0.924944	0.967414
LmxM.09.0550	833.489	0.000799959	0.114221	0.994412	0.9978
LmxM.09.0560	424.678	-0.384928	0.173305	0.0263443	0.127257
LmxM.09.0570	655.474	0.193101	0.156576	0.217475	0.477104
LmxM.09.0580	257.272	0.0495065	0.191538	0.796045	0.91314
LmxM.09.0590	761.443	-0.195513	0.142348	0.1696	0.412886
LmxM.09.0600	483.567	0.282962	0.15918	0.0754651	0.251842
LmxM.09.0610	877.7	0.394803	0.179038	0.0274442	0.130815
LmxM.09.0620	458.435	-0.198226	0.189871	0.296485	0.568633
LmxM.09.0630	1110.1	-0.216335	0.152897	0.157094	0.394668
LmxM.09.0640	843.977	0.253853	0.118298	0.0318827	0.146058
LmxM.09.0650	702.549	0.222054	0.143622	0.122081	0.336205
LmxM.09.0660	290.185	0.256885	0.198205	0.194958	0.450086
LmxM.09.0670	553.102	0.190074	0.143629	0.185711	0.436305
LmxM.09.0680	297.15	-0.180297	0.177284	0.309155	0.581252
LmxM.09.0690	4.32884	0.0648252	0.159159	0.68379	0.856022
LmxM.09.0700	863.82	-0.599621	0.17185	0.000484436	0.00650755
LmxM.09.0710	512.948	-0.227743	0.124872	0.0681808	0.236287
LmxM.09.0720	340.88	0.131856	0.167354	0.430762	0.687998
LmxM.09.0730	398.827	0.0238765	0.138677	0.863301	0.942524
LmxM.09.0740	1413.53	-0.0460071	0.120922	0.703598	0.866
LmxM.09.0750	759.022	-0.24027	0.129009	0.0625434	0.225704
LmxM.09.0760	1997.35	0.388641	0.155827	0.0126292	0.077572
LmxM.09.0770	1359.4	0.323926	0.150483	0.0313516	0.144428
LmxM.09.0780	818.038	-0.488031	0.14182	0.000579149	0.00745999
LmxM.09.0790	812.383	0.346298	0.175663	0.0486808	0.192054
LmxM.09.0800	933.432	0.171962	0.140152	0.219834	0.479869
LmxM.09.0810	302.005	0.373367	0.173366	0.0312691	0.144308
LmxM.09.0820	677.753	-0.024133	0.129769	0.85247	0.939162
LmxM.09.0830	1002.36	0.0979459	0.128786	0.446937	0.701492
LmxM.09.0840	440.946	0.0658398	0.154965	0.670932	0.84861
LmxM.09.0850	116.43	0.105386	0.185834	0.570647	0.792022
LmxM.09.0860	211.718	0.102225	0.214055	0.632961	0.825443
LmxM.09.0870	288.498	-0.0150225	0.226534	0.947127	0.975394
LmxM.09.0880	652.431	0.384741	0.144684	0.00783316	0.055298
LmxM.09.0890	2002.61	0.152148	0.141937	0.283746	0.554909
LmxM.09.0891	1016.36	-0.0266952	0.133374	0.841361	0.933747
LmxM.09.0900	462.143	0.34566	0.182466	0.0581745	0.216418
LmxM.09.0910	2832.84	0.228161	0.119238	0.055685	0.210178
LmxM.09.0920	1052.75	0.276762	0.191725	0.148869	0.381471
LmxM.09.0930	688.034	0.517169	0.213915	0.0156217	0.0904384
LmxM.09.0940	673.676	0.451136	0.128386	0.00044159	0.00612149
LmxM.09.0950	363.667	0.029488	0.16944	0.86184	0.942445
LmxM.09.0960	371.206	0.115888	0.138269	0.401956	0.663432
LmxM.09.0970	4387.75	0.207392	0.128339	0.1061	0.309691
LmxM.09.0980	1148.44	-0.101332	0.146283	0.48849	0.733706
LmxM.09.0990	2029.75	0.53914	0.157854	0.000636823	0.00805221
LmxM.09.1000	215.059	0.0273454	0.226852	0.904053	0.957747
LmxM.09.1010	1665.19	0.0287633	0.181102	0.873807	0.946117
LmxM.09.1020	795.603	-0.124092	0.106145	0.242371	0.508525
LmxM.09.1030	385.658	0.518921	0.203135	0.0106319	0.0688986
LmxM.09.1040	837.402	0.235303	0.15898	0.13885	0.365404
LmxM.09.1050	1111.11	0.0622378	0.122817	0.612328	0.813387
LmxM.09.1060	177.51	-0.0546838	0.212271	0.796706	0.91314
LmxM.09.1070	2198.41	0.307159	0.133211	0.0211215	0.110623
LmxM.09.1090	430.894	0.0642391	0.221437	0.771739	0.901622
LmxM.09.1100	1248.94	0.988749	0.163622	1.51384e-09	1.73727e-07
LmxM.09.1110	531.417	-0.409763	0.182205	0.0245177	0.121331
LmxM.09.1120	949.57	0.349569	0.120379	0.00368549	0.0311395
LmxM.09.1130	371.081	0.119831	0.145537	0.410295	0.670516
LmxM.09.1140	388.407	0.168991	0.133807	0.206611	0.462291
LmxM.09.1150	208.459	-0.12544	0.199033	0.528531	0.762181
LmxM.09.1160	376.038	0.0948305	0.138795	0.494455	0.737654
LmxM.09.1170	848.688	-0.21601	0.147574	0.143264	0.372799
LmxM.09.1180	732.003	-0.2394	0.175902	0.173518	0.41858
LmxM.09.1190	430.635	0.0704688	0.158609	0.65683	0.840089
LmxM.09.1200	374.708	0.511571	0.170746	0.00273468	0.0250937
LmxM.09.1210	847.061	0.278172	0.176619	0.115261	0.32535
LmxM.09.1220	1080.33	0.250814	0.117148	0.0322737	0.146958
LmxM.09.1230	394.821	0.191664	0.202733	0.344452	0.613156
LmxM.09.1240	1311.62	0.345166	0.15209	0.0232392	0.117833
LmxM.09.1250	692.892	0.141405	0.207146	0.494838	0.73785
LmxM.09.1260	537.265	0.0986448	0.152988	0.519064	0.75641
LmxM.09.1270	355.979	0.0347727	0.187254	0.852682	0.939162
LmxM.09.1280	283.585	0.0731771	0.175404	0.676537	0.851861
LmxM.09.1290	271.32	0.236873	0.195393	0.225401	0.486374
LmxM.09.1300	332.492	-0.131853	0.143173	0.357087	0.623646
LmxM.09.1310	238.677	0.277605	0.220984	0.209035	0.465751
LmxM.09.1315	730.988	0.0778154	0.188493	0.679732	0.853998
LmxM.09.1320	261.174	0.333846	0.192644	0.0831005	0.268158
LmxM.09.1330	1522.03	-0.536668	0.10069	9.8261e-08	6.3631e-06
LmxM.09.1340	8384.2	-0.180399	0.194579	0.353862	0.621969
LmxM.09.1350	312.15	0.319417	0.160948	0.0471892	0.18808
LmxM.09.1360	382.918	0.348859	0.15074	0.020651	0.109168
LmxM.09.1370	255.453	-0.105555	0.201988	0.601264	0.807444
LmxM.09.1380	529.004	-0.201374	0.183843	0.27336	0.543722
LmxM.09.1390	631.042	0.125809	0.134914	0.351073	0.619108
LmxM.09.1400	418.168	0.180055	0.138399	0.193262	0.447653
LmxM.09.1410	198.013	0.120883	0.168401	0.472863	0.722443
LmxM.09.1420	411.35	0.0433046	0.158474	0.784653	0.90829
LmxM.09.1430	286.514	-0.358262	0.194647	0.0656835	0.231978
LmxM.09.1440	265.445	-0.11537	0.185684	0.534385	0.766455
LmxM.09.1450	146.03	-0.152191	0.206585	0.461307	0.712323
LmxM.09.1460	364.973	-0.316003	0.212512	0.137017	0.362261
LmxM.09.1470	284.635	0.319282	0.173957	0.0664449	0.232943
LmxM.09.1480	1336.13	0.146513	0.128987	0.256009	0.523881
LmxM.09.1490	533.285	0.0764367	0.16519	0.643565	0.832795
LmxM.09.1500	354.003	-0.0803071	0.149441	0.591003	0.803078
LmxM.09.1505	98.2689	-0.110367	0.224579	NA	NA
LmxM.09.1510	395.957	0.00580634	0.215943	0.978549	0.990565
LmxM.09.1520	193.17	-0.228049	0.227004	0.315089	0.587535
LmxM.09.1530	84.606	0.010678	0.21995	0.96128	0.982654
LmxM.09.1540	169.845	-0.268107	0.225089	0.233607	0.496338
LmxM.09.1550	34.1373	-0.225238	0.201284	NA	NA
LmxM.10_140396	338.048	-0.327279	0.175939	0.0628601	0.225967
LmxM.10_142346	671.653	-0.202576	0.173615	0.243287	0.509738
LmxM.10_170718	607.828	-0.197755	0.163703	0.227043	0.48774
LmxM.10_173304	446.899	0.410916	0.135937	0.00250405	0.023428
LmxM.10_199248	293.197	-0.22512	0.132614	0.0895919	0.281106
LmxM.10_201839	92.3792	-0.372003	0.213857	0.0819477	0.265335
LmxM.10_2591	217.566	-0.312167	0.163732	0.0565762	0.212801
LmxM.10_305390	1466.56	-0.612199	0.1405	1.31676e-05	0.000378975
LmxM.10_310478	406.943	0.230247	0.178327	0.196653	0.452232
LmxM.10_313308	257.317	0.0336889	0.222542	0.879674	0.947615
LmxM.10_437565	196.999	0.131987	0.189329	0.485721	0.731608
LmxM.10_477682	1036.77	-0.301577	0.197261	0.126308	0.343671
LmxM.10_478397	103.088	-0.259604	0.212898	NA	NA
LmxM.10_62641	257.865	-0.00141123	0.217786	0.99483	0.997909
LmxM.10_74864	604.321	0.378849	0.204348	0.0637472	0.227553
LmxM.10_90343	178.835	0.141864	0.227066	0.532124	0.765116
LmxM.10.0030	539.969	0.47467	0.226831	0.0363838	0.158585
LmxM.10.0040	426.789	-0.258857	0.193275	0.180468	0.429027
LmxM.10.0050	394.844	-0.135148	0.188449	0.473278	0.72259
LmxM.10.0060	686.214	0.0406337	0.17165	0.812871	0.921152
LmxM.10.0070	2399.52	0.477601	0.181443	0.00848262	0.0583044
LmxM.10.0080	278.766	-0.136374	0.160772	0.396301	0.658121
LmxM.10.0090	472.21	-0.0311333	0.158746	0.844516	0.935874
LmxM.10.0100	281.902	-0.0771514	0.146942	0.599552	0.806763
LmxM.10.0110	320.647	0.127787	0.211491	0.545697	0.774588
LmxM.10.0120	416.854	-0.200176	0.155258	0.197288	0.453037
LmxM.10.0130	1039.31	0.0583359	0.157063	0.710326	0.869306
LmxM.10.0140	821.643	0.260558	0.12687	0.0400009	0.167893
LmxM.10.0150	1698.54	-0.227421	0.139245	0.102418	0.304086
LmxM.10.0160	1396.78	0.0896933	0.187351	0.63212	0.825443
LmxM.10.0170	983.768	-0.0565946	0.13844	0.682684	0.855787
LmxM.10.0180	105.442	0.219849	0.211319	0.298169	0.569869
LmxM.10.0185	59.0913	-0.171787	0.215968	0.426366	0.684526
LmxM.10.0190	436.946	0.125125	0.194693	0.520434	0.756418
LmxM.10.0195	221.473	0.194867	0.21321	0.360734	0.626276
LmxM.10.0200	969.145	-0.214165	0.157086	0.172769	0.417462
LmxM.10.0210	1805.38	-0.247052	0.113802	0.0299389	0.140023
LmxM.10.0218	665.718	0.265141	0.119246	0.0261839	0.126807
LmxM.10.0219	1125.09	0.388413	0.209603	0.0638701	0.22767
LmxM.10.0220	131.453	0.329755	0.219809	0.133566	0.357563
LmxM.10.0230	1260.25	-0.718378	0.191648	0.000177953	0.00301556
LmxM.10.0240	989.126	-0.135306	0.152857	0.376061	0.639849
LmxM.10.0250	515.998	-0.665577	0.172285	0.000111892	0.00207023
LmxM.10.0260	706.849	0.289876	0.211745	0.171004	0.415301
LmxM.10.0270	838.567	0.173537	0.147927	0.240745	0.506403
LmxM.10.0280	448.87	0.126875	0.165557	0.443465	0.699256
LmxM.10.0290	3126.19	0.720832	0.147942	1.10259e-06	5.02316e-05
LmxM.10.0300	817.549	0.432867	0.185516	0.0196316	0.105736
LmxM.10.0310	920.833	-0.203449	0.176137	0.248066	0.515095
LmxM.10.0320	1178.57	0.0885768	0.160194	0.580309	0.79665
LmxM.10.0330	935.04	-0.57017	0.139123	4.16154e-05	0.000936192
LmxM.10.0350	233.437	-0.421545	0.212978	0.0477837	0.189837
LmxM.10.0360	301.162	-0.145549	0.217185	0.502754	0.744644
LmxM.10.0370	552.462	0.12487	0.130678	0.339296	0.609287
LmxM.10.0380	720.525	0.346484	0.162568	0.0330635	0.149625
LmxM.10.0390	171.053	0.126795	0.205296	0.536825	0.767856
LmxM.10.0400	3142.59	-0.64095	0.113328	1.55201e-08	1.315e-06
LmxM.10.0405	1019.61	-0.650268	0.198569	0.00105748	0.0119989
LmxM.10.0420	508.24	-0.419202	0.124005	0.000723491	0.00884101
LmxM.10.0425	537.025	-0.178412	0.183608	0.3312	0.603958
LmxM.10.0430	988.785	-0.367655	0.15543	0.0180102	0.0994594
LmxM.10.0440	1022.08	-0.383294	0.131878	0.00365579	0.0309752
LmxM.10.0450	394.991	-0.0473569	0.183887	0.796768	0.91314
LmxM.10.0460	1707.62	0.282958	0.220139	0.198666	0.454598
LmxM.10.0465	2795.77	-0.682298	0.200816	0.000679748	0.00843271
LmxM.10.0465a	1709.66	-0.99699	0.22555	9.85823e-06	0.000305033
LmxM.10.0470	637.457	0.305435	0.220716	0.166409	0.408629
LmxM.10.0483	372.886	-0.122018	0.222258	0.58301	0.798435
LmxM.10.0485	0.665741	0.000225381	0.0810531	0.997781	0.998881
LmxM.10.0490	766.786	-0.297502	0.190823	0.118986	0.331712
LmxM.10.0500	2159.07	0.958305	0.197337	1.19665e-06	5.32078e-05
LmxM.10.0510	1200.01	-0.198284	0.158649	0.211363	0.468627
LmxM.10.0520	405.858	-0.32992	0.160855	0.0402628	0.168679
LmxM.10.0530	774.511	0.147683	0.164439	0.36913	0.634209
LmxM.10.0540	1116.35	-0.197517	0.200529	0.324635	0.597714
LmxM.10.0550	220.845	-0.0334234	0.215975	0.877014	0.946774
LmxM.10.0560	169.726	0.0797675	0.210708	0.705008	0.866894
LmxM.10.0570	234.605	-0.361495	0.223328	0.105517	0.308889
LmxM.10.0580	316.937	-0.0616197	0.220365	0.779765	0.905189
LmxM.10.0590	84.7428	-0.224214	0.211935	0.290085	0.561004
LmxM.10.0600	359.384	-0.143147	0.212461	NA	NA
LmxM.10.0610	179.537	-0.69258	0.210626	0.00100831	0.0115567
LmxM.10.0620	1129.98	0.10579	0.161026	0.5112	0.751229
LmxM.10.0630	1170.67	0.383056	0.186158	0.0396193	0.166866
LmxM.10.0640	537.962	-0.45373	0.148971	0.00232089	0.0222423
LmxM.10.0650	333.927	-0.330158	0.171707	0.0545053	0.20745
LmxM.10.0660	1231.46	0.0105663	0.173124	0.951333	0.977534
LmxM.10.0670	785.875	0.181768	0.142134	0.200951	0.456254
LmxM.10.0680	853.469	-0.150754	0.139232	0.278917	0.549471
LmxM.10.0690	570.03	-0.247893	0.166202	0.135827	0.3606
LmxM.10.0700	467.883	-0.140406	0.129775	0.279286	0.550077
LmxM.10.0720	2187.81	-0.394258	0.159995	0.0137324	0.0823942
LmxM.10.0730	236.722	-0.302526	0.21473	0.158873	0.39634
LmxM.10.0740	785.874	0.418338	0.151171	0.00565203	0.0434248
LmxM.10.0750	877.32	0.0336716	0.189204	0.858751	0.940717
LmxM.10.0760	221.845	-0.526907	0.172338	0.00223264	0.0216251
LmxM.10.0770	205.672	-0.0288694	0.160501	0.857254	0.940599
LmxM.10.0780	726.61	0.0879109	0.11272	0.435446	0.692869
LmxM.10.0790	829.733	0.216535	0.158733	0.172521	0.417279
LmxM.10.0800	861.348	0.0737389	0.16968	0.66387	0.843657
LmxM.10.0810	740.116	0.0720723	0.158509	0.649332	0.83605
LmxM.10.0820	480.926	0.0196468	0.142772	0.890548	0.951752
LmxM.10.0830	1467.82	-0.109588	0.120823	0.3644	0.629746
LmxM.10.0840	592.592	0.252796	0.176887	0.152966	0.388564
LmxM.10.0850	1236.25	0.56991	0.140365	4.90329e-05	0.00108133
LmxM.10.0860	215.2	0.319574	0.196034	0.10306	0.304841
LmxM.10.0870	947.501	1.02019	0.200323	3.52912e-07	1.96288e-05
LmxM.10.0880	1134.05	0.0427807	0.199731	0.830398	0.928628
LmxM.10.0890	1118.72	0.402741	0.209917	0.055039	0.208862
LmxM.10.0900	356.778	0.267018	0.168723	0.113516	0.322211
LmxM.10.0910	1190.27	0.169111	0.157904	0.28418	0.555025
LmxM.10.0920	1088.11	0.0716756	0.196697	0.715563	0.872077
LmxM.10.0930	311.977	0.241545	0.155596	0.12057	0.334277
LmxM.10.0935	697.353	0.402581	0.195306	0.0392755	0.165923
LmxM.10.0940	983.731	0.361617	0.190259	0.0573466	0.214706
LmxM.10.0945	725.362	-0.334172	0.160892	0.0378019	0.162269
LmxM.10.0950	288.905	-0.138894	0.150538	0.356188	0.623493
LmxM.10.0960	623.094	0.175008	0.12938	0.176163	0.422684
LmxM.10.0970	990.69	-0.0579807	0.221916	0.793882	0.91214
LmxM.10.0980	255.135	0.116235	0.189068	0.538702	0.769806
LmxM.10.0990	1623.13	1.22025	0.174272	2.52362e-12	6.5369e-10
LmxM.10.1000	344.976	-0.0885918	0.154698	0.566864	0.789187
LmxM.10.1010	550.64	-0.156747	0.119717	0.190429	0.443242
LmxM.10.1020	799.802	-0.0698197	0.125955	0.579357	0.795826
LmxM.10.1030	786.318	0.0664431	0.174018	0.702597	0.865602
LmxM.10.1040	530.423	0.218148	0.191466	0.254556	0.522662
LmxM.10.1050	530.658	0.372851	0.190856	0.0507515	0.196882
LmxM.10.1060	248.867	0.372343	0.184133	0.0431623	0.177384
LmxM.10.1070	387.072	0.619948	0.152012	4.5369e-05	0.00100566
LmxM.10.1080	695.056	0.171134	0.1707	0.316082	0.588902
LmxM.10.1085	347.658	0.443034	0.180022	0.0138548	0.0827456
LmxM.10.1090	1443.12	0.366174	0.144475	0.01126	0.0714549
LmxM.10.1100	1065.32	-0.0377953	0.129382	0.770194	0.900997
LmxM.10.1110	1090.98	0.331057	0.141106	0.0189676	0.103218
LmxM.10.1120	357.176	-0.177817	0.217597	0.413823	0.6738
LmxM.10.1130	893.191	0.0245845	0.147183	0.867344	0.943714
LmxM.10.1140	446.635	0.151898	0.162398	0.349612	0.617491
LmxM.10.1150	463.68	0.0579567	0.1878	0.75762	0.894373
LmxM.10.1160	1689.64	-0.460952	0.182977	0.0117629	0.0737502
LmxM.10.1170	686.416	-0.107186	0.172727	0.534892	0.766645
LmxM.10.1180	747.015	0.147926	0.18101	0.413801	0.6738
LmxM.10.1190	524.373	0.184426	0.180849	0.307834	0.579765
LmxM.10.1195	689.624	0.175726	0.162275	0.278857	0.549471
LmxM.10.1200	568.163	0.253733	0.148089	0.0866421	0.274793
LmxM.10.1210	462.766	-0.0458925	0.155914	0.768495	0.900299
LmxM.10.1220	445.434	-0.61469	0.15569	7.87556e-05	0.00158314
LmxM.10.1225	263.853	-0.269589	0.162289	0.0966789	0.294223
LmxM.10.1227	137.416	0.0822946	0.226808	0.716726	0.872191
LmxM.10.1228	196.807	-0.0861268	0.161773	0.594454	0.804976
LmxM.10.1230	915.497	-0.455976	0.138859	0.00102441	0.0116968
LmxM.10.1240	1019.77	-0.400141	0.174846	0.0221063	0.113808
LmxM.10.1250	1952.31	-0.140631	0.122763	0.251981	0.520142
LmxM.10.1260	352.553	-0.464563	0.159331	0.00354881	0.0304097
LmxM.10.1270	635.166	-0.202042	0.133574	0.130387	0.350978
LmxM.10.1280	1669.56	-0.216474	0.111391	0.0519702	0.200324
LmxM.10.1290	731.514	0.0249181	0.177101	0.888107	0.950496
LmxM.10.1300	5163.33	0.191723	0.222079	0.387969	0.650633
LmxM.10.1310	221.89	0.185544	0.206503	0.368914	0.634043
LmxM.10.1320	753.722	0.0870194	0.196716	0.658228	0.840724
LmxM.11_173321	306.014	-0.145822	0.150053	0.33115	0.603958
LmxM.11_193234	300.096	-0.14259	0.22012	0.517123	0.755185
LmxM.11_194280	1088.73	-0.077487	0.150005	0.605462	0.809605
LmxM.11_244822	437.855	-0.122647	0.178513	0.492052	0.736469
LmxM.11_29705	439.138	0.465348	0.143034	0.00114032	0.0126693
LmxM.11_305205	920.598	-0.0843723	0.215995	0.696077	0.862579
LmxM.11_307776	2603.75	-0.747039	0.124816	2.16222e-09	2.30619e-07
LmxM.11_343183	1797.04	0.877653	0.173431	4.18076e-07	2.20365e-05
LmxM.11_387060	213.68	0.111637	0.227138	0.623075	0.819736
LmxM.11_426903	153.389	-0.124111	0.204806	0.54452	0.773851
LmxM.11_461343	409.633	0.0874737	0.15171	0.564219	0.787348
LmxM.11_518063	502.871	-0.781644	0.163942	1.86243e-06	7.73083e-05
LmxM.11_59226	281.27	-0.325055	0.189843	0.0868532	0.275222
LmxM.11_60253	153.108	0.2292	0.227128	0.312916	0.585466
LmxM.11_76418	136.103	0.333756	0.192623	0.0831509	0.268158
LmxM.11.0010	71.6335	0.0230651	0.211973	0.913352	0.961055
LmxM.11.0020	169.036	-0.168276	0.221481	0.447389	0.701734
LmxM.11.0030	304.557	-0.0718356	0.191466	0.707522	0.8681
LmxM.11.0040	604.997	-0.297516	0.150375	0.0478732	0.190109
LmxM.11.0050	406.538	-0.507666	0.183126	0.0055674	0.0429566
LmxM.11.0060	884.409	-0.630497	0.183833	0.000604203	0.00772671
LmxM.11.0070	1021.66	0.135673	0.14023	0.333293	0.605417
LmxM.11.0080	356.868	-0.0902775	0.190165	0.634978	0.82652
LmxM.11.0090	190.559	0.188107	0.179465	0.29457	0.56629
LmxM.11.0100	666.832	0.649733	0.147347	1.03583e-05	0.000316098
LmxM.11.0110	263.681	0.242462	0.152186	0.111116	0.317987
LmxM.11.0120	509.074	-0.446276	0.123773	0.000311451	0.00466713
LmxM.11.0130	799.28	-0.05355	0.115597	0.643187	0.832478
LmxM.11.0140	378.931	0.267685	0.126423	0.0342276	0.15305
LmxM.11.0150	664.358	0.366178	0.194131	0.0592622	0.218836
LmxM.11.0160	450.052	0.200301	0.129539	0.122043	0.336204
LmxM.11.0170	684.989	-0.463068	0.174282	0.00788398	0.0554509
LmxM.11.0180	334.779	0.206126	0.173677	0.235291	0.498749
LmxM.11.0190	444.131	0.0905223	0.146589	0.536889	0.767856
LmxM.11.0200	126.393	0.0255499	0.218781	0.907032	0.958856
LmxM.11.0210	1012.19	0.6697	0.161798	3.48668e-05	0.000808446
LmxM.11.0220	146.409	0.0381006	0.220355	0.862726	0.942524
LmxM.11.0230	411.835	0.106674	0.14035	0.447221	0.701593
LmxM.11.0240	718.247	0.777038	0.158459	9.40477e-07	4.44082e-05
LmxM.11.0250	358.041	0.0295811	0.212763	0.889424	0.951111
LmxM.11.0260	611.479	0.138842	0.207291	0.502989	0.744871
LmxM.11.0270	264.034	0.215863	0.185807	0.245333	0.511715
LmxM.11.0280	794.575	0.176033	0.121794	0.148362	0.38071
LmxM.11.0290	353.556	0.0903822	0.133618	0.498771	0.741046
LmxM.11.0300	94.4209	-0.10148	0.205041	0.620652	0.817649
LmxM.11.0310	381.927	0.290409	0.189564	0.125525	0.342569
LmxM.11.0320	1393.86	0.284253	0.11439	0.0129574	0.0787441
LmxM.11.0330	341.454	0.806718	0.188143	1.80459e-05	0.000485472
LmxM.11.0340	425.63	-0.464572	0.129858	0.000346842	0.00504731
LmxM.11.0350	1727.12	0.130505	0.139164	0.348358	0.615756
LmxM.11.0360	488.485	0.0696286	0.169565	0.681344	0.855312
LmxM.11.0370	364.264	-0.30934	0.166204	0.0627152	0.225835
LmxM.11.0380	811.733	-0.0492542	0.155705	0.751751	0.891365
LmxM.11.0390	431.134	0.0740496	0.180596	0.681784	0.855441
LmxM.11.0400	2819.71	0.133647	0.208399	0.521324	0.756688
LmxM.11.0410	1000.92	0.047466	0.162499	0.77021	0.900997
LmxM.11.0420	469.411	0.0522273	0.200416	0.794405	0.91214
LmxM.11.0430	496.532	-0.124988	0.120229	0.298531	0.569869
LmxM.11.0440	406.314	-0.333384	0.168596	0.0479952	0.190426
LmxM.11.0450	494.717	0.685808	0.160949	2.03492e-05	0.000528612
LmxM.11.0460	378.251	-0.256646	0.155891	0.0996974	0.29923
LmxM.11.0470	817.865	0.211777	0.155506	0.173245	0.418177
LmxM.11.0475	299.358	0.432105	0.15332	0.00482762	0.0386472
LmxM.11.0480	335.072	-0.212998	0.21613	0.324373	0.597474
LmxM.11.0490	86.2597	-0.16909	0.227134	0.456605	0.708711
LmxM.11.0500	140.603	0.146184	0.226006	0.517752	0.755433
LmxM.11.0510	421.072	-0.385711	0.185157	0.0372372	0.160912
LmxM.11.0520	459.793	-0.0973444	0.174139	0.576158	0.795409
LmxM.11.0530	304.714	-0.123077	0.132899	0.354398	0.622291
LmxM.11.0540	554.873	0.0227618	0.134661	0.865773	0.943345
LmxM.11.0550	1073.11	0.034299	0.15213	0.821623	0.924861
LmxM.11.0560	926.685	-0.150907	0.149582	0.313041	0.585522
LmxM.11.0570	566.907	0.433671	0.146248	0.00302376	0.0270083
LmxM.11.0580	919.034	0.332422	0.139111	0.0168661	0.0952102
LmxM.11.0590	575.068	0.334812	0.149926	0.0255369	0.12474
LmxM.11.0600	524.328	-0.138585	0.130964	0.28997	0.561004
LmxM.11.0610	196.507	-0.333609	0.220587	0.130439	0.351013
LmxM.11.0620	721.14	0.0776522	0.125282	0.535377	0.766647
LmxM.11.0630	649.762	1.00965	0.185243	5.02474e-08	3.53134e-06
LmxM.11.0640	1443.14	0.208257	0.136536	0.127189	0.345237
LmxM.11.0650	240.589	0.143209	0.208511	0.492198	0.736469
LmxM.11.0660	949.446	0.00940426	0.136538	0.945088	0.974764
LmxM.11.0660a	93.2953	0.0322296	0.22699	0.88709	0.950184
LmxM.11.0670	359.305	0.588673	0.221496	0.00786714	0.0553754
LmxM.11.0675	70.4001	-0.0864559	0.214156	0.68643	0.857225
LmxM.11.0690	504.119	0.0414169	0.186159	0.823939	0.92563
LmxM.11.0700	512.142	0.0392945	0.161407	0.807657	0.918606
LmxM.11.0710	414.161	-0.0644896	0.165443	0.696684	0.863018
LmxM.11.0720	1977.43	0.452121	0.102554	1.04036e-05	0.000316098
LmxM.11.0730	657.633	-0.0732538	0.13409	0.584859	0.798998
LmxM.11.0740	406.93	-0.0308423	0.159746	0.846904	0.937357
LmxM.11.0750	656.363	-0.0814562	0.12568	0.516905	0.755185
LmxM.11.0760	4176.56	-0.104984	0.18799	0.576536	0.795629
LmxM.11.0770	11005.4	0.249776	0.0948322	0.00844167	0.0581551
LmxM.11.0790	685.173	0.139468	0.140886	0.322204	0.595146
LmxM.11.0800	173.238	0.410904	0.206355	0.0464534	0.185969
LmxM.11.0810	477.286	0.383637	0.150944	0.0110351	0.0704039
LmxM.11.0820	1343.39	0.264839	0.197107	0.179068	0.427332
LmxM.11.0830	834.553	-0.0948621	0.178321	0.594744	0.805045
LmxM.11.0840	609.544	-0.276164	0.191614	0.149512	0.382481
LmxM.11.0850	627.851	0.141521	0.148278	0.339863	0.60952
LmxM.11.0860	790.572	0.231934	0.148949	0.119439	0.332602
LmxM.11.0870	1142.71	0.178071	0.202619	0.379485	0.642879
LmxM.11.0880	925.241	-0.249588	0.143272	0.0814985	0.264607
LmxM.11.0890	395.511	-0.0635615	0.13613	0.640558	0.830445
LmxM.11.0900	363.233	-0.233014	0.166509	0.16169	0.400843
LmxM.11.0910	631.357	0.238808	0.169445	0.15873	0.396335
LmxM.11.0920	675.279	-0.181781	0.122947	0.139267	0.366094
LmxM.11.0930	218.521	0.00446253	0.185616	0.980819	0.991427
LmxM.11.0940	682.326	0.193468	0.154009	0.209038	0.465751
LmxM.11.0950	1323.31	-0.0900331	0.172376	0.601457	0.807579
LmxM.11.0960	4939.93	0.132796	0.126178	0.292592	0.563932
LmxM.11.0970	4960.29	0.242357	0.154622	0.117017	0.328456
LmxM.11.0980	294.508	-0.161163	0.165524	0.330229	0.602805
LmxM.11.0990	417.116	-0.10006	0.118379	0.397973	0.659241
LmxM.11.1000	2204.99	-0.259998	0.18958	0.170237	0.413994
LmxM.11.1010	924.579	0.00556156	0.120971	0.963331	0.983619
LmxM.11.1020	239.481	-0.555738	0.17999	0.0020178	0.0199274
LmxM.11.1030	1143.79	0.154766	0.117846	0.189087	0.441474
LmxM.11.1040	667.899	0.0751231	0.22383	0.737153	0.884466
LmxM.11.1050	1619.91	0.214647	0.147879	0.14664	0.378434
LmxM.11.1070	852.771	-0.13901	0.15486	0.369372	0.634209
LmxM.11.1080	529.184	-0.112691	0.148698	0.44854	0.702454
LmxM.11.1090	36.6357	-0.176656	0.22687	0.436178	0.693387
LmxM.11.1100	1951.62	0.67035	0.15605	1.74117e-05	0.000471109
LmxM.11.1120	330.109	0.101311	0.141605	0.474333	0.723527
LmxM.11.1130	2445.09	-0.0327549	0.135624	0.809158	0.918824
LmxM.11.1130partial	795.424	0.625384	0.219653	0.00441135	0.0359006
LmxM.11.1160	819.52	0.0291969	0.154148	0.849772	0.938446
LmxM.11.1170	2438.41	-0.176938	0.168899	0.294826	0.56629
LmxM.11.1180	650.312	-0.0521306	0.140484	0.710578	0.86938
LmxM.11.1190	3263.04	-0.112416	0.157877	0.476436	0.725213
LmxM.11.1200	826.02	0.190298	0.152372	0.211702	0.469125
LmxM.11.1210	2963.12	-0.201109	0.105287	0.0561193	0.21155
LmxM.11.1220	1289.5	-0.291982	0.227055	0.19846	0.454478
LmxM.11.1220a	1645.48	0.305501	0.226367	0.17715	0.424318
LmxM.11.1230	368.738	-0.0760033	0.216862	0.725987	0.877807
LmxM.11.1240	571.576	-0.483246	0.225153	0.031849	0.146031
LmxM.11.1250	3012.85	-0.687968	0.149689	4.30738e-06	0.00015659
LmxM.11.1260	166.151	-0.142762	0.19027	0.453067	0.705878
LmxM.11.1270	289.983	-0.0496426	0.195542	0.799594	0.914218
LmxM.11.1280	687.926	-0.20241	0.132193	0.125728	0.342732
LmxM.11.1290	354.597	-0.0682439	0.196104	0.727842	0.878995
LmxM.11.1300	152.705	-0.0177896	0.220551	0.935712	0.971726
LmxM.11.1310	349.363	-0.0932028	0.162199	0.565548	0.788319
LmxM.11.1320	417.741	0.273298	0.211349	0.195972	0.451464
LmxM.11.1330	754.884	-0.0991519	0.138863	0.475209	0.724197
LmxM.11.1340	758.221	0.081405	0.175202	0.642192	0.831492
LmxM.11.1350	402.699	-0.393255	0.161667	0.014995	0.0874806
LmxM.11.1360	540.569	-0.0274791	0.150197	0.854835	0.93993
LmxM.11.1370	304.033	0.329048	0.191352	0.0855056	0.272859
LmxM.11.1380	269.639	0.0682106	0.193826	0.7249	0.877195
LmxM.12_105940	1115.76	0.0283296	0.175344	0.871647	0.944993
LmxM.12_20327	721.136	0.030528	0.135929	0.822301	0.925254
LmxM.12_255117	161.167	-0.102922	0.172966	0.551816	0.77869
LmxM.12_260513	192.324	-0.0288587	0.207775	0.889534	0.951116
LmxM.12_273981	20.8245	-0.0395781	0.179858	0.82583	0.926592
LmxM.12_279523	102.899	0.009379	0.223493	0.966526	0.98541
LmxM.12_285464	435.649	0.35234	0.1773	0.0468945	0.187206
LmxM.12_340742	474.101	0.150528	0.194472	0.438911	0.695563
LmxM.12_389271	133.391	0.0562239	0.169239	0.739726	0.885912
LmxM.12_390601	372.921	-0.0417821	0.1835	0.819883	0.924575
LmxM.12_407974	344.798	-0.137292	0.149957	0.359907	0.62544
LmxM.12_477510	477.752	-0.442272	0.177884	0.0129082	0.0785869
LmxM.12_502033	225.466	-0.0548738	0.145281	0.705648	0.867327
LmxM.12_65775	245.37	0.456308	0.214425	0.0333324	0.150494
LmxM.12_84344	315.368	0.00286954	0.166015	0.986209	0.994434
LmxM.12.0010	158.561	-0.100356	0.22671	0.658012	0.840724
LmxM.12.0020	134.892	0.0151841	0.19683	0.93851	0.972318
LmxM.12.0030	433.39	0.137179	0.171406	0.423528	0.682801
LmxM.12.0040	420.014	0.072243	0.129561	0.577118	0.795826
LmxM.12.0045	56.1122	-0.11154	0.227129	0.623365	0.819998
LmxM.12.0050	310.332	0.161241	0.183142	0.378634	0.642226
LmxM.12.0060	457.983	-0.00581682	0.152941	0.969661	0.986732
LmxM.12.0070	245.595	0.306708	0.219993	0.163266	0.403095
LmxM.12.0075	29.136	-0.136367	0.218538	0.532631	0.765518
LmxM.12.0080	96.6235	0.413297	0.202846	0.0416013	0.172376
LmxM.12.0090	126.263	0.0381562	0.216742	0.860259	0.941694
LmxM.12.0100	408.584	-0.234105	0.131752	0.0755908	0.251842
LmxM.12.0110	288.287	0.00621472	0.172338	0.971233	0.987109
LmxM.12.0120	674.289	-0.0327976	0.131061	0.802396	0.915956
LmxM.12.0130	1133.39	0.1545	0.175692	0.379196	0.642879
LmxM.12.0140	657.758	0.384897	0.190658	0.0435095	0.178084
LmxM.12.0150	291.246	-0.161741	0.16316	0.321537	0.594742
LmxM.12.0160	1135.08	0.105588	0.173477	0.542753	0.772585
LmxM.12.0170	161.042	0.17073	0.180625	0.344547	0.613156
LmxM.12.0180	518.878	0.00374194	0.158498	0.981165	0.991493
LmxM.12.0190	858.949	0.147993	0.128281	0.248638	0.515824
LmxM.12.0200	750.134	-0.169991	0.1175	0.147971	0.380138
LmxM.12.0210	466.99	0.255001	0.146745	0.0822607	0.265969
LmxM.12.0220	787.074	0.0942128	0.116211	0.417535	0.677529
LmxM.12.0230	728.82	-0.0656713	0.149678	0.660843	0.841461
LmxM.12.0240	640.673	0.481102	0.178022	0.0068823	0.0503591
LmxM.12.0250	1308.02	0.625593	0.177663	0.00042954	0.00599109
LmxM.12.0260	1152.23	0.432838	0.190683	0.0232112	0.117758
LmxM.12.0270	316.591	0.220049	0.168777	0.192308	0.446422
LmxM.12.0280	1120.16	0.101307	0.177291	0.567718	0.789638
LmxM.12.0290	1015.56	0.302731	0.131646	0.0214717	0.112068
LmxM.12.0300	878.451	0.0889382	0.141485	0.529607	0.762799
LmxM.12.0310	534.318	-0.34517	0.15883	0.0297647	0.139456
LmxM.12.0320	1914.8	0.0850833	0.160221	0.595394	0.805203
LmxM.12.0330	544.417	-0.0278425	0.15435	0.85685	0.940588
LmxM.12.0340	1227.14	-0.256173	0.158096	0.105155	0.308523
LmxM.12.0350	1006.18	-0.0772742	0.136175	0.570401	0.791923
LmxM.12.0360	687.657	-0.0512662	0.144498	0.722749	0.876112
LmxM.12.0370	542.141	-0.0553655	0.131842	0.674531	0.850882
LmxM.12.0380	1955.73	0.0222502	0.186365	0.904966	0.958349
LmxM.12.0390	924.802	-0.134062	0.101829	0.187993	0.439869
LmxM.12.0400	920.472	0.634074	0.226389	0.00509733	0.0403955
LmxM.12.0405	291.56	-0.361149	0.207218	0.0813604	0.264567
LmxM.12.0410	1057.11	-0.166889	0.158868	0.293492	0.565285
LmxM.12.0420	120.227	-0.169238	0.189674	0.372253	0.636111
LmxM.12.0430	225.531	0.296684	0.161798	0.0667031	0.233487
LmxM.12.0440	295.489	-0.115869	0.200597	0.56352	0.787215
LmxM.12.0450	939.048	-0.206145	0.100452	0.0401516	0.168443
LmxM.12.0460	381.133	-0.368752	0.18744	0.049148	0.192807
LmxM.12.0470	11.9858	0.0452563	0.201664	0.822435	0.925254
LmxM.12.0480	574.731	-0.916236	0.226639	5.28349e-05	0.00115144
LmxM.12.0490	378.275	-0.39351	0.224425	0.0795317	0.260961
LmxM.12.0500	194.548	-0.125132	0.226477	0.580595	0.796923
LmxM.12.0510	146.189	-0.429351	0.227118	0.0587007	0.217661
LmxM.12.0520	174.757	0.0360084	0.227077	0.874005	0.946117
LmxM.12.0530	1587.9	-0.2743	0.20069	0.171692	0.416202
LmxM.12.0540	430.662	0.0611844	0.185285	0.741235	0.886439
LmxM.12.0550	386.358	-0.0079198	0.140908	0.955178	0.979499
LmxM.12.0560	749.821	-0.116658	0.153967	0.448639	0.702454
LmxM.12.0570	1005.87	-0.218057	0.127736	0.0878041	0.276881
LmxM.12.0590	457.495	0.426009	0.161429	0.00831528	0.0575468
LmxM.12.0600	812.294	0.203858	0.106486	0.0555675	0.209994
LmxM.12.0610	279.24	-0.151552	0.169187	0.370378	0.634633
LmxM.12.0620	584.503	0.296235	0.120276	0.0137792	0.0825148
LmxM.12.0630	824.295	0.265273	0.179399	0.139227	0.366094
LmxM.12.0640	543.405	0.695987	0.165514	2.61082e-05	0.000637347
LmxM.12.0650	795.394	-0.304565	0.151795	0.0448119	0.181449
LmxM.12.0660	1050.01	-0.142618	0.164632	0.386336	0.64921
LmxM.12.0670	2457.46	0.318195	0.12153	0.00883814	0.0603363
LmxM.12.0680	697.679	-0.114579	0.157393	0.466627	0.716875
LmxM.12.0690	362.812	-0.281818	0.208497	0.176483	0.423055
LmxM.12.0700	422.4	0.262481	0.121623	0.0309156	0.14322
LmxM.12.0710	1252.87	0.105223	0.121257	0.385521	0.648207
LmxM.12.0850	143.715	0.136244	0.221835	0.539105	0.770044
LmxM.12.0867	453.768	0.431595	0.154518	0.00521948	0.0410406
LmxM.12.0870partial	73.4153	-0.110036	0.105597	0.297394	0.569653
LmxM.12.0890	0	NA	NA	NA	NA
LmxM.12.0891	86.2845	-0.00594766	0.0293033	NA	NA
LmxM.12.0905	88.1955	0.201348	0.142345	0.157215	0.394668
LmxM.12.0910	21.9817	0.0336713	0.217967	0.877232	0.946897
LmxM.12.0980	1137.83	-0.172892	0.192777	0.369798	0.634209
LmxM.12.0990	1119.53	-0.156789	0.222583	0.481178	0.729004
LmxM.12.1090	31.4493	-0.10698	0.205009	0.601788	0.807579
LmxM.12.1100	795.74	-0.0374522	0.1474	0.799429	0.914218
LmxM.12.1110	1145.56	0.0752393	0.13775	0.584927	0.798998
LmxM.12.1120	1616.09	0.224746	0.159176	0.15797	0.395296
LmxM.12.1130	1098.42	0.40273	0.11091	0.000282179	0.00434335
LmxM.12.1140	280.409	-0.0820925	0.184076	0.655619	0.839407
LmxM.12.1150	1060.12	-0.213451	0.121792	0.0796729	0.26114
LmxM.12.1160	865.031	-0.402673	0.105242	0.000130162	0.00233211
LmxM.12.1170	703.989	0.108158	0.15255	0.478325	0.72699
LmxM.12.1180	466.035	0.304373	0.138808	0.0283246	0.133676
LmxM.12.1190	968.198	0.188419	0.111441	0.0908842	0.283634
LmxM.12.1200	1123.18	0.109607	0.143216	0.444076	0.699564
LmxM.12.1210	568.056	-0.295796	0.138914	0.0332253	0.15016
LmxM.12.1220	857.683	0.0483749	0.128882	0.707404	0.868074
LmxM.12.1230	548.17	0.0106116	0.124034	0.93182	0.969873
LmxM.12.1240	573.255	-0.0774227	0.207794	0.709451	0.868666
LmxM.12.1250	875.682	0.248893	0.13987	0.0751652	0.251271
LmxM.12.1260	1354.57	0.113994	0.167953	0.497313	0.739848
LmxM.12.1270	848.962	0.312083	0.148115	0.0351152	0.155751
LmxM.12.1280	573.677	-0.227476	0.14203	0.109243	0.314812
LmxM.12.1290	435.418	-0.0413763	0.131088	0.752278	0.891407
LmxM.12.1300	295.469	0.113744	0.168334	0.499227	0.741358
LmxM.12.1310	595.562	-0.366466	0.143048	0.010412	0.0680413
LmxM.12.1320	737.54	-0.132148	0.151161	0.381999	0.645278
LmxM.12.1330	859.354	0.0306524	0.196088	0.875781	0.94657
LmxM.12.1340	581.56	0.182736	0.132413	0.167572	0.40982
LmxM.13_117731	168.761	0.0716718	0.227134	0.752345	0.891407
LmxM.13_158814	464.557	0.470053	0.22623	0.0377312	0.162042
LmxM.13_172912	170.682	0.00693014	0.191995	0.971206	0.987109
LmxM.13_191476	135.092	0.25066	0.170958	0.142591	0.371795
LmxM.13_214298	2.83332	0.0541578	0.139319	0.697474	0.863331
LmxM.13_22199	736.878	0.00234846	0.18632	0.989943	0.995992
LmxM.13_27011	153.949	-0.62692	0.2105	0.00289913	0.0262515
LmxM.13_332574	0	NA	NA	NA	NA
LmxM.13_35696	800.642	-0.190431	0.133816	0.154714	0.391253
LmxM.13_384638	238.292	0.126278	0.174215	0.468551	0.718518
LmxM.13_411910	380.943	-0.193042	0.176029	0.272796	0.542956
LmxM.13_421550	97.4029	-0.0868491	0.198765	0.662152	0.842417
LmxM.13_473248	238.567	0.04908	0.219097	0.822749	0.92528
LmxM.13_503797	173.552	0.194359	0.169856	0.252515	0.521007
LmxM.13_5093	493.96	-0.520083	0.203905	0.0107534	0.0692893
LmxM.13_516338	589.884	-0.00689929	0.18578	0.970376	0.986873
LmxM.13_543655	525.125	0.0460087	0.213994	0.829768	0.928324
LmxM.13_551909	1173.51	-0.15151	0.168891	0.369673	0.634209
LmxM.13_555242	127.409	0.194757	0.182693	0.286408	0.557669
LmxM.13_583908	66.2971	0.133991	0.225349	0.552115	0.778941
LmxM.13.0010	382.59	-0.172732	0.150174	0.250058	0.517488
LmxM.13.0020	534.625	-0.255174	0.145777	0.0800422	0.262161
LmxM.13.0030	1044.96	0.262071	0.118921	0.0275426	0.131215
LmxM.13.0040	374.269	-0.254396	0.140534	0.0702628	0.240924
LmxM.13.0050	174.432	0.384653	0.216277	0.0753192	0.251693
LmxM.13.0060	371.009	0.1836	0.195175	0.346862	0.61503
LmxM.13.0070	787.046	-0.281754	0.151993	0.063778	0.227553
LmxM.13.0080	1303.95	0.461464	0.119999	0.000120275	0.00219399
LmxM.13.0090	525.026	0.0899269	0.180269	0.617887	0.816464
LmxM.13.0100	510.364	-0.210164	0.154045	0.172474	0.417279
LmxM.13.0110	947.163	0.323299	0.148581	0.0295614	0.138647
LmxM.13.0120	483.083	-0.104436	0.189284	0.581127	0.797291
LmxM.13.0130	441.429	0.36184	0.175649	0.0393971	0.166282
LmxM.13.0140	752.638	-0.323792	0.196804	0.0999169	0.299723
LmxM.13.0150	494.98	-0.131308	0.177694	0.459935	0.711164
LmxM.13.0160	950.017	0.400287	0.190845	0.0359541	0.157773
LmxM.13.0170	728.871	0.0852012	0.1328	0.521149	0.756684
LmxM.13.0180	163.579	0.379567	0.165294	0.021658	0.112555
LmxM.13.0190	444.92	0.24451	0.198039	0.216958	0.476258
LmxM.13.0200	2839.8	-1.38162	0.15653	1.07964e-18	1.22351e-15
LmxM.13.0210	1371.82	-0.209347	0.133905	0.11796	0.33023
LmxM.13.0220	580.174	0.146801	0.157658	0.351781	0.619638
LmxM.13.0230	354.715	-0.209162	0.202625	0.301951	0.573415
LmxM.13.0240	399.921	-0.114574	0.204611	0.575509	0.794829
LmxM.13.0250	587.509	0.333826	0.140282	0.0173273	0.0972688
LmxM.13.0260	392.043	0.153181	0.179969	0.394684	0.656443
LmxM.13.0270	1814.51	0.673152	0.17138	8.57111e-05	0.00168559
LmxM.13.0280	138722	-0.194297	0.187685	0.300562	0.571616
LmxM.13.0290partial	5222.07	0.183221	0.176198	0.298406	0.569869
LmxM.13.0300	7215.71	0.0755625	0.0760107	NA	NA
LmxM.13.0390	10617.4	-0.0255713	0.225103	0.909556	0.959734
LmxM.13.0400	868.348	-0.204839	0.160324	0.20137	0.456292
LmxM.13.0410	851.306	0.0414643	0.114956	0.718327	0.873203
LmxM.13.0420	611.832	0.491823	0.185926	0.0081626	0.0566199
LmxM.13.0430	834.702	0.330838	0.111937	0.00312101	0.0276319
LmxM.13.0440	654.204	-0.284574	0.192432	0.139186	0.366094
LmxM.13.0450	4259.95	-0.188389	0.196976	0.338866	0.609287
LmxM.13.0460	506.526	-0.394389	0.226227	0.0812744	0.264427
LmxM.13.0470	659.456	-0.311219	0.158119	0.049039	0.192684
LmxM.13.0480	906.322	0.213773	0.163069	0.18988	0.442419
LmxM.13.0490	1267.21	0.16736	0.126405	0.185502	0.436141
LmxM.13.0500	1685.91	0.0944586	0.185621	0.610838	0.8128
LmxM.13.0510	313.512	-0.286456	0.197803	0.147564	0.380062
LmxM.13.0520	265.986	0.171159	0.197132	0.385259	0.648007
LmxM.13.0530	787.313	0.18365	0.131265	0.161789	0.400904
LmxM.13.0540	422.55	0.103164	0.173388	0.551851	0.77869
LmxM.13.0550	782.889	0.181632	0.149887	0.22559	0.486374
LmxM.13.0560	7532.77	0.355751	0.196788	0.0706394	0.241758
LmxM.13.0570	3034.25	0.293875	0.135491	0.0300858	0.140529
LmxM.13.0580	1927.25	0.0249024	0.115865	0.829825	0.928324
LmxM.13.0590	305.779	0.0510922	0.157072	0.74497	0.888436
LmxM.13.0600	422.767	0.35635	0.120499	0.00310351	0.0275316
LmxM.13.0610	222.861	0.0140528	0.226929	0.950622	0.976914
LmxM.13.0620	856.776	0.00923759	0.127421	0.942207	0.974058
LmxM.13.0630	1346.34	-0.382182	0.130867	0.00349592	0.0300417
LmxM.13.0640	1947.61	0.362742	0.106705	0.000675168	0.00840674
LmxM.13.0650	930.852	-0.0304686	0.19568	0.876264	0.94664
LmxM.13.0660	343.201	0.374673	0.17096	0.0284095	0.133937
LmxM.13.0670	1646.51	0.751811	0.192322	9.26267e-05	0.00179435
LmxM.13.0680	774.198	0.180908	0.139653	0.195179	0.450236
LmxM.13.0690	520.245	0.720331	0.192936	0.000188815	0.00314669
LmxM.13.0700	173.157	-0.0547058	0.191946	0.77564	0.903474
LmxM.13.0710	403.504	-0.247621	0.17674	0.161201	0.400068
LmxM.13.0720	369.252	0.24038	0.127927	0.060238	0.221279
LmxM.13.0730	1613.91	-0.0529031	0.117917	0.653686	0.83804
LmxM.13.0740	1050.38	0.0691718	0.188785	0.714062	0.870978
LmxM.13.0750	299.386	0.0447686	0.189928	0.813655	0.921393
LmxM.13.0760	1147.48	-0.00277537	0.170795	0.987035	0.994716
LmxM.13.0770	573.523	-0.0272816	0.145519	0.851286	0.939014
LmxM.13.0780	841.939	-0.129742	0.130095	0.318627	0.591335
LmxM.13.0790	464.777	-0.170062	0.18469	0.357156	0.623647
[truncated: 7,171 more rows]

## Sheet: padj<0.05
Gene ID	baseMean	log2FoldChange	lfcSE	stat	pvalue	padj
LmxM.14.1120	1166.07	1.64623	0.151794	10.8452	2.10265e-27	1.90626e-23
LmxM.09.0410	708.334	1.36961	0.175304	7.81277	5.59468e-15	2.53607e-12
LmxM.27.1740	50.5368	1.35549	0.225122	6.02112	1.73213e-09	1.91506e-07
LmxM.20.0030	1062.78	1.27785	0.145632	8.7745	1.71668e-18	1.72927e-15
LmxM.16.1420	2842.38	1.25042	0.176209	7.09622	1.28216e-12	3.41883e-10
LmxM.10.0990	1623.13	1.22025	0.174272	7.00198	2.52362e-12	6.5369e-10
LmxM.16.1460cpartial	527.478	1.20864	0.18892	6.3976	1.5784e-10	2.42538e-08
LmxM.24.1720	2945.83	1.20755	0.162556	7.42856	1.09783e-13	4.14704e-11
LmxM.27.0490	284.954	1.20691	0.214402	5.62921	1.81036e-08	1.5197e-06
LmxM.31.2970	288.886	1.19821	0.180173	6.65034	2.92422e-11	5.64063e-09
LmxM.24.1770	1511.08	1.16202	0.176951	6.56691	5.13702e-11	9.13181e-09
LmxM.17_574236	421.881	1.15984	0.177014	6.55226	5.6674e-11	9.69447e-09
LmxM.28.2780	13235.6	1.13169	0.210357	5.37985	7.45486e-08	5.00635e-06
LmxM.18.1580	1323.72	1.12908	0.146581	7.70274	1.33175e-14	5.48801e-12
LmxM.27.1080	4290.96	1.12205	0.182777	6.13888	8.31061e-10	1.06118e-07
LmxM.07.0025	863.221	1.10461	0.137619	8.02656	1.0024e-15	5.04875e-13
LmxM.21.1040	901.491	1.09916	0.126797	8.6687	4.37077e-18	3.96254e-15
LmxM.14.1110	1531.36	1.09196	0.149791	7.28993	3.10115e-13	9.37168e-11
LmxM.16.1460	1945.13	1.08837	0.149888	7.26124	3.83565e-13	1.12174e-10
LmxM.36.5845	635.138	1.03563	0.125264	8.26759	1.36699e-16	8.26211e-14
LmxM.10.0870	947.501	1.02019	0.200323	5.09275	3.52912e-07	1.96288e-05
LmxM.16.0570	503.219	1.01913	0.192642	5.29026	1.22143e-07	7.68994e-06
LmxM.11.0630	649.762	1.00965	0.185243	5.45043	5.02474e-08	3.53134e-06
LmxM.16.0441	197.004	1	0.168155	5.94689	2.73287e-09	2.88096e-07
LmxM.09.1100	1248.94	0.988749	0.163622	6.04288	1.51384e-09	1.73727e-07
LmxM.17.0500	1768.73	0.986234	0.161191	6.11844	9.44968e-10	1.14228e-07
LmxM.34.3230	2818.14	0.982797	0.220651	4.45408	8.42534e-06	0.000270866
LmxM.24.2110	3791.4	0.98212	0.201336	4.87801	1.07164e-06	4.9068e-05
LmxM.28.2750partial	387.345	0.981313	0.215889	4.54545	5.48172e-06	0.000189329
LmxM.32.1140	804.228	0.977072	0.222778	4.38585	1.15532e-05	0.000339152
LmxM.04.1050	1005.4	0.969865	0.132328	7.32922	2.31494e-13	8.01706e-11
LmxM.36.6480	1682.25	0.963054	0.217402	4.42984	9.4305e-06	0.000293804
LmxM.18.1370	2698.49	0.96172	0.193983	4.95775	7.13142e-07	3.51378e-05
LmxM.10.0500	2159.07	0.958305	0.197337	4.85619	1.19665e-06	5.32078e-05
LmxM.29.2470	1045.36	0.953707	0.170143	5.60533	2.07857e-08	1.69769e-06
LmxM.36.2660	852.642	0.950974	0.210837	4.51047	6.46842e-06	0.000216394
LmxM.15.1207	964.51	0.942517	0.128089	7.35828	1.86294e-13	6.75578e-11
LmxM.30.1890	1636.8	0.940846	0.216119	4.35336	1.34067e-05	0.000382694
LmxM.36.6290	3781.85	0.933888	0.207099	4.50937	6.50195e-06	0.000216716
LmxM.05.1110	5992.71	0.928934	0.221007	4.2032	2.63169e-05	0.000639649
LmxM.32.3070	224.739	0.927709	0.216709	4.28089	1.86147e-05	0.000495569
LmxM.34.1460	928.851	0.920821	0.216256	4.25802	2.06241e-05	0.000534223
LmxM.29.2900	1583.29	0.91688	0.17555	5.2229	1.76141e-07	1.06939e-05
LmxM.34.4560	198.978	0.91645	0.159699	5.7386	9.54639e-09	8.66792e-07
LmxM.02.0610	320.787	0.91105	0.181503	5.01948	5.18106e-07	2.68408e-05
LmxM.31.3310	1845.67	0.908659	0.148272	6.12832	8.88121e-10	1.10297e-07
LmxM.32.1590	1592.87	0.90611	0.168049	5.39195	6.96968e-08	4.71546e-06
LmxM.32.2540	1293.95	0.905447	0.187036	4.84102	1.29172e-06	5.60323e-05
LmxM.05_361535	105.859	0.903494	0.218821	4.12892	3.64472e-05	0.000834991
LmxM.31.1960	788.704	0.9	0.210251	4.28059	1.86399e-05	0.000495569
LmxM.31.3780	444.262	0.89765	0.1633	5.49693	3.86458e-08	2.78065e-06
LmxM.31.2610	1579.66	0.895893	0.198094	4.52257	6.1094e-06	0.000205903
LmxM.29.0090	931.206	0.895247	0.15612	5.73435	9.78886e-09	8.78671e-07
LmxM.34.1100	337.493	0.893868	0.200297	4.46271	8.09286e-06	0.000261103
LmxM.16.1470	3155.13	0.88735	0.151619	5.85248	4.84287e-09	4.77234e-07
LmxM.23.0880	451.122	0.887091	0.142258	6.23581	4.4946e-10	6.26893e-08
LmxM.11_343183	1797.04	0.877653	0.173431	5.06054	4.18076e-07	2.20365e-05
LmxM.34.4760	535.3	0.877057	0.182843	4.79678	1.61234e-06	6.79883e-05
LmxM.25.1470	130.491	0.876772	0.175203	5.00431	5.60611e-07	2.87147e-05
LmxM.16.1460a	64.1821	0.86931	0.220811	3.93689	8.25451e-05	0.0016471
LmxM.21.1480	2449.29	0.863823	0.202159	4.27299	1.92872e-05	0.000508308
LmxM.17.0084	254.52	0.857146	0.212498	4.03367	5.49134e-05	0.00117813
LmxM.36.3540	125.319	0.855793	0.188291	4.54505	5.49234e-06	0.000189329
LmxM.14.1160	3536.25	0.853362	0.193326	4.41411	1.01428e-05	0.00031277
LmxM.21.1568	237.621	0.853134	0.19728	4.32449	1.52886e-05	0.000421297
LmxM.26_53843	89.7102	0.846738	0.226055	3.74572	0.000179877	0.00304248
LmxM.07.0830	859.23	0.845097	0.21754	3.8848	0.000102416	0.00193793
LmxM.28.1370	531.75	0.843837	0.1532	5.50808	3.62759e-08	2.64626e-06
LmxM.27.1540	546.07	0.838372	0.160148	5.23498	1.65001e-07	1.01762e-05
LmxM.08.0470	1218.82	0.834445	0.123663	6.74772	1.50182e-11	3.24179e-09
LmxM.29.1370	149.186	0.830652	0.211039	3.93602	8.28457e-05	0.0016471
LmxM.06.0860	1315.42	0.824341	0.18317	4.50042	6.78203e-06	0.000224401
LmxM.26.1340	3550.53	0.81879	0.191822	4.26849	1.96805e-05	0.000513317
LmxM.23.1580	859.302	0.815727	0.185958	4.38661	1.1513e-05	0.000339152
LmxM.36.3620	1054.56	0.813064	0.145414	5.59139	2.25264e-08	1.82343e-06
LmxM.14.0660	2132.18	0.809958	0.191266	4.23472	2.28838e-05	0.000581134
LmxM.25.1110	1526.68	0.807844	0.159423	5.06731	4.03487e-07	2.17739e-05
LmxM.34.4470	4479.9	0.807064	0.122875	6.56815	5.09438e-11	9.13181e-09
LmxM.25.1170	2423.47	0.806807	0.123088	6.55473	5.57442e-11	9.69447e-09
LmxM.11.0330	341.454	0.806718	0.188143	4.28779	1.80459e-05	0.000485472
LmxM.14.0450	922.644	0.804888	0.120784	6.66384	2.66767e-11	5.32063e-09
LmxM.21.0570	548.197	0.800155	0.120106	6.66209	2.69963e-11	5.32063e-09
LmxM.18.1420	119.363	0.79966	0.221324	3.61307	0.000302591	0.00458744
LmxM.31_1170139	195.836	0.799628	0.198278	4.03287	5.5099e-05	0.00117813
LmxM.34.1355	167.65	0.789591	0.167783	4.70602	2.52603e-06	9.91386e-05
LmxM.21.0440	632.653	0.78888	0.218485	3.61069	0.000305381	0.00461431
LmxM.31.3910	451.411	0.787645	0.130798	6.02187	1.72418e-09	1.91506e-07
LmxM.26.0640	3061.56	0.784007	0.19849	3.94985	7.81986e-05	0.00157544
LmxM.36.5150	794.11	0.781995	0.214252	3.64989	0.000262354	0.00411448
LmxM.32.2640	287.127	0.781324	0.156616	4.98877	6.07634e-07	3.07755e-05
LmxM.29.2130	437.024	0.780274	0.201726	3.868	0.000109733	0.00204532
LmxM.11.0240	718.247	0.777038	0.158459	4.9037	9.40477e-07	4.44082e-05
LmxM.28.1160	935.986	0.775875	0.13898	5.58262	2.36923e-08	1.86828e-06
LmxM.24.0770	1449.17	0.775353	0.190989	4.05968	4.91406e-05	0.00108133
LmxM.27.1810	192.774	0.773469	0.224524	3.44494	0.000571195	0.00738724
LmxM.24.0910	532.033	0.772809	0.142311	5.43043	5.62173e-08	3.89058e-06
LmxM.07.1090	766.455	0.772563	0.214317	3.60477	0.000312424	0.00466826
LmxM.26.2660	642.689	0.772227	0.13836	5.5813	2.38732e-08	1.86828e-06
LmxM.33.1415	776.001	0.769088	0.219638	3.50162	0.000462439	0.00632789
LmxM.25.1180	651.885	0.768495	0.15728	4.88616	1.02823e-06	4.75609e-05
LmxM.33.0380	455.747	0.768065	0.195728	3.92414	8.70402e-05	0.00170733
LmxM.25.0320	338.569	0.76793	0.138251	5.55462	2.78213e-08	2.1019e-06
LmxM.20.0050	312.085	0.765804	0.179175	4.27405	1.91954e-05	0.000507363
LmxM.27.0430	353.088	0.765753	0.174581	4.38624	1.15327e-05	0.000339152
LmxM.32.2700	501.209	0.764457	0.118846	6.43236	1.2564e-10	2.03403e-08
LmxM.36.2360	2325	0.76338	0.217909	3.5032	0.000459698	0.00631458
LmxM.36.0550	467.933	0.762289	0.147952	5.15226	2.57371e-07	1.50537e-05
LmxM.29.1900	159.315	0.761364	0.178917	4.2554	2.08678e-05	0.000538996
LmxM.05.0510	1912.63	0.761033	0.172642	4.40816	1.0425e-05	0.000316098
LmxM.36.1830	466.024	0.756668	0.146932	5.14978	2.60787e-07	1.51558e-05
LmxM.21.1220	986.26	0.755034	0.155895	4.84323	1.27744e-06	5.56791e-05
LmxM.22.0120	223.298	0.75501	0.192003	3.93229	8.41419e-05	0.00166557
LmxM.13.0670	1646.51	0.751811	0.192322	3.90914	9.26267e-05	0.00179435
LmxM.05.0620	487.592	0.748614	0.194742	3.84414	0.000120978	0.00219797
LmxM.23.0960	1312.63	0.746385	0.146353	5.09991	3.39808e-07	1.90167e-05
LmxM.28.0130	254.6	0.745696	0.143688	5.1897	2.10638e-07	1.25634e-05
LmxM.03.0890	1155.94	0.74503	0.170153	4.3786	1.19445e-05	0.000348197
LmxM.27.0930	689.966	0.744036	0.132257	5.62568	1.84774e-08	1.53684e-06
LmxM.28.0390	647.153	0.743884	0.122511	6.07197	1.26347e-09	1.46854e-07
LmxM.24.0850	1960.03	0.74358	0.141513	5.25451	1.48418e-07	9.27969e-06
LmxM.05.1070	561.407	0.741214	0.145921	5.07956	3.78319e-07	2.06617e-05
LmxM.33.2560	560.107	0.74104	0.189687	3.90665	9.35859e-05	0.00180906
LmxM.08_29.1240	983.605	0.740267	0.124745	5.93426	2.95169e-09	3.07586e-07
LmxM.30.3180	1907.32	0.736878	0.170063	4.33296	1.47118e-05	0.000410393
LmxM.31.1910	442.756	0.736632	0.15956	4.61665	3.89989e-06	0.000143725
LmxM.27.0510	531.117	0.731609	0.171408	4.26822	1.97038e-05	0.000513317
LmxM.28.1240	1086.08	0.730817	0.132705	5.50707	3.64861e-08	2.64626e-06
LmxM.19.0310	963.176	0.727109	0.163996	4.4337	9.26302e-06	0.000291592
LmxM.29_26282	210.779	0.724255	0.170679	4.24337	2.20191e-05	0.000563913
LmxM.21.1350	2349.45	0.723008	0.186677	3.87305	0.000107481	0.00201311
LmxM.29.2570	42.3397	0.722894	0.226421	3.1927	0.00140948	0.014824
LmxM.34.1680	325.567	0.721965	0.155154	4.65322	3.26795e-06	0.000123963
LmxM.10.0290	3126.19	0.720832	0.147942	4.87239	1.10259e-06	5.02316e-05
LmxM.13.0690	520.245	0.720331	0.192936	3.73353	0.000188815	0.00314669
LmxM.34.1310	1277.59	0.718459	0.107256	6.69857	2.10475e-11	4.34344e-09
LmxM.15.0281	1208.23	0.718419	0.153377	4.684	2.81336e-06	0.000108536
LmxM.21.1210	586.85	0.715028	0.158989	4.49735	6.88062e-06	0.000226013
LmxM.05.0160	356.718	0.714288	0.151163	4.72527	2.2981e-06	9.17821e-05
LmxM.29.0590	557.029	0.713833	0.148493	4.80718	1.53072e-06	6.48482e-05
LmxM.26.0670	634.447	0.713677	0.145124	4.91771	8.75635e-07	4.185e-05
LmxM.30.2310	3280.99	0.712393	0.215752	3.30191	0.000960288	0.0110904
LmxM.25.2050	621.508	0.709098	0.168647	4.20462	2.61519e-05	0.000637347
LmxM.18_655346	58.8243	0.708549	0.221591	3.19755	0.001386	0.014628
LmxM.36.1450	479.192	0.70798	0.142344	4.97374	6.56736e-07	3.25354e-05
LmxM.23.0690	985.265	0.702801	0.19164	3.66731	0.00024512	0.00389869
LmxM.24.1450	323.94	0.702774	0.179271	3.92018	8.84831e-05	0.00172513
LmxM.32.1070	1467.85	0.701443	0.212148	3.30638	0.000945096	0.0109568
LmxM.16.1060	809.428	0.700612	0.110438	6.34394	2.23957e-10	3.27484e-08
LmxM.18.0020	436.896	0.698343	0.144426	4.83531	1.32937e-06	5.73907e-05
LmxM.15.0440a	49.8753	0.696707	0.197847	3.52145	0.000429201	0.00599109
LmxM.24.1410	913.687	0.696697	0.2019	3.45071	0.00055912	0.00725176
LmxM.12.0640	543.405	0.695987	0.165514	4.205	2.61082e-05	0.000637347
LmxM.29.3330	188.623	0.692418	0.185311	3.73653	0.00018658	0.00312668
LmxM.02.0170	386.266	0.692096	0.186221	3.71653	0.000201976	0.0033293
LmxM.04.1230	2707.26	0.689302	0.119705	5.75836	8.49357e-09	7.93843e-07
LmxM.25.1620	909.954	0.68746	0.139656	4.92253	8.54331e-07	4.11987e-05
LmxM.11.0450	494.717	0.685808	0.160949	4.26102	2.03492e-05	0.000528612
LmxM.34.4550	1157.6	0.684104	0.188296	3.63312	0.000280016	0.00432212
LmxM.26.0330	331.426	0.682262	0.203318	3.35564	0.000791823	0.00953343
LmxM.18.1510	2475.8	0.682094	0.189766	3.59439	0.000325154	0.00478547
LmxM.01.0180	544.546	0.68102	0.188257	3.6175	0.000297464	0.00452485
LmxM.31.0840	855.72	0.67861	0.162345	4.18005	2.91441e-05	0.000693493
LmxM.24.1760	95.817	0.678317	0.202471	3.35019	0.000807558	0.00965874
LmxM.02.0460	3823.65	0.677618	0.227139	2.98327	0.00285185	0.0259848
LmxM.26.1770	169.646	0.677324	0.188354	3.59603	0.000323115	0.00477095
LmxM.26.2380	671.902	0.676033	0.175544	3.85107	0.000117602	0.0021539
LmxM.13.0270	1814.51	0.673152	0.17138	3.92784	8.57111e-05	0.00168559
LmxM.36.4600	104.304	0.671925	0.187542	3.58279	0.000339941	0.00497081
LmxM.28.2880	1513.44	0.671176	0.191246	3.50949	0.000448964	0.00618588
LmxM.11.1100	1951.62	0.67035	0.15605	4.29573	1.74117e-05	0.000471109
LmxM.36.2030	8125.77	0.669802	0.184374	3.63284	0.000280323	0.00432212
LmxM.36.6300	704.019	0.66973	0.195907	3.41861	0.000629425	0.00800332
LmxM.11.0210	1012.19	0.6697	0.161798	4.1391	3.48668e-05	0.000808446
LmxM.15_314945	342.701	0.668397	0.167786	3.98363	6.78704e-05	0.00139844
LmxM.06.0230	578.031	0.666799	0.144801	4.60493	4.12611e-06	0.000150836
LmxM.27.1410	508.724	0.665746	0.147679	4.50807	6.54209e-06	0.000217255
LmxM.04.1090	557.328	0.664704	0.127287	5.22207	1.76934e-07	1.06939e-05
LmxM.27.2270	490.526	0.664539	0.162716	4.08403	4.42612e-05	0.000985926
LmxM.29.0880	2017.4	0.662629	0.184265	3.59607	0.000323057	0.00477095
LmxM.08_29.2800	863.129	0.661124	0.153577	4.30483	1.67114e-05	0.000456343
LmxM.34.4630	1341.1	0.658774	0.114212	5.76801	8.0212e-09	7.57502e-07
LmxM.27.1710	799.001	0.657385	0.16838	3.90417	9.45497e-05	0.00181678
LmxM.30.2750	494.035	0.656273	0.198552	3.3053	0.000948736	0.010985
LmxM.25.2130	1752.7	0.65568	0.156198	4.19774	2.69586e-05	0.000649938
LmxM.20.0630	389.581	0.655381	0.204896	3.1986	0.00138098	0.014592
LmxM.04.0430	1481.66	0.65485	0.208361	3.14286	0.00167307	0.0170619
LmxM.07.0040	119.625	0.654624	0.207	3.16244	0.00156453	0.016155
LmxM.08_29.0760	2119.12	0.651925	0.149869	4.34995	1.36167e-05	0.000386988
LmxM.11.0100	666.832	0.649733	0.147347	4.40956	1.03583e-05	0.000316098
LmxM.04.0940	580.026	0.647641	0.202288	3.20158	0.00136676	0.0145094
LmxM.28.1430	556.344	0.647298	0.184423	3.50986	0.000448336	0.00618588
LmxM.08_29.0850	1173.1	0.64618	0.159962	4.03958	5.35464e-05	0.00116137
LmxM.16.1120	361.023	0.644983	0.169121	3.81374	0.00013688	0.00243325
LmxM.27.1807	4067.98	0.643828	0.198708	3.24008	0.00119497	0.0130999
LmxM.21.1150	712.283	0.643403	0.132521	4.85512	1.20313e-06	5.32078e-05
LmxM.01.0030	631.443	0.642804	0.157316	4.08607	4.38732e-05	0.000979691
LmxM.33.3120	251.16	0.642476	0.202203	3.17738	0.00148614	0.0154334
LmxM.17.0280	733.458	0.641837	0.140525	4.56741	4.93793e-06	0.000173517
LmxM.23.1520	832.312	0.641646	0.163646	3.92095	8.82019e-05	0.00172336
LmxM.19.1130	1079.46	0.640932	0.186649	3.4339	0.000594965	0.00765099
LmxM.29.0600	161.285	0.640261	0.181706	3.52362	0.000425702	0.00597432
LmxM.31.3320	242.946	0.63628	0.209973	3.03029	0.00244321	0.022994
LmxM.23.0950	456.156	0.634701	0.130318	4.8704	1.11372e-06	5.04851e-05
LmxM.12.0400	920.472	0.634074	0.226389	2.80082	0.00509733	0.0403955
LmxM.36.2020	2057.81	0.634034	0.168022	3.77353	0.000160956	0.00276892
LmxM.20.1180	775.565	0.633222	0.210751	3.00461	0.00265924	0.0246007
LmxM.36.1900	676.055	0.632688	0.1799	3.5169	0.000436626	0.00606234
LmxM.33.0190	842.708	0.629447	0.209877	2.99912	0.00270763	0.0248959
LmxM.25_858431	363.675	0.626882	0.176937	3.54296	0.000395657	0.00560473
LmxM.12.0250	1308.02	0.625593	0.177663	3.52124	0.00042954	0.00599109
LmxM.11.1130partial	795.424	0.625384	0.219653	2.84714	0.00441135	0.0359006
LmxM.14.0851	4272.24	0.62356	0.129387	4.81933	1.44044e-06	6.15994e-05
LmxM.21.1567	511.642	0.620632	0.117311	5.29049	1.21987e-07	7.68994e-06
LmxM.29.2520	228.937	0.620237	0.149813	4.14007	3.47196e-05	0.000807098
LmxM.10.1070	387.072	0.619948	0.152012	4.07829	4.5369e-05	0.00100566
LmxM.22.1690a	36.3362	0.618314	0.226731	2.72708	0.0063897	0.0475608
LmxM.15.1545	190.27	0.618125	0.153722	4.02107	5.79351e-05	0.00122149
LmxM.13.1620	968.267	0.617801	0.16503	3.74356	0.000181429	0.00305553
LmxM.29.2370	262.963	0.617479	0.189519	3.25813	0.00112147	0.0125124
LmxM.27.1580	450.293	0.616368	0.224284	2.74815	0.0059932	0.0454681
LmxM.06.0200	689.396	0.616365	0.175198	3.51812	0.000434621	0.00605265
LmxM.31.2560	320.423	0.616181	0.190469	3.23508	0.00121609	0.0132672
LmxM.31.0020	652.175	0.615881	0.197182	3.12342	0.00178761	0.0180876
LmxM.28.1200	2900.92	0.612255	0.1985	3.08441	0.00203956	0.0200985
LmxM.16.1530	1056.29	0.612076	0.151239	4.04707	5.1863e-05	0.00113572
LmxM.34.0360	689.727	0.611448	0.171293	3.56961	0.000357513	0.00517766
LmxM.09.0100	791.896	0.611353	0.119865	5.10036	3.39003e-07	1.90167e-05
LmxM.20.0150	260.99	0.610933	0.220311	2.77305	0.00555337	0.0428849
LmxM.34.1380	2092.11	0.610123	0.154455	3.95017	7.8096e-05	0.00157544
LmxM.25.1780	283.571	0.60933	0.143303	4.25204	2.11835e-05	0.000544049
LmxM.25.2140	926.969	0.60912	0.184094	3.30874	0.000937156	0.0109066
LmxM.23.1710	548.652	0.608877	0.140041	4.34785	1.37481e-05	0.000389501
LmxM.26.1350	313.554	0.607964	0.132297	4.59546	4.31805e-06	0.00015659
LmxM.19.1080	620.706	0.606553	0.178907	3.39033	0.000698077	0.0086223
LmxM.26.0440	451.333	0.606076	0.133945	4.52481	6.0449e-06	0.000205156
LmxM.14.0920	1282.47	0.605773	0.127462	4.7526	2.00822e-06	8.1279e-05
LmxM.25.0980	1907.38	0.605118	0.154622	3.91354	9.09546e-05	0.00176573
LmxM.17.0870	916.386	0.604152	0.130555	4.62755	3.70015e-06	0.000137482
LmxM.16_435087	383.841	0.602514	0.135805	4.4366	9.13919e-06	0.000289706
LmxM.36.0210	754.404	0.601008	0.139195	4.31774	1.57634e-05	0.000431755
LmxM.36.3100	1802.12	0.600834	0.184327	3.2596	0.00111568	0.012472
LmxM.17.0570	364.89	0.599317	0.138092	4.33999	1.42488e-05	0.000401179
LmxM.18.1300	882.867	0.596965	0.196957	3.03094	0.00243792	0.022994
LmxM.21.1000	630.099	0.596077	0.121891	4.89024	1.00712e-06	4.68234e-05
LmxM.32.2270	671.08	0.594899	0.192187	3.09542	0.00196537	0.019452
LmxM.25.0730	927.259	0.594508	0.170565	3.48553	0.00049117	0.00655809
LmxM.18.1220	762.836	0.5939	0.131274	4.52412	6.06461e-06	0.000205156
LmxM.31.1940	347.89	0.593396	0.173973	3.41084	0.000647627	0.00816604
LmxM.29.3090	1306.96	0.592127	0.204413	2.89672	0.00377084	0.0315956
LmxM.29.1050	381.277	0.589853	0.182563	3.23096	0.00123377	0.0134117
LmxM.34.4850	518.988	0.588861	0.130059	4.52766	5.96411e-06	0.000203273
LmxM.31.3790	612.553	0.588691	0.163474	3.60112	0.000316849	0.00471683
LmxM.32.2835	4311.46	0.587797	0.132531	4.43518	9.19946e-06	0.0002906
LmxM.21.1190	271.232	0.586927	0.152003	3.86128	0.000112795	0.00208268
LmxM.18.1140	282.742	0.586899	0.157864	3.71774	0.000201011	0.00331942
LmxM.07.0430	606.754	0.585627	0.125511	4.66596	3.07184e-06	0.000117014
LmxM.06_9341	558.121	0.585573	0.140657	4.16312	3.13931e-05	0.000737331
LmxM.31.3010	1982.33	0.585206	0.191038	3.0633	0.00218914	0.0212948
LmxM.28.1070	777.446	0.585058	0.139033	4.20806	2.57577e-05	0.000631132
LmxM.06.0650	1435.27	0.584513	0.150937	3.87257	0.000107695	0.00201311
LmxM.23_240210	749.033	0.584224	0.192661	3.03239	0.00242623	0.0229557
LmxM.19.1110	270.746	0.583985	0.153737	3.7986	0.000145514	0.00256162
LmxM.14.1320	812.967	0.580882	0.173374	3.35046	0.000806776	0.00965874
LmxM.15.1490	365.75	0.579739	0.170555	3.39914	0.000675989	0.00840674
LmxM.08_29.0510	1868.41	0.579671	0.162807	3.56047	0.000370188	0.00531033
LmxM.08.0360	589.239	0.579022	0.168776	3.43071	0.000602013	0.00771974
LmxM.28.0810	431.228	0.578792	0.177518	3.26047	0.00111226	0.0124491
LmxM.20_1070775	380.364	0.578501	0.164251	3.52206	0.00042821	0.00599109
LmxM.16.1430	2173.05	0.577222	0.126227	4.57287	4.81085e-06	0.000169709
LmxM.36.1750	1775.87	0.576372	0.146314	3.93928	8.17248e-05	0.0016392
LmxM.20.1690	741.206	0.574931	0.130786	4.39598	1.10274e-05	0.00033104
LmxM.28.2040	257.882	0.573828	0.159383	3.60031	0.000317843	0.00472387
LmxM.33.3490	422.522	0.572226	0.167284	3.42069	0.000624623	0.00795342
LmxM.26.1040	1117.87	0.571825	0.187733	3.04595	0.00231947	0.0222423
LmxM.06.0910	424.677	0.571187	0.154321	3.7013	0.000214496	0.00349752
LmxM.19.0030	6477.42	0.571052	0.179972	3.17301	0.00150865	0.0156314
LmxM.28.0890	1699.78	0.570803	0.141931	4.0217	5.77785e-05	0.00122102
LmxM.14.0150	244.945	0.570583	0.182092	3.13349	0.0017274	0.0175567
LmxM.10.0850	1236.25	0.56991	0.140365	4.06019	4.90329e-05	0.00108133
LmxM.36.0020	4067.23	0.569096	0.152743	3.72583	0.000194675	0.00323246
LmxM.33.0840	1064.03	0.568746	0.164106	3.46572	0.000528816	0.00697853
LmxM.06.1050	1299.11	0.568622	0.13408	4.24092	2.22608e-05	0.000568497
LmxM.33.4290	614.744	0.568553	0.12585	4.51771	6.2513e-06	0.000209905
LmxM.04.1200	122.785	0.568271	0.179377	3.16803	0.00153473	0.0158653
LmxM.28.0520	515.278	0.566682	0.172021	3.29426	0.000986825	0.0113391
LmxM.34.4125	196.952	0.565593	0.200536	2.82041	0.00479618	0.0384798
LmxM.31.1830	457.078	0.565333	0.190016	2.97519	0.00292805	0.0263612
LmxM.26.0880	4630.93	0.564809	0.17184	3.28684	0.00101319	0.011598
LmxM.02.0390	295.389	0.564547	0.157623	3.58163	0.000341458	0.00497694
LmxM.07.1080	691.674	0.56177	0.191752	2.92968	0.00339313	0.0295233
LmxM.03.0150	851.004	0.561708	0.152013	3.69513	0.000219776	0.00355168
LmxM.04.0710	755.38	0.560812	0.139059	4.03292	5.50888e-05	0.00117813
LmxM.27.0500	372.117	0.560359	0.194147	2.88627	0.00389839	0.0324544
LmxM.30_26957	266.708	0.556987	0.171176	3.25388	0.00113842	0.0126637
LmxM.06.0250	954.387	0.555758	0.136002	4.08639	4.38142e-05	0.000979691
LmxM.32.3060	680.259	0.555735	0.14273	3.8936	9.87675e-05	0.00188712
LmxM.13.1470	2258.67	0.554936	0.135929	4.08253	4.45482e-05	0.000989886
LmxM.32.0510	457.355	0.554589	0.14085	3.93745	8.23515e-05	0.0016471
LmxM.23.1170	222.773	0.552441	0.171148	3.22786	0.00124722	0.0134932
LmxM.29.0120	1532.5	0.552313	0.177666	3.10872	0.00187901	0.0187405
LmxM.31.2320	790.338	0.55083	0.155023	3.55322	0.00038054	0.00542449
LmxM.33.0690	1685.52	0.549135	0.151332	3.62867	0.000284885	0.00437016
LmxM.25.1010	483.309	0.547962	0.180365	3.03808	0.00238092	0.0226976
LmxM.36.2500	552.77	0.54701	0.12566	4.35309	1.34234e-05	0.000382694
LmxM.25.0820	768.128	0.544313	0.165971	3.27958	0.00103963	0.0118391
LmxM.28.2420	1083.8	0.543607	0.185956	2.92331	0.00346335	0.0298751
LmxM.30.2290	356.387	0.543382	0.19785	2.74643	0.00602477	0.0456312
LmxM.27.1090	522.416	0.542366	0.157596	3.4415	0.000578489	0.00745999
LmxM.08.0600	236.378	0.542195	0.182294	2.9743	0.00293662	0.0263859
LmxM.32.0650	1292.38	0.542013	0.123231	4.39834	1.09082e-05	0.000329647
LmxM.33.2970	178.45	0.539799	0.167095	3.2305	0.00123573	0.0134169
LmxM.09.0990	2029.75	0.53914	0.157854	3.41543	0.000636823	0.00805221
LmxM.34.0340	688.564	0.539018	0.134621	4.00396	6.2292e-05	0.00129363
LmxM.05.0400	826.991	0.538648	0.163317	3.29817	0.000973164	0.0112106
LmxM.30.1070	1311.84	0.53823	0.140594	3.82824	0.000129062	0.00231699
LmxM.08_29.2140	944.241	0.536812	0.163701	3.27922	0.00104093	0.0118391
LmxM.29.0030	418.68	0.535325	0.137516	3.89283	9.9081e-05	0.00188712
LmxM.22.0300	1160.33	0.535288	0.150377	3.55964	0.000371361	0.00531299
LmxM.23.0225	609.937	0.534541	0.148115	3.60896	0.000307433	0.00462219
LmxM.25.0920	519.512	0.533405	0.189691	2.81197	0.00492391	0.0392959
LmxM.19.1310	295.881	0.532128	0.153525	3.46606	0.000528148	0.00697853
LmxM.21.1090	1347.97	0.531665	0.155611	3.41662	0.000634043	0.00802826
LmxM.23_78483	579.667	0.529063	0.19181	2.75826	0.00581099	0.0443082
LmxM.23.0360	2552.54	0.528596	0.177704	2.97459	0.00293383	0.0263859
LmxM.01.0220	329.166	0.527631	0.173566	3.03995	0.00236617	0.0225808
LmxM.32.1200	654.805	0.527146	0.156092	3.37715	0.000732419	0.00893689
LmxM.21.0125	396.011	0.526771	0.126255	4.17228	3.01566e-05	0.000713836
LmxM.24.2220	407.002	0.526584	0.146084	3.60466	0.000312556	0.00466826
LmxM.06.1270	572.343	0.524944	0.17923	2.92889	0.00340174	0.0295404
LmxM.15.0275	1708.1	0.523504	0.143768	3.64132	0.000271244	0.00421079
LmxM.27.1560a	192.107	0.523412	0.189747	2.75848	0.00580714	0.0443082
LmxM.08_29.0780	1401.84	0.521715	0.190999	2.7315	0.00630464	0.0470822
LmxM.32.0740	295.024	0.521587	0.167862	3.10723	0.00188848	0.0188142
LmxM.15.1030	432.295	0.520736	0.167372	3.11124	0.00186301	0.0186425
LmxM.03.0090	437.627	0.518819	0.164286	3.15803	0.00158839	0.0163269
LmxM.08_29.1730	1927.59	0.518564	0.138813	3.7357	0.000187193	0.00313076
LmxM.29.3480	626.888	0.518522	0.184818	2.80558	0.00502254	0.0399074
LmxM.21.0825	2106.58	0.517659	0.128433	4.03057	5.56411e-05	0.00118692
LmxM.22.0850	1060.34	0.51734	0.108281	4.77773	1.77281e-06	7.44089e-05
LmxM.18.1380	1939.72	0.51703	0.16506	3.13238	0.00173398	0.0176038
LmxM.36.0380	256.395	0.516088	0.149976	3.44113	0.000579289	0.00745999
LmxM.28.2010	347.532	0.515028	0.146114	3.52483	0.000423753	0.00595619
LmxM.33.4600	480.272	0.514543	0.151446	3.39754	0.000679937	0.00843271
LmxM.04.1120	617.917	0.51352	0.135102	3.80098	0.000144126	0.00254707
LmxM.34.5150	483.215	0.512059	0.186898	2.73978	0.0061481	0.0462946
LmxM.09.1200	374.708	0.511571	0.170746	2.99609	0.00273468	0.0250937
LmxM.20.0040	158.936	0.511136	0.181683	2.81333	0.00490309	0.0391643
LmxM.34.4280	384.848	0.510283	0.154166	3.30995	0.000933134	0.0108794
LmxM.23.0990	1460.87	0.509114	0.151858	3.35256	0.000800675	0.00960174
LmxM.14.0320	1154.76	0.508846	0.177633	2.86459	0.00417546	0.0343198
LmxM.34.0520	12.1767	0.508455	0.18566	2.73863	0.00616962	0.0463796
LmxM.29.1220	390.691	0.507856	0.173126	2.93345	0.00335215	0.029278
LmxM.16.1190	2158.25	0.507531	0.176215	2.88017	0.00397458	0.0329675
LmxM.02.0250	570.152	0.506713	0.15212	3.33101	0.000865326	0.0102016
LmxM.36.5820	524.276	0.505538	0.141914	3.56229	0.000367635	0.00529044
LmxM.05.0050	377.662	0.505122	0.125404	4.02795	5.6266e-05	0.00119463
LmxM.02.0100	1042.59	0.504589	0.117994	4.2764	1.89938e-05	0.000503502
LmxM.28.0835	569.38	0.504451	0.135789	3.71497	0.000203224	0.0033364
LmxM.30.1050	1205.35	0.503614	0.17027	2.95773	0.00309913	0.0275316
LmxM.27.0090	1371.6	0.502964	0.143289	3.51014	0.000447867	0.00618588
LmxM.36.3220	278.413	0.501597	0.161177	3.11208	0.00185773	0.0186308
LmxM.01.0270	443.755	0.501188	0.165578	3.0269	0.00247078	0.0231885
LmxM.24.1400	304.673	0.500646	0.174127	2.87518	0.00403798	0.0334323
LmxM.31.3270	1482.19	0.500467	0.0969695	5.16107	2.4554e-07	1.4455e-05
LmxM.30.0130	640.42	0.500058	0.162514	3.07702	0.00209081	0.0204922
LmxM.26.2430	295.367	0.498887	0.136474	3.65556	0.000256622	0.00403912
LmxM.32.3240	1859.38	0.497985	0.148186	3.36054	0.000777897	0.00941577
LmxM.18.1410	581.436	0.496693	0.174069	2.85343	0.00432495	0.0353485
LmxM.05.1090	345.877	0.496346	0.170534	2.91054	0.00360807	0.0307344
LmxM.24.0210	354.538	0.496198	0.165276	3.00224	0.00268001	0.0247157
LmxM.17.0640	873.153	0.49606	0.130588	3.79866	0.000145478	0.00256162
LmxM.16.0600	7798.21	0.495787	0.16979	2.92001	0.00350024	0.0300503
LmxM.29.2750	271.55	0.495326	0.143328	3.4559	0.000548469	0.00717521
LmxM.32.1250	138.442	0.495111	0.16015	3.09155	0.00199117	0.0196859
LmxM.36.2320	498.043	0.494789	0.173677	2.84889	0.00438716	0.035768
LmxM.34.0900	935.881	0.494399	0.101865	4.85346	1.21327e-06	5.33956e-05
LmxM.36.0440	1047.75	0.494032	0.1512	3.2674	0.00108541	0.0122124
LmxM.14.1390	387.5	0.493625	0.164518	3.00043	0.00269597	0.0248139
LmxM.34.0840	901.865	0.493561	0.170478	2.89516	0.0037897	0.0317243
LmxM.34.3250	133.773	0.493213	0.169672	2.90686	0.00365081	0.0309619
LmxM.20.1380	1095.35	0.492563	0.145604	3.38289	0.000717265	0.00881128
LmxM.04.0610	322.013	0.491853	0.162668	3.02366	0.00249738	0.0233897
LmxM.08_29.0480partial	203.062	0.490259	0.172562	2.84106	0.0044964	0.0364611
LmxM.08.1140	788.289	0.489393	0.122627	3.99092	6.58174e-05	0.00136233
LmxM.24.1800	290.502	0.489342	0.17465	2.80183	0.0050813	0.0403037
LmxM.24.0160	332.826	0.488915	0.161355	3.03007	0.00244498	0.022994
LmxM.29.2690	539.381	0.488666	0.167025	2.92571	0.00343674	0.0297568
LmxM.18.0090	1175.76	0.487779	0.163167	2.98945	0.00279481	0.0255421
LmxM.18_473683	1015.34	0.487643	0.179272	2.72013	0.00652553	0.0482155
LmxM.29.2150	512.457	0.485276	0.150254	3.2297	0.00123918	0.0134383
LmxM.18.1360	624.423	0.485035	0.1342	3.61427	0.000301198	0.00457397
LmxM.28.1150	1092.34	0.484795	0.169912	2.85322	0.00432791	0.0353485
LmxM.09.0220	1460.02	0.483972	0.120496	4.0165	5.90701e-05	0.00124253
LmxM.14_437441	1666.43	0.482713	0.115548	4.17759	2.94613e-05	0.000699205
LmxM.15.0120	469.957	0.482372	0.120179	4.01377	5.97577e-05	0.00125408
LmxM.16.1650	492.032	0.481031	0.171338	2.8075	0.00499285	0.0397411
LmxM.33.3700	510.916	0.4806	0.163436	2.94059	0.00327586	0.0287224
LmxM.08_29.0840	886.14	0.479098	0.124601	3.84504	0.000120532	0.00219427
LmxM.36.2580	1022.73	0.47799	0.159536	2.99613	0.00273434	0.0250937
LmxM.21.0490	1454.25	0.47755	0.151036	3.16183	0.00156782	0.0161705
LmxM.36.6820	338.363	0.476124	0.137472	3.46343	0.000533337	0.00702795
LmxM.34.0020	411.675	0.475265	0.146204	3.25071	0.00115118	0.0127275
LmxM.36.1810	610.109	0.475122	0.146067	3.25277	0.00114285	0.0126819
LmxM.21.1555	1869.37	0.473233	0.153474	3.08348	0.00204598	0.020118
LmxM.22.1290	1296.22	0.471916	0.126997	3.71596	0.000202431	0.00333074
LmxM.02.0350	499.292	0.471212	0.165029	2.85532	0.00429928	0.0351781
LmxM.36.5920	549.725	0.469883	0.128494	3.65684	0.000255339	0.00403293
LmxM.27.0380	1095.75	0.469818	0.13465	3.48918	0.000484513	0.00650755
LmxM.15.0440	479.244	0.469793	0.153555	3.05945	0.00221741	0.0215236
LmxM.30.2320	694.82	0.468645	0.160406	2.92162	0.00348219	0.0299805
LmxM.06.0430	1005.31	0.46862	0.168814	2.77595	0.00550404	0.0426493
LmxM.02.0090	309.513	0.468616	0.145888	3.21216	0.00131741	0.0140845
LmxM.36.0780	546.447	0.467833	0.149909	3.12079	0.00180368	0.0182096
LmxM.26.2710	707.341	0.466758	0.161426	2.89146	0.00383458	0.0320704
LmxM.28.1790	422.65	0.466333	0.166538	2.80017	0.00510759	0.0404323
LmxM.27.2090	851.072	0.466128	0.122996	3.78979	0.000150778	0.00263395
LmxM.23.1650	777.412	0.465409	0.168042	2.76961	0.00561239	0.0431568
LmxM.11_29705	439.138	0.465348	0.143034	3.2534	0.00114032	0.0126693
LmxM.36.1600	670.633	0.465005	0.144594	3.21594	0.00130017	0.0139495
LmxM.15.0870	605.67	0.464737	0.128867	3.60633	0.000310561	0.0046615
LmxM.25.2010	2364.97	0.464568	0.158214	2.93633	0.00332118	0.0290636
LmxM.14.1190	560.886	0.463988	0.133152	3.48465	0.000492779	0.00656991
LmxM.22.1640	1177.66	0.463217	0.140427	3.29865	0.000971519	0.0112058
LmxM.14.0370	1418.59	0.462744	0.15667	2.95362	0.0031407	0.0277791
LmxM.13.0080	1303.95	0.461464	0.119999	3.84557	0.000120275	0.00219399
LmxM.30.0150	396.794	0.461004	0.167661	2.74962	0.00596651	0.0453035
LmxM.18.1210	946.174	0.460379	0.162264	2.83722	0.00455078	0.0367726
LmxM.27.0920	1714.39	0.460125	0.147484	3.11982	0.00180959	0.0182286
LmxM.17.0780	1674.98	0.457935	0.0943066	4.85581	1.19893e-06	5.32078e-05
LmxM.30.2600	2550.16	0.45683	0.168772	2.70679	0.0067937	0.0499123
LmxM.04.1080	573.889	0.45647	0.16477	2.77035	0.00559966	0.0430955
LmxM.36.1650	1052.09	0.455471	0.143528	3.17339	0.00150669	0.0156289
LmxM.34.1160	925.434	0.455407	0.130163	3.49873	0.000467472	0.00637309
LmxM.27.2330	625.212	0.453277	0.123196	3.67932	0.000233854	0.00373261
LmxM.07.1110	625.442	0.452896	0.156136	2.90064	0.003724	0.0313367
LmxM.17.0690	392.3	0.45235	0.130229	3.47349	0.000513743	0.00682931
LmxM.11.0720	1977.43	0.452121	0.102554	4.40861	1.04036e-05	0.000316098
LmxM.09.0940	673.676	0.451136	0.128386	3.51389	0.00044159	0.00612149
LmxM.25.1410	367.141	0.451124	0.138467	3.25799	0.00112206	0.0125124
LmxM.31_1028437	662.941	0.450866	0.156092	2.88846	0.00387133	0.0322884
LmxM.36.0180	7473.44	0.449022	0.138067	3.25221	0.0011451	0.0126913
LmxM.23.1410	1332.06	0.44866	0.132316	3.39084	0.000696797	0.00861823
LmxM.23.1330	1401.64	0.44806	0.153176	2.92513	0.00344307	0.0297568
LmxM.19.0550	1469	0.447443	0.125703	3.55951	0.000371546	0.00531299
LmxM.01.0470	773.494	0.445766	0.139743	3.1899	0.0014232	0.0148993
LmxM.08.0890	494.435	0.444979	0.132237	3.365	0.000765427	0.00927722
LmxM.15.0170	373.676	0.444839	0.152862	2.91006	0.00361357	0.0307344
LmxM.36.4170	2894	0.444664	0.117132	3.79627	0.000146888	0.0025758
LmxM.01.0210	851.397	0.444391	0.151878	2.92597	0.00343379	0.0297568
LmxM.16.0880	442.819	0.442951	0.159141	2.78339	0.00537937	0.0419341
LmxM.34.1570	555.726	0.442362	0.120863	3.66002	0.000252197	0.00399026
LmxM.31.0210	956.965	0.442073	0.155358	2.84551	0.00443402	0.0360204
LmxM.34.4820	581.2	0.441623	0.134997	3.27135	0.00107034	0.0121019
LmxM.09.0110	454.252	0.43968	0.161508	2.72233	0.00648227	0.0480323
LmxM.04.1000	729.484	0.439051	0.150309	2.92098	0.00348928	0.0300131
LmxM.21.0300	300.669	0.438224	0.161786	2.70866	0.00675546	0.0496715
LmxM.08_29.0390	227.23	0.436791	0.148432	2.9427	0.00325366	0.0286318
LmxM.21.1790	1375.22	0.436395	0.151889	2.87311	0.00406448	0.033621
LmxM.16.1050	794.622	0.436306	0.154367	2.82643	0.00470704	0.0378652
LmxM.05.0190	379.51	0.436252	0.148733	2.93312	0.00335574	0.0292812
LmxM.22.1110	2088.95	0.43478	0.157847	2.75445	0.00587914	0.0447525
LmxM.28.0510	278.857	0.434496	0.153709	2.82674	0.00470243	0.0378616
LmxM.21.1020	555.685	0.433788	0.131061	3.3098	0.000933613	0.0108794
LmxM.11.0570	566.907	0.433671	0.146248	2.96531	0.00302376	0.0270083
LmxM.25.2220	576.679	0.433622	0.149112	2.90803	0.00363718	0.0308751
LmxM.36.5810	258.359	0.432806	0.155234	2.78809	0.00530204	0.0414739
LmxM.11.0475	299.358	0.432105	0.15332	2.81832	0.00482762	0.0386472
LmxM.36.5340	531.56	0.431967	0.140136	3.08248	0.00205284	0.0201636
LmxM.12.0867	453.768	0.431595	0.154518	2.79317	0.00521948	0.0410406
LmxM.28.0210	1036.01	0.430661	0.122869	3.50504	0.000456534	0.00628063
LmxM.04.0460	1095.87	0.430462	0.146959	2.92914	0.00339906	0.0295404
LmxM.36.4460	980.368	0.429778	0.142806	3.00952	0.00261662	0.0242311
LmxM.28.2385	618.834	0.428925	0.125062	3.42969	0.000604262	0.00772671
LmxM.23.0200	4296.94	0.427739	0.153347	2.78935	0.00528132	0.0413832
LmxM.14.0310	973.834	0.426092	0.127229	3.34902	0.000810986	0.00968696
LmxM.33.2340	1694.61	0.425904	0.153569	2.77337	0.00554788	0.042879
LmxM.26.1020	1356.97	0.425866	0.144523	2.9467	0.00321186	0.0283256
LmxM.36.6590	375.145	0.425699	0.131149	3.24593	0.00117068	0.012896
LmxM.07.0200	513.754	0.424319	0.143399	2.959	0.00308638	0.0274594
LmxM.20_2177943	1009.53	0.424144	0.134712	3.14853	0.00164092	0.0168097
LmxM.23.0410	1399.75	0.423918	0.134226	3.15824	0.00158726	0.0163269
LmxM.06.0330	752.278	0.42341	0.114459	3.69923	0.000216257	0.00351924
LmxM.26.1240	2252.37	0.422263	0.141597	2.98214	0.00286238	0.0260285
LmxM.04.1100	469.745	0.421485	0.128844	3.2713	0.00107056	0.0121019
LmxM.14.1260	576.587	0.421244	0.148471	2.83721	0.00455095	0.0367726
LmxM.14.0350	663.909	0.42101	0.150506	2.7973	0.00515322	0.0407316
LmxM.30.3110	1210.23	0.420224	0.125192	3.35665	0.000788936	0.0095168
LmxM.29.1000	369.997	0.419553	0.141871	2.95729	0.0031036	0.0275316
LmxM.23.1720	463.574	0.419115	0.13819	3.03288	0.00242231	0.0229474
LmxM.10.0740	785.874	0.418338	0.151171	2.76731	0.00565203	0.0434248
LmxM.32.2510	631.71	0.41763	0.127555	3.27413	0.00105988	0.0120111
LmxM.30.2020	1557.24	0.417562	0.122639	3.40481	0.000662109	0.00827094
LmxM.29.2890	416.783	0.41522	0.121512	3.4171	0.000632922	0.00802528
LmxM.27.2000	1225.44	0.413496	0.149024	2.7747	0.00552525	0.0427452
LmxM.29.1590	575.211	0.412456	0.132386	3.11555	0.00183602	0.0184538
LmxM.16.0660	414.629	0.412316	0.139285	2.96023	0.00307412	0.0274041
LmxM.25.2120	991.822	0.411696	0.135312	3.04257	0.00234571	0.0224327
LmxM.26.1920	541.243	0.410996	0.131351	3.129	0.00175404	0.0177876
LmxM.10_173304	446.899	0.410916	0.135937	3.02285	0.00250405	0.023428
LmxM.20.1500	562.027	0.410725	0.136192	3.01579	0.00256308	0.0238571
LmxM.32.2340	2159.56	0.409713	0.121163	3.38151	0.000720891	0.00883189
LmxM.14.1380	435.417	0.409657	0.149261	2.74457	0.00605905	0.0458143
LmxM.24.1970	468.415	0.409574	0.147784	2.77144	0.00558085	0.0429872
LmxM.32.0420	602.831	0.40848	0.140123	2.91516	0.00355507	0.0304346
LmxM.06.0110	1644.97	0.407455	0.13661	2.98263	0.00285788	0.0260136
LmxM.30.3090	1610.06	0.403981	0.133718	3.02115	0.0025182	0.0235119
LmxM.26.0320	784.112	0.403322	0.125944	3.20238	0.00136295	0.014486
LmxM.12.1130	1098.42	0.40273	0.11091	3.63113	0.000282179	0.00434335
LmxM.34.2220	4676.01	0.402111	0.102998	3.90407	9.45866e-05	0.00181678
LmxM.22.0470	948.697	0.399799	0.114468	3.49266	0.000478229	0.00645182
LmxM.24.0760	787.464	0.39853	0.12703	3.13729	0.00170518	0.0173699
LmxM.25.0590	1491.11	0.398411	0.130655	3.04934	0.00229347	0.0220962
LmxM.07.0715	761.431	0.398237	0.12497	3.18667	0.00143923	0.015015
LmxM.16.1310	1051.86	0.396551	0.137334	2.88748	0.00388336	0.0323589
LmxM.15.1450	824.034	0.396135	0.116339	3.40502	0.000661597	0.00827094
LmxM.34.1950	362.804	0.395937	0.131098	3.02016	0.00252639	0.023564
LmxM.32_771483	729.976	0.39556	0.113169	3.4953	0.000473536	0.00639803
LmxM.08_29.0020	1274.7	0.395024	0.11799	3.34793	0.000814167	0.00971216
LmxM.05.0260	347.646	0.394838	0.140428	2.81168	0.00492834	0.0392967
LmxM.01.0170	613.036	0.392842	0.139255	2.82103	0.004787	0.0384402
LmxM.05.0830	934.854	0.392801	0.122507	3.20634	0.00134435	0.0143555
LmxM.36.3990	672.273	0.391691	0.1154	3.39421	0.000688274	0.00852445
LmxM.28.2570	887.866	0.390156	0.132144	2.95249	0.00315221	0.0278537
LmxM.21.1800	846.422	0.38396	0.12959	2.96289	0.00304767	0.0271951
LmxM.33.2650	765.978	0.383197	0.128999	2.97056	0.00297262	0.0266803
LmxM.28.1810	993.787	0.382043	0.131718	2.90046	0.00372612	0.0313367
LmxM.01.0340	343.478	0.381061	0.136095	2.79996	0.00511089	0.0404323
LmxM.26.0660	1114.15	0.381042	0.133435	2.85563	0.00429515	0.035176
LmxM.26.0900	701.12	0.380219	0.134299	2.83113	0.00463834	0.0374121
LmxM.29.0230	486.241	0.378324	0.119687	3.16095	0.00157255	0.0162009
LmxM.33.3690	1017.62	0.377526	0.137425	2.74714	0.00601167	0.0455701
LmxM.18.0150	423.616	0.377506	0.121375	3.11025	0.00186932	0.0186643
LmxM.14.1010	635.712	0.375831	0.135451	2.77467	0.00552585	0.0427452
LmxM.25.2290	312.847	0.375039	0.137256	2.7324	0.00628751	0.0469931
LmxM.24.0200	503.556	0.374761	0.131025	2.86023	0.00423336	0.0347327
LmxM.02.0310	412.115	0.374575	0.134259	2.78994	0.00527181	0.0413445
LmxM.34.3730	469.588	0.374284	0.135283	2.76667	0.00566321	0.0434739
LmxM.32.1680	1032.54	0.373052	0.136298	2.73703	0.00619968	0.0465669
LmxM.34.0350	822.68	0.369951	0.126549	2.92339	0.00346247	0.0298751
LmxM.26.0870	649.66	0.368813	0.122858	3.00195	0.00268258	0.0247157
LmxM.17.0420	482.71	0.364259	0.131098	2.77852	0.00546079	0.0424229
LmxM.02.0120	1368	0.364091	0.133628	2.72467	0.00643666	0.0478318
LmxM.13.0640	1947.61	0.362742	0.106705	3.39947	0.000675168	0.00840674
LmxM.31.3070	420.263	0.362443	0.133713	2.71061	0.00671596	0.0494212
LmxM.25.1650	619.613	0.359703	0.131882	2.72746	0.00638235	0.0475451
LmxM.15.1440	870.205	0.357216	0.1214	2.94247	0.00325606	0.0286318
LmxM.07.1000	2014.24	0.356976	0.129775	2.75072	0.00594649	0.0452272
LmxM.13.0600	422.767	0.35635	0.120499	2.95729	0.00310351	0.0275316
LmxM.19.0710	1780.26	0.352108	0.115996	3.03551	0.00240125	0.0227982
LmxM.16.1580	717.616	0.350587	0.124602	2.81366	0.00489808	0.0391587
LmxM.25.1320	878.957	0.350136	0.115549	3.0302	0.00244393	0.022994
LmxM.09.1120	949.57	0.349569	0.120379	2.9039	0.00368549	0.0311395
LmxM.08_29.1870	1010.41	0.348071	0.104196	3.34055	0.000836114	0.00990938
LmxM.16.0730	2048.67	0.344318	0.126557	2.72065	0.0065153	0.0481792
LmxM.19.1365	626.607	0.341736	0.123789	2.76063	0.00576902	0.0440623
LmxM.08.0190	838.823	0.340747	0.11662	2.92186	0.00347943	0.0299805
LmxM.13.0430	834.702	0.330838	0.111937	2.95556	0.00312101	0.0276319
LmxM.24.0420	931.124	0.329784	0.10937	3.01531	0.00256716	0.0238706
LmxM.28.1490	1999.02	0.324085	0.118684	2.73066	0.00632086	0.0471645
LmxM.14_575306	628.952	0.323165	0.108195	2.98687	0.00281854	0.0257071
LmxM.26.2030	786.831	0.312457	0.113914	2.74291	0.0060897	0.0460077
LmxM.26.0690	694.265	0.311512	0.107966	2.88529	0.00391049	0.0325253
LmxM.16.0540	1097.31	0.282567	0.103029	2.74259	0.00609563	0.0460125
LmxM.08_29.0820	6561.41	-0.278929	0.100035	-2.7883	0.00529849	0.0414739
LmxM.08_29.1260	896.683	-0.294677	0.107508	-2.74097	0.00612583	0.0461652
LmxM.16.0400	1059.51	-0.312552	0.108459	-2.88177	0.00395454	0.0328314
LmxM.28_65129	996.861	-0.316276	0.107997	-2.92856	0.00340532	0.0295432
LmxM.25_6182	1195.12	-0.329612	0.120895	-2.72644	0.00640219	0.0476147
LmxM.14.1170	722.727	-0.334659	0.117799	-2.84093	0.00449828	0.0364611
LmxM.20_36.6470	737.025	-0.340879	0.121405	-2.80778	0.00498836	0.0397403
LmxM.28.1760	867.563	-0.34446	0.105385	-3.26859	0.00108084	0.0121877
LmxM.36.2190	808.381	-0.347508	0.11386	-3.05207	0.00227272	0.021943
LmxM.36.4900	639.985	-0.351328	0.123673	-2.84078	0.00450033	0.0364611
LmxM.27.0730	738.186	-0.352389	0.125016	-2.81875	0.00482117	0.0386461
LmxM.34.4700	988.628	-0.353899	0.13036	-2.71479	0.00663183	0.0489212
LmxM.31.0200	513.259	-0.35463	0.121864	-2.91004	0.00361382	0.0307344
LmxM.03.0950	1831.32	-0.358304	0.120283	-2.97883	0.00289348	0.0262323
LmxM.18.0080	768.733	-0.35892	0.130724	-2.74563	0.00603947	0.0457044
LmxM.34.1730	1428.96	-0.359196	0.116755	-3.0765	0.00209444	0.0205056
LmxM.34.4520	525.232	-0.35971	0.122366	-2.93963	0.00328603	0.0287838
LmxM.36.0610	785.694	-0.362537	0.124412	-2.91399	0.00356836	0.0304948
LmxM.33.0660	998.649	-0.363758	0.122649	-2.96585	0.00301849	0.0270083
LmxM.15.0640	797.297	-0.364494	0.120943	-3.01377	0.00258025	0.0239677
LmxM.28.0580	1271.48	-0.366164	0.112953	-3.24174	0.00118804	0.0130396
LmxM.08_29.2490	706.51	-0.366349	0.112332	-3.26131	0.001109	0.012428
LmxM.13.1500	1094.96	-0.36737	0.102185	-3.59513	0.00032423	0.00477963
LmxM.24.0950	422.179	-0.368433	0.131971	-2.79178	0.00524188	0.0411657
LmxM.26.2630	845.008	-0.369235	0.108448	-3.40471	0.000662332	0.00827094
LmxM.30.0600	542.484	-0.369263	0.135789	-2.71938	0.00654054	0.0482871
LmxM.33.4240	477.131	-0.371102	0.126494	-2.93375	0.00334898	0.029278
LmxM.32.2200	406.533	-0.37178	0.135752	-2.73867	0.00616884	0.0463796
LmxM.22.0610	824.108	-0.372235	0.121559	-3.06217	0.00219739	0.0213521
LmxM.36.0270	956.75	-0.372547	0.102073	-3.6498	0.00026244	0.00411448
LmxM.36.5600	573.986	-0.375132	0.1156	-3.24508	0.00117417	0.012903
LmxM.32.1010	1104.59	-0.375856	0.101996	-3.68499	0.000228714	0.00366994
LmxM.16.0890	974.532	-0.375941	0.121805	-3.08643	0.00202577	0.0199844
LmxM.19.0320	1338.53	-0.377646	0.130636	-2.89082	0.00384241	0.0321063
LmxM.36.4290	784.769	-0.378401	0.111128	-3.40508	0.000661439	0.00827094
LmxM.34.2300	647.419	-0.378589	0.123226	-3.07231	0.00212408	0.020751
LmxM.32.1560	838.334	-0.378784	0.117013	-3.23711	0.00120748	0.0132189
LmxM.31.0560	901.217	-0.37909	0.125216	-3.0275	0.00246585	0.0231662
LmxM.30.2260	873.837	-0.379491	0.129019	-2.94135	0.0032678	0.0286794
LmxM.14.1420	511.421	-0.380579	0.113928	-3.34054	0.000836165	0.00990938
LmxM.13.0630	1346.34	-0.382182	0.130867	-2.92039	0.00349592	0.0300417
LmxM.10.0440	1022.08	-0.383294	0.131878	-2.90643	0.00365579	0.0309752
LmxM.27.0640	354.578	-0.383585	0.134749	-2.84666	0.00441801	0.0359226
LmxM.36.3810	1019.68	-0.383732	0.107363	-3.57417	0.000351346	0.00510465
LmxM.27.0750	2807.86	-0.383899	0.10717	-3.58216	0.000340762	0.00497479
LmxM.25.0230	1046.58	-0.383979	0.130531	-2.94168	0.00326442	0.0286775
LmxM.21.0835	718.605	-0.384451	0.139012	-2.7656	0.0056819	0.0435436
LmxM.27.1940	529.543	-0.384459	0.127146	-3.02375	0.00249664	0.0233897
LmxM.36.3450	761.551	-0.386167	0.134446	-2.87228	0.0040752	0.0336789
LmxM.26.1550	1278.85	-0.387576	0.113212	-3.42346	0.000618304	0.00789514
LmxM.30.0560	1474.76	-0.390906	0.105561	-3.70313	0.000212959	0.00348499
LmxM.36.2180	939.001	-0.391113	0.119723	-3.26681	0.00108765	0.0122189
LmxM.15.1380	2121.25	-0.3917	0.0933248	-4.19717	2.7027e-05	0.000649938
LmxM.27.1690	597.616	-0.391784	0.141097	-2.7767	0.00549135	0.0425873
LmxM.08_29.1810	725.632	-0.39323	0.140132	-2.80614	0.00501383	0.0398732
LmxM.08_29.2400	711.38	-0.395061	0.130132	-3.03585	0.00239857	0.0227982
LmxM.24.1300	333.77	-0.395099	0.128665	-3.07076	0.00213514	0.0208365
LmxM.36.5860	954.63	-0.396172	0.134001	-2.95649	0.00311158	0.0275753
LmxM.08_29.1320	440.805	-0.397855	0.138835	-2.86567	0.00416127	0.0342342
LmxM.31.0780	772.728	-0.398504	0.123683	-3.22198	0.0012731	0.013724
LmxM.36.3250	301.47	-0.401443	0.135171	-2.96989	0.00297905	0.0266878
LmxM.12.1160	865.031	-0.402673	0.105242	-3.82615	0.000130162	0.00233211
LmxM.32_575618	623.098	-0.402895	0.122523	-3.28832	0.00100788	0.0115567
LmxM.16.0910	326.095	-0.403111	0.134723	-2.99214	0.00277025	0.0253688
LmxM.29.2280	1079.71	-0.404428	0.125785	-3.21524	0.00130337	0.0139673
LmxM.26.1990	1758.8	-0.406148	0.12688	-3.20103	0.00136936	0.0145112
LmxM.21.0990	499.034	-0.406521	0.13872	-2.93052	0.00338399	0.0294993
LmxM.08_29.2690	531.15	-0.406756	0.136679	-2.97599	0.0029204	0.0263612
LmxM.31.0900	223.909	-0.412427	0.142278	-2.89874	0.00374661	0.0314622
LmxM.29.1760	612.974	-0.413039	0.12569	-3.28616	0.00101565	0.0116114
LmxM.17.1060	511.087	-0.413045	0.128395	-3.21699	0.00129543	0.013936
LmxM.30_1399774	647.939	-0.413946	0.142206	-2.9109	0.00360394	0.0307344
LmxM.31.1520	616.405	-0.414307	0.123079	-3.36618	0.000762167	0.00925915
LmxM.30_1121959	494.764	-0.41491	0.124769	-3.32541	0.000882873	0.010395
LmxM.24.2120	891.371	-0.416029	0.138138	-3.0117	0.00259793	0.0240827
LmxM.19.1070	1317.03	-0.416041	0.109786	-3.78957	0.000150908	0.00263395
LmxM.36.4590	588.016	-0.416654	0.137261	-3.03548	0.00240153	0.0227982
LmxM.08.0100	845.777	-0.416778	0.130282	-3.19906	0.00137879	0.0145858
LmxM.21.0823	750.187	-0.417927	0.126331	-3.3082	0.000938978	0.0109117
LmxM.34.0760	580.122	-0.419155	0.138245	-3.03197	0.00242966	0.0229557
LmxM.10.0420	508.24	-0.419202	0.124005	-3.38052	0.000723491	0.00884101
LmxM.29.1190	385.059	-0.419266	0.130025	-3.22451	0.00126187	0.0136192
LmxM.29.2140	857.463	-0.419783	0.1111	-3.77843	0.000157822	0.00272536
LmxM.36.4340	271.193	-0.41983	0.137519	-3.05289	0.00226649	0.0219062
LmxM.34.0220	489.087	-0.420916	0.11394	-3.69419	0.000220587	0.00355844
LmxM.32_1385679	626.975	-0.421287	0.151595	-2.77903	0.00545214	0.0423921
LmxM.09.0030	352.742	-0.421871	0.131799	-3.20087	0.00137013	0.0145112
LmxM.28.1190	643.491	-0.422808	0.14588	-2.89834	0.00375145	0.0314622
LmxM.14_93810	909.24	-0.42305	0.153164	-2.76207	0.00574365	0.0439055
LmxM.20.1140	340.398	-0.423308	0.151514	-2.79384	0.00520856	0.0410163
LmxM.36.5460	792.612	-0.423462	0.117988	-3.58903	0.000331916	0.00487707
LmxM.34.1360	486.252	-0.423748	0.123982	-3.41781	0.000631267	0.0080155
LmxM.36.0300	642.253	-0.425649	0.128087	-3.32312	0.00089015	0.0104671
LmxM.08.0200	1391.27	-0.426189	0.117993	-3.61197	0.000303881	0.00459931
LmxM.30.0990	676.048	-0.430493	0.137633	-3.12784	0.00176097	0.0178379
LmxM.18.0370	659.534	-0.430516	0.147868	-2.91148	0.00359718	0.0307081
LmxM.24.1620	1057.62	-0.431507	0.141473	-3.05009	0.0022877	0.0220641
LmxM.34.5080	886.639	-0.43327	0.142652	-3.03726	0.00238743	0.0227358
LmxM.18.0710	358.754	-0.433622	0.142314	-3.04693	0.00231189	0.0222265
LmxM.34.2930	315.451	-0.436712	0.138627	-3.15027	0.0016312	0.016744
LmxM.27.0120	768.237	-0.436862	0.134967	-3.23681	0.00120874	0.0132189
LmxM.17.0060	565.444	-0.436921	0.146723	-2.97787	0.00290259	0.0262515
LmxM.36.0050	3171.24	-0.439774	0.124346	-3.53671	0.000405151	0.00573027
LmxM.02.0560	429.611	-0.4398	0.148586	-2.95991	0.00307731	0.0274056
LmxM.34_1892610	332.766	-0.439832	0.141852	-3.10064	0.00193103	0.019175
LmxM.36.2200	382.563	-0.441132	0.158786	-2.77815	0.00546696	0.0424344
LmxM.31.2240	924.115	-0.442375	0.147871	-2.99164	0.00277486	0.0253854
LmxM.18.1050	883.29	-0.444067	0.11835	-3.75215	0.000175328	0.00298158
LmxM.36.3650	343.551	-0.444667	0.149942	-2.96559	0.00302106	0.0270083
LmxM.34.2440	1045.44	-0.445457	0.105338	-4.22882	2.34916e-05	0.000593245
LmxM.11.0120	509.074	-0.446276	0.123773	-3.60558	0.000311451	0.00466713
LmxM.29.2110	360.559	-0.44634	0.13128	-3.39991	0.000674092	0.00840622
LmxM.36.2890	586.497	-0.446868	0.164046	-2.72404	0.00644892	0.0478444
LmxM.26.2510	672.457	-0.448292	0.148623	-3.01629	0.00255887	0.0238425
LmxM.29.0850	4800.41	-0.449857	0.126864	-3.54597	0.000391169	0.00554983
LmxM.26.1070	354.885	-0.451199	0.155535	-2.90094	0.00372046	0.0313367
LmxM.29_592942	186.592	-0.452285	0.158694	-2.85004	0.00437134	0.0356711
LmxM.20.1250	790.339	-0.453349	0.14112	-3.21249	0.00131588	0.0140845
LmxM.10.0640	537.962	-0.45373	0.148971	-3.04576	0.00232089	0.0222423
LmxM.28.0250	639.097	-0.454765	0.160863	-2.82704	0.00469802	0.0378598
LmxM.10.1230	915.497	-0.455976	0.138859	-3.28374	0.00102441	0.0116968
LmxM.32.1000	1754.68	-0.456438	0.110385	-4.13498	3.54982e-05	0.000818898
LmxM.15.1230	1537.43	-0.45926	0.160695	-2.85796	0.00426376	0.0349505
LmxM.26_999570	204.056	-0.459272	0.166198	-2.76341	0.00572012	0.0437895
LmxM.24.0270	239.876	-0.459436	0.151418	-3.03423	0.00241154	0.0228693
LmxM.20_2317829	2119.84	-0.460862	0.164336	-2.80439	0.00504122	0.0400208
LmxM.31.1570	420.476	-0.461268	0.12349	-3.73527	0.000187514	0.00313076
LmxM.08_29.0410	438.886	-0.462276	0.160644	-2.87765	0.00400646	0.0332016
LmxM.10.1260	352.553	-0.464563	0.159331	-2.91571	0.00354881	0.0304097
LmxM.11.0340	425.63	-0.464572	0.129858	-3.57754	0.000346842	0.00504731
LmxM.25.0560	798.998	-0.465224	0.166521	-2.79379	0.00520939	0.0410163
LmxM.07.0890	1456.3	-0.465552	0.133536	-3.48634	0.000489673	0.00655092
LmxM.07.0010	605.106	-0.465588	0.112406	-4.142	3.44288e-05	0.000802395
LmxM.34.4600	492.368	-0.466139	0.148306	-3.14308	0.00167183	0.0170619
LmxM.27.0910	495.566	-0.46667	0.163082	-2.86157	0.00421551	0.0346175
LmxM.09.0340	929.024	-0.467666	0.167856	-2.78612	0.00533426	0.0416541
LmxM.26.1730	406.362	-0.468018	0.126423	-3.70199	0.000213914	0.00349432
LmxM.33.0540	387.02	-0.468112	0.13563	-3.45138	0.000557728	0.00724889
LmxM.21.1610	800.172	-0.468513	0.135624	-3.45451	0.000551294	0.00720177
LmxM.34.0580	1608.5	-0.468786	0.105465	-4.44494	8.79157e-06	0.000279664
LmxM.31.2290	423.496	-0.46946	0.140802	-3.33418	0.000855511	0.0101122
LmxM.29.2240	407.852	-0.470718	0.13332	-3.53074	0.000414399	0.00584284
LmxM.25.0100	747.644	-0.470727	0.138192	-3.40632	0.000658454	0.00826807
LmxM.22.0520	649.059	-0.471301	0.172273	-2.73578	0.00622318	0.0466275
LmxM.24.2340	434.515	-0.471766	0.167402	-2.81817	0.00482983	0.0386472
LmxM.05.0390	2074.67	-0.472587	0.123249	-3.83441	0.000125864	0.00227761
LmxM.30.1510	2021.36	-0.472644	0.105889	-4.46359	8.05994e-06	0.000260969
LmxM.32.0070	292.813	-0.472718	0.140837	-3.35649	0.000789393	0.0095168
LmxM.32.0160	513.259	-0.473158	0.151647	-3.12012	0.00180777	0.0182286
LmxM.03.0670	358.007	-0.475213	0.17146	-2.77156	0.00557888	0.0429872
LmxM.31.2590	512.826	-0.475987	0.147234	-3.23286	0.00122557	0.0133385
LmxM.20_2794585	205.396	-0.476261	0.160077	-2.97519	0.00292805	0.0263612
LmxM.34.1200	347.777	-0.481065	0.169695	-2.83488	0.0045843	0.0370091
LmxM.36.1395	737.239	-0.481081	0.11223	-4.28655	1.81472e-05	0.000486754
LmxM.33_1148776	603.481	-0.481225	0.157375	-3.05783	0.00222947	0.0216175
LmxM.19.0230	706.054	-0.481626	0.142472	-3.38048	0.000723586	0.00884101
LmxM.34.3090	382.72	-0.482511	0.143831	-3.35471	0.000794476	0.00954002
LmxM.21.1490	498.893	-0.48343	0.151757	-3.18555	0.0014448	0.0150559
LmxM.30.0270	1196.51	-0.484177	0.15893	-3.04648	0.00231538	0.0222364
LmxM.16.0370	1078.29	-0.485224	0.133391	-3.6376	0.00027519	0.00426475
LmxM.27.2310	211.886	-0.485711	0.177639	-2.73426	0.00625215	0.0467673
LmxM.18.0420	217.07	-0.48599	0.1595	-3.04696	0.00231171	0.0222265
LmxM.17.0025	650.451	-0.486503	0.140692	-3.45793	0.000544335	0.00714174
LmxM.34.5240	323.721	-0.486628	0.15084	-3.22612	0.00125481	0.0135591
LmxM.20.0280	539.217	-0.487567	0.13945	-3.49635	0.000471663	0.00639282
LmxM.25.0520	488.339	-0.487755	0.141233	-3.45355	0.000553256	0.007217
LmxM.09.0780	818.038	-0.488031	0.14182	-3.4412	0.000579149	0.00745999
LmxM.16.1015	1352.1	-0.488119	0.128831	-3.78882	0.000151367	0.00263396
LmxM.36.4830	440.112	-0.488567	0.130147	-3.75396	0.000174066	0.0029719
LmxM.08_29.2390	470.98	-0.488807	0.164264	-2.97575	0.00292277	0.0263612
LmxM.36.0140	522.673	-0.488977	0.122697	-3.98524	6.74108e-05	0.00139213
LmxM.16_363784	519.949	-0.491717	0.147403	-3.33586	0.000850359	0.0100644
LmxM.27.2120	653.402	-0.494252	0.118154	-4.18311	2.87543e-05	0.000686018
LmxM.27.1500	636.88	-0.494261	0.168709	-2.92967	0.00339326	0.0295233
LmxM.16.1385	2729.55	-0.494272	0.159457	-3.09973	0.00193699	0.0192131
LmxM.36.2140	452.772	-0.495382	0.171717	-2.88488	0.00391567	0.0325385
LmxM.26.0140	1109.05	-0.496784	0.1276	-3.89329	9.88924e-05	0.00188712
LmxM.27_632883	502.801	-0.496856	0.146585	-3.38953	0.000700118	0.00862401
LmxM.30.1820	4184.03	-0.497107	0.131423	-3.78249	0.000155265	0.00268633
LmxM.20_2498710	924.203	-0.497585	0.108974	-4.56611	4.96859e-06	0.00017392
LmxM.19.0750	472.279	-0.497933	0.15585	-3.19496	0.0013985	0.0147256
LmxM.21.0070	904.744	-0.498261	0.144373	-3.4512	0.000558099	0.00724889
LmxM.13.0930	247.155	-0.498373	0.171948	-2.89839	0.00375083	0.0314622
LmxM.34.1560	606.582	-0.499411	0.153394	-3.25574	0.00113096	0.0125962
LmxM.30.0450c	1024.21	-0.499883	0.182696	-2.73615	0.00621619	0.0466137
LmxM.29_25331	457.782	-0.49995	0.180772	-2.76563	0.00568131	0.0435436
LmxM.28.2950	830.036	-0.500847	0.124863	-4.01117	6.04184e-05	0.00126502
LmxM.21.1520	209.571	-0.501641	0.156473	-3.20594	0.00134624	0.0143589
LmxM.36.0060	579.468	-0.501783	0.120799	-4.15387	3.26893e-05	0.000765791
LmxM.30_942384	259.171	-0.501793	0.161726	-3.10274	0.0019174	0.0190605
LmxM.28.2250	1586.55	-0.502619	0.115425	-4.3545	1.33368e-05	0.000382632
LmxM.29.3470	272.824	-0.502995	0.154853	-3.24821	0.00116135	0.0128088
LmxM.33.2000	1077.78	-0.503426	0.160099	-3.14446	0.00166392	0.0170261
LmxM.31.0960	808.968	-0.505209	0.16408	-3.07905	0.00207665	0.0203754
LmxM.36.1820	759.441	-0.505238	0.138994	-3.63497	0.000278012	0.00430112
LmxM.25.1480	299.103	-0.505493	0.147774	-3.42071	0.00062457	0.00795342
LmxM.30.2520	989.305	-0.507459	0.150356	-3.37505	0.000738015	0.00899307
LmxM.11.0050	406.538	-0.507666	0.183126	-2.77223	0.0055674	0.0429566
LmxM.19.1630	1089.38	-0.509611	0.145685	-3.49804	0.000468699	0.00638022
LmxM.36.1190	648.704	-0.509866	0.159483	-3.19698	0.00138874	0.0146399
LmxM.22.1440	792.914	-0.511511	0.185115	-2.76321	0.00572365	0.0437895
LmxM.36.1540	798.549	-0.513072	0.127208	-4.03333	5.49917e-05	0.00117813
LmxM.28.2230	1822.94	-0.515429	0.0911152	-5.65689	1.5414e-08	1.315e-06
LmxM.33_1483084	535.649	-0.516061	0.184727	-2.79364	0.00521187	0.0410163
LmxM.06.0450	624.866	-0.516559	0.189245	-2.72958	0.00634153	0.0472799
LmxM.29.0770	2790.28	-0.517216	0.139833	-3.69882	0.000216605	0.00351924
LmxM.29.2330	1707.7	-0.517716	0.142018	-3.64542	0.000266952	0.00415126
LmxM.34.3200	609.681	-0.517812	0.179248	-2.88881	0.00386702	0.0322822
LmxM.31.3190	452.938	-0.518627	0.15981	-3.24528	0.00117334	0.012903
LmxM.30.1320	1370.1	-0.519781	0.141021	-3.68583	0.000227954	0.00366425
LmxM.36.1160	661.471	-0.520061	0.160089	-3.24857	0.00115987	0.0128081
LmxM.20_940055	582.756	-0.521092	0.133441	-3.90504	9.42108e-05	0.00181678
LmxM.30.1020	1209.38	-0.521757	0.142967	-3.64948	0.000262771	0.00411448
LmxM.18.1030	435.303	-0.52192	0.123344	-4.23142	2.3222e-05	0.000588073
LmxM.28.1470	370.364	-0.522027	0.163788	-3.18722	0.00143649	0.0150037
LmxM.08_29.1560	409.637	-0.522182	0.125853	-4.14913	3.33741e-05	0.000779819
LmxM.32.0680	488.632	-0.522978	0.192833	-2.71207	0.00668638	0.0492435
LmxM.26.0960	361.153	-0.523478	0.157844	-3.31642	0.000911797	0.0106663
LmxM.32.2100	355.503	-0.524117	0.154618	-3.38975	0.000699571	0.00862401
LmxM.32.2110	123.656	-0.524481	0.192668	-2.7222	0.00648484	0.0480323
LmxM.17.0320	229.001	-0.524693	0.168631	-3.11148	0.00186152	0.0186425
LmxM.07.0540	434.212	-0.524771	0.175654	-2.98752	0.0028125	0.0256778
LmxM.26.2570	2546.23	-0.525046	0.158959	-3.30303	0.000956477	0.0110605
LmxM.34.2450	743.229	-0.526567	0.139166	-3.78374	0.000154492	0.00268319
LmxM.36.2490	882.705	-0.526684	0.136858	-3.84841	0.000118889	0.00217307
LmxM.10.0760	221.845	-0.526907	0.172338	-3.0574	0.00223264	0.0216251
LmxM.30.1920	2061.03	-0.526915	0.112062	-4.70201	2.57608e-06	0.000100667
LmxM.34.3040	339.56	-0.52695	0.12966	-4.06408	4.82218e-05	0.00106629
LmxM.30.2400	1856.48	-0.527021	0.150516	-3.50143	0.000462761	0.00632789
LmxM.04.0640	797.617	-0.528265	0.194687	-2.71341	0.00665952	0.0490855
LmxM.19.1570	229.216	-0.530106	0.166248	-3.18865	0.00142941	0.014947
LmxM.14.0480	963.509	-0.531878	0.166685	-3.19092	0.00141822	0.0148652
LmxM.22.1510	476.736	-0.531914	0.133935	-3.97145	7.14365e-05	0.00145538
LmxM.03.0940	394.271	-0.532087	0.170719	-3.11675	0.00182859	0.0183996
LmxM.36.4320	945.723	-0.533028	0.14091	-3.78276	0.000155097	0.00268633
LmxM.15_241000	203.053	-0.533296	0.162527	-3.28127	0.00103341	0.0117848
LmxM.04.0950	2412.49	-0.533405	0.187307	-2.84776	0.00440282	0.0358634
LmxM.21.1650	241.214	-0.534049	0.158957	-3.35971	0.000780241	0.00943156
LmxM.32.1050	557.648	-0.535321	0.141272	-3.78929	0.000151076	0.00263395
LmxM.09.1330	1522.03	-0.536668	0.10069	-5.32991	9.8261e-08	6.3631e-06
LmxM.18.0240	498.78	-0.538	0.154071	-3.49191	0.000479585	0.0064605
LmxM.19.0985	1039.66	-0.53821	0.106309	-5.06271	4.13345e-07	2.19994e-05
LmxM.30.2240	386.335	-0.538736	0.133248	-4.04311	5.27476e-05	0.00115144
LmxM.27.0390	219.733	-0.539838	0.155563	-3.47022	0.000520033	0.0069028
LmxM.25.1030	1177.09	-0.540858	0.196218	-2.75641	0.00584395	0.044522
LmxM.20.0355	377.16	-0.54092	0.145237	-3.72439	0.000195791	0.00323966
LmxM.29.1622	681.949	-0.54193	0.116065	-4.66919	3.02386e-06	0.000115672
LmxM.24.0880	230.184	-0.541991	0.149703	-3.62045	0.000294092	0.00448107
LmxM.34.2980	974.057	-0.542239	0.124894	-4.34158	1.41465e-05	0.000399539
LmxM.17.0390	1049.86	-0.544195	0.135246	-4.02375	5.72786e-05	0.00121329
LmxM.07.0730	743.942	-0.545372	0.151998	-3.58802	0.000333194	0.00488793
LmxM.29.3500	9215.55	-0.546193	0.124422	-4.38985	1.13428e-05	0.00033716
LmxM.32.0100	226.396	-0.547635	0.196868	-2.78173	0.00540699	0.0421132
LmxM.33.0050	794.707	-0.548198	0.139265	-3.93635	8.27287e-05	0.0016471
LmxM.21.0830	447.381	-0.549524	0.147231	-3.73239	0.000189669	0.00315512
LmxM.36.1120	601.234	-0.549835	0.124164	-4.42828	9.49856e-06	0.000294911
LmxM.36.6550	1367.1	-0.549864	0.191682	-2.86862	0.00412269	0.0339785
LmxM.17.0840	232.385	-0.549879	0.178841	-3.07468	0.00210727	0.020609
LmxM.33.2930	492.369	-0.550606	0.161548	-3.40832	0.000653652	0.00823057
LmxM.08_158460	202.675	-0.551027	0.183532	-3.00235	0.00267904	0.0247157
LmxM.28.2150	504.849	-0.551178	0.140217	-3.9309	8.46298e-05	0.00166794
LmxM.28.2660	1165.99	-0.551239	0.197173	-2.79571	0.00517855	0.0408605
LmxM.34.3590	507.837	-0.551536	0.12713	-4.33835	1.43555e-05	0.000402932
LmxM.30.0460d	2067.3	-0.551989	0.187563	-2.94296	0.00325094	0.0286318
LmxM.36.5040	653.313	-0.552258	0.146712	-3.76423	0.00016706	0.0028685
LmxM.20.0480	233.517	-0.55275	0.155685	-3.55044	0.000384591	0.00547362
LmxM.34.3390	146.275	-0.553152	0.184804	-2.99319	0.00276078	0.0253076
LmxM.28.0990	1820.78	-0.553197	0.154329	-3.58454	0.000337677	0.00494568
LmxM.27.0100	764.339	-0.554112	0.143614	-3.85835	0.000114157	0.00210356
LmxM.32_609283	122.99	-0.554321	0.189492	-2.9253	0.00344125	0.0297568
LmxM.11.1020	239.481	-0.555738	0.17999	-3.0876	0.0020178	0.0199274
LmxM.31.0920	1030.9	-0.556602	0.135983	-4.09317	4.2552e-05	0.000954893
LmxM.33.2810	549.988	-0.558726	0.167057	-3.34452	0.000824242	0.00980653
LmxM.26.1280	396.078	-0.559012	0.180437	-3.09811	0.00194759	0.0192972
LmxM.22.0330	439.9	-0.559586	0.204488	-2.73652	0.00620933	0.0466008
LmxM.08_29.2750	126.153	-0.559644	0.192825	-2.90234	0.00370382	0.0312652
LmxM.19.1420	8364.84	-0.559664	0.132936	-4.21003	2.55334e-05	0.000629721
LmxM.34.4500	154.246	-0.563432	0.204872	-2.75017	0.00595646	0.0452651
LmxM.30.0300	1289.1	-0.564368	0.118384	-4.76726	1.86747e-06	7.73083e-05
LmxM.18.0040	278.465	-0.565375	0.153996	-3.67135	0.000241268	0.00384418
LmxM.33.2720	1066.57	-0.565445	0.113659	-4.97492	6.52739e-07	3.25354e-05
LmxM.33.0790	585.138	-0.565707	0.152292	-3.71462	0.000203511	0.0033364
LmxM.31.3360	835.988	-0.5665	0.120892	-4.68599	2.78616e-06	0.000107946
LmxM.34.4840	708.235	-0.567486	0.154849	-3.66477	0.000247558	0.00393059
LmxM.18.0430	800.676	-0.569089	0.198314	-2.86964	0.00410936	0.0338994
LmxM.06.0420	595.76	-0.569724	0.164639	-3.46044	0.000539289	0.00709132
LmxM.36.4370	659.801	-0.569896	0.143581	-3.96916	7.21259e-05	0.00146285
LmxM.32.1470	629.332	-0.569989	0.177887	-3.20423	0.00135426	0.0144105
LmxM.10.0330	935.04	-0.57017	0.139123	-4.09832	4.16154e-05	0.000936192
LmxM.19.1347	1091.4	-0.571336	0.129556	-4.40996	1.03388e-05	0.000316098
LmxM.14.0690	401.948	-0.572878	0.172477	-3.32147	0.000895438	0.010502
LmxM.33.0500	1924.82	-0.573078	0.13147	-4.35901	1.3065e-05	0.000378426
LmxM.36.4960	403.302	-0.573136	0.170087	-3.36966	0.000752601	0.0091585
LmxM.27.0890	507.223	-0.573242	0.142073	-4.03484	5.46401e-05	0.00117813
LmxM.16.0970	1350.93	-0.574164	0.120516	-4.7642	1.89605e-06	7.80678e-05
LmxM.30.3190	890.919	-0.576091	0.198362	-2.90424	0.0036815	0.0311348
LmxM.14.0070	379.216	-0.576939	0.188217	-3.06528	0.00217464	0.0211765
LmxM.25.0780	361.736	-0.578052	0.162097	-3.56608	0.000362357	0.00523168
LmxM.33.0140	11470.5	-0.578782	0.102217	-5.66229	1.49368e-08	1.28968e-06
LmxM.27.2440	178.423	-0.578887	0.179972	-3.21655	0.00129744	0.0139367
LmxM.36.1980	355.672	-0.579418	0.140337	-4.12876	3.64721e-05	0.000834991
LmxM.33.0060	983.075	-0.580155	0.19532	-2.97028	0.00297527	0.0266803
LmxM.08_29.0470	521.459	-0.581027	0.146109	-3.97666	6.98912e-05	0.00143032
LmxM.34.5160	267.625	-0.581184	0.146075	-3.97866	6.93039e-05	0.00142151
LmxM.30_1124019	644.098	-0.581943	0.193203	-3.01208	0.00259466	0.024077
LmxM.36.6690	783.146	-0.582081	0.15515	-3.75173	0.000175619	0.00298158
LmxM.36.3520	851.219	-0.58299	0.158279	-3.68332	0.000230218	0.00368756
LmxM.36.1150	595.395	-0.583815	0.122807	-4.7539	1.99525e-06	8.11162e-05
LmxM.33.4300	541.901	-0.584242	0.191246	-3.05493	0.00225114	0.021781
LmxM.09.0120	1025.92	-0.58627	0.139009	-4.2175	2.47025e-05	0.000616949
LmxM.34.2780	1079.75	-0.58669	0.181345	-3.23521	0.00121554	0.0132672
LmxM.07_189754	454.607	-0.58678	0.181727	-3.22891	0.00124263	0.0134596
LmxM.34.1755	484.365	-0.588886	0.18306	-3.2169	0.00129583	0.013936
LmxM.06.0030	4097.14	-0.589263	0.180351	-3.26731	0.00108573	0.0122124
LmxM.20_2438384	419.368	-0.589619	0.175174	-3.36591	0.000762915	0.00925915
LmxM.22.0190	690.809	-0.590596	0.177281	-3.33142	0.000864045	0.0101998
LmxM.08.0770	2685.18	-0.590757	0.217092	-2.72124	0.00650382	0.0481336
LmxM.29.1390	1322.75	-0.592555	0.132487	-4.47255	7.72906e-06	0.000251153
LmxM.32.1750	735.675	-0.592901	0.164757	-3.59865	0.000319877	0.00474349
LmxM.29.1580	846.448	-0.593109	0.143502	-4.13311	3.57891e-05	0.000823514
LmxM.32_1099006	666.805	-0.593253	0.203974	-2.90848	0.00363192	0.0308594
LmxM.30.1340	409.057	-0.594973	0.209537	-2.83947	0.0045189	0.0365789
LmxM.30.2720	100.519	-0.595102	0.182263	-3.26508	0.00109433	0.0122787
LmxM.08_344258	209.418	-0.595589	0.200017	-2.97769	0.00290429	0.0262515
LmxM.34.1050	1620.46	-0.598002	0.175128	-3.41466	0.000638621	0.00806371
LmxM.34.5010	231.847	-0.598648	0.165284	-3.62194	0.000292406	0.00446288
LmxM.09.0700	863.82	-0.599621	0.17185	-3.48922	0.000484436	0.00650755
LmxM.30.0450b	5862.77	-0.599683	0.197034	-3.04354	0.00233809	0.0223834
LmxM.33.0020	86.7237	-0.599698	0.220134	-2.72424	0.00644494	0.0478444
LmxM.31_1047031	331.602	-0.599862	0.187919	-3.19214	0.00141224	0.0148359
LmxM.13.1390	192.389	-0.600905	0.164788	-3.64652	0.000265812	0.00414777
LmxM.34.0930	350.64	-0.601334	0.155632	-3.86382	0.000111628	0.00206957
LmxM.36.6560	544.954	-0.60174	0.1283	-4.69009	2.73079e-06	0.000106255
LmxM.32.2470	286.297	-0.602568	0.216246	-2.7865	0.00532805	0.0416414
LmxM.29.2220	1065.51	-0.602818	0.127496	-4.72811	2.26615e-06	9.09065e-05
LmxM.36.3830	342.679	-0.602954	0.194122	-3.10605	0.00189604	0.0188689
LmxM.16.1020	1176.36	-0.603001	0.152118	-3.96402	7.36972e-05	0.00149138
LmxM.20_2954228	91.8389	-0.603076	0.210327	-2.86732	0.00413968	0.0340875
LmxM.18.0410	560.876	-0.603164	0.147084	-4.10082	4.11686e-05	0.000930759
LmxM.30.0930	411.74	-0.604953	0.158566	-3.81516	0.000136097	0.00242408
LmxM.08.0720	1953.56	-0.605949	0.221603	-2.73439	0.00624965	0.0467673
LmxM.19.0100	2324.06	-0.606001	0.147397	-4.11135	3.93358e-05	0.000891546
LmxM.31_340171	775.927	-0.606858	0.17233	-3.52149	0.000429125	0.00599109
LmxM.04.0630	1502.32	-0.606879	0.132356	-4.58522	4.53519e-06	0.000161874
LmxM.08_29.0960	666.577	-0.607462	0.131557	-4.6175	3.88391e-06	0.000143721
LmxM.25_281746	319.038	-0.607735	0.165019	-3.68281	0.000230678	0.00368841
LmxM.24.0552	45.5987	-0.608633	0.218021	-2.79162	0.00524447	0.0411657
LmxM.29.3620	2429.87	-0.609803	0.168359	-3.62205	0.000292279	0.00446288
LmxM.17.1430	798.84	-0.610074	0.191192	-3.1909	0.00141831	0.0148652
LmxM.27.0300	755.696	-0.6104	0.144923	-4.2119	2.53229e-05	0.00062898
LmxM.24.2230	4533.5	-0.610603	0.196312	-3.11037	0.00186854	0.0186643
LmxM.27.0130	14451.1	-0.610999	0.157712	-3.87415	0.000106997	0.00200836
LmxM.30.2010	1305.13	-0.611292	0.160664	-3.80479	0.000141925	0.00251798
LmxM.29.2190	762.059	-0.61142	0.207247	-2.95019	0.00317578	0.0280347
LmxM.10_305390	1466.56	-0.612199	0.1405	-4.3573	1.31676e-05	0.000378975
LmxM.28_190985	153.085	-0.613227	0.191366	-3.20447	0.00135312	0.0144105
LmxM.10.1220	445.434	-0.61469	0.15569	-3.94816	7.87556e-05	0.00158314
LmxM.31_1224287	290.072	-0.615144	0.206431	-2.9799	0.00288344	0.0261674
LmxM.33.2740	569.609	-0.615426	0.2213	-2.78096	0.0054199	0.0421775
LmxM.28.0840	316.869	-0.616638	0.152243	-4.05035	5.11415e-05	0.00112264
LmxM.36.3430	1271.83	-0.618599	0.100003	-6.18579	6.17928e-10	8.23844e-08
LmxM.33.3250	792.533	-0.620009	0.147572	-4.20141	2.65262e-05	0.000643011
LmxM.28.0150	547.653	-0.620048	0.186869	-3.31809	0.000906356	0.0106163
LmxM.23.0260	1429.19	-0.620144	0.201083	-3.08402	0.00204226	0.0201032
LmxM.30.0450g	587.22	-0.620195	0.226156	-2.74233	0.00610049	0.0460125
LmxM.30.2060	626.884	-0.621071	0.171112	-3.62962	0.000283842	0.00436155
LmxM.31.3420	718.964	-0.622759	0.149552	-4.16415	3.12515e-05	0.000735912
LmxM.36.4640	946.172	-0.622881	0.18047	-3.45144	0.000557605	0.00724889
LmxM.08.0500	216.442	-0.6234	0.209095	-2.98142	0.00286915	0.0260638
LmxM.08_29.1990	217.301	-0.623992	0.198092	-3.15001	0.00163266	0.016744
LmxM.27.1790	1068.21	-0.624157	0.15084	-4.13787	3.50547e-05	0.000810729
LmxM.33.1720a	2377.37	-0.626366	0.221961	-2.82196	0.0047731	0.0383625
LmxM.34.1390	938.231	-0.626782	0.162671	-3.85308	0.000116643	0.00214066
LmxM.13_27011	153.949	-0.62692	0.2105	-2.97824	0.00289913	0.0262515
LmxM.03.0020	306.422	-0.627159	0.224234	-2.7969	0.00515958	0.0407463
LmxM.33_1199752	87.348	-0.627785	0.218744	-2.86996	0.00410526	0.0338964
LmxM.25_878347	880.5	-0.628423	0.197683	-3.17895	0.00147809	0.0153674
LmxM.29_210029	100.682	-0.62857	0.216616	-2.90177	0.00371055	0.0312929
LmxM.08_29.1190	518.417	-0.630042	0.140171	-4.4948	6.96344e-06	0.000227908
LmxM.34.3480	639.165	-0.6301	0.122948	-5.12494	2.97637e-07	1.70783e-05
LmxM.11.0060	884.409	-0.630497	0.183833	-3.42972	0.000604203	0.00772671
LmxM.32_1188290	115.517	-0.630835	0.226613	-2.78376	0.00537332	0.041923
LmxM.30_952239	442.453	-0.632426	0.191187	-3.30789	0.000940003	0.0109117
LmxM.30_915925	142.107	-0.632462	0.181418	-3.48621	0.00048991	0.00655092
LmxM.08_29.2050	502.256	-0.632499	0.14424	-4.38503	1.15969e-05	0.000339152
LmxM.20_2212061	137.655	-0.632573	0.216726	-2.91877	0.00351415	0.0301413
LmxM.32.0565	752.805	-0.634048	0.147359	-4.30274	1.687e-05	0.000459288
LmxM.09_94875	265.283	-0.634682	0.15045	-4.21857	2.45862e-05	0.000615741
LmxM.28.0822	62.7353	-0.636612	0.203947	-3.12146	0.00179956	0.0181882
LmxM.31.1270	534.997	-0.63706	0.143734	-4.43221	9.32713e-06	0.000292594
LmxM.27.0960	474.648	-0.637595	0.145201	-4.39114	1.1276e-05	0.000336276
LmxM.24.0580	1177.15	-0.638817	0.164132	-3.8921	9.93796e-05	0.00188884
LmxM.08_850472	1344.73	-0.639293	0.21939	-2.91395	0.00356883	0.0304948
LmxM.27.1900	1154.8	-0.639557	0.161119	-3.96947	7.20318e-05	0.00146285
LmxM.34.2150	1496.65	-0.640081	0.123508	-5.18252	2.18906e-07	1.29713e-05
LmxM.10.0400	3142.59	-0.64095	0.113328	-5.65571	1.55201e-08	1.315e-06
LmxM.29.1920	626.065	-0.642014	0.160205	-4.00746	6.13756e-05	0.00128073
LmxM.20_102366	374.985	-0.642242	0.20474	-3.13688	0.00170759	0.0173748
LmxM.28.2350	573.638	-0.644948	0.147915	-4.36027	1.29904e-05	0.00037747
LmxM.34.2820	982.845	-0.645997	0.15756	-4.1	4.13158e-05	0.000931763
LmxM.29.1790	420.87	-0.646851	0.205797	-3.14315	0.00167142	0.0170619
LmxM.32.3270	1818.44	-0.648632	0.150039	-4.32309	1.53859e-05	0.000422693
LmxM.18.0290	341.411	-0.649472	0.174386	-3.72434	0.000195823	0.00323966
LmxM.10.0405	1019.61	-0.650268	0.198569	-3.27477	0.00105748	0.0119989
LmxM.36.4660	432.751	-0.653896	0.14585	-4.48334	7.34849e-06	0.000239645
LmxM.15.0600	1158.23	-0.654186	0.133576	-4.89749	9.70664e-07	4.5596e-05
LmxM.19_54682	32.1154	-0.65494	0.225402	-2.90565	0.00366487	0.0310231
LmxM.06_101525	649.154	-0.655719	0.198033	-3.31115	0.000929124	0.0108549
LmxM.01.0050	1008.53	-0.656822	0.134147	-4.89627	9.76715e-07	4.56438e-05
LmxM.07_339360	158.92	-0.657348	0.169517	-3.87777	0.000105419	0.00198696
LmxM.34.3190	825.135	-0.659408	0.13861	-4.75729	1.96207e-06	8.01267e-05
LmxM.33_1069418	494.102	-0.659475	0.194987	-3.38214	0.000719223	0.00882338
LmxM.20.0800	250.809	-0.65994	0.196696	-3.35513	0.000793283	0.00953833
LmxM.28_512068	135.759	-0.660038	0.201919	-3.26882	0.00107995	0.0121877
LmxM.36.2050	642.822	-0.66241	0.1667	-3.97366	7.07757e-05	0.00144516
LmxM.08_29.0868	834.474	-0.663864	0.155478	-4.26984	1.95614e-05	0.000512554
LmxM.27.1380a	31.7451	-0.66469	0.216708	-3.06722	0.00216059	0.0210622
LmxM.36.0150	357.996	-0.665232	0.131158	-5.07201	3.93645e-07	2.137e-05
LmxM.10.0250	515.998	-0.665577	0.172285	-3.86324	0.000111892	0.00207023
LmxM.30_301222	694.751	-0.665748	0.190219	-3.4999	0.000465435	0.00635487
LmxM.23.0420	126.257	-0.668141	0.220375	-3.03183	0.00243078	0.0229557
LmxM.31.3890	508.1	-0.668648	0.145608	-4.5921	4.38802e-06	0.000157864
LmxM.36.2480	597.859	-0.668696	0.120662	-5.54191	2.99197e-08	2.24175e-06
LmxM.30.1090	1030.63	-0.669856	0.166275	-4.02859	5.61114e-05	0.00119415
LmxM.32.3180	846.961	-0.671852	0.125075	-5.37161	7.80388e-08	5.16423e-06
LmxM.31.1290	514.932	-0.671922	0.176735	-3.80187	0.000143609	0.0025429
LmxM.31.2620	602.712	-0.673367	0.158897	-4.23775	2.2577e-05	0.000574952
LmxM.36.3320	718.154	-0.673895	0.109146	-6.17425	6.64774e-10	8.60978e-08
LmxM.06.0310	469.571	-0.675167	0.179958	-3.7518	0.000175568	0.00298158
LmxM.30.2460	3848.36	-0.678016	0.149611	-4.53187	5.84637e-06	0.000200437
LmxM.08.0870	699.933	-0.680547	0.153618	-4.43013	9.41755e-06	0.000293804
LmxM.18_353895	110.125	-0.681412	0.226909	-3.00302	0.00267316	0.0247043
LmxM.30_1172984	144.453	-0.682038	0.177922	-3.83336	0.000126407	0.00228288
LmxM.29.0860	3775.85	-0.682206	0.133995	-5.09129	3.55638e-07	1.96598e-05
LmxM.10.0465	2795.77	-0.682298	0.200816	-3.39762	0.000679748	0.00843271
LmxM.34_1569552	30.4422	-0.68256	0.225886	-3.0217	0.00251363	0.0234934
LmxM.36.0581	275.777	-0.684001	0.187628	-3.64552	0.00026685	0.00415126
LmxM.26_1019303	190.721	-0.684509	0.161953	-4.22658	2.37269e-05	0.000597524
LmxM.03.0500	1238.58	-0.68453	0.195802	-3.49603	0.000472228	0.00639282
LmxM.24.1860	3345.58	-0.684768	0.171033	-4.00371	6.23557e-05	0.00129363
LmxM.32.0830	1622.46	-0.68483	0.182189	-3.75889	0.000170671	0.00291945
LmxM.25.0460	335.839	-0.685928	0.14534	-4.71946	2.3647e-06	9.40279e-05
LmxM.33.1830b	642.163	-0.687364	0.171534	-4.00717	6.14514e-05	0.00128073
LmxM.11.1250	3012.85	-0.687968	0.149689	-4.59597	4.30738e-06	0.00015659
LmxM.32.0690	860.24	-0.688194	0.202017	-3.40661	0.000657758	0.00826807
LmxM.28.0490	1198.69	-0.689144	0.126498	-5.44787	5.0977e-08	3.55506e-06
LmxM.31.1880	182.712	-0.690018	0.226871	-3.04145	0.0023544	0.022492
LmxM.32_731965	547.206	-0.690243	0.183611	-3.75927	0.000170411	0.00291945
LmxM.08.0810	8001.83	-0.691368	0.196867	-3.51186	0.000444984	0.00615913
LmxM.33.1900a	587.112	-0.692526	0.218529	-3.16904	0.00152945	0.0158288
LmxM.10.0610	179.537	-0.69258	0.210626	-3.2882	0.00100831	0.0115567
LmxM.32.1960	199.525	-0.692682	0.162838	-4.25382	2.10154e-05	0.000541267
LmxM.30.0850	315.465	-0.693173	0.18518	-3.74324	0.00018166	0.00305553
LmxM.24.1270	1213.79	-0.693635	0.132997	-5.21542	1.83406e-07	1.10116e-05
LmxM.31.0790	455.141	-0.693731	0.171768	-4.03878	5.37303e-05	0.00116257
LmxM.33.0150	1302.56	-0.695191	0.193011	-3.60183	0.000315991	0.00471179
LmxM.30.1165	867.643	-0.695289	0.207754	-3.34669	0.000817834	0.00974308
LmxM.30_883670	635.613	-0.69548	0.192664	-3.60981	0.00030642	0.00462219
LmxM.28.1290	344.508	-0.697978	0.177887	-3.92372	8.71933e-05	0.00170733
LmxM.33.3350	261.004	-0.699401	0.213303	-3.27891	0.00104209	0.0118391
LmxM.33.1725	3318.29	-0.701155	0.220217	-3.18393	0.00145289	0.0151228
LmxM.36.5580	1307.09	-0.702615	0.118522	-5.92814	3.06392e-09	3.12107e-07
LmxM.36.4850	229.942	-0.704399	0.213604	-3.29769	0.000974838	0.0112156
LmxM.29_142315	285.349	-0.704678	0.192359	-3.66335	0.000248942	0.00394565
LmxM.13.1020	1869.36	-0.705074	0.161806	-4.35752	1.31545e-05	0.000378975
LmxM.20_1610511	215.559	-0.705644	0.226627	-3.11368	0.0018477	0.0185507
LmxM.33.2070	685.022	-0.706848	0.20599	-3.43147	0.000600319	0.00770892
LmxM.29.1985	179.873	-0.706875	0.177504	-3.9823	6.82508e-05	0.00140309
LmxM.26.2530	850.599	-0.70697	0.152187	-4.64541	3.39399e-06	0.000127676
LmxM.29.2380	156.069	-0.707114	0.199266	-3.5486	0.000387285	0.00550333
LmxM.29.2940	298.901	-0.708267	0.145548	-4.86622	1.13753e-06	5.10536e-05
LmxM.31.2860	595.852	-0.709645	0.127496	-5.56603	2.60607e-08	1.98543e-06
LmxM.08_345792	91.0294	-0.710814	0.196954	-3.60903	0.000307341	0.00462219
LmxM.33_1091802	430.946	-0.711721	0.218926	-3.25097	0.00115014	0.0127275
LmxM.16.0090	239.264	-0.712113	0.184796	-3.85351	0.000116436	0.00214066
LmxM.33.2990	591.226	-0.71262	0.143268	-4.97403	6.55752e-07	3.25354e-05
LmxM.30.1855	782.635	-0.713665	0.184091	-3.8767	0.000105881	0.00199153
LmxM.08_29.2670	686.413	-0.71384	0.118676	-6.01501	1.79872e-09	1.96472e-07
LmxM.29.0890	1023.68	-0.715108	0.139097	-5.14108	2.7317e-07	1.57743e-05
LmxM.33.0510	1261.14	-0.715274	0.111654	-6.40615	1.49236e-10	2.33271e-08
LmxM.27.2080	92.5288	-0.715508	0.20032	-3.57183	0.000354497	0.00514219
LmxM.04.0340	465.122	-0.715522	0.136286	-5.25017	1.51962e-07	9.43623e-06
LmxM.13.1510	2152.37	-0.718019	0.119057	-6.03088	1.63067e-09	1.84796e-07
LmxM.10.0230	1260.25	-0.718378	0.191648	-3.74842	0.000177953	0.00301556
LmxM.34.0450	507.395	-0.721141	0.151777	-4.75132	2.0209e-06	8.14288e-05
LmxM.29.2960	1880.44	-0.721481	0.198972	-3.62604	0.000287799	0.00440741
LmxM.34.2610	61.402	-0.723167	0.204608	-3.5344	0.000408699	0.00577145
LmxM.28.0190	551.493	-0.724189	0.167113	-4.33353	1.46736e-05	0.000410393
LmxM.28_754682	307.418	-0.727361	0.2044	-3.55852	0.000372953	0.00532471
LmxM.30.0860	607.283	-0.728099	0.12542	-5.8053	6.42507e-09	6.19678e-07
LmxM.34.2810b	430.581	-0.728435	0.199233	-3.65619	0.000255989	0.00403616
LmxM.22.0691	5368.96	-0.729027	0.22541	-3.23423	0.00121972	0.0132908
LmxM.16_671562	197.646	-0.729186	0.197441	-3.69319	0.000221457	0.00356612
LmxM.26.0020	291.714	-0.732002	0.151076	-4.84526	1.26444e-06	5.53788e-05
LmxM.25.0740	766.967	-0.73223	0.153449	-4.77181	1.82578e-06	7.62789e-05
LmxM.20_2407776	456.948	-0.734103	0.196401	-3.73778	0.000185653	0.0031169
LmxM.26.0060	58.0604	-0.734971	0.210752	-3.48738	0.000487773	0.00654164
LmxM.22.1200	563.113	-0.735723	0.212863	-3.45632	0.00054761	0.00717433
LmxM.29.3700	1017.02	-0.735726	0.129187	-5.69504	1.23344e-08	1.08567e-06
LmxM.25.0070	168.074	-0.737876	0.165927	-4.44699	8.70806e-06	0.000277983
LmxM.30.0450h	3336.92	-0.738289	0.190068	-3.88435	0.000102604	0.00193793
LmxM.19.1470	421.266	-0.738639	0.167415	-4.41203	1.02405e-05	0.000314713
LmxM.08_29.1950	501.046	-0.740417	0.144557	-5.12198	3.02345e-07	1.72393e-05
LmxM.33.0980	736.317	-0.742697	0.188929	-3.93109	8.45606e-05	0.00166794
LmxM.20.1460	601.344	-0.74279	0.157506	-4.71594	2.40602e-06	9.52531e-05
LmxM.05.0090	855.104	-0.743863	0.152275	-4.88498	1.03438e-06	4.76026e-05
LmxM.27.1200	561.842	-0.744874	0.207003	-3.59838	0.000320209	0.00474349
LmxM.11_307776	2603.75	-0.747039	0.124816	-5.98513	2.16222e-09	2.30619e-07
LmxM.08.0800	1881.98	-0.747468	0.193259	-3.86769	0.000109869	0.00204532
LmxM.30_850766	901.69	-0.748261	0.210113	-3.56124	0.00036911	0.00530326
LmxM.22.0692	1073.04	-0.750399	0.225898	-3.32184	0.000894254	0.0105017
LmxM.31.2280	659.735	-0.751397	0.182558	-4.11593	3.85614e-05	0.000878385
LmxM.08.0860	3141.17	-0.752599	0.11959	-6.29314	3.11107e-10	4.47698e-08
LmxM.30.0330	1151.64	-0.754411	0.215798	-3.49591	0.000472446	0.00639282
LmxM.34.3690	1400.8	-0.754611	0.153458	-4.91739	8.77068e-07	4.185e-05
LmxM.26.1740	313.196	-0.755138	0.151537	-4.98319	6.25455e-07	3.15021e-05
LmxM.23.0730	460.274	-0.757932	0.226721	-3.34301	0.000828751	0.00984726
LmxM.32.1580	297.371	-0.762264	0.171248	-4.45123	8.53817e-06	0.000273523
LmxM.34.0470	637.872	-0.763244	0.119712	-6.37566	1.82172e-10	2.75263e-08
LmxM.08.1030a	16828.5	-0.764189	0.225582	-3.38763	0.000704984	0.00867216
LmxM.23_279558	369.043	-0.767864	0.179788	-4.27094	1.94646e-05	0.000511497
LmxM.36.1110	206.316	-0.76823	0.182548	-4.20838	2.57214e-05	0.000631132
LmxM.31.3590	1399.8	-0.769057	0.13768	-5.58584	2.32572e-08	1.86593e-06
LmxM.30.0454	4113.82	-0.770232	0.208295	-3.6978	0.000217473	0.00352703
LmxM.33.3620	352.114	-0.771664	0.175971	-4.38518	1.15889e-05	0.000339152
LmxM.20_3337971	123.087	-0.771896	0.22045	-3.50145	0.000462726	0.00632789
LmxM.27.2420	81.8419	-0.772944	0.216792	-3.56537	0.000363342	0.00523698
LmxM.33.2640	293.609	-0.773874	0.199133	-3.88623	0.000101814	0.00193106
LmxM.20.0820	143.433	-0.773908	0.178935	-4.32508	1.52475e-05	0.000421297
LmxM.33.1580	1229.77	-0.775206	0.223602	-3.46691	0.000526484	0.0069742
LmxM.33.2910	647.588	-0.7763	0.219982	-3.52893	0.000417246	0.00587384
LmxM.17.1010	1022.93	-0.77887	0.144858	-5.37679	7.58274e-08	5.05479e-06
LmxM.30.0450	9384.57	-0.779207	0.221562	-3.51688	0.000436654	0.00606234
LmxM.29_2248	369.518	-0.780805	0.181789	-4.29512	1.746e-05	0.000471109
LmxM.33.1720c	3097.17	-0.781616	0.224801	-3.47693	0.000507186	0.00675205
LmxM.11_518063	502.871	-0.781644	0.163942	-4.76781	1.86243e-06	7.73083e-05
LmxM.33.1920d	5858.07	-0.782793	0.226878	-3.45029	0.000559992	0.0072527
LmxM.08.0850	5034.8	-0.783103	0.226315	-3.46023	0.00053971	0.00709132
LmxM.20_636519	6018.28	-0.784505	0.205237	-3.82243	0.000132142	0.00236293
LmxM.33.1740	3005.18	-0.785805	0.226674	-3.46667	0.00052695	0.0069742
LmxM.14.0400	4690.16	-0.787638	0.15409	-5.11153	3.19563e-07	1.81072e-05
LmxM.34.3770	3279.51	-0.787856	0.187149	-4.20979	2.55612e-05	0.000629721
LmxM.31.0800	590.293	-0.788593	0.125995	-6.25894	3.87615e-10	5.49081e-08
LmxM.33.2040	353.949	-0.789845	0.225873	-3.49686	0.000470776	0.00639282
LmxM.28_776588	352.889	-0.796228	0.212696	-3.74349	0.000181478	0.00305553
LmxM.34.0590	213.488	-0.79698	0.157445	-5.06197	4.14946e-07	2.19994e-05
LmxM.17.1220	2111.02	-0.797255	0.19344	-4.12145	3.76488e-05	0.000859759
LmxM.25.2240	91.508	-0.799891	0.192077	-4.16442	3.12139e-05	0.000735912
LmxM.30.2450	890.983	-0.802467	0.120746	-6.6459	3.01369e-11	5.6921e-09
LmxM.17.0340	727.237	-0.803083	0.225202	-3.56605	0.000362397	0.00523168
LmxM.34.0080	512.185	-0.803458	0.13544	-5.93219	2.98924e-09	3.0796e-07
LmxM.29.2200	8873.24	-0.804119	0.217544	-3.69635	0.000218719	0.0035409
LmxM.29.1750	114.645	-0.805177	0.208231	-3.86676	0.000110292	0.00204899
LmxM.31.3550	190.22	-0.80583	0.188138	-4.28318	1.84242e-05	0.000492724
LmxM.34.1190	285.066	-0.807068	0.175013	-4.61147	3.99829e-06	0.000146755
LmxM.20.1170	374.01	-0.810168	0.174561	-4.64118	3.46429e-06	0.000129782
LmxM.26_1003225	56.0448	-0.811423	0.222504	-3.64679	0.000265541	0.00414777
LmxM.33.0960	5352.52	-0.813234	0.193618	-4.2002	2.6668e-05	0.000644726
LmxM.08_29.2600	1263.42	-0.8133	0.119865	-6.78512	1.15992e-11	2.56483e-09
LmxM.08.0840	5884.2	-0.814344	0.212626	-3.82994	0.000128175	0.00231016
LmxM.06.0020	458.106	-0.818723	0.16954	-4.82909	1.37159e-06	5.8933e-05
LmxM.36.0580	202.936	-0.819179	0.209204	-3.91569	9.01461e-05	0.00175379
LmxM.25_439249	968.628	-0.821695	0.214572	-3.82946	0.000128427	0.00231016
LmxM.26.2040	1987.87	-0.823539	0.176071	-4.67732	2.90651e-06	0.000111654
LmxM.23.0540	1703.74	-0.824138	0.183224	-4.49799	6.85981e-06	0.000226013
LmxM.36.0490	662.51	-0.826379	0.127908	-6.46071	1.04216e-10	1.74967e-08
LmxM.30.0451	2458.58	-0.827636	0.197735	-4.18558	2.8444e-05	0.000680405
LmxM.33.1560	1154.89	-0.832206	0.164331	-5.06422	4.10076e-07	2.19985e-05
LmxM.30_939849	233.404	-0.837058	0.1934	-4.32813	1.50381e-05	0.000416927
LmxM.34_1911927	96.0283	-0.83886	0.199072	-4.21385	2.51051e-05	0.000625283
LmxM.18_688693	343.827	-0.83892	0.203885	-4.11468	3.87722e-05	0.000880974
LmxM.21.0040	1574.06	-0.843831	0.220854	-3.82076	0.000133041	0.00237431
LmxM.29_481116	2009.2	-0.846647	0.147542	-5.73834	9.56091e-09	8.66792e-07
LmxM.21.1860	37847.3	-0.847774	0.159341	-5.32052	1.03471e-07	6.653e-06
LmxM.21.1590	426.199	-0.849584	0.122587	-6.93047	4.19437e-12	1.02774e-09
LmxM.33_1093342	4245.15	-0.850746	0.196392	-4.33187	1.47848e-05	0.000411164
LmxM.19.0290	281.714	-0.851701	0.172782	-4.92934	8.25065e-07	4.00002e-05
LmxM.30.0450e	311.519	-0.854692	0.226364	-3.77573	0.000159539	0.00274977
LmxM.27.2340	131.779	-0.856743	0.225579	-3.79797	0.000145886	0.00256319
LmxM.23_694708	258.527	-0.857751	0.186893	-4.58954	4.44231e-06	0.000159186
LmxM.31.3500	891.521	-0.858137	0.212376	-4.04065	5.3303e-05	0.00115886
LmxM.28_559864	297.327	-0.858363	0.171087	-5.01711	5.24552e-07	2.70204e-05
LmxM.31_745950	93.8327	-0.861801	0.18886	-4.56318	5.03842e-06	0.000175686
LmxM.30.0770	358.68	-0.862414	0.205926	-4.18797	2.81455e-05	0.000675045
LmxM.31.2300	210.305	-0.862532	0.172829	-4.99066	6.01739e-07	3.06481e-05
LmxM.29.2180	1121.68	-0.862548	0.134432	-6.41623	1.39688e-10	2.22177e-08
LmxM.28.0230	842.382	-0.863959	0.158079	-5.46536	4.61957e-08	3.27195e-06
LmxM.32_1186260	16437	-0.865316	0.172235	-5.02405	5.05934e-07	2.63609e-05
LmxM.32_1174324	747.427	-0.867358	0.190403	-4.55539	5.22888e-06	0.000181628
LmxM.34.4450	428.807	-0.868034	0.226304	-3.8357	0.000125209	0.00227028
LmxM.20.0031	290.037	-0.871876	0.143491	-6.07618	1.23079e-09	1.44914e-07
LmxM.08_29.2840	171.53	-0.872722	0.177004	-4.93053	8.20067e-07	3.99716e-05
LmxM.34.1470	2408.55	-0.876149	0.191154	-4.58348	4.57307e-06	0.000162586
LmxM.34.0830	1202.99	-0.880181	0.141714	-6.21098	5.26548e-10	7.1249e-08
LmxM.36.0010	1438.01	-0.880361	0.223719	-3.93511	8.31579e-05	0.00164969
LmxM.30.0440a	1031.33	-0.880451	0.226098	-3.89411	9.85601e-05	0.00188712
LmxM.31.0030	361.99	-0.880466	0.209104	-4.21066	2.54631e-05	0.000629721
LmxM.36.1210	181.213	-0.883307	0.201068	-4.39307	1.1176e-05	0.000334396
LmxM.26_15433	414.873	-0.892226	0.140314	-6.3588	2.03336e-10	3.02204e-08
LmxM.28.2910	3652.64	-0.897996	0.144251	-6.22522	4.80871e-10	6.60542e-08
LmxM.36.3530partial	875.761	-0.900449	0.193637	-4.6502	3.31617e-06	0.000125269
LmxM.08_825120	2638.02	-0.900686	0.166554	-5.40778	6.38101e-08	4.34964e-06
LmxM.33.3962	920.723	-0.903013	0.214043	-4.21884	2.45567e-05	0.000615741
LmxM.17.1190	818.844	-0.906294	0.140581	-6.44677	1.14256e-10	1.88335e-08
LmxM.16.1140	333.257	-0.908022	0.161837	-5.61073	2.0147e-08	1.66048e-06
LmxM.27.0900	135.42	-0.911267	0.185828	-4.90383	9.39868e-07	4.44082e-05
LmxM.30.1960	433.856	-0.91323	0.149224	-6.11988	9.36473e-10	1.14228e-07
LmxM.33.1900	3889.28	-0.915302	0.21277	-4.30184	1.69384e-05	0.000459771
LmxM.31.3400	1808.42	-0.915581	0.157605	-5.80932	6.27266e-09	6.11483e-07
LmxM.12.0480	574.731	-0.916236	0.226639	-4.04272	5.28349e-05	0.00115144
LmxM.36.6580	323.825	-0.921239	0.137532	-6.69834	2.108e-11	4.34344e-09
LmxM.18.0050	129.298	-0.934101	0.168979	-5.52791	3.24065e-08	2.40818e-06
LmxM.30.1860	635.514	-0.942665	0.168954	-5.5794	2.41348e-08	1.87014e-06
LmxM.09_417796	336.385	-0.944528	0.169238	-5.58107	2.39047e-08	1.86828e-06
LmxM.30.1600	806.34	-0.945319	0.177273	-5.33256	9.68374e-08	6.31603e-06
LmxM.33.1840	4307.59	-0.947618	0.209122	-4.53142	5.85881e-06	0.000200437
LmxM.26.1755	159.366	-0.959538	0.180831	-5.30628	1.11888e-07	7.1435e-06
LmxM.23.1061	585.305	-0.964291	0.20994	-4.59318	4.36543e-06	0.000157677
LmxM.33_1087628	4670.7	-0.967225	0.157809	-6.12907	8.8392e-10	1.10297e-07
LmxM.31.0640	1431.2	-0.971955	0.132689	-7.32508	2.38761e-13	8.01706e-11
LmxM.30.2660	949.328	-0.972197	0.176287	-5.51486	3.49055e-08	2.57279e-06
LmxM.30_516500	572.15	-0.975111	0.200273	-4.86891	1.12216e-06	5.06146e-05
LmxM.08_1121173	253.003	-0.980412	0.178436	-5.49446	3.919e-08	2.79761e-06
LmxM.33.1820	2666.26	-0.987473	0.215941	-4.57289	4.81039e-06	0.000169709
LmxM.36.1270	6741.81	-0.992403	0.214437	-4.62794	3.69327e-06	0.000137482
LmxM.22.1690partial	3165.48	-0.995686	0.226485	-4.39626	1.10132e-05	0.00033104
LmxM.10.0465a	1709.66	-0.99699	0.22555	-4.42026	9.85823e-06	0.000305033
LmxM.33.1600	1892.74	-1.01594	0.213277	-4.76346	1.90304e-06	7.80678e-05
LmxM.27.2350	248.672	-1.03005	0.181402	-5.67829	1.3605e-08	1.18599e-06
LmxM.21.0250	1970.8	-1.03385	0.16944	-6.10154	1.05049e-09	1.25312e-07
LmxM.20_106394	253.77	-1.03563	0.205005	-5.05172	4.37856e-07	2.29457e-05
LmxM.28.3000	187.154	-1.03609	0.219933	-4.71093	2.4659e-06	9.71995e-05
LmxM.08.0640	6799.09	-1.04269	0.177341	-5.87957	4.11332e-09	4.14348e-07
LmxM.31.1550	186.537	-1.04618	0.182067	-5.7461	9.13239e-09	8.44839e-07
LmxM.33.1980	1758.19	-1.04619	0.200058	-5.22944	1.70026e-07	1.04153e-05
LmxM.26.1460	2410.58	-1.04745	0.169598	-6.17605	6.5724e-10	8.60978e-08
LmxM.29_369870	171.677	-1.04953	0.218181	-4.81035	1.50669e-06	6.41297e-05
LmxM.30_864653	156.857	-1.05938	0.183105	-5.78565	7.22325e-09	6.89326e-07
LmxM.09.0060	3477.27	-1.06122	0.176569	-6.01023	1.85258e-09	1.99946e-07
LmxM.28.1120	1752.48	-1.06854	0.125069	-8.54358	1.30122e-17	9.83073e-15
LmxM.28.2700	957.057	-1.06941	0.200134	-5.34344	9.11971e-08	5.99125e-06
LmxM.36.4870	309.904	-1.07237	0.198238	-5.40954	6.31879e-08	4.33986e-06
LmxM.19.0980	707.58	-1.07696	0.139736	-7.70715	1.28656e-14	5.48801e-12
LmxM.36.2730	127.235	-1.08344	0.21319	-5.08203	3.7343e-07	2.05183e-05
LmxM.28.2370	1549.6	-1.08473	0.14193	-7.6427	2.12711e-14	8.3845e-12
LmxM.30.2465	1046.49	-1.09368	0.139931	-7.81585	5.45946e-15	2.53607e-12
LmxM.29.1850	239.479	-1.10379	0.192836	-5.72399	1.04054e-08	9.24852e-07
LmxM.08_29.1890	525.517	-1.10425	0.162613	-6.79068	1.11608e-11	2.55462e-09
LmxM.25.1443	1317.07	-1.1221	0.22706	-4.94188	7.73723e-07	3.79166e-05
LmxM.20_617046	28778.6	-1.12831	0.123661	-9.12424	7.22435e-20	1.30992e-16
LmxM.36.6280	968.97	-1.15414	0.196957	-5.85985	4.63278e-09	4.61547e-07
LmxM.30.0020	1351.34	-1.19038	0.166178	-7.1633	7.87599e-13	2.23137e-10
LmxM.33.0070	2425.47	-1.20469	0.126979	-9.48733	2.37038e-21	7.16328e-18
LmxM.30.2090	1320.98	-1.21413	0.178832	-6.78926	1.12712e-11	2.55462e-09
LmxM.22.0740	1414.38	-1.234	0.221474	-5.57176	2.5218e-08	1.93751e-06
LmxM.30.0800	3337.47	-1.24321	0.188349	-6.60057	4.09584e-11	7.57815e-09
LmxM.30.2330	2834.1	-1.2632	0.155688	-8.11366	4.91175e-16	2.61941e-13
LmxM.17.0020	810.964	-1.31947	0.161445	-8.17289	3.01098e-16	1.7061e-13
LmxM.30.1170	9054.77	-1.32622	0.181491	-7.3074	2.72366e-13	8.81882e-11
LmxM.16.0500	24994.9	-1.32994	0.139508	-9.53304	1.52743e-21	6.92385e-18
LmxM.13.0200	2839.8	-1.38162	0.15653	-8.82654	1.07964e-18	1.22351e-15
LmxM.34.2210	990.76	-1.39552	0.191202	-7.29864	2.90697e-13	9.0878e-11
LmxM.28.0980	3633.83	-1.43052	0.167811	-8.52458	1.53366e-17	1.06955e-14
LmxM.03.0380	2223.61	-1.44645	0.155569	-9.29783	1.43342e-20	3.24885e-17
LmxM.29.1930	1041.82	-1.50045	0.164954	-9.09615	9.35933e-20	1.4142e-16
LmxM.28.2690	93.129	-1.52025	0.213403	-7.12387	1.04936e-12	2.88288e-10
LmxM.33.3645	16939.9	-1.52535	0.218948	-6.96672	3.24414e-12	8.16982e-10
LmxM.28.1930	742.924	-1.56337	0.226352	-6.90681	4.95681e-12	1.18259e-09
LmxM.19_375604	5850.81	-1.74601	0.193313	-9.03205	1.68479e-19	2.18204e-16
LmxM.13.1210	3821.04	-1.83683	0.221905	-8.27755	1.25735e-16	8.14225e-14
LmxM.28.1930partial	982.436	-1.85828	0.214875	-8.6482	5.23178e-18	4.31194e-15
