# Supplementary material for: Comparative Life Cycle Transcriptomics Revises Leishmania mexicana Genome Annotation and Links a Chromosome Duplication with Parasitism of Vertebrates
Source: PLoS Pathog. 2015 Oct 9;11(10):e1005186. doi: 10.1371/journal.ppat.1005186 (PMC4599935; doi:10.1371/journal.ppat.1005186)
Supplement: S19 Table — (XLSX) [file ppat.1005186.s023.xlsx]

## Sheet: GO-term enrichment
Table S19. GO term and pathway enrichment summary. GO-term and Pathway maps were transferred from L. major from the LeishCyc database (Doyle et al. 2009. BMC Syst Biol 3: 57). Enrichment analyses were performed using GOseq (Young et al. 2010. Genome Biol 11: R14). Transcript lengths were used for the length bias correction (Oshlack and Wakefield, 2009. Biol Direct 4: 14) and the false‐discovery r…
GO-term enrichment amongst genes preferentially expressed in PRO vs AMA
GO	Description	p-val	genes_in_GO	genes_in_list	GO_in_list
GO:0051082	unfolded protein binding	7.6497e-05	51	1979	29
GO:0006457	protein folding	7.6497e-05	59	1979	31
GO:0004812	aminoacyl-tRNA ligase activity	7.6497e-05	24	1979	18
GO:0006418	tRNA aminoacylation for protein translation	7.6497e-05	24	1979	18
GO:0003777	microtubule motor activity	9.73563e-05	78	1979	40
GO:0030286	dynein complex	0.000168685	13	1979	12
GO:0005737	cytoplasm	0.000209908	112	1979	48
GO:0006334	nucleosome assembly	0.00118095	31	1979	15
GO:0008152	metabolic process	0.0012753	269	1979	92
GO:0005516	calmodulin binding	0.0012753	8	1979	8
GO:0009434	microtubule-based flagellum	0.0012753	8	1979	8
GO:0007018	microtubule-based movement	0.00210586	81	1979	38
GO:0000786	nucleosome	0.00248846	27	1979	13
GO:0044267	cellular protein metabolic process	0.00260001	12	1979	10
GO:0003824	catalytic activity	0.00525338	304	1979	98
GO:0005509	calcium ion binding	0.00546795	29	1979	15
GO:0015986	ATP synthesis coupled proton transport	0.00546795	28	1979	15
GO:0003746	translation elongation factor activity	0.00758225	13	1979	9
GO:0005634	nucleus	0.00936622	142	1979	49
GO:0004553	hydrolase activity, hydrolyzing O-glycosyl compounds	0.0129687	6	1979	6
GO:0004298	threonine-type endopeptidase activity	0.0130397	15	1979	9
GO:0005839	proteasome core complex	0.0130397	15	1979	9
GO:0051603	proteolysis involved in cellular protein catabolic process	0.0130397	15	1979	9
GO-term enrichment amongst genes preferentially expressed in PRO vs AXA
GO	Description	p-val	genes_in_GO	genes_in_list	GO_in_list
GO:0005737	cytoplasm	3.51056e-05	112	1225	39
GO:0005516	calmodulin binding	0.000134715	8	1225	8
GO:0009434	microtubule-based flagellum	0.000134715	8	1225	8
GO:0006457	protein folding	0.000286581	59	1225	23
GO:0004812	aminoacyl-tRNA ligase activity	0.000347702	24	1225	14
GO:0006418	tRNA aminoacylation for protein translation	0.000347702	24	1225	14
GO:0051082	unfolded protein binding	0.000347702	51	1225	21
GO:0044267	cellular protein metabolic process	0.00120524	12	1225	9
GO:0009116	nucleoside metabolic process	0.00409904	9	1225	7
GO:0045261	proton-transporting ATP synthase complex, catalytic core F(1)	0.00422937	7	1225	6
GO:0046933	hydrogen ion transporting ATP synthase activity, rotational mechanism	0.0100887	11	1225	7
GO:0005875	microtubule associated complex	0.0158611	8	1225	5
GO:0003746	translation elongation factor activity	0.0295856	13	1225	7
GO:0006364	rRNA processing	0.0376997	13	1225	7
GO:0009190	cyclic nucleotide biosynthetic process	0.0420742	11	1225	7
GO:0016849	phosphorus-oxygen lyase activity	0.0420742	11	1225	7
GO-term enrichment amongst genes preferentially expressed in AXA vs AMA
GO	Description	p-val	genes_in_GO	genes_in_list	GO_in_list
GO:0000786	nucleosome	1.55365e-05	27	563	11
GO:0006334	nucleosome assembly	5.05949e-05	31	563	11
GO:0003677	DNA binding	9.23077e-05	154	563	28
GO:0006260	DNA replication	0.000163332	33	563	12
GO:0005634	nucleus	0.000900961	142	563	24
GO:0004298	threonine-type endopeptidase activity	0.0142868	15	563	6
GO:0005839	proteasome core complex	0.0142868	15	563	6
GO:0051603	proteolysis involved in cellular protein catabolic process	0.0142868	15	563	6
GO:0004175	endopeptidase activity	0.0142868	10	563	5
Pathway enrichement amongst genes prefrentially expressed in PRO vs AMA
PATHWAY	Description	p-val	Genes in pathway	Genes in enrichment list	Genes from enrichment list in pathway
TRNA-CHARGING-PWY	tRNA charging pathway	0.00678163	25	1979	17
PWY3IU-61	superpathway of glycolysis, pyruvate dehydrogenase and TCA cycle	0.00905362	45	1979	26
PWY3IU-93	superpathway of sterol biosynthesis	0.014108	21	1979	13
PWY3IU-99	superpathway of central carbon metabolism	0.0157612	61	1979	32
ANARESP1-PWY	respiration (anaerobic)	0.0157612	19	1979	12
TCA	TCA cycle	0.038979	21	1979	15
Pathway enrichement amongst genes prefrentially expressed in PRO vs AXA
PATHWAY	Description	p-val	Genes in pathway	Genes in enrichment list	Genes from enrichment list in pathway
TRNA-CHARGING-PWY	tRNA charging pathway	0.00091985	25	1225	14
PWY3IU-61	superpathway of glycolysis, pyruvate dehydrogenase and TCA cycle	0.0086515	45	1225	20
PYRUVDEHYD-PWY	acetyl-CoA biosynthesis (from pyruvate)	0.0253919	6	1225	5
