# Supplementary material for: Comparative Life Cycle Transcriptomics Revises Leishmania mexicana Genome Annotation and Links a Chromosome Duplication with Parasitism of Vertebrates
Source: PLoS Pathog. 2015 Oct 9;11(10):e1005186. doi: 10.1371/journal.ppat.1005186 (PMC4599935; doi:10.1371/journal.ppat.1005186)
Supplement: S20 Table — (XLSX) [file ppat.1005186.s024.xlsx]

## Sheet: Sheet1
Table S20. Pfam-A and Pfam-B enrichment summary. A whole genome Pfam-domain prediction was generated by batch-submitting all predicted protein sequences of L. mexicana to the Pfam server (pfam.sanger.ac.uk). For proteins with multiple detections of the same Pfam domain, only a single instance of the PFAM domain detection was counted. Enrichment analyses were performed using GOseq (Young et al. 20…
category	p-value	Number amongst DE	Numer in Genome	p(adj)	Description	Comparison
PF07344.6	2.56446e-22	54	75	8.50118e-19	Amastin surface glycoprotein	AMA from PROvAMA
PF07344.6	7.94306e-24	38	75	2.63312e-20	Amastin surface glycoprotein	AMA from AXAvAMA
PF07344.6	9.68603e-31	49	75	3.21092e-27	Amastin surface glycoprotein	AXA from PROvAXA
PF00125.19	7.7358e-10	12	27	2.56442e-06	Core histone H2A/H2B/H3/H4	AXA from AXAvAMA
PF00012.15	1.51318e-05	7	14	0.0250809	Hsp70 protein	AXA from AXAvAMA
PF03028.10	2.09226e-07	13	14	0.000373168	Dynein heavy chain and region D6 of dynein	PRO from PROvAMA
PF08393.8	2.84252e-07	13	14	0.000373168	Dynein heavy chain, N-terminal region 2	PRO from PROvAMA
PB001262	1.01313e-06	12	13	0.000373168	Pfam-B_1262	PRO from PROvAMA
PB001985	1.01313e-06	12	13	0.000373168	Pfam-B_1985	PRO from PROvAMA
PB004112	1.01313e-06	12	13	0.000373168	Pfam-B_4112	PRO from PROvAMA
PF12774.2	1.01313e-06	12	13	0.000373168	Hydrolytic ATP binding site of dynein motor region	PRO from PROvAMA
PF12775.2	1.01313e-06	12	13	0.000373168	P-loop containing dynein motor region D3	PRO from PROvAMA
PF12780.2	1.01313e-06	12	13	0.000373168	P-loop containing dynein motor region D4	PRO from PROvAMA
PF12781.2	1.01313e-06	12	13	0.000373168	ATP-binding dynein motor region D5	PRO from PROvAMA
PF13833.1	1.28838e-06	11	14	0.000427096	EF-hand domain pair	PRO from PROvAMA
PB002892	3.27214e-06	11	12	0.000986104	Pfam-B_2892	PRO from PROvAMA
PB006187	3.58945e-06	11	12	0.000991585	Pfam-B_6187	PRO from PROvAMA
PF00125.19	4.24507e-06	14	27	0.00108249	Core histone H2A/H2B/H3/H4	PRO from PROvAMA
PF05149.7	1.40423e-05	8	8	0.00332502	Paraflagellar rod protein	PRO from PROvAMA
PB001252	2.03928e-05	12	15	0.00424042	Pfam-B_1252	PRO from PROvAMA
PF12777.2	2.04666e-05	12	15	0.00424042	Microtubule-binding stalk of dynein motor	PRO from PROvAMA
PF00118.19	3.64365e-05	10	12	0.00710512	TCP-1/cpn60 chaperonin family	PRO from PROvAMA
PB010967	8.43326e-05	7	7	0.0155312	Pfam-B_10967	PRO from PROvAMA
PF00137.16	0.000139071	7	9	0.0242642	ATP synthase subunit C	PRO from PROvAMA
PB001679	0.000152332	8	9	0.0252491	Pfam-B_1679	PRO from PROvAMA
PF00227.21	0.000300214	9	15	0.0473909	Proteasome subunit	PRO from PROvAMA
PF05149.7	4.04551e-07	8	8	0.00134109	Paraflagellar rod protein	PRO from PROvAXA
PF13833.1	1.84226e-06	9	14	0.00305355	EF-hand domain pair	PRO from PROvAXA
PF00118.19	9.65159e-06	9	12	0.010665	TCP-1/cpn60 chaperonin family	PRO from PROvAXA
PF01145.20	4.08389e-05	5	5	0.0338452	SPFH domain / Band 7 family	PRO from PROvAXA
PF00251.15	6.95614e-05	6	7	0.0430045	Glycosyl hydrolases family 32 N-terminal domain	PRO from PROvAXA
PF00612.22	7.78361e-05	7	9	0.0430045	IQ calmodulin-binding motif	PRO from PROvAXA
