# Supplementary material for: Comparative Life Cycle Transcriptomics Revises Leishmania mexicana Genome Annotation and Links a Chromosome Duplication with Parasitism of Vertebrates
Source: PLoS Pathog. 2015 Oct 9;11(10):e1005186. doi: 10.1371/journal.ppat.1005186 (PMC4599935; doi:10.1371/journal.ppat.1005186)
Supplement: S21 Table — (XLSX) [file ppat.1005186.s025.xlsx]

## Sheet: Sheet1
Table S21. Orthogroup analysis. Differentially expressed genes were subjected to orthologous gene group inference using using OrthoFinder.
Sample A	Relationship	Sample B	No. Genes	No. OrthoGroups	In other Leishmania spp.	In Phytomonas spp.	in Trypanosoma spp.		% in other Leishmania spp.	% in other Phytomonas spp.	% in other Trypanosoma spp.
PRO	>	AXA	1225	1141	1093	888	993		0.957932	0.778265	0.870289
PRO	>	AMA	1979	1837	1754	1413	1590		0.954818	0.769189	0.865542
AXA	>	PRO	951	862	696	478	561		0.807425	0.554524	0.650812
AXA	>	AMA	563	532	512	414	467		0.962406	0.778195	0.87782
AMA	>	PRO	1853	1718	1448	1019	1183		0.842841	0.593132	0.688591
AMA	>	AXA	671	616	533	352	416		0.86526	0.571429	0.675325
