# Supplementary material for: Comparative Life Cycle Transcriptomics Revises Leishmania mexicana Genome Annotation and Links a Chromosome Duplication with Parasitism of Vertebrates
Source: PLoS Pathog. 2015 Oct 9;11(10):e1005186. doi: 10.1371/journal.ppat.1005186 (PMC4599935; doi:10.1371/journal.ppat.1005186)
Supplement: S22 Table — (XLSX) [file ppat.1005186.s026.xlsx]

## Sheet: DE_gene_numbers_per_chromosome
Table S22. Distribution of differentially expressed genes across L. mexicana chromosomes. Table showing the number of genes constitutively or differentially expressed between PRO and AMA; numbers in brackets denote exclusion of amastins. The proportion of differentially expressed transcripts (including or excluding amastins) on each chromosome were compared to the genome average and statistically…
Chromosome	Amastin genes	Constitutively expressed	Up in PRO	Up in AMA	Up in AMA vs all genes on chromosome		Up in AMA vs all genes on chromosome (excluding amastins)		Up in PRO vs all genes on chromosome
					Proportion of genes	p-value, χ2-test	Proportion of genes	p-value, χ2-test	Proportion of genes	p-value, χ2-test
LmxM.01		60	15	15	0.166667	0.443119	0.166667	0.510104	0.166667	0.241248
LmxM.02		45	17	10	0.138889	0.202202	0.138889	0.236486	0.236111	0.708853
LmxM.03		72	15	14	0.138614	0.129647	0.138614	0.159339	0.148515	0.0927165
LmxM.04		81	37	12	0.0923077	0.0023979	0.0923077	0.00343997	0.284615	0.0676163
LmxM.05		78	39	14	0.10687	0.00851747	0.10687	0.0118678	0.29771	0.0282598
LmxM.06		103	27	22	0.144737	0.0955158	0.144737	0.125335	0.177632	0.232845
LmxM.07		83	34	19	0.139706	0.0846689	0.139706	0.109929	0.25	0.367991
LmxM.08_29	11	291	81	104 (93)	0.218487	0.302536	0.2	0.760395	0.170168	0.0136293
LmxM.09		109	36	24	0.142012	0.065084	0.142012	0.088377	0.213018	0.87967
LmxM.10	2	84	42 (41)	31 (30)	0.197452	0.990807	0.193548	0.982329	0.267516	0.135722
LmxM.11		91	35	23	0.154362	0.174481	0.154362	0.221566	0.234899	0.617604
LmxM.12		85	20	18	0.146341	0.145097	0.146341	0.181614	0.162602	0.139771
LmxM.13		106	44	30	0.166667	0.280173	0.166667	0.353721	0.244444	0.392831
LmxM.14	2	91	59 (58)	23 (22)	0.132948	0.033035	0.128655	0.0313066	0.34104	0.00010765
LmxM.15		113	38	21	0.122093	0.0120089	0.122093	0.0175053	0.22093	0.923257
LmxM.16		119	46	32	0.162437	0.20183	0.162437	0.263476	0.233503	0.5992
LmxM.17		107	42	32	0.176796	0.456694	0.176796	0.556321	0.232044	0.647524
LmxM.18		101	49	38	0.202128	0.917775	0.202128	0.787295	0.260638	0.160324
LmxM.19		99	46	38	0.20765	0.774096	0.20765	0.650501	0.251366	0.277677
LmxM.20_36	3	583 (581)	221	204 (203)	0.202381	0.780956	0.20199	0.557501	0.219246	0.894927
LmxM.21		124	65	42	0.181818	0.515927	0.181818	0.636823	0.281385	0.0212708
LmxM.22		106	41	36	0.196721	0.936689	0.196721	0.933563	0.224044	0.841258
LmxM.23		140	40	37	0.170507	0.296822	0.170507	0.381684	0.184332	0.236339
LmxM.24	4	170 (168)	54 (53)	39 (38)	0.148289	0.0500711	0.146718	0.0559436	0.205323	0.671891
LmxM.25		158	65	54	0.194946	0.864893	0.194946	0.977274	0.234657	0.50532
LmxM.26		171	58	68	0.228956	0.205522	0.228956	0.137871	0.195286	0.353021
LmxM.27	1	170 (169)	77	57	0.1875	0.637853	0.188119	0.790416	0.253289	0.133391
LmxM.28	3	206 (205)	76	69 (67)	0.196581	0.928691	0.192529	0.936221	0.216524	0.97424
LmxM.29	3	224	90 (89)	100 (98)	0.241546	0.032812	0.238443	0.0274136	0.217391	0.98163
LmxM.30	15	223	57	131 (116)	0.318735	4.02581e-09	0.292929	1.45085e-06	0.138686	0.000130721
LmxM.31		265	95	97	0.212254	0.492266	0.212254	0.343711	0.207877	0.613423
LmxM.32		230	73	88	0.225064	0.208888	0.225064	0.132749	0.186701	0.142978
LmxM.33	30	262 (252)	99	116 (96)	0.243187	0.00960153	0.214765	0.285755	0.207547	0.764053
LmxM.34		320	130	135	0.230769	0.0639258	0.230769	0.0313035	0.222222	0.804864
Genome mean					0.2		0.19		0.2
